# Supplementary material for: Recruitment of CXCR4+ type 1 innate lymphoid cells distinguishes sarcoidosis from other skin granulomatous diseases
Source: J Clin Invest. 2024 Sep 3;134(17):e178711. doi: 10.1172/JCI178711 (PMC11364400; doi:10.1172/JCI178711)
Supplement: Supplemental table 1 [file jci-134-178711-s158.xlsx]

## Sheet: README
Table S1. Demographic and clinical information of patient samples.
Sarcoidosis
This sheet contains information about the Demographic and clinical information of Sarcoidosis patients employed in the study
Column description: Column represent patient IDs
Row description: Each row represents a demographic, clinical or assay detail
Other granuloma
This sheet contains information about the Demographic and clinical information of non-sarcoidosis granuloma patients employed in the study
Column description: Column represent patient IDs
Row description: Each row represents a demographic, clinical or assay detail
Sarcoidosis samples used for histology
This sheet contains the information about the sarcoidosis patient sections provided by Skin Biology and Disease Resource Center (SBDRC) at the University of Pennsylvania

## Sheet: Sarcoidosis
Table S1A: Patient Characteristics
		Patient ID
Characteristics	Summary	Patient 01	Patient 02	Patient 03	Patient 04	Patient 05	Patient 06	Patient 07	Patient 08	Patient 09	Patient 10	Patient 11	Patient 12	Patient 13	Patient 14	Patient 15	Patient 16	Patient 17	Patient 18	Patient 29	Patient 30	Patient 31	Patient 32	Patient 33
Mean age - yr	54	62	48	57	49	57	46	53	52	70	48	45	54	32	61	62	62	67	52	43	73	61	46	46
Female sex – no. (% of total)	12 (52%)	1	1	0	1	1	0	0	0	1	0	0	1	0	0	1	0	1	1	1	1	0	0	1
Male sex – no. (% of total)	11 (48%)	0	0	1	0	0	1	1	1	0	1	1	0	1	1	0	1	0	0	0	0	1	1	0
Race – no. (% of total)
Black or African American	12 (52%)	0	1	0	1	0	1	0	1	1	1	1	1	0	0	1	1	0	0	1	0	0	1	0
White	11 (48%)	1	0	1	0	1	0	1	0	0	0	0	0	1	1	0	0	1	1	0	1	1	0	1
Other	0 (0%)	0	0	0	0	0	0	0	0	0	0	0	0	0	0	0	0	0	0	0	0	0	0	0
Ethnicity – no. (% of total)
Hispanic or Latino	0 (0%)	0	0	0	0	0	0	0	0	0	0	0	0	0	0	0	0	0	0	0	0	0	0	0
Not Hispanic or Latino	23 (100%)	1	1	1	1	1	1	1	1	1	1	1	1	1	1	1	1	1	1	1	1	1	1	1
Organ involvement – no. (% of total)
Skin	23 (100%)	1	1	1	1	1	1	1	1	1	1	1	1	1	1	1	1	1	1	1	1	1	1	1
Lung	11 (48%)	0	1	0	1	0	0	0	0	1	0	0	1	1	0	0	1	1	0	1	1	1	1	0
Lymph nodes	6 (26%)	0	0	0	0	1	0	0	0	0	0	0	0	1	0	0	1	0	0	1	1	0	1	0
Eyes	2 (9%)	0	0	0	0	0	0	1	0	0	0	0	0	0	0	0	0	0	0	0	0	0	1	0
ENT	2 (9%)	0	0	0	1	0	0	0	0	0	0	0	0	0	0	0	0	0	0	0	0	0	0	1
Musculoskeletal	1 (4%)	0	0	0	0	0	0	0	0	0	0	0	0	0	0	0	0	1	0	0	0	0	0	0
Liver	1 (4%)	0	0	0	0	0	0	0	0	0	0	0	0	0	0	0	0	0	0	0	0	0	1	0
Heart	1 (4%)	0	0	0	0	0	0	0	0	0	1	0	0	0	0	0	0	0	0	0	0	0	0	0
Spleen	0 (0%)	0	0	0	0	0	0	0	0	0	0	0	0	0	0	0	0	0	0	0	0	0	0	0
Skin only	8 (34%)	1	0	1	0	0	1	0	1	0	0	1	0	0	1	1	0	0	1	0	0	0	0	0
Extracutaneous organ involvement	15 (65%)	0	1	0	1	1	0	1	0	1	1	0	1	1	0	0	1	1	0	1	1	1	1	1
Skin phenotype – no. (% of total)
Plaques sarcoidosis	18 (58%)	0	1	0	1	0	1	0	1	1	0	0	0	1	1	1	0	0	1	1	1	1	1	0
Papular sarcoidosis	17 (55%)	1	1	0	1	1	0	0	1	1	1	1	1	1	1	0	1	0	0	1	1	1	0	0
Nodular sarcoidosis	10 (32%)	0	0	1	0	0	0	0	1	0	1	0	0	1	0	0	1	1	1	0	0	0	1	1
Tattoo associated sarcoidosis	4 (13%)	0	1	0	0	0	0	0	0	0	0	0	0	0	0	0	0	0	0	1	0	1	0	0
Other	4 (13%)	0	0	0	0	0	0	1	0	0	0	0	0	0	0	0	0	0	0	0	0	1	0	0
Subcutaneous sarcoidosis	1 (3%)	0	0	0	0	0	0	0	0	0	0	0	0	0	0	0	0	0	0	0	0	0	0	1
Disease activity (skin) – no. (% of total)
Mild to moderate	22 (71%)	1	1	1	1	1	1	1	0	1	0	1	1	1	1	1	0	0	0	1	1	1	1	1
Moderate to severe	9 (29%)	0	0	0	0	0	0	0	1	0	1	0	0	0	0	0	1	1	1	0	0	0	0	0
Comorbid conditions – no. (% of total)
Metabolic disorders (including Hypertension, Diabetes or lipid metabolism disorder)	14 (45%)	0	0	1	1	0	0	1	0	1	0	0	1	0	0	1	1	1	0	1	0	1	1	0
Other dermatologic disease	5 (16%)	1	0	0	0	0	0	0	0	0	0	1	0	0	0	1	0	0	0	0	0	0	0	0
Cardiac disease	4 (13%)	0	0	1	0	0	0	0	0	1	0	0	1	0	0	0	0	0	0	0	0	1	0	0
Malignancy	3 (10%)	0	0	0	0	1	0	0	0	0	0	0	0	0	0	0	0	0	1	0	0	0	0	0
Autoimmune diseases	2 (6%)	0	0	0	0	0	0	0	0	0	0	0	0	0	1	0	0	0	1	0	0	0	0	0
Medications at time of enrollment– no. (% of total)
Topical glucocorticoids	9 (29%)	0	0	1	1	0	0	0	0	0	0	0	0	0	0	0	1	0	0	1	0	1	0	1
Hydroxycloroquine, chloroquine	9 (29%)	0	0	0	0	0	1	1	0	1	0	0	0	0	0	1	0	0	1	1	0	0	0	1
Tetracycline	7 (23%)	0	0	1	0	0	1	1	0	1	1	0	0	0	0	1	0	0	0	0	0	0	0	0
PDE4 inhibitor	4 (13%)	0	0	0	0	0	0	1	0	1	0	0	0	0	0	1	0	0	0	0	0	0	0	0
TNF inhibitor	3 (10%)	0	0	0	0	0	0	0	0	0	1	0	0	0	1	0	0	0	0	0	0	0	0	0
Methotrexate	2 (6%)	0	0	0	0	0	0	0	0	0	0	0	0	0	0	0	0	0	1	1	0	0	0	0
Topical tacrolimus	2 (6%)	0	0	0	0	1	0	0	0	1	0	0	0	0	0	0	0	0	0	0	0	0	0	0
Topical tofacitinib	2 (6%)	0	0	0	0	0	0	0	1	0	0	0	0	0	0	0	0	1	0	0	0	0	0	0
Systemic glucocorticoids	1 (3%)	0	0	0	0	0	0	0	0	0	0	0	0	0	0	0	0	0	0	0	0	0	0	0
None, history of prior treatment	7 (23%)	1	1	0	0	0	0	0	0	0	0	0	1	0	0	0	0	0	0	0	1	0	1	0
None, treatment naïve	4 (13%)	0	0	0	0	0	0	0	0	0	0	1	0	1	0	0	0	0	0	0	0	0	0	0
Assay	skin scRNA	1	1	1	1	1	1	1	1	1	1	1	1	1	1	1	1	1	1	0	0	0	0	0
	Blood scRNA	0	0	0	0	0	0	0	1	1	0	1	1	1	1	1	0	0	0	0	0	0	0	0
	FACS Skin	0	0	0	0	0	0	0	0	0	0	0	0	0	0	0	0	0	0	0	0	1	1	1
	FACS blood	0	0	0	0	0	0	1	0	1	1	1	1	1	1	1	0	1	0	1	1	1	1	0
	Spatial Transcriptomics	0	0	0	0	0	0	0	0	1	1	0	0	0	0	0	0	0	0	0	0	0	0	0

## Sheet: Other granuloma
Table S1B: Patient Characteristics
		Patient ID
Characteristics	Summary	Patient 19	Patient 20	Patient 21	Patient 22	Patient 23	Patient 24	Patient 25	Patient 26	Patient 27	Patient 28	Patient 34	Patient 35	Patient 36	Patient 37	Patient 38
Mean age - yr	61	73	61	70	66	77	81	51	69	67	69	35	75	54	29	40
Female sex – no. (% of total)	11 (73%)	0	0	1	1	1	1	1	1	0	1	0	1	1	1	1
Male sex – no. (% of total)	4 (27%)	1	1	0	0	0	0	0	0	1	0	1	0	0	0	0
Race – no. (% of total)
Black or African American	0 (0%)	0	0	0	0	0	0	0	0	0	0	0	0	0	0	0
White	12 (80%)	1	1	1	1	1	1	1	0	0	1	1	0	1	1	1
Asian	1 (7%)	0	0	0	0	0	0	0	0	1	0	0	0	0	0	0
Other	2 (13%)	0	0	0	0	0	0	0	1	0	0	0	1	0	0	0
Ethnicity – no. (% of total)
Hispanic or Latino	0 (0%)	0	0	0	0	0	0	0	0	0	0	0	0	0	0	0
Not Hispanic or Latino	15 (100%)	1	1	1	1	1	1	1	1	1	1	1	1	1	1	1
Diagnosis – no. (% of total)
Granuloma annulare	6 (40%)	0	0	1	1	0	0	0	1	0	0	0	0	1	1	1
Rubella virus-associated granulomatous disease	2 (13%)	1	0	0	0	0	0	1	0	0	0	0	0	0	0	0
Xanthogranuloma, other	2 (13%)	0	0	0	0	0	1	0	0	1	0	0	0	0	0	0
Necrolytic xanthogranuloma	1 (7%)	0	0	0	0	1	0	0	0	0	0	0	0	0	0	0
Multicentric reticulohystiocytosis	1 (7%	0	1	0	0	0	0	0	0	0	0	0	0	0	0	0
Annular elastolytic giant cell granuloma	1 (7%)	0	0	0	0	0	0	0	0	0	1	0	0	0	0	0
Langerhans cell histiocytosis	1 (7%)	0	0	0	0	0	0	0	0	0	0	1	0	0	0	0
Other	1 (7%)	0	0	0	0	0	0	0	0	0	0	0	1	0	0	0
Disease activity (skin) – no. (% of total)
Mild to moderate	7 (47%)	0	1	0	1	1	0	1	0	0	1	1	0	0	0	1
Moderate to severe	8 (53%)	1	0	1	0	0	1	0	1	1	0	0	1	1	1	0
Comorbid conditions – no. (% of total)
Metabolic disorders (including Hypertension, Diabetes or lipid metabolism disorder)	6 (40%)	0	1	1	0	1	0	0	1	0	1	0	0	0	0	1
Other dermatologic disease	1 (7%)	0	0	0	0	1	0	0	0	0	0	0	0	0	0	0
Cardiac disease	0 (0%)	0	0	0	0	0	0	0	0	0	0	0	0	0	0	0
Malignancy	2 (13%)	1	0	0	1	0	0	0	0	0	0	0	0	0	0	0
Autoimmune diseases	1 (7%)	1	0	0	0	0	0	0	0	0	0	0	0	0	0	0
Medications at time of enrollment– no. (% of total)
Topical glucocorticoids	3 (20%)	0	0	1	0	0	0	0	0	0	0	0	0	0	1	1
Hydroxycloroquine, chloroquine	2 (13%)	0	1	0	0	0	0	0	0	0	0	0	0	1	0	0
Tetracycline	1 (75)	0	0	0	0	0	0	0	0	0	0	0	1	0	0	0
PDE4 inhibitor	0	0	0	0	0	0	0	0	0	0	0	0	0	0	0	0
TNF inhibitor	0	0	0	0	0	0	0	0	0	0	0	0	0	0	0	0
Methotrexate	2 (13%)	0	0	0	0	0	1	0	0	0	0	1	0	0	0	0
Topical tacrolimus	1 (7%)	0	0	0	0	0	0	0	0	0	1	0	0	0	0	0
Topical tofacitinib	1 (7%)	0	0	0	0	0	0	0	0	0	0	0	0	1	0	0
Systemic glucocorticoids	3 (20%)	0	0	0	0	1	0	0	0	1	0	0	0	0	1	0
Ribavirin	1 (7%)	1	0	0	0	0	0	0	0	0	0	0	0	0	0	0
Pentoxifylline	1 (7%)	0	1	0	0	0	0	0	0	0	0	0	0	0	0	0
None, history of prior treatment	4 (27%)	0	0	0	1	0	0	1	1	0	1	0	0	0	0	0
None, treatment naïve	0 (0%)	0	0	0	0	0	0	0	0	0	0	0	0	0	0	0
Assay	skin scRNA	1	1	1	1	1	1	1	1	1	1	0	0	0	0	0
	Blood scRNA	0	0	0	0	0	0	0	0	0	0	0	0	0	0	0
	FACS Skin	0	0	0	0	0	0	0	0	0	0	1	1	0	1	0
	FACS blood	0	0	0	0	0	0	0	0	1	1	0	0	1	1	1
	Spatial Transcriptomics	0	0	0	0	0	0	0	0	1	0	0	0	0	0	0

## Sheet: Sarcoidosis histology
S.No	Pateint ID as mentioned in the main text	SBDRC core iD	Diagnosis	Assay performed on tissue section	Figure Number
1	Sarcoidosis Pateint A	1330324	Skin Sarcoidosis	Immunohistochemitry	Figure 3D
2	Sarcoidosis Pateint B	1691496	Skin Sarcoidosis	Immunofluroscence staining	Figure 4F
3	Sarcoidosis Pateint C	1245023	Skin Sarcoidosis	Immunohistochemitry	Figure S7A
4	Sarcoidosis Pateint D	1847910	Skin Sarcoidosis	Immunofluroscence staining	Figure 6C
