# Supplementary material for: Recruitment of CXCR4+ type 1 innate lymphoid cells distinguishes sarcoidosis from other skin granulomatous diseases
Source: J Clin Invest. 2024 Sep 3;134(17):e178711. doi: 10.1172/JCI178711 (PMC11364400; doi:10.1172/JCI178711)
Supplement: Supplemental table 2 [file jci-134-178711-s159.xlsx]

## Sheet: README
Tabel S2. Data quality metrics of the single cell and spatial data generated in the study
scRNA-seq
This sheet contains sequencing and quality control metrices of single cell RNA-seq samples in the study
Column description:
	Disease	Disease condition
	Patient ID	Patient identification number
	Sample ID	Sample identification number
	Sequencing library ID	Sequencing Library identification number
	Tissue	Origin of tissue
	Sequencing reads	Number of sequencing reads generated
	Median Filtered genes per cell	Median Filtered genes per cell
	Median Filtered UMIs per cell	Median Filtered UMIs per cell
	Median value of mitoRatio	Median value of mitoRatio
	Median Filtered number of cells	Median Filtered number of cells
scRNA-seq	Sample details with sequencing statistics for spatial transcriptomics
	Patient ID	Patient identification number
	Sample ID	Sample identification number
	Tissue origin	Origin of tissue
	Sequencing library	Sequencing Library identification number
	Sequencing reads	Number of sequencing reads generated
	Median UMI per spot	Median Filtered UMIs per cell
	Median Genes per spot	Median Filtered genes per cell
	Number of spots	Median number of spots per condition

## Sheet: scRNA-seq
Table S2: Sample details with sequencing statistics for scRNA-seq
	Disease	Patient ID	Sample ID	Sequencing library ID	Tissue	Sequencing reads	Median Filtered genes per cell	Median Filtered UMIs per cell	Median value of mitoRatio	Median Filtered number of cells
	Sarcoidosis	Patient 01	Affected 01	SP1	Skin	150119235	1224	2748	0.07	3468
	Sarcoidosis	Patient 01	Unaffected 01	SC1	Skin	144453882	1808	4212	0.05	4840
	Sarcoidosis	Patient 02	Affected 02	SP2	Skin	209004899	1304	2673	0.08	1640
	Sarcoidosis	Patient 02	Unaffected 02	SC2	Skin	208830577	2477	7602	0.06	1261
	Sarcoidosis	Patient 03	Affected 03	SP3	Skin	156634443	1057	2240	0.13	5362
	Sarcoidosis	Patient 03	Unaffected 03	SC3	Skin	171995214	2898	9018	0.06	1356
	Sarcoidosis	Patient 04	Affected 04	SP4	Skin	325979399	1498	4008	0.07	7455
	Sarcoidosis	Patient 04	Unaffected 04	SC4	Skin	342058217	2018	5568	0.07	6458
	Sarcoidosis	Patient 05	Affected 05	SP5	Skin	291173495	1064	2418	0.02	14700
	Sarcoidosis	Patient 05	Unaffected 05	SC5	Skin	312236939	2171	5635	0.03	8875
	Sarcoidosis	Patient 06	Affected 06	SP6	Skin	177265827	1292	3243	0.03	7145
	Sarcoidosis	Patient 06	Unaffected 06	SC6	Skin	160428562	2246	6044	0.03	2359
	Sarcoidosis	Patient 07	Affected 07	SP7	Skin	221634448	2039	5270	0.02	8785
	Sarcoidosis	Patient 07	Unaffected 07	SC7	Skin	142328463	1678	4082	0.02	7455
	Sarcoidosis	Patient 08	Affected 08	SP8	Skin	201213729	859	1668	0.02	9857
	Sarcoidosis	Patient 08	Unaffected 08	SC8	Skin	219905636	985	1852	0.01	5302
	Sarcoidosis	Patient 09	Affected 09	SP9	Skin	193072509	1215	2609	0.04	11407
	Sarcoidosis	Patient 09	Unaffected 09	SC9	Skin	64588468	1933	6883	0.01	2099
	Sarcoidosis	Patient 10	Affected 10	SP10	Skin	289515705	1003	2143	0.04	17793
	Sarcoidosis	Patient 10	Unaffected 10	SC10	Skin	260358970	1444	3176	0.03	11280
	Sarcoidosis	Patient 11	Affected 11	SP11	Skin	63534271	599	1093	0.02	8209
	Sarcoidosis	Patient 11	Unaffected 11	SC11	Skin	315910138	2229	5613	0.02	6474
	Sarcoidosis	Patient 12	Affected 12	SP12	Skin	436569891	2032	5338	0.04	4177
	Sarcoidosis	Patient 12	Unaffected 12	SC12	Skin	98578513	2025	4793	0.05	1582
	Sarcoidosis	Patient 13	Affected 13	SP13	Skin	601893998	1401	3551	0.09	20832
	Sarcoidosis	Patient 13	Unaffected 13	SC13	Skin	261473662	1915	4726	0.06	6579
	Sarcoidosis	Patient 14	Affected 14	SP14	Skin	278944396	1384	4281	0.04	3098
	Sarcoidosis	Patient 14	Unaffected 14	SC14	Skin	284917874	2323	6212	0.05	1253
	Sarcoidosis	Patient 15	Affected 15	SP15	Skin	293880491	1775	4775	0.13	6892
	Sarcoidosis	Patient 15	Unaffected 15	SC15	Skin	283548742	1977	5206	0.07	5889
	Sarcoidosis	Patient 16	Affected 16	SP16	Skin	344482106	658	1119	0.041	18133
	Sarcoidosis	Patient 16	Unaffected 16	SC16	Skin	356289832	986	1771	0.03	16625
	Sarcoidosis	Patient 17	Affected 17	SP17	Skin	432681638	1111	2420	0.05	18627
	Sarcoidosis	Patient 17	Unaffected 17	SC17	Skin	377660208	2615	6791	0.03	484
	Sarcoidosis	Patient 18	Affected 18	SP18	Skin	408996157	2228	6537	0.04	3144
	Sarcoidosis	Patient 18	Unaffected 18	SC18	Skin	349987766	2324	6347	0.02	3164
	Sarcoidosis	Patient 08	sPBMC1	sPBMC1	Blood	505525811	1241	2862	0.04	13632
	Sarcoidosis	Patient 09	sPBMC2	sPBMC2	Blood	257935840	916	2116	0.06	20110
	Sarcoidosis	Patient 11	sPBMC3	sPBMC3	Blood	217111711	1265	3161	0.06	12318
	Sarcoidosis	Patient 12	sPBMC4	sPBMC4	Blood	457258657	1694	4878	0.05	9146
	Sarcoidosis	Patient 13	sPBMC5	sPBMC5	Blood	260956101	933	2075	0.06	26029
	Sarcoidosis	Patient 14	sPBMC6	sPBMC6	Blood	359183996	1671	5888	0.03	6934
	Sarcoidosis	Patient 15	sPBMC7	sPBMC7	Blood	295056514	899	1986	0.06	28598
	Granuloma	Patient 19	Affected 19	SP19	Skin	235371185	772	1387	0.13	10225
	Granuloma	Patient 19	Unaffected 19	SC19	Skin	350996202	1960	5724	0.06	11152
	Granuloma	Patient 20	Affected 20	SP20	Skin	321346658	1568	3922	0.07	14421
	Granuloma	Patient 20	Unaffected 20	SC20	Skin	266311644	970	2316	0.07	21060
	Granuloma	Patient 21	Affected 21	SP21	Skin	334324817	1210	2631	0.04	18805
	Granuloma	Patient 21	Unaffected 21	SC21	Skin	299534146	2345	6589	0.02	7425
	Granuloma	Patient 22	Affected 22	SP22	Skin	292249578	1437	3196	0.04	18899
	Granuloma	Patient 22	Unaffected 22	SC22	Skin	126534806	1971	5366	0.03	3749
	Granuloma	Patient 23	Affected 23	SP23	Skin	233733030	842	1599	0.07	8021
	Granuloma	Patient 23	Unaffected 23	SC23	Skin	172493498	1295	2817	0.03	12421
	Granuloma	Patient 24	Affected 24	SP24	Skin	172894773	559	914	0.06	13580
	Granuloma	Patient 24	Unaffected 24	SC24	Skin	161420433	1164	2375	0.02	15326
	Granuloma	Patient 25	Affected 25	SP25	Skin	117893459	542	870	0.08	15252
	Granuloma	Patient 25	Unaffected 25	SC25	Skin	81949980	795	1547	0.08	6814
	Granuloma	Patient 26	Affected 26	SP26	Skin	269211284	1445	3276	0.05	6224
	Granuloma	Patient 26	Unaffected 26	SC26	Skin	249819966	1526	3465	0.03	10736
	Granuloma	Patient 27	Affected 27	SP27	Skin	277504854	939	1726	0.03	22206
	Granuloma	Patient 27	Unaffected 27	SC27	Skin	295538661	827	1269	0.01	9974
	Granuloma	Patient 28	Affected 28	SP28	Skin	305018625	2420	6858	0.11	1851
					Total Reads	16349324529			Tota Cells	608967

## Sheet: Spatial transcriptomics
Sample details with sequencing statistics for spatial transcriptomics
	Patient ID	Sample ID	Tissue origin	Sequencing library	Sequencing reads	Median UMI per spot	Median Genes per spot	Number of spots
	Patient 09	Affected 01	Affected skin	SpPat09_Affected1	79576635	3927	1782	946
	Patient 09	Affected 02	Affected skin	SpPat09_Affected2	108339290	4043	1841	895
	Patient 09	Unaffected 01	Unaffected skin	SpPat09_Unaffected	159211091	901	567.5	542
	Patient 10	Affected 01	Affected skin	SpPat10_Affected1	31975230	818	513	1951
	Patient 10	Affected 02	Affected skin	SpPat10_Affected2	38624286	1275	728	1819
	Patient 10	Unaffected 01	Unaffected skin	SpPat10_Unaffected	39608982	253	199	1427
	Patient 28	Affected 01	Affected skin	SpPat28_Affected1	33809303	4051	1770	863
	Patient 28	Affected 02	Affected skin	SpPat28_Affected2	34802625	3396	1612	829
							Total spots	9272
