# Supplementary material for: Recruitment of CXCR4+ type 1 innate lymphoid cells distinguishes sarcoidosis from other skin granulomatous diseases
Source: J Clin Invest. 2024 Sep 3;134(17):e178711. doi: 10.1172/JCI178711 (PMC11364400; doi:10.1172/JCI178711)
Supplement: Supplemental table 3 [file jci-134-178711-s160.xlsx]

## Sheet: README
Table S3. Cluster marker genes for all annotated clusters from scRNA and spatial RNA seq analysis
Marker genes all cell types, related to Fig1B: Cluster marker genes for all annotated clusters from scRNA analysis
Column description:
	Gene	Gene name
	p_val	p value
	auc	auc score from seurat presto module
	avg_log2FC	average log 2 fold gene expression
	pct.1	percent expression in querry population
	pct.2	percent expression in non-querry population
	p_val_adj	adjusted p value
	cluster identity	Cluster identity
Marker genes Immune sub clusters, related to Fig 1C: Cluster marker genes for all annotated clusters from immune subclusters
Column description:
	Gene	Gene name
	p_val	p value
	auc	auc score from seurat presto module
	avg_log2FC	average log 2 fold gene expression
	pct.1	percent expression in querry population
	pct.2	percent expression in non-querry population
	p_val_adj	adjusted p value
	cluster identity	Cluster identity
Marker genes of PBMC dataset, related to Fig 4A: Cluster marker genes for all annotated clusters from PBMC scRNA analysis
Column description:
	Gene	Gene name
	p_val	p value
	auc	auc score from seurat presto module
	avg_log2FC	average log 2 fold gene expression
	pct.1	percent expression in querry population
	pct.2	percent expression in non-querry population
	p_val_adj	adjusted p value
	cluster identity	Cluster identity
Marker genes of Spatial dataset, related to Supplementary Fig 6B: Cluster marker genes for all annotated clusters from spatial RNA-seq analysis
Column description:
	Gene	Gene name
	p_val	p value
	auc	auc score from seurat presto module
	avg_log2FC	average log 2 fold gene expression
	pct.1	percent expression in querry population
	pct.2	percent expression in non-querry population
	p_val_adj	adjusted p value
	cluster identity	Cluster identity

## Sheet: All cell types
Gene	p_val	auc	avg_log2FC	pct.1	pct.2	p_val_adj	Cluster
PERP	0	0.897478	3.50365	0.862	0.228	0	Epithelial
DSP	0	0.861351	3.22346	0.777	0.104	0	Epithelial
SFN	0	0.848405	3.41694	0.737	0.07	0	Epithelial
FXYD3	0	0.845482	2.67673	0.732	0.066	0	Epithelial
KRT14	0	0.835966	3.99332	0.807	0.259	0	Epithelial
DMKN	0	0.821239	4.17504	0.711	0.12	0	Epithelial
KRT5	0	0.811573	3.72118	0.705	0.137	0	Epithelial
RPLP1	0	0.807168	1.12377	0.996	0.985	0	Epithelial
S100A14	0	0.806347	2.59221	0.645	0.043	0	Epithelial
KRT10	0	0.802692	4.37428	0.837	0.475	0	Epithelial
LY6D	0	0.793875	3.43777	0.63	0.067	0	Epithelial
DSC3	0	0.790691	2.33777	0.61	0.034	0	Epithelial
KRT1	0	0.773403	4.45152	0.628	0.142	0	Epithelial
AQP3	0	0.768128	2.29471	0.608	0.106	0	Epithelial
SPINT2	0	0.76609	1.71538	0.607	0.095	0	Epithelial
RPS18	0	0.764198	0.885181	0.988	0.964	0	Epithelial
RPS6	0	0.761862	0.811796	0.978	0.934	0	Epithelial
DSG1	0	0.761551	2.32582	0.545	0.027	0	Epithelial
LGALS7B	0	0.759626	2.59354	0.547	0.035	0	Epithelial
JUP	0	0.758312	1.89698	0.592	0.105	0	Epithelial
MT1X	0	0.754871	1.87193	0.784	0.435	0	Epithelial
RPL8	0	0.753482	0.800876	0.973	0.928	0	Epithelial
TACSTD2	0	0.752557	1.97452	0.541	0.045	0	Epithelial
RPS5	0	0.741103	0.888341	0.928	0.842	0	Epithelial
RPL18	0	0.737445	0.739755	0.979	0.949	0	Epithelial
RPLP0	0	0.736109	0.905209	0.921	0.815	0	Epithelial
S100A2	0	0.736085	2.94988	0.531	0.078	0	Epithelial
KRTDAP	0	0.73584	3.91062	0.529	0.082	0	Epithelial
RPS24	0	0.734518	0.706094	0.965	0.922	0	Epithelial
RPS12	0	0.734381	0.682792	0.987	0.965	0	Epithelial
TRIM29	0	0.733611	1.57409	0.488	0.023	0	Epithelial
PKP1	0	0.732396	1.87593	0.487	0.025	0	Epithelial
RPS4X	0	0.73172	0.766314	0.98	0.953	0	Epithelial
RPS3A	0	0.730303	0.705256	0.972	0.925	0	Epithelial
KLF5	0	0.728131	1.60428	0.514	0.071	0	Epithelial
RPL3	0	0.727132	0.748318	0.967	0.917	0	Epithelial
NACA	0	0.72645	0.683497	0.959	0.914	0	Epithelial
RPL10A	0	0.722274	0.78041	0.929	0.845	0	Epithelial
RPS8	0	0.721424	0.730924	0.977	0.95	0	Epithelial
RPL6	0	0.719188	0.641257	0.961	0.91	0	Epithelial
RPL7	0	0.717416	0.820111	0.895	0.784	0	Epithelial
RPL36	0	0.715613	0.838061	0.929	0.865	0	Epithelial
CXADR	0	0.714546	1.3789	0.445	0.016	0	Epithelial
RPS19	0	0.714517	0.702314	0.981	0.962	0	Epithelial
RPL7A	0	0.71391	0.637076	0.976	0.939	0	Epithelial
CCL27	0	0.712835	2.19764	0.447	0.025	0	Epithelial
RPL29	0	0.711742	0.680312	0.972	0.94	0	Epithelial
RPL13	0	0.709396	0.610507	0.985	0.962	0	Epithelial
RPL13A	0	0.707216	0.621216	0.971	0.933	0	Epithelial
RPL18A	0	0.706127	0.655097	0.964	0.927	0	Epithelial
RPS15	0	0.705968	0.637934	0.968	0.939	0	Epithelial
HOPX	0	0.705863	1.61587	0.55	0.155	0	Epithelial
HSPB1	0	0.703816	1.12014	0.802	0.615	0	Epithelial
RPS7	0	0.700935	0.604644	0.956	0.909	0	Epithelial
RPL41	0	0.700214	0.503359	0.99	0.97	0	Epithelial
RPL37A	0	0.697759	0.66995	0.945	0.882	0	Epithelial
RPS14	0	0.697226	0.570894	0.981	0.958	0	Epithelial
KRT15	0	0.694259	3.33698	0.431	0.055	0	Epithelial
RPL5	0	0.691747	0.567112	0.958	0.9	0	Epithelial
RAB25	0	0.691324	1.27888	0.397	0.015	0	Epithelial
SERPINB5	0	0.69107	1.38593	0.398	0.017	0	Epithelial
CALML5	0	0.689504	2.52374	0.415	0.042	0	Epithelial
S100A16	0	0.688799	1.17189	0.54	0.191	0	Epithelial
CLDN1	0	0.688103	1.38307	0.398	0.022	0	Epithelial
RPL26	0	0.687276	0.65363	0.929	0.87	0	Epithelial
RPL35	0	0.685713	0.608697	0.941	0.89	0	Epithelial
EEF1A1	0	0.684126	0.457334	0.999	0.995	0	Epithelial
RPL9	0	0.683685	0.509307	0.966	0.932	0	Epithelial
PPP1R14B	0	0.683168	0.972061	0.67	0.386	0	Epithelial
CCND1	0	0.682582	1.14327	0.58	0.252	0	Epithelial
IMPA2	0	0.68248	1.21332	0.405	0.044	0	Epithelial
RPL11	0	0.680956	0.470507	0.983	0.963	0	Epithelial
RPL12	0	0.680065	0.507172	0.982	0.961	0	Epithelial
RPS2	0	0.676351	0.612773	0.986	0.971	0	Epithelial
RPS3	0	0.674953	0.536908	0.97	0.93	0	Epithelial
RPS13	0	0.674594	0.474472	0.964	0.927	0	Epithelial
RPS28	0	0.67432	0.553973	0.98	0.964	0	Epithelial
SDC4	0	0.674271	1.05272	0.468	0.129	0	Epithelial
RPL15	0	0.672759	0.486393	0.959	0.925	0	Epithelial
RACK1	0	0.671973	0.54924	0.937	0.88	0	Epithelial
CKB	0	0.669454	0.998725	0.485	0.151	0	Epithelial
LYPD3	0	0.668739	1.53993	0.365	0.031	0	Epithelial
SDC1	0	0.668517	1.10206	0.364	0.028	0	Epithelial
DEFB1	0	0.668099	1.45975	0.356	0.022	0	Epithelial
CTNNBIP1	0	0.667558	1.14467	0.416	0.093	0	Epithelial
DAPL1	0	0.667492	1.16094	0.359	0.025	0	Epithelial
RPL32	0	0.66602	0.458373	0.973	0.94	0	Epithelial
RPL4	0	0.665955	0.683245	0.814	0.679	0	Epithelial
POU3F1	0	0.663954	1.15943	0.403	0.08	0	Epithelial
RPS11	0	0.663595	0.519897	0.929	0.878	0	Epithelial
RPL37	0	0.662217	0.526576	0.959	0.917	0	Epithelial
RPL19	0	0.662039	0.437731	0.965	0.923	0	Epithelial
BTF3	0	0.661885	0.559282	0.88	0.8	0	Epithelial
PHGDH	0	0.661808	0.973898	0.372	0.05	0	Epithelial
DEGS1	0	0.661213	1.09439	0.46	0.165	0	Epithelial
RPL14	0	0.659914	0.478016	0.936	0.873	0	Epithelial
CLTB	0	0.658314	0.913883	0.62	0.37	0	Epithelial
RPS23	0	0.657416	0.414128	0.972	0.941	0	Epithelial
HINT1	0	0.656611	0.630368	0.836	0.716	0	Epithelial
TFAP2A	0	0.655996	0.880544	0.339	0.027	0	Epithelial
PTPRF	0	0.655789	0.878492	0.369	0.059	0	Epithelial
C19orf33	0	0.65349	1.11117	0.325	0.019	0	Epithelial
CALML3	0	0.652562	1.46009	0.32	0.015	0	Epithelial
RPL22	0	0.652534	0.462124	0.917	0.86	0	Epithelial
EMP2	0	0.651732	0.917379	0.566	0.3	0	Epithelial
PKP3	0	0.651089	0.888403	0.313	0.011	0	Epithelial
KLK11	0	0.650312	1.15859	0.311	0.011	0	Epithelial
TECR	0	0.648865	0.832917	0.51	0.237	0	Epithelial
RPSA	0	0.648827	0.488187	0.89	0.811	0	Epithelial
SLPI	0	0.64878	1.11921	0.365	0.066	0	Epithelial
TMEM134	0	0.647955	0.780041	0.44	0.152	0	Epithelial
KRT2	0	0.647874	3.3722	0.332	0.043	0	Epithelial
CA12	0	0.647602	0.832154	0.358	0.063	0	Epithelial
DCD	0	0.646065	4.46721	0.46	0.188	0	Epithelial
RPL23	0	0.645718	0.585893	0.86	0.767	0	Epithelial
AHNAK2	0	0.645713	0.931811	0.39	0.106	0	Epithelial
DAAM1	0	0.645564	0.780137	0.465	0.179	0	Epithelial
TMEM45A	0	0.644526	1.40563	0.396	0.124	0	Epithelial
GATA3	0	0.644204	0.87497	0.36	0.069	0	Epithelial
SBSN	0	0.644153	1.75654	0.302	0.015	0	Epithelial
RPS16	0	0.643333	0.395644	0.959	0.929	0	Epithelial
CDH1	0	0.642953	0.82203	0.299	0.013	0	Epithelial
CAPNS2	0	0.642632	0.855184	0.295	0.01	0	Epithelial
IRF6	0	0.640972	0.801485	0.296	0.014	0	Epithelial
RPS9	0	0.640262	0.418062	0.948	0.911	0	Epithelial
LAD1	0	0.639664	0.887044	0.291	0.012	0	Epithelial
CSTA	0	0.639081	1.12814	0.337	0.063	0	Epithelial
SLC25A5	0	0.638643	0.76036	0.646	0.437	0	Epithelial
ATF3	0	0.638638	0.915965	0.548	0.298	0	Epithelial
EFNA1	0	0.63859	0.755316	0.374	0.093	0	Epithelial
TXN	0	0.63737	0.471442	0.792	0.653	0	Epithelial
TINCR	0	0.63699	0.8072	0.288	0.014	0	Epithelial
PPIA	0	0.63676	0.479526	0.85	0.769	0	Epithelial
NSG1	0	0.636182	0.944599	0.285	0.013	0	Epithelial
SPINT1	0	0.636114	0.819714	0.299	0.028	0	Epithelial
EPHB6	0	0.635799	0.834128	0.351	0.081	0	Epithelial
YBX3	0	0.635296	0.566415	0.755	0.563	0	Epithelial
RPS15A	0	0.635257	0.353612	0.964	0.936	0	Epithelial
EEF1B2	0	0.635183	0.602051	0.748	0.601	0	Epithelial
ALDH3A2	0	0.635164	0.787048	0.379	0.115	0	Epithelial
GLTP	0	0.635053	0.927038	0.382	0.124	0	Epithelial
SCGB2A2	0	0.634696	3.91045	0.383	0.128	0	Epithelial
CLDN4	0	0.634506	1.41861	0.284	0.016	0	Epithelial
RPL34	0	0.633741	0.375766	0.965	0.937	0	Epithelial
CD9	0	0.632478	0.354386	0.818	0.571	0	Epithelial
COL17A1	0	0.631942	1.62692	0.292	0.031	0	Epithelial
GSTP1	0	0.631879	0.659203	0.758	0.587	0	Epithelial
MAL2	0	0.631455	0.866109	0.271	0.008	0	Epithelial
RPL35A	0	0.631319	0.377365	0.94	0.896	0	Epithelial
KLC3	0	0.631022	0.777593	0.271	0.009	0	Epithelial
RPL21	0	0.629405	0.345654	0.941	0.9	0	Epithelial
DBI	0	0.629104	0.824987	0.686	0.533	0	Epithelial
TP63	0	0.629004	0.826012	0.272	0.014	0	Epithelial
SH3YL1	0	0.628569	0.692748	0.34	0.084	0	Epithelial
SOX15	0	0.62744	0.773138	0.29	0.036	0	Epithelial
FGFR3	0	0.627434	0.878976	0.268	0.014	0	Epithelial
RPL39	0	0.627404	0.344648	0.976	0.958	0	Epithelial
RPS27A	0	0.627123	0.304267	0.971	0.943	0	Epithelial
RHOV	0	0.625928	0.833184	0.262	0.01	0	Epithelial
RPS10	0	0.625848	0.585524	0.718	0.551	0	Epithelial
MT-CO3	0	0.625581	0.439437	0.991	0.99	0	Epithelial
RPS26	0	0.625442	0.495516	0.889	0.808	0	Epithelial
NDFIP2	0	0.625081	0.643961	0.318	0.068	0	Epithelial
RPL30	0	0.625069	0.308417	0.968	0.939	0	Epithelial
TUBA4A	0	0.624519	0.607694	0.392	0.135	0	Epithelial
PLP2	0	0.624316	0.659661	0.497	0.27	0	Epithelial
RPL28	0	0.624229	0.347661	0.975	0.96	0	Epithelial
ALDH2	0	0.62383	0.543048	0.484	0.238	0	Epithelial
RPS25	0	0.623807	0.31138	0.947	0.908	0	Epithelial
CBR1	0	0.623353	0.656622	0.401	0.16	0	Epithelial
PPP1R14C	0	0.622633	0.73901	0.257	0.011	0	Epithelial
FBXW7	0	0.622489	0.729171	0.384	0.144	0	Epithelial
TMEM238	0	0.622146	0.612705	0.298	0.052	0	Epithelial
TFAP2C	0	0.621989	0.663166	0.288	0.043	0	Epithelial
TENT5B	0	0.621974	0.73552	0.268	0.024	0	Epithelial
SLC2A1	0	0.621674	0.706127	0.301	0.057	0	Epithelial
IRX2	0	0.620786	0.693304	0.35	0.108	0	Epithelial
NRARP	0	0.619967	0.887413	0.323	0.087	0	Epithelial
PLPP2	0	0.618876	0.684059	0.26	0.023	0	Epithelial
GJA1	0	0.618532	0.796826	0.392	0.162	0	Epithelial
EGFR	0	0.618414	0.643172	0.357	0.12	0	Epithelial
CLCA2	0	0.618041	0.746493	0.245	0.009	0	Epithelial
TMEM154	0	0.616844	0.70825	0.265	0.031	0	Epithelial
VAMP8	0	0.616134	0.388212	0.45	0.192	0	Epithelial
MT-CO1	0	0.615816	0.361097	0.985	0.985	0	Epithelial
DDR1	0	0.615486	0.616758	0.251	0.02	0	Epithelial
ATP1B3	0	0.615422	0.595788	0.557	0.342	0	Epithelial
TSPO	0	0.614945	0.523057	0.689	0.521	0	Epithelial
PALMD	0	0.613502	0.371812	0.384	0.138	0	Epithelial
RPS17	0	0.61324	0.633109	0.477	0.264	0	Epithelial
ANXA2	0	0.613028	0.419752	0.814	0.671	0	Epithelial
DYNLL1	0	0.612771	0.515043	0.818	0.73	0	Epithelial
RPLP2	0	0.612627	0.281221	0.948	0.915	0	Epithelial
PPDPF	0	0.612419	0.585121	0.606	0.422	0	Epithelial
LGALS7	0	0.611803	1.06048	0.232	0.009	0	Epithelial
KRT17	0	0.611584	2.13092	0.269	0.047	0	Epithelial
RPL23A	0	0.611421	0.318116	0.908	0.846	0	Epithelial
EZR	0	0.61096	0.306431	0.536	0.295	0	Epithelial
TMEM54	0	0.610733	0.614561	0.278	0.057	0	Epithelial
FAM213A	0	0.610672	0.658124	0.358	0.139	0	Epithelial
DSC1	0	0.610478	1.00851	0.228	0.008	0	Epithelial
HMGA1	0	0.609988	0.522358	0.313	0.09	0	Epithelial
APRT	0	0.60982	0.549213	0.582	0.398	0	Epithelial
EIF3L	0	0.609665	0.518087	0.581	0.39	0	Epithelial
MT-CYB	0	0.60929	0.377481	0.972	0.963	0	Epithelial
FGFBP1	0	0.609007	0.969454	0.228	0.01	0	Epithelial
S100A11	0	0.608864	0.365918	0.852	0.747	0	Epithelial
RPL27	0	0.608642	0.342483	0.884	0.827	0	Epithelial
TUBB4B	0	0.60855	0.496171	0.641	0.469	0	Epithelial
KCTD1	0	0.608276	0.565575	0.235	0.018	0	Epithelial
HES1	0	0.608246	0.590072	0.559	0.344	0	Epithelial
PDCD4	0	0.607266	0.732076	0.473	0.266	0	Epithelial
BAG1	0	0.607041	0.538118	0.483	0.283	0	Epithelial
BCL11A	0	0.606323	0.587564	0.254	0.041	0	Epithelial
IL20RB	0	0.606013	0.63863	0.246	0.034	0	Epithelial
IMPDH2	0	0.606003	0.548876	0.45	0.247	0	Epithelial
COX5B	0	0.605803	0.530307	0.705	0.555	0	Epithelial
RTN4	0	0.605302	0.489808	0.676	0.522	0	Epithelial
GATM	0	0.605294	0.592287	0.26	0.049	0	Epithelial
ATP5F1A	0	0.605117	0.548511	0.537	0.35	0	Epithelial
ESRP1	0	0.604819	0.541849	0.217	0.007	0	Epithelial
HEBP2	0	0.604613	0.543497	0.442	0.239	0	Epithelial
TSTA3	0	0.604282	0.547623	0.328	0.121	0	Epithelial
NECTIN1	0	0.604156	0.578992	0.237	0.029	0	Epithelial
GPC1	0	0.603995	0.534807	0.268	0.059	0	Epithelial
SPINK5	0	0.603683	1.4404	0.219	0.012	0	Epithelial
PPP1R13L	0	0.603622	0.513865	0.237	0.029	0	Epithelial
PPP1R16A	0	0.603559	0.549387	0.247	0.039	0	Epithelial
TMEM159	0	0.60354	0.49349	0.359	0.149	0	Epithelial
DHCR24	0	0.603506	0.63921	0.255	0.05	0	Epithelial
ATP1A1	0	0.602761	0.805934	0.493	0.315	0	Epithelial
RPS21	0	0.602456	0.396078	0.808	0.7	0	Epithelial
TUBA1C	0	0.602272	0.588138	0.472	0.284	0	Epithelial
HRAS	0	0.60216	0.500425	0.314	0.11	0	Epithelial
EXPH5	0	0.601834	0.591185	0.24	0.037	0	Epithelial
FERMT1	0	0.601763	0.579189	0.213	0.009	0	Epithelial
TPD52	0	0.601372	0.4747	0.257	0.051	0	Epithelial
YWHAE	0	0.60135	0.435774	0.608	0.423	0	Epithelial
SCGB1B2P	0	0.600524	3.01392	0.252	0.056	0	Epithelial
MDH2	0	0.600193	0.489929	0.506	0.32	0	Epithelial
COX4I1	0	0.599737	0.405358	0.787	0.688	0	Epithelial
STAP2	0	0.599161	0.510617	0.224	0.026	0	Epithelial
TSTD1	0	0.599098	0.466305	0.272	0.07	0	Epithelial
GIPC1	0	0.599097	0.499327	0.341	0.145	0	Epithelial
SOX9	0	0.599065	0.962627	0.223	0.026	0	Epithelial
VAV3	0	0.598899	0.469079	0.244	0.044	0	Epithelial
VDAC2	0	0.598638	0.48359	0.548	0.374	0	Epithelial
PRDX2	0	0.598117	0.492896	0.512	0.326	0	Epithelial
ATP5MC1	0	0.598112	0.47628	0.523	0.34	0	Epithelial
FOXQ1	0	0.597523	0.623073	0.215	0.02	0	Epithelial
EHF	0	0.59745	0.650795	0.202	0.008	0	Epithelial
MUCL1	0	0.596774	3.62768	0.269	0.082	0	Epithelial
SYTL1	0	0.596326	0.430981	0.225	0.03	0	Epithelial
MAFB	0	0.59585	0.367558	0.54	0.341	0	Epithelial
KLF4	0	0.595084	0.439598	0.483	0.29	0	Epithelial
ITPR2	0	0.594672	0.555767	0.321	0.132	0	Epithelial
PEBP1	0	0.594666	0.454044	0.739	0.597	0	Epithelial
ATP1B1	0	0.594297	1.25778	0.289	0.11	0	Epithelial
CASP14	0	0.593981	0.727903	0.194	0.006	0	Epithelial
MAPK13	0	0.593594	0.462136	0.237	0.048	0	Epithelial
PSAT1	0	0.593184	0.484177	0.2	0.013	0	Epithelial
COX6A1	0	0.592964	0.476798	0.567	0.403	0	Epithelial
ATP5F1B	0	0.592491	0.519493	0.587	0.431	0	Epithelial
C1orf21	0	0.592323	0.422464	0.367	0.18	0	Epithelial
TOB1	0	0.592125	0.469267	0.463	0.279	0	Epithelial
SPINT1-AS1	0	0.592079	0.523428	0.195	0.01	0	Epithelial
CDHR1	0	0.591771	0.595046	0.191	0.007	0	Epithelial
CRYAB	0	0.591626	0.296294	0.432	0.238	0	Epithelial
ZNF706	0	0.591323	0.442516	0.508	0.341	0	Epithelial
DSG3	0	0.591128	0.595069	0.19	0.008	0	Epithelial
RND3	0	0.590898	0.490595	0.414	0.224	0	Epithelial
GSTA4	0	0.590631	0.480451	0.244	0.063	0	Epithelial
EEF2	0	0.590468	0.382734	0.737	0.625	0	Epithelial
SCGB1D2	0	0.590314	2.74073	0.221	0.043	0	Epithelial
MIB2	0	0.590307	0.451934	0.248	0.066	0	Epithelial
IL18	0	0.590127	0.524732	0.228	0.048	0	Epithelial
MYC	0	0.589734	0.547829	0.384	0.205	0	Epithelial
ENSA	0	0.589708	0.397796	0.417	0.238	0	Epithelial
CITED4	0	0.589598	0.763403	0.231	0.054	0	Epithelial
TNFRSF19	0	0.589222	0.510848	0.232	0.052	0	Epithelial
TPD52L1	0	0.588853	0.666403	0.224	0.047	0	Epithelial
BAIAP2	0	0.58862	0.431044	0.273	0.094	0	Epithelial
OCIAD2	0	0.588166	0.274129	0.32	0.13	0	Epithelial
SH3GLB2	0	0.588024	0.457549	0.32	0.145	0	Epithelial
CASZ1	0	0.588013	0.48061	0.208	0.031	0	Epithelial
UQCRQ	0	0.588011	0.447364	0.576	0.419	0	Epithelial
OLFM2	0	0.587875	0.348885	0.302	0.117	0	Epithelial
UBR4	0	0.587801	0.61821	0.311	0.141	0	Epithelial
KRT6A	0	0.587741	1.95404	0.2	0.027	0	Epithelial
WNT4	0	0.58706	0.645972	0.192	0.019	0	Epithelial
DST	0	0.586956	0.928242	0.466	0.331	0	Epithelial
EIF5A	0	0.586737	0.397697	0.523	0.358	0	Epithelial
EBPL	0	0.586474	0.378016	0.366	0.188	0	Epithelial
RPL36A	0	0.586445	0.403111	0.492	0.321	0	Epithelial
LAMTOR4	0	0.585893	0.472948	0.535	0.383	0	Epithelial
ANK3	0	0.585787	0.359033	0.219	0.044	0	Epithelial
NME1	0	0.585366	0.385791	0.355	0.183	0	Epithelial
CYB5R1	0	0.585213	0.433329	0.262	0.093	0	Epithelial
SDR16C5	0	0.584429	0.530063	0.177	0.009	0	Epithelial
GPNMB	0	0.584285	0.293711	0.523	0.336	0	Epithelial
ATP5F1D	0	0.584263	0.378327	0.611	0.467	0	Epithelial
RHOD	0	0.583759	0.446846	0.195	0.028	0	Epithelial
TMED3	0	0.583318	0.397259	0.344	0.175	0	Epithelial
PMAIP1	0	0.58319	0.446764	0.3	0.13	0	Epithelial
LRRC75A	0	0.583163	0.556141	0.295	0.128	0	Epithelial
C1QBP	0	0.583113	0.382762	0.49	0.329	0	Epithelial
OVOL1	0	0.58311	0.529726	0.173	0.007	0	Epithelial
GJB3	0	0.582944	0.459567	0.172	0.006	0	Epithelial
SYT8	0	0.582579	0.887552	0.173	0.008	0	Epithelial
SPTSSA	0	0.582358	0.479034	0.354	0.192	0	Epithelial
EI24	0	0.582327	0.377202	0.391	0.223	0	Epithelial
IRX3	0	0.581975	0.422346	0.203	0.038	0	Epithelial
TOMM20	0	0.581966	0.366409	0.614	0.475	0	Epithelial
KRT16	0	0.581962	1.76828	0.194	0.032	0	Epithelial
DSC2	0	0.58191	0.614785	0.205	0.042	0	Epithelial
FAM162A	0	0.581865	0.363153	0.368	0.202	0	Epithelial
CSNK1A1	0	0.581826	0.350244	0.576	0.427	0	Epithelial
RTN3	0	0.581559	0.374964	0.438	0.276	0	Epithelial
SELENOW	0	0.58154	0.316073	0.688	0.544	0	Epithelial
RBP1	0	0.581459	0.540493	0.197	0.034	0	Epithelial
KTN1	0	0.581351	0.341149	0.578	0.423	0	Epithelial
ZNF750	0	0.58133	0.4691	0.167	0.004	0	Epithelial
PLK2	0	0.581266	0.354437	0.382	0.211	0	Epithelial
KRT19	0	0.581236	1.92838	0.186	0.026	0	Epithelial
UQCRH	0	0.580842	0.387259	0.652	0.522	0	Epithelial
PARD6G	0	0.580564	0.3791	0.209	0.046	0	Epithelial
PRRG4	0	0.580196	0.376011	0.199	0.038	0	Epithelial
EXOSC7	0	0.580181	0.362273	0.327	0.164	0	Epithelial
ARL4A	0	0.58017	0.310268	0.399	0.23	0	Epithelial
EFNA3	0	0.579826	0.399581	0.17	0.01	0	Epithelial
COX7B	0	0.579787	0.394605	0.538	0.387	0	Epithelial
RPS20	0	0.579642	0.255678	0.885	0.83	0	Epithelial
RPL31	0	0.579612	0.32584	0.718	0.603	0	Epithelial
EIF3E	0	0.579573	0.358305	0.581	0.446	0	Epithelial
FBL	0	0.579328	0.355133	0.411	0.25	0	Epithelial
COX7C	0	0.579326	0.370024	0.742	0.635	0	Epithelial
EIF6	0	0.579287	0.378854	0.394	0.238	0	Epithelial
VDAC1	0	0.579257	0.340065	0.503	0.342	0	Epithelial
LY6G6C	0	0.579198	0.713999	0.164	0.006	0	Epithelial
GSTO2	0	0.579171	0.376891	0.174	0.015	0	Epithelial
FAM57A	0	0.579098	0.421527	0.184	0.026	0	Epithelial
SNHG8	0	0.5788	0.33428	0.528	0.368	0	Epithelial
TIMM13	0	0.578629	0.361313	0.385	0.226	0	Epithelial
BBOX1	0	0.578626	0.50024	0.162	0.005	0	Epithelial
MFSD2A	0	0.578473	0.446411	0.176	0.02	0	Epithelial
RIC3	0	0.57842	0.361402	0.184	0.026	0	Epithelial
CEBPA	0	0.578319	0.419804	0.221	0.064	0	Epithelial
CTNND1	0	0.577946	0.32291	0.322	0.162	0	Epithelial
SERBP1	0	0.577741	0.327662	0.629	0.501	0	Epithelial
FAM84A	0	0.577507	0.44378	0.195	0.039	0	Epithelial
BZW2	0	0.577501	0.335796	0.313	0.154	0	Epithelial
TMEM141	0	0.577489	0.384021	0.274	0.119	0	Epithelial
LGALSL	0	0.57713	0.497967	0.23	0.076	0	Epithelial
AQP5	0	0.57711	2.13153	0.179	0.028	0	Epithelial
SFRP1	0	0.57692	1.31603	0.265	0.117	0	Epithelial
PLLP	0	0.576772	0.371992	0.189	0.034	0	Epithelial
PGAP2	0	0.576612	0.367741	0.213	0.059	0	Epithelial
PDZK1IP1	0	0.57649	0.474375	0.159	0.006	0	Epithelial
HR	0	0.576283	0.482017	0.183	0.03	0	Epithelial
ZG16B	0	0.576283	1.01903	0.167	0.014	0	Epithelial
STARD10	0	0.576237	0.37028	0.22	0.067	0	Epithelial
PLEKHA1	0	0.576223	0.316956	0.309	0.151	0	Epithelial
UQCRC1	0	0.57594	0.360081	0.329	0.176	0	Epithelial
IDH2	0	0.575845	0.346109	0.319	0.163	0	Epithelial
WFDC5	0	0.575682	0.525694	0.155	0.004	0	Epithelial
MPZL2	0	0.575659	0.36315	0.175	0.022	0	Epithelial
PIP	0	0.575609	2.63242	0.18	0.031	0	Epithelial
TACC2	0	0.575446	0.371701	0.197	0.045	0	Epithelial
UCHL3	0	0.575437	0.342485	0.236	0.084	0	Epithelial
HMGN1	0	0.575173	0.274043	0.482	0.325	0	Epithelial
NDUFC1	0	0.575055	0.347309	0.366	0.214	0	Epithelial
EVPL	0	0.575026	0.413916	0.155	0.005	0	Epithelial
SINHCAF	0	0.575015	0.312812	0.277	0.122	0	Epithelial
ABHD5	0	0.574994	0.337881	0.327	0.173	0	Epithelial
ATP5PO	0	0.574826	0.35524	0.545	0.403	0	Epithelial
PAWR	0	0.574695	0.263306	0.249	0.092	0	Epithelial
MPST	0	0.574636	0.356533	0.256	0.105	0	Epithelial
SULT2B1	0	0.574091	0.60002	0.154	0.006	0	Epithelial
PRSS3	0	0.574055	0.441694	0.153	0.005	0	Epithelial
CA2	0	0.573943	0.449635	0.181	0.032	0	Epithelial
NFIB	0	0.573846	0.329796	0.465	0.3	0	Epithelial
GAN	0	0.573673	0.398849	0.21	0.062	0	Epithelial
RALBP1	0	0.573521	0.317375	0.417	0.267	0	Epithelial
PTPRZ1	0	0.573479	0.414209	0.158	0.011	0	Epithelial
RAPGEFL1	0	0.573426	0.372489	0.155	0.008	0	Epithelial
SCEL	0	0.573245	0.604378	0.151	0.005	0	Epithelial
ERBB3	0	0.573209	0.345484	0.165	0.017	0	Epithelial
PMVK	0	0.572955	0.352421	0.317	0.167	0	Epithelial
SLC12A2	0	0.572882	1.57234	0.24	0.103	0	Epithelial
SPPL3	0	0.572736	0.311841	0.306	0.158	0	Epithelial
PIK3C2G	0	0.572709	0.436453	0.151	0.006	0	Epithelial
DEGS2	0	0.572695	0.519137	0.158	0.012	0	Epithelial
IFFO2	0	0.572603	0.370263	0.196	0.049	0	Epithelial
TPPP3	0	0.572563	0.435286	0.263	0.117	0	Epithelial
KRT8	0	0.572538	1.13866	0.183	0.041	0	Epithelial
ADK	0	0.572341	0.305489	0.244	0.096	0	Epithelial
NDUFA10	0	0.572337	0.298872	0.405	0.255	0	Epithelial
NECTIN4	0	0.572168	0.395056	0.153	0.009	0	Epithelial
RXRA	0	0.572132	0.341437	0.284	0.139	0	Epithelial
COBL	0	0.57206	0.376268	0.154	0.01	0	Epithelial
C6orf132	0	0.571972	0.362752	0.16	0.016	0	Epithelial
CYC1	0	0.57161	0.341974	0.371	0.226	0	Epithelial
GOLGA4	0	0.571603	0.301257	0.461	0.316	0	Epithelial
CAPN1	0	0.571455	0.298701	0.337	0.19	0	Epithelial
NEBL	0	0.571423	0.355146	0.165	0.021	0	Epithelial
ATP5MF	0	0.571353	0.295365	0.494	0.346	0	Epithelial
HOOK2	0	0.570996	0.296094	0.206	0.062	0	Epithelial
DCXR	0	0.570736	0.383099	0.292	0.149	0	Epithelial
PA2G4	0	0.570317	0.288656	0.48	0.336	0	Epithelial
RAB38	0	0.570246	0.362376	0.161	0.02	0	Epithelial
TRAPPC6A	0	0.570133	0.281116	0.269	0.125	0	Epithelial
SLC38A2	0	0.570085	0.322301	0.659	0.55	0	Epithelial
PSMB5	0	0.56974	0.28116	0.499	0.353	0	Epithelial
MPP7	0	0.569671	0.337842	0.164	0.024	0	Epithelial
CRNDE	0	0.569669	0.339072	0.25	0.106	0	Epithelial
C11orf1	0	0.569574	0.316039	0.194	0.053	0	Epithelial
SNRPD2	0	0.56946	0.278074	0.659	0.539	0	Epithelial
POU2F3	0	0.569316	0.386928	0.144	0.005	0	Epithelial
KRT7	0	0.569292	1.25325	0.16	0.023	0	Epithelial
KCNK7	0	0.569205	0.425795	0.143	0.005	0	Epithelial
GNAI1	0	0.569164	0.308648	0.256	0.114	0	Epithelial
CD24	0	0.569064	0.711373	0.158	0.02	0	Epithelial
ATP5IF1	0	0.568694	0.268528	0.494	0.354	0	Epithelial
RAB27B	0	0.568594	0.299403	0.153	0.015	0	Epithelial
TUBB2A	0	0.568538	0.376169	0.318	0.18	0	Epithelial
ALDH3A1	0	0.568264	0.459267	0.155	0.018	0	Epithelial
KRT18	0	0.568234	1.20002	0.175	0.042	0	Epithelial
PRDX5	0	0.568227	0.331118	0.486	0.35	0	Epithelial
BLCAP	0	0.56812	0.291877	0.271	0.132	0	Epithelial
POLR1D	0	0.568029	0.269231	0.458	0.32	0	Epithelial
RAB4A	0	0.567989	0.279495	0.335	0.194	0	Epithelial
NIPAL1	0	0.567788	0.361977	0.142	0.006	0	Epithelial
CELSR2	0	0.567635	0.357557	0.148	0.013	0	Epithelial
IL20RA	0	0.567342	0.36718	0.147	0.012	0	Epithelial
ATP5MC3	0	0.567322	0.400109	0.555	0.43	0	Epithelial
EPPK1	0	0.567162	0.422075	0.14	0.006	0	Epithelial
KRTCAP3	0	0.567076	0.380266	0.144	0.01	0	Epithelial
SLC39A6	0	0.567031	0.313933	0.259	0.122	0	Epithelial
ADGRG1	0	0.56661	0.380383	0.19	0.055	0	Epithelial
TMEM40	0	0.566269	0.388863	0.136	0.003	0	Epithelial
ERBB2	0	0.566252	0.339103	0.18	0.047	0	Epithelial
ZNF385A	0	0.566247	0.258036	0.243	0.107	0	Epithelial
PARD3	0	0.566233	0.293899	0.181	0.047	0	Epithelial
NHP2	0	0.566156	0.280949	0.356	0.219	0	Epithelial
LDHA	0	0.56609	0.359164	0.734	0.635	0	Epithelial
BICD2	0	0.565898	0.310636	0.224	0.091	0	Epithelial
PPP2R3A	0	0.565822	0.304595	0.188	0.056	0	Epithelial
SLURP1	0	0.56572	1.46189	0.141	0.01	0	Epithelial
TP53AIP1	0	0.565597	0.373514	0.138	0.006	0	Epithelial
FAT2	0	0.565596	0.346423	0.136	0.005	0	Epithelial
SLC25A3	0	0.565483	0.292829	0.651	0.549	0	Epithelial
PDLIM4	0	0.565469	0.391904	0.283	0.152	0	Epithelial
RNF141	0	0.565333	0.280327	0.201	0.068	0	Epithelial
GGCT	0	0.56521	0.303017	0.282	0.148	0	Epithelial
WEE1	0	0.565025	0.321626	0.193	0.061	0	Epithelial
CHP2	0	0.56502	0.392916	0.134	0.004	0	Epithelial
PHLDA2	0	0.564956	0.441948	0.279	0.148	0	Epithelial
NOP53	0	0.564919	0.257747	0.651	0.536	0	Epithelial
COX5A	0	0.564891	0.303612	0.343	0.209	0	Epithelial
MUC15	0	0.564796	0.375568	0.132	0.003	0	Epithelial
TOLLIP	0	0.564754	0.299857	0.233	0.102	0	Epithelial
MDH1	0	0.564733	0.282022	0.389	0.252	0	Epithelial
SERPINB2	0	0.564617	0.538002	0.134	0.004	0	Epithelial
GJB6	0	0.564611	0.798471	0.136	0.007	0	Epithelial
RPL22L1	0	0.564581	0.252683	0.42	0.286	0	Epithelial
H1F0	0	0.564218	0.29043	0.312	0.177	0	Epithelial
RAB3D	0	0.564066	0.320334	0.166	0.037	0	Epithelial
MRPS26	0	0.56401	0.264383	0.325	0.192	0	Epithelial
ITGA2	0	0.563865	0.426905	0.168	0.04	0	Epithelial
EIF3F	0	0.563819	0.263437	0.632	0.524	0	Epithelial
HMGCS1	0	0.563794	0.289279	0.237	0.106	0	Epithelial
AZGP1	0	0.563776	1.40482	0.141	0.015	0	Epithelial
UQCRC2	0	0.563765	0.268428	0.415	0.281	0	Epithelial
TXNDC17	0	0.56372	0.272179	0.373	0.24	0	Epithelial
LYPD6B	0	0.563667	0.341411	0.131	0.004	0	Epithelial
MIF	0	0.563599	0.308953	0.341	0.211	0	Epithelial
COX6B1	0	0.56344	0.27234	0.631	0.512	0	Epithelial
GALNT1	0	0.563339	0.258401	0.313	0.182	0	Epithelial
CTDSPL	0	0.563257	0.258111	0.3	0.167	0	Epithelial
SLC25A6	0	0.563224	0.265501	0.687	0.584	0	Epithelial
INAVA	0	0.563154	0.320576	0.131	0.005	0	Epithelial
SSFA2	0	0.563074	0.254705	0.297	0.164	0	Epithelial
RARG	0	0.562782	0.283941	0.207	0.079	0	Epithelial
DENND2C	0	0.562642	0.334642	0.149	0.023	0	Epithelial
CISD1	0	0.562629	0.287936	0.248	0.12	0	Epithelial
FKBP4	0	0.562619	0.287537	0.233	0.104	0	Epithelial
FAM83B	0	0.56242	0.318037	0.129	0.004	0	Epithelial
COX8A	0	0.562277	0.289485	0.51	0.384	0	Epithelial
SYNGR1	0	0.562022	0.281127	0.217	0.09	0	Epithelial
FGFR2	0	0.561932	0.341533	0.162	0.037	0	Epithelial
NUDT8	0	0.561617	0.32623	0.171	0.048	0	Epithelial
NPM1	0	0.561502	0.264096	0.705	0.624	0	Epithelial
PROM2	0	0.561448	0.301905	0.127	0.004	0	Epithelial
LAPTM4B	0	0.561387	0.258623	0.255	0.127	0	Epithelial
TMEM79	0	0.561345	0.311657	0.13	0.008	0	Epithelial
MACROD1	0	0.561207	0.286652	0.173	0.049	0	Epithelial
COX7A2	0	0.561163	0.295379	0.627	0.514	0	Epithelial
ADRB2	0	0.560952	0.321273	0.204	0.08	0	Epithelial
TNS4	0	0.560875	0.335861	0.128	0.006	0	Epithelial
KRT23	0	0.560798	0.61319	0.13	0.008	0	Epithelial
GRHL1	0	0.560745	0.34089	0.142	0.02	0	Epithelial
ST14	0	0.560642	0.280997	0.135	0.014	0	Epithelial
DHRS1	0	0.560634	0.260142	0.211	0.088	0	Epithelial
SMPDL3A	0	0.56041	0.27567	0.166	0.044	0	Epithelial
AP1M2	0	0.560085	0.290798	0.124	0.004	0	Epithelial
COMTD1	0	0.559815	0.257772	0.187	0.066	0	Epithelial
THEM5	0	0.559804	0.430069	0.123	0.003	0	Epithelial
CLEC2A	0	0.559768	0.332989	0.152	0.032	0	Epithelial
KIAA1522	0	0.55973	0.270419	0.141	0.021	0	Epithelial
LINC01133	0	0.55949	0.337665	0.132	0.013	0	Epithelial
CERS6	0	0.559333	0.257998	0.195	0.075	0	Epithelial
DNAJB2	0	0.55899	0.259406	0.216	0.095	0	Epithelial
TMEM147	0	0.558803	0.269355	0.33	0.209	0	Epithelial
ATP5F1C	0	0.558685	0.28071	0.5	0.38	0	Epithelial
KLF3	0	0.558649	0.269604	0.315	0.194	0	Epithelial
ATP5PD	0	0.558523	0.256771	0.464	0.342	0	Epithelial
ALDH9A1	0	0.558501	0.280122	0.281	0.161	0	Epithelial
SOWAHC	0	0.558285	0.276812	0.168	0.05	0	Epithelial
HSD17B8	0	0.558228	0.256555	0.15	0.033	0	Epithelial
LLGL2	0	0.558209	0.261531	0.145	0.027	0	Epithelial
GAMT	0	0.558097	0.274564	0.17	0.053	0	Epithelial
FDFT1	0	0.557792	0.260848	0.237	0.119	0	Epithelial
FBXO2	0	0.55773	0.30264	0.137	0.02	0	Epithelial
ITGB8	0	0.557718	0.292928	0.14	0.023	0	Epithelial
SUCLG1	0	0.557556	0.252974	0.299	0.18	0	Epithelial
ARHGEF35	0	0.557516	0.267731	0.134	0.018	0	Epithelial
AK4	0	0.557436	0.254029	0.188	0.072	0	Epithelial
ATL2	0	0.557264	0.269329	0.173	0.057	0	Epithelial
AL445524.1	0	0.55696	0.322974	0.135	0.021	0	Epithelial
RPS6KB2	0	0.55693	0.257868	0.179	0.064	0	Epithelial
PPL	0	0.55663	0.252011	0.194	0.077	0	Epithelial
TUFT1	0	0.556436	0.26313	0.135	0.022	0	Epithelial
TFCP2L1	0	0.555963	0.493284	0.123	0.011	0	Epithelial
BNIPL	0	0.555851	0.28483	0.116	0.004	0	Epithelial
MIPEP	0	0.555693	0.262624	0.137	0.026	0	Epithelial
CDCP1	0	0.555305	0.268693	0.126	0.015	0	Epithelial
EFNA4	0	0.555088	0.258353	0.137	0.026	0	Epithelial
HSPA4L	0	0.555073	0.272008	0.127	0.017	0	Epithelial
BEX2	0	0.554241	0.254621	0.127	0.017	0	Epithelial
CKMT1B	0	0.553799	0.253808	0.111	0.004	0	Epithelial
KRT80	0	0.553644	0.32413	0.11	0.003	0	Epithelial
ANXA8	0	0.553252	0.265177	0.11	0.003	0	Epithelial
GJB5	0	0.553226	0.267689	0.109	0.003	0	Epithelial
CKMT1A	0	0.553099	0.257076	0.11	0.004	0	Epithelial
VSNL1	0	0.552942	0.35575	0.113	0.007	0	Epithelial
ZNF185	0	0.552792	0.255606	0.119	0.013	0	Epithelial
SERINC2	0	0.55275	0.283242	0.126	0.02	0	Epithelial
BARX2	0	0.552573	0.340113	0.109	0.004	0	Epithelial
NDUFB9	0	0.552106	0.258033	0.406	0.296	0	Epithelial
ELF3	0	0.55209	0.65457	0.112	0.008	0	Epithelial
RNF144B	0	0.551985	0.263164	0.163	0.058	0	Epithelial
CERS3	0	0.55187	0.257056	0.106	0.003	0	Epithelial
AACS	0	0.551845	0.25817	0.155	0.051	0	Epithelial
KRT6B	0	0.551447	1.52461	0.117	0.015	0	Epithelial
LAMB3	0	0.551182	0.377125	0.118	0.016	0	Epithelial
RDH12	0	0.551072	0.325558	0.105	0.003	0	Epithelial
PCDH7	0	0.550915	0.302474	0.135	0.033	0	Epithelial
RNF227	0	0.550515	0.26011	0.128	0.027	0	Epithelial
PLA2G4F	0	0.550192	0.26152	0.103	0.003	0	Epithelial
CENPP	0	0.549322	0.260372	0.13	0.031	0	Epithelial
PYGB	0	0.549159	0.276803	0.168	0.069	0	Epithelial
LY6K	0	0.548579	0.258211	0.114	0.017	0	Epithelial
EPCAM	0	0.54854	0.485032	0.103	0.006	0	Epithelial
AREG	0	0.548535	0.278634	0.229	0.125	0	Epithelial
MMP28	0	0.548501	0.255856	0.124	0.027	0	Epithelial
WNT7B	0	0.548423	0.260907	0.1	0.004	0	Epithelial
PPP1R1B	0	0.547312	0.690975	0.102	0.008	0	Epithelial
NMU	0	0.546989	0.271816	0.1	0.006	0	Epithelial
KLK1	0	0.546892	0.2903	0.102	0.008	0	Epithelial
WNT3	0	0.546795	0.323842	0.101	0.007	0	Epithelial
CYB5A	0	0.54675	0.254927	0.469	0.368	0	Epithelial
PHB	0	0.545701	0.260113	0.342	0.247	0	Epithelial
NEDD4L	0	0.545433	0.285032	0.113	0.022	0	Epithelial
GAPDH	0	0.544691	0.340202	0.915	0.869	0	Epithelial
HOMER2	0	0.543581	0.276351	0.105	0.018	0	Epithelial
CRABP2	0	0.542954	0.478704	0.224	0.138	0	Epithelial
ETFB	0	0.542937	0.250735	0.328	0.238	0	Epithelial
COL7A1	0	0.542431	0.312372	0.119	0.034	0	Epithelial
FABP5	0	0.541178	0.703428	0.431	0.357	0	Epithelial
NDRG2	0	0.540293	0.285451	0.214	0.132	0	Epithelial
CLIC3	0	0.539557	0.475648	0.1	0.021	0	Epithelial
FASN	0	0.539324	0.318898	0.129	0.049	0	Epithelial
GOT1	0	0.536899	0.257788	0.12	0.046	0	Epithelial
FOXC1	0	0.53545	0.330286	0.156	0.086	0	Epithelial
MGST1	0	0.534321	0.412467	0.158	0.091	0	Epithelial
EN1	0	0.532974	0.354309	0.129	0.064	0	Epithelial
PLA2R1	0	0.527397	0.300909	0.12	0.066	0	Epithelial
HBB	1.85892e-274	0.526896	0.533556	0.21	0.157	5.14252e-270	Epithelial
FRZB	7.08661e-257	0.518264	0.439403	0.104	0.069	1.96044e-252	Epithelial
CHCHD10	1.82415e-144	0.524871	0.277193	0.36	0.31	5.04632e-140	Epithelial
S100A8	2.17925e-140	0.51494	0.956773	0.117	0.089	6.02868e-136	Epithelial
SLC26A2	3.45119e-96	0.512677	0.327972	0.118	0.096	9.54738e-92	Epithelial
DCN	0	0.932552	3.2935	0.959	0.326	0	Fibroblast
COL1A2	0	0.917164	3.20843	0.948	0.338	0	Fibroblast
COL6A2	0	0.906787	2.81326	0.925	0.324	0	Fibroblast
COL1A1	0	0.894743	3.30053	0.932	0.362	0	Fibroblast
COL6A1	0	0.889985	2.73997	0.908	0.318	0	Fibroblast
COL3A1	0	0.880839	3.1454	0.907	0.325	0	Fibroblast
CCDC80	0	0.869965	2.85243	0.872	0.255	0	Fibroblast
FBLN1	0	0.851156	2.96059	0.791	0.149	0	Fibroblast
CXCL14	0	0.837928	2.66266	0.863	0.331	0	Fibroblast
MMP2	0	0.836153	2.58714	0.771	0.149	0	Fibroblast
C1S	0	0.834762	2.25685	0.784	0.184	0	Fibroblast
C1R	0	0.830657	2.24186	0.79	0.217	0	Fibroblast
CFD	0	0.827031	3.15378	0.803	0.292	0	Fibroblast
APOD	0	0.81752	3.18742	0.76	0.175	0	Fibroblast
SERPINF1	0	0.813592	2.00049	0.78	0.247	0	Fibroblast
COL6A3	0	0.813348	2.3964	0.747	0.162	0	Fibroblast
CFH	0	0.812089	2.25481	0.76	0.201	0	Fibroblast
FBLN2	0	0.810114	2.12347	0.709	0.117	0	Fibroblast
LUM	0	0.807424	2.94616	0.716	0.157	0	Fibroblast
CTSK	0	0.807348	2.13256	0.713	0.138	0	Fibroblast
S100A6	0	0.806611	1.1555	0.99	0.912	0	Fibroblast
PCOLCE	0	0.79828	1.97898	0.715	0.158	0	Fibroblast
SOD3	0	0.792079	1.92188	0.738	0.201	0	Fibroblast
TIMP1	0	0.789526	2.16331	0.863	0.477	0	Fibroblast
LGALS1	0	0.785242	1.24852	0.933	0.651	0	Fibroblast
SERPING1	0	0.784142	1.57207	0.777	0.311	0	Fibroblast
VCAN	0	0.780878	2.03503	0.64	0.092	0	Fibroblast
CD81	0	0.777412	1.14577	0.912	0.701	0	Fibroblast
DPT	0	0.775727	2.21646	0.598	0.054	0	Fibroblast
GSN	0	0.775294	2.06079	0.889	0.592	0	Fibroblast
PLAC9	0	0.773601	1.78877	0.69	0.181	0	Fibroblast
FSTL1	0	0.772468	1.75363	0.687	0.186	0	Fibroblast
TIMP2	0	0.771755	1.59193	0.744	0.291	0	Fibroblast
CD63	0	0.770888	1.01818	0.949	0.773	0	Fibroblast
HTRA1	0	0.768186	1.83795	0.678	0.202	0	Fibroblast
PMP22	0	0.767717	1.20631	0.769	0.313	0	Fibroblast
SFRP2	0	0.764721	2.81312	0.603	0.092	0	Fibroblast
CST3	0	0.76291	1.04996	0.931	0.663	0	Fibroblast
MXRA8	0	0.760312	1.65436	0.58	0.064	0	Fibroblast
TWIST2	0	0.757528	1.81736	0.558	0.049	0	Fibroblast
AEBP1	0	0.755713	1.66514	0.622	0.129	0	Fibroblast
PDGFRA	0	0.754852	1.73119	0.545	0.038	0	Fibroblast
NNMT	0	0.754845	1.84587	0.662	0.201	0	Fibroblast
SELENOM	0	0.751634	1.28374	0.76	0.343	0	Fibroblast
PRRX1	0	0.751577	1.30323	0.693	0.18	0	Fibroblast
LRP1	0	0.747207	1.51603	0.587	0.11	0	Fibroblast
TWIST1	0	0.745085	1.53275	0.589	0.105	0	Fibroblast
IGFBP4	0	0.739056	1.4095	0.79	0.397	0	Fibroblast
FBN1	0	0.738356	1.79958	0.572	0.115	0	Fibroblast
MFAP4	0	0.737568	1.78603	0.528	0.058	0	Fibroblast
PTGDS	0	0.736856	3.02291	0.589	0.163	0	Fibroblast
VIM	0	0.736709	0.801211	0.994	0.908	0	Fibroblast
THBS2	0	0.734691	1.79961	0.524	0.063	0	Fibroblast
S100A13	0	0.733655	1.30759	0.675	0.262	0	Fibroblast
MEG3	0	0.730522	1.7797	0.51	0.052	0	Fibroblast
LAPTM4A	0	0.729943	1.05439	0.782	0.467	0	Fibroblast
S100A10	0	0.728975	0.850064	0.964	0.836	0	Fibroblast
SPARC	0	0.728607	1.29938	0.807	0.42	0	Fibroblast
PLPP3	0	0.728066	1.61511	0.583	0.145	0	Fibroblast
SELENOP	0	0.727273	1.24813	0.66	0.269	0	Fibroblast
PRRX2	0	0.726129	1.40136	0.537	0.098	0	Fibroblast
GAS1	0	0.723232	1.65721	0.499	0.064	0	Fibroblast
ZBTB20	0	0.72249	1.25553	0.731	0.38	0	Fibroblast
OLFML3	0	0.720539	1.43162	0.488	0.05	0	Fibroblast
SLIT3	0	0.718769	1.58813	0.532	0.107	0	Fibroblast
MRC2	0	0.718742	1.40253	0.498	0.071	0	Fibroblast
PDGFRB	0	0.716561	1.22821	0.588	0.15	0	Fibroblast
ISLR	0	0.716113	1.41118	0.485	0.056	0	Fibroblast
IGFBP5	0	0.714349	1.66274	0.619	0.211	0	Fibroblast
TCF4	0	0.713873	1.18661	0.758	0.402	0	Fibroblast
COL5A2	0	0.710839	1.5195	0.504	0.09	0	Fibroblast
CYBRD1	0	0.710732	1.39661	0.525	0.122	0	Fibroblast
CD99	0	0.709997	0.938438	0.826	0.606	0	Fibroblast
CXCL12	0	0.709455	1.70229	0.603	0.209	0	Fibroblast
THY1	0	0.709041	1.46719	0.528	0.116	0	Fibroblast
FBLN5	0	0.705835	1.3308	0.456	0.046	0	Fibroblast
MXRA5	0	0.705037	1.61547	0.455	0.052	0	Fibroblast
WISP2	0	0.701153	2.1323	0.483	0.093	0	Fibroblast
FGFR1	0	0.701089	1.19308	0.495	0.105	0	Fibroblast
EID1	0	0.699859	0.832245	0.812	0.581	0	Fibroblast
ABI3BP	0	0.697789	1.41481	0.461	0.066	0	Fibroblast
NFIX	0	0.697227	1.16894	0.56	0.196	0	Fibroblast
PAM	0	0.697016	1.29236	0.494	0.116	0	Fibroblast
CALD1	0	0.696511	0.486066	0.772	0.365	0	Fibroblast
BICC1	0	0.695824	1.22847	0.428	0.037	0	Fibroblast
FN1	0	0.695	1.30391	0.684	0.295	0	Fibroblast
COL5A1	0	0.694003	1.44122	0.446	0.063	0	Fibroblast
SSPN	0	0.692602	1.23307	0.476	0.1	0	Fibroblast
C3	0	0.689304	1.87872	0.423	0.049	0	Fibroblast
NBL1	0	0.687253	1.37988	0.535	0.206	0	Fibroblast
MGP	0	0.683157	1.49272	0.688	0.39	0	Fibroblast
RND3	0	0.682787	1.12818	0.514	0.16	0	Fibroblast
PPIB	0	0.680715	0.819368	0.782	0.576	0	Fibroblast
MARCKS	0	0.680356	0.849447	0.694	0.376	0	Fibroblast
PPIC	0	0.678372	1.09347	0.497	0.165	0	Fibroblast
BGN	0	0.678004	1.42221	0.5	0.164	0	Fibroblast
CDH11	0	0.677719	1.2146	0.397	0.045	0	Fibroblast
CPQ	0	0.677431	1.01002	0.483	0.143	0	Fibroblast
OSR2	0	0.67688	1.32245	0.385	0.032	0	Fibroblast
ECM1	0	0.674533	1.1046	0.414	0.071	0	Fibroblast
F10	0	0.674494	1.26376	0.412	0.065	0	Fibroblast
PSAP	0	0.674214	0.489606	0.812	0.556	0	Fibroblast
MT1M	0	0.671981	1.14441	0.49	0.146	0	Fibroblast
TMEM98	0	0.671485	0.97853	0.415	0.076	0	Fibroblast
LY6E	0	0.670723	0.879979	0.666	0.387	0	Fibroblast
CD248	0	0.670549	1.13703	0.384	0.044	0	Fibroblast
LOXL1	0	0.667742	1.1414	0.39	0.057	0	Fibroblast
PTN	0	0.667699	1.30264	0.409	0.074	0	Fibroblast
LTBP4	0	0.667427	1.10912	0.469	0.146	0	Fibroblast
CALU	0	0.667097	0.974416	0.547	0.25	0	Fibroblast
SDC2	0	0.666866	0.993293	0.418	0.086	0	Fibroblast
RAB34	0	0.666173	0.87404	0.502	0.185	0	Fibroblast
PDGFRL	0	0.666131	1.27912	0.366	0.034	0	Fibroblast
CEBPD	0	0.665984	0.843206	0.731	0.468	0	Fibroblast
RARRES2	0	0.665836	1.37709	0.426	0.105	0	Fibroblast
SERPINE2	0	0.665778	1.59897	0.396	0.067	0	Fibroblast
IFITM3	0	0.665136	0.524776	0.903	0.616	0	Fibroblast
FXYD1	0	0.664933	0.804278	0.47	0.131	0	Fibroblast
NFIC	0	0.664923	0.844033	0.613	0.331	0	Fibroblast
MT1E	0	0.664745	1.04358	0.586	0.28	0	Fibroblast
TNXB	0	0.663811	1.35484	0.387	0.066	0	Fibroblast
FRMD6	0	0.663566	1.05599	0.409	0.091	0	Fibroblast
ITGBL1	0	0.66353	1.18729	0.364	0.037	0	Fibroblast
PIK3R1	0	0.663232	0.801713	0.612	0.312	0	Fibroblast
PRELP	0	0.66229	1.15009	0.369	0.044	0	Fibroblast
EMILIN1	0	0.662259	1.09041	0.376	0.053	0	Fibroblast
LOX	0	0.662257	1.16553	0.358	0.033	0	Fibroblast
MAFB	0	0.661408	0.966828	0.592	0.292	0	Fibroblast
SERPINH1	0	0.660846	0.898292	0.531	0.227	0	Fibroblast
RRBP1	0	0.66031	0.867669	0.58	0.3	0	Fibroblast
APCDD1	0	0.660102	1.7487	0.457	0.17	0	Fibroblast
ANXA2	0	0.659483	0.639946	0.838	0.641	0	Fibroblast
ANTXR1	0	0.659372	1.01763	0.382	0.067	0	Fibroblast
NDN	0	0.659199	0.84963	0.406	0.088	0	Fibroblast
EFEMP2	0	0.658622	0.906193	0.38	0.064	0	Fibroblast
KDELR1	0	0.658316	0.740682	0.651	0.394	0	Fibroblast
GPNMB	0	0.658268	0.64814	0.598	0.281	0	Fibroblast
CLEC11A	0	0.65816	0.979852	0.404	0.096	0	Fibroblast
TMEM176B	0	0.658068	0.89813	0.451	0.13	0	Fibroblast
COPZ2	0	0.657868	0.932443	0.418	0.112	0	Fibroblast
RCN3	0	0.656847	0.959678	0.353	0.04	0	Fibroblast
MFAP2	0	0.65573	0.983159	0.337	0.026	0	Fibroblast
LAMA4	0	0.655208	0.837178	0.44	0.128	0	Fibroblast
ITGB5	0	0.654321	0.952082	0.403	0.104	0	Fibroblast
DCLK1	0	0.654025	1.02604	0.354	0.046	0	Fibroblast
LTBP1	0	0.653413	1.04878	0.37	0.066	0	Fibroblast
RUNX1T1	0	0.653329	0.949598	0.409	0.106	0	Fibroblast
CD9	0	0.65328	0.804423	0.762	0.552	0	Fibroblast
PGRMC1	0	0.65303	0.83672	0.513	0.232	0	Fibroblast
SPRY1	0	0.652918	0.853653	0.49	0.189	0	Fibroblast
PLAGL1	0	0.652325	1.00793	0.372	0.074	0	Fibroblast
EMP1	0	0.651859	0.722331	0.592	0.305	0	Fibroblast
SRPX	0	0.651627	1.06674	0.35	0.048	0	Fibroblast
CTHRC1	0	0.651088	1.67306	0.397	0.113	0	Fibroblast
LGALS3	0	0.650561	0.574514	0.857	0.692	0	Fibroblast
ELN	0	0.650401	1.34005	0.366	0.071	0	Fibroblast
DAB2	0	0.650348	0.701524	0.497	0.197	0	Fibroblast
DDR2	0	0.650191	0.856868	0.393	0.092	0	Fibroblast
ANXA5	0	0.649859	0.668614	0.701	0.458	0	Fibroblast
NENF	0	0.648888	0.732541	0.569	0.307	0	Fibroblast
C12orf57	0	0.648601	0.62781	0.722	0.483	0	Fibroblast
DIO2	0	0.648558	1.49746	0.327	0.031	0	Fibroblast
IGFBP7	0	0.648411	0.34986	0.824	0.487	0	Fibroblast
ARL6IP5	0	0.648351	0.634177	0.715	0.49	0	Fibroblast
CEBPB	0	0.648326	0.734671	0.665	0.394	0	Fibroblast
CRABP2	0	0.647632	0.879185	0.37	0.075	0	Fibroblast
ANXA1	0	0.647396	0.520025	0.812	0.619	0	Fibroblast
MFGE8	0	0.647172	0.597098	0.513	0.206	0	Fibroblast
GSTM3	0	0.646474	0.824882	0.453	0.17	0	Fibroblast
CLMP	0	0.64647	0.876953	0.316	0.022	0	Fibroblast
CYR61	0	0.64598	1.0414	0.474	0.191	0	Fibroblast
FHL1	0	0.645916	0.928237	0.414	0.127	0	Fibroblast
PI16	0	0.645813	1.98448	0.336	0.048	0	Fibroblast
LAMA2	0	0.645648	0.978653	0.313	0.022	0	Fibroblast
MAN1A1	0	0.64543	0.856265	0.415	0.132	0	Fibroblast
COL14A1	0	0.64502	1.20583	0.375	0.087	0	Fibroblast
TSPAN4	0	0.644109	0.743581	0.489	0.212	0	Fibroblast
VASN	0	0.643934	0.884462	0.37	0.083	0	Fibroblast
RCN1	0	0.643869	0.777745	0.453	0.179	0	Fibroblast
ADH1B	0	0.643566	1.53139	0.336	0.053	0	Fibroblast
COL16A1	0	0.643286	0.96674	0.335	0.051	0	Fibroblast
FCGRT	0	0.643178	0.624213	0.623	0.359	0	Fibroblast
ABCA8	0	0.643052	1.29199	0.324	0.039	0	Fibroblast
PDLIM2	0	0.642521	0.751748	0.446	0.173	0	Fibroblast
CRISPLD2	0	0.642377	0.821255	0.401	0.115	0	Fibroblast
EVA1B	0	0.641935	0.761753	0.425	0.147	0	Fibroblast
LPAR1	0	0.641814	0.844797	0.313	0.03	0	Fibroblast
GPX4	0	0.641731	0.642795	0.718	0.516	0	Fibroblast
PLEKHH2	0	0.641309	1.01772	0.336	0.055	0	Fibroblast
COL12A1	0	0.639985	1.13832	0.338	0.06	0	Fibroblast
FKBP9	0	0.639666	0.766865	0.443	0.17	0	Fibroblast
ANK2	0	0.639558	0.906106	0.329	0.049	0	Fibroblast
PODN	0	0.639512	0.976043	0.312	0.033	0	Fibroblast
MXRA7	0	0.639484	0.715222	0.46	0.186	0	Fibroblast
ANPEP	0	0.639429	0.81799	0.339	0.061	0	Fibroblast
NFIA	0	0.638463	0.818351	0.522	0.27	0	Fibroblast
FMOD	0	0.638268	0.858268	0.32	0.044	0	Fibroblast
EMP3	0	0.63818	0.541654	0.651	0.374	0	Fibroblast
MMP23B	0	0.637912	0.91371	0.295	0.019	0	Fibroblast
IL11RA	0	0.637256	0.903583	0.313	0.04	0	Fibroblast
DKK2	0	0.636761	1.0559	0.296	0.024	0	Fibroblast
CLU	0	0.63661	0.872033	0.576	0.313	0	Fibroblast
FAM114A1	0	0.636516	0.774202	0.368	0.102	0	Fibroblast
COLEC12	0	0.636514	0.863987	0.325	0.052	0	Fibroblast
ANGPTL2	0	0.635872	0.890592	0.339	0.07	0	Fibroblast
EFEMP1	0	0.6351	0.973168	0.318	0.049	0	Fibroblast
GPX8	0	0.635022	0.771356	0.323	0.054	0	Fibroblast
ADD3	0	0.634398	0.746752	0.418	0.156	0	Fibroblast
LMNA	0	0.634168	0.538466	0.805	0.621	0	Fibroblast
TUBB	0	0.634114	0.552774	0.718	0.508	0	Fibroblast
KDELR2	0	0.633983	0.706434	0.525	0.291	0	Fibroblast
LGALS3BP	0	0.632398	0.867279	0.439	0.19	0	Fibroblast
TIMP3	0	0.630886	0.64432	0.669	0.385	0	Fibroblast
DPYSL3	0	0.63057	0.776857	0.331	0.072	0	Fibroblast
CAVIN1	0	0.630189	0.443673	0.686	0.4	0	Fibroblast
MFAP5	0	0.629832	1.56155	0.296	0.038	0	Fibroblast
SPON1	0	0.629785	0.960954	0.278	0.019	0	Fibroblast
VGLL3	0	0.629547	0.916783	0.303	0.044	0	Fibroblast
LIMA1	0	0.629411	0.618984	0.543	0.295	0	Fibroblast
NEGR1	0	0.629335	0.858108	0.293	0.034	0	Fibroblast
PTGFR	0	0.629281	0.891378	0.276	0.017	0	Fibroblast
LRRN4CL	0	0.629087	0.85794	0.282	0.024	0	Fibroblast
VKORC1	0	0.628758	0.704029	0.466	0.231	0	Fibroblast
RABAC1	0	0.62859	0.57454	0.649	0.44	0	Fibroblast
CPE	0	0.628327	0.750965	0.459	0.192	0	Fibroblast
REV3L	0	0.627483	0.792456	0.43	0.187	0	Fibroblast
SEC31A	0	0.627381	0.653121	0.498	0.267	0	Fibroblast
HDLBP	0	0.62698	0.66888	0.468	0.236	0	Fibroblast
IGFBP6	0	0.6268	1.23278	0.306	0.055	0	Fibroblast
SVIL	0	0.626705	0.76029	0.399	0.155	0	Fibroblast
PLTP	0	0.626704	0.682887	0.388	0.139	0	Fibroblast
NTRK2	0	0.626457	0.800078	0.372	0.117	0	Fibroblast
SEPT11	0	0.626337	0.706941	0.457	0.213	0	Fibroblast
DST	0	0.626229	0.375333	0.547	0.282	0	Fibroblast
SVEP1	0	0.626137	0.981971	0.267	0.015	0	Fibroblast
LEPR	0	0.625918	1.39457	0.308	0.064	0	Fibroblast
LMAN1	0	0.625801	0.630168	0.505	0.274	0	Fibroblast
CP	0	0.625551	0.92335	0.304	0.052	0	Fibroblast
RBMS3	0	0.625316	0.719417	0.366	0.115	0	Fibroblast
PALLD	0	0.625241	0.647476	0.426	0.176	0	Fibroblast
CTSF	0	0.624776	0.702121	0.347	0.103	0	Fibroblast
ECM2	0	0.624611	0.773359	0.291	0.042	0	Fibroblast
KIAA0930	0	0.624555	0.721823	0.353	0.112	0	Fibroblast
FAM3C	0	0.624518	0.697453	0.415	0.178	0	Fibroblast
TMEM59	0	0.624489	0.533022	0.662	0.464	0	Fibroblast
PTK7	0	0.624443	0.828906	0.291	0.046	0	Fibroblast
EPB41L2	0	0.624389	0.658195	0.393	0.145	0	Fibroblast
TMEM176A	0	0.623883	0.783361	0.334	0.086	0	Fibroblast
NT5E	0	0.623547	0.736974	0.289	0.043	0	Fibroblast
ABCA6	0	0.623258	0.866618	0.288	0.042	0	Fibroblast
COL15A1	0	0.623058	0.524015	0.413	0.149	0	Fibroblast
F13A1	0	0.622046	0.932299	0.29	0.045	0	Fibroblast
FIBIN	0	0.621976	0.894878	0.263	0.019	0	Fibroblast
ARF4	0	0.621412	0.590767	0.539	0.326	0	Fibroblast
CYB5A	0	0.621117	0.566849	0.551	0.324	0	Fibroblast
NUCKS1	0	0.621076	0.493539	0.718	0.522	0	Fibroblast
TENT5A	0	0.620428	0.685224	0.406	0.173	0	Fibroblast
ASPH	0	0.620421	0.640619	0.439	0.21	0	Fibroblast
TTC3	0	0.620008	0.621515	0.49	0.27	0	Fibroblast
FKBP10	0	0.619955	0.671291	0.29	0.05	0	Fibroblast
OLFML1	0	0.619844	0.698184	0.273	0.033	0	Fibroblast
SOD2	0	0.619824	0.754375	0.626	0.418	0	Fibroblast
IL1R1	0	0.619626	0.75385	0.396	0.164	0	Fibroblast
ITM2C	0	0.61955	0.645523	0.341	0.101	0	Fibroblast
CERCAM	0	0.619481	0.744621	0.276	0.038	0	Fibroblast
DNM1	0	0.619407	0.717644	0.263	0.025	0	Fibroblast
FAP	0	0.61925	0.90434	0.263	0.024	0	Fibroblast
AHNAK	0	0.61907	0.479889	0.802	0.654	0	Fibroblast
TMEM119	0	0.618886	0.792283	0.267	0.029	0	Fibroblast
SYNE1	0	0.618018	0.625136	0.427	0.191	0	Fibroblast
GSTM5	0	0.617823	0.767586	0.254	0.018	0	Fibroblast
SCARA5	0	0.617661	0.954374	0.256	0.02	0	Fibroblast
RASD1	0	0.617005	0.664706	0.387	0.155	0	Fibroblast
MPZL1	0	0.616694	0.663294	0.361	0.136	0	Fibroblast
EPHX1	0	0.616685	0.647341	0.395	0.167	0	Fibroblast
AXL	0	0.616369	0.660887	0.307	0.074	0	Fibroblast
PBX1	0	0.616139	0.659682	0.346	0.118	0	Fibroblast
GLDN	0	0.616089	0.760417	0.265	0.032	0	Fibroblast
MAP1B	0	0.615924	0.582967	0.409	0.169	0	Fibroblast
ADGRA2	0	0.615913	0.645553	0.313	0.081	0	Fibroblast
FARP1	0	0.61583	0.647262	0.35	0.121	0	Fibroblast
CYB5R3	0	0.615603	0.571333	0.524	0.312	0	Fibroblast
SPON2	0	0.615491	0.876099	0.276	0.046	0	Fibroblast
EMX2	0	0.615473	0.780664	0.292	0.061	0	Fibroblast
SNED1	0	0.615214	0.756811	0.264	0.034	0	Fibroblast
LHFPL6	0	0.615047	0.381071	0.45	0.202	0	Fibroblast
MGST3	0	0.614876	0.406647	0.751	0.563	0	Fibroblast
LAMC1	0	0.614676	0.603701	0.369	0.139	0	Fibroblast
ZCCHC24	0	0.614347	0.652678	0.302	0.075	0	Fibroblast
CAVIN3	0	0.613783	0.49628	0.448	0.214	0	Fibroblast
TCF7L2	0	0.613772	0.691064	0.382	0.165	0	Fibroblast
ZEB2	0	0.613693	0.341415	0.561	0.301	0	Fibroblast
HAS2	0	0.613439	0.834051	0.274	0.045	0	Fibroblast
PMEPA1	0	0.613046	0.814237	0.389	0.172	0	Fibroblast
GFRA1	0	0.612731	0.764516	0.264	0.039	0	Fibroblast
GAS7	0	0.612724	0.605863	0.296	0.071	0	Fibroblast
VEGFB	0	0.612518	0.625135	0.411	0.199	0	Fibroblast
IL6ST	0	0.612368	0.487478	0.524	0.301	0	Fibroblast
TPBG	0	0.612233	0.664128	0.297	0.075	0	Fibroblast
PLSCR4	0	0.61215	0.626594	0.329	0.105	0	Fibroblast
RECK	0	0.611886	0.707079	0.267	0.044	0	Fibroblast
CTSL	0	0.611717	0.567372	0.419	0.197	0	Fibroblast
LAMB2	0	0.611537	0.638793	0.347	0.127	0	Fibroblast
CD47	0	0.610977	0.526219	0.501	0.291	0	Fibroblast
LEPROT	0	0.610756	0.473806	0.553	0.341	0	Fibroblast
F2R	0	0.61053	0.752553	0.325	0.108	0	Fibroblast
CTGF	0	0.609568	0.546594	0.469	0.234	0	Fibroblast
SLIT2	0	0.609448	0.82375	0.239	0.02	0	Fibroblast
FGF7	0	0.609175	0.725797	0.29	0.069	0	Fibroblast
BASP1	0	0.608817	0.623522	0.351	0.132	0	Fibroblast
HCFC1R1	0	0.608706	0.57381	0.413	0.205	0	Fibroblast
PRNP	0	0.608688	0.370077	0.507	0.294	0	Fibroblast
CRTAP	0	0.608597	0.51169	0.46	0.251	0	Fibroblast
GLI3	0	0.608549	0.644771	0.263	0.048	0	Fibroblast
VCAM1	0	0.608526	0.760753	0.302	0.084	0	Fibroblast
PID1	0	0.60822	0.692412	0.241	0.024	0	Fibroblast
HTRA3	0	0.608218	0.902864	0.232	0.016	0	Fibroblast
CNN3	0	0.608114	0.386218	0.496	0.259	0	Fibroblast
HSP90B1	0	0.607948	0.454885	0.714	0.547	0	Fibroblast
SH3D19	0	0.607788	0.640469	0.289	0.075	0	Fibroblast
DPYSL2	0	0.607482	0.469835	0.534	0.313	0	Fibroblast
IFI27L2	0	0.60746	0.524598	0.455	0.248	0	Fibroblast
WWTR1	0	0.607435	0.54308	0.38	0.164	0	Fibroblast
NOVA1	0	0.607252	0.75767	0.248	0.033	0	Fibroblast
SPATS2L	0	0.60718	0.607438	0.43	0.228	0	Fibroblast
GXYLT2	0	0.607096	0.66153	0.234	0.02	0	Fibroblast
RHOBTB3	0	0.606372	0.563952	0.296	0.084	0	Fibroblast
ARHGAP21	0	0.605922	0.60208	0.347	0.141	0	Fibroblast
ANGPTL1	0	0.605523	0.841409	0.242	0.031	0	Fibroblast
SLC44A1	0	0.605225	0.57045	0.37	0.167	0	Fibroblast
MYADM	0	0.605048	0.549796	0.417	0.21	0	Fibroblast
CEP126	0	0.604641	0.670005	0.248	0.039	0	Fibroblast
NPC2	0	0.604464	0.336371	0.676	0.473	0	Fibroblast
TNFAIP2	0	0.603508	0.550857	0.377	0.167	0	Fibroblast
AKAP12	0	0.603394	0.638452	0.287	0.078	0	Fibroblast
SEC62	0	0.603009	0.428254	0.579	0.386	0	Fibroblast
NUCB2	0	0.602901	0.562462	0.371	0.171	0	Fibroblast
GAS6	0	0.6028	0.578629	0.396	0.2	0	Fibroblast
ANXA4	0	0.602696	0.55059	0.418	0.227	0	Fibroblast
CXXC5	0	0.602617	0.562553	0.323	0.12	0	Fibroblast
CCNI	0	0.602513	0.450477	0.691	0.546	0	Fibroblast
RBFOX2	0	0.602249	0.535729	0.331	0.129	0	Fibroblast
ITIH5	0	0.601921	0.654069	0.308	0.102	0	Fibroblast
SNX7	0	0.601891	0.55942	0.273	0.071	0	Fibroblast
ATRAID	0	0.601663	0.469496	0.481	0.294	0	Fibroblast
KREMEN1	0	0.601407	0.65541	0.247	0.047	0	Fibroblast
METTL7A	0	0.601288	0.625875	0.306	0.107	0	Fibroblast
FOS	0	0.601267	0.434249	0.861	0.734	0	Fibroblast
CYP26B1	0	0.601172	0.758538	0.262	0.057	0	Fibroblast
TMEM9	0	0.601119	0.544578	0.297	0.098	0	Fibroblast
SNX9	0	0.600886	0.49407	0.389	0.192	0	Fibroblast
ID3	0	0.60079	0.640181	0.555	0.373	0	Fibroblast
MAMDC2	0	0.600778	0.758522	0.232	0.03	0	Fibroblast
ADAMTS2	0	0.600639	0.713896	0.232	0.031	0	Fibroblast
TRAM1	0	0.600305	0.429342	0.531	0.342	0	Fibroblast
CDKN1C	0	0.599623	0.469288	0.435	0.236	0	Fibroblast
SPTBN1	0	0.599491	0.335572	0.535	0.314	0	Fibroblast
MORF4L1	0	0.599428	0.382969	0.682	0.517	0	Fibroblast
FKBP7	0	0.599164	0.546894	0.26	0.062	0	Fibroblast
ZNF704	0	0.599099	0.627697	0.275	0.079	0	Fibroblast
XG	0	0.598808	0.616442	0.228	0.031	0	Fibroblast
EMID1	0	0.598713	0.764099	0.214	0.017	0	Fibroblast
FERMT2	0	0.598316	0.437389	0.354	0.15	0	Fibroblast
TCEAL9	0	0.598112	0.517283	0.35	0.158	0	Fibroblast
NOTCH2	0	0.59797	0.553189	0.282	0.089	0	Fibroblast
PTGIS	0	0.597841	0.707826	0.213	0.016	0	Fibroblast
PEBP1	0	0.597561	0.308025	0.737	0.576	0	Fibroblast
GLG1	0	0.596983	0.451652	0.431	0.244	0	Fibroblast
BAD	0	0.596761	0.481041	0.363	0.177	0	Fibroblast
TNFAIP6	0	0.596696	1.1069	0.232	0.04	0	Fibroblast
ENHO	0	0.596685	0.774017	0.207	0.014	0	Fibroblast
ZNF503	0	0.596515	0.53402	0.302	0.11	0	Fibroblast
APP	0	0.59639	0.406806	0.48	0.284	0	Fibroblast
ADH5	0	0.596172	0.498258	0.382	0.197	0	Fibroblast
TGFB1I1	0	0.595938	0.379368	0.352	0.15	0	Fibroblast
TPST1	0	0.595919	0.553308	0.222	0.03	0	Fibroblast
AL078639.1	0	0.595877	0.638816	0.219	0.027	0	Fibroblast
CES1	0	0.59574	0.792306	0.228	0.036	0	Fibroblast
TMEM43	0	0.595711	0.51244	0.343	0.157	0	Fibroblast
ANGPTL5	0	0.595634	0.740137	0.205	0.013	0	Fibroblast
GOLIM4	0	0.59548	0.511358	0.374	0.187	0	Fibroblast
OSTC	0	0.595465	0.4666	0.441	0.263	0	Fibroblast
RAB31	0	0.595239	0.515494	0.355	0.163	0	Fibroblast
POLR2L	0	0.595092	0.456639	0.586	0.427	0	Fibroblast
POSTN	0	0.594962	1.71324	0.294	0.115	0	Fibroblast
EGR1	0	0.59475	0.461223	0.536	0.349	0	Fibroblast
RRAS	0	0.594629	0.45336	0.401	0.214	0	Fibroblast
STEAP1	0	0.594439	0.599335	0.204	0.015	0	Fibroblast
SH3PXD2A	0	0.594413	0.509097	0.326	0.14	0	Fibroblast
GPR153	0	0.594384	0.606655	0.215	0.027	0	Fibroblast
GREM2	0	0.593628	0.826116	0.202	0.015	0	Fibroblast
MT2A	0	0.593597	0.991385	0.733	0.587	0	Fibroblast
KANK2	0	0.59355	0.412933	0.31	0.115	0	Fibroblast
P4HB	0	0.593415	0.439097	0.538	0.372	0	Fibroblast
CCBE1	0	0.59336	0.600527	0.198	0.011	0	Fibroblast
SAV1	0	0.592835	0.503515	0.342	0.16	0	Fibroblast
KDELR3	0	0.592713	0.550196	0.22	0.035	0	Fibroblast
CKAP4	0	0.592698	0.523572	0.288	0.107	0	Fibroblast
PLD3	0	0.592215	0.300063	0.411	0.221	0	Fibroblast
C16orf45	0	0.592079	0.523451	0.26	0.077	0	Fibroblast
GNG12	0	0.5917	0.438863	0.377	0.194	0	Fibroblast
FST	0	0.59144	0.652273	0.226	0.042	0	Fibroblast
TEAD1	0	0.591388	0.499638	0.289	0.107	0	Fibroblast
OS9	0	0.591334	0.440353	0.408	0.236	0	Fibroblast
REXO2	0	0.59087	0.44333	0.401	0.226	0	Fibroblast
DKK3	0	0.590609	0.563761	0.287	0.105	0	Fibroblast
MTCH1	0	0.59058	0.388899	0.481	0.311	0	Fibroblast
NUCB1	0	0.590534	0.417422	0.452	0.279	0	Fibroblast
AKR1C3	0	0.590507	0.541244	0.286	0.105	0	Fibroblast
FNDC3B	0	0.590442	0.471351	0.334	0.157	0	Fibroblast
FUCA2	0	0.590402	0.491918	0.285	0.107	0	Fibroblast
SCPEP1	0	0.590232	0.373884	0.37	0.188	0	Fibroblast
PLXDC2	0	0.590184	0.547012	0.329	0.154	0	Fibroblast
NDFIP1	0	0.589942	0.431627	0.433	0.262	0	Fibroblast
CREB3L1	0	0.589691	0.534894	0.194	0.015	0	Fibroblast
PARVA	0	0.589575	0.480769	0.263	0.084	0	Fibroblast
SCARB2	0	0.589339	0.411349	0.392	0.217	0	Fibroblast
COL18A1	0	0.589319	0.644877	0.404	0.232	0	Fibroblast
FGL2	0	0.589185	0.441902	0.349	0.164	0	Fibroblast
ACKR3	0	0.589004	0.720213	0.24	0.063	0	Fibroblast
EEA1	0	0.588995	0.464078	0.38	0.211	0	Fibroblast
SNAI2	0	0.588981	0.548709	0.268	0.092	0	Fibroblast
OMD	0	0.58893	0.615453	0.189	0.01	0	Fibroblast
COMP	0	0.588523	2.03135	0.2	0.025	0	Fibroblast
YBX3	0	0.588435	0.255254	0.741	0.538	0	Fibroblast
PDIA3	0	0.588316	0.389008	0.6	0.445	0	Fibroblast
SGCB	0	0.587879	0.467594	0.245	0.069	0	Fibroblast
VIT	0	0.587765	0.611904	0.188	0.012	0	Fibroblast
ACKR4	0	0.587742	0.66659	0.193	0.018	0	Fibroblast
PROS1	0	0.587575	0.532874	0.272	0.099	0	Fibroblast
JDP2	0	0.587419	0.486218	0.269	0.098	0	Fibroblast
MARVELD1	0	0.587106	0.465448	0.261	0.087	0	Fibroblast
ARL2	0	0.586964	0.388386	0.426	0.256	0	Fibroblast
LAMP1	0	0.586934	0.373772	0.541	0.377	0	Fibroblast
MORF4L2	0	0.586823	0.391866	0.424	0.258	0	Fibroblast
SLC2A4RG	0	0.586791	0.414722	0.409	0.24	0	Fibroblast
CNTN1	0	0.586656	0.568975	0.19	0.017	0	Fibroblast
NORAD	0	0.586608	0.393397	0.496	0.329	0	Fibroblast
MAGED2	0	0.586475	0.389722	0.398	0.227	0	Fibroblast
KLF9	0	0.586372	0.359114	0.445	0.266	0	Fibroblast
BOC	0	0.586359	0.514933	0.227	0.056	0	Fibroblast
RNH1	0	0.586064	0.36407	0.628	0.47	0	Fibroblast
GLT8D2	0	0.586013	0.498667	0.202	0.03	0	Fibroblast
AXIN2	0	0.585972	0.605393	0.214	0.043	0	Fibroblast
LRPAP1	0	0.585831	0.375049	0.408	0.242	0	Fibroblast
RTL8C	0	0.585792	0.449482	0.312	0.144	0	Fibroblast
P4HA1	0	0.585413	0.466314	0.317	0.148	0	Fibroblast
SOX4	0	0.585189	0.375491	0.52	0.351	0	Fibroblast
AP3S1	0	0.585123	0.417399	0.368	0.204	0	Fibroblast
APLP2	0	0.585107	0.357124	0.539	0.373	0	Fibroblast
UBL3	0	0.584732	0.424989	0.358	0.193	0	Fibroblast
CYP7B1	0	0.584703	0.578111	0.217	0.048	0	Fibroblast
CELF2	0	0.584658	0.303823	0.399	0.22	0	Fibroblast
LTBP3	0	0.584368	0.451942	0.306	0.142	0	Fibroblast
ARL1	0	0.58434	0.41585	0.349	0.186	0	Fibroblast
THBS1	0	0.584031	0.790256	0.272	0.105	0	Fibroblast
PDGFD	0	0.583985	0.629859	0.199	0.031	0	Fibroblast
CTTN	0	0.583937	0.410834	0.365	0.2	0	Fibroblast
TNC	0	0.583812	1.20213	0.249	0.086	0	Fibroblast
PSD3	0	0.583687	0.508481	0.231	0.065	0	Fibroblast
MYDGF	0	0.583639	0.391025	0.392	0.231	0	Fibroblast
ITPRIPL2	0	0.583632	0.421388	0.35	0.185	0	Fibroblast
PIGT	0	0.583582	0.448217	0.296	0.134	0	Fibroblast
CD302	0	0.583448	0.480545	0.248	0.082	0	Fibroblast
QPCT	0	0.583408	0.482689	0.249	0.083	0	Fibroblast
LAMB1	0	0.583366	0.461135	0.262	0.094	0	Fibroblast
ABL1	0	0.583301	0.491357	0.23	0.064	0	Fibroblast
PDPN	0	0.582999	0.587849	0.201	0.035	0	Fibroblast
COX7A1	0	0.582959	0.412056	0.315	0.146	0	Fibroblast
P4HA2	0	0.582957	0.474022	0.236	0.072	0	Fibroblast
HMCN1	0	0.582663	0.543685	0.188	0.022	0	Fibroblast
AKR7A2	0	0.582613	0.43123	0.349	0.191	0	Fibroblast
TWSG1	0	0.582507	0.443741	0.247	0.083	0	Fibroblast
PHACTR2	0	0.582483	0.400481	0.37	0.205	0	Fibroblast
ABI2	0	0.58238	0.449109	0.292	0.128	0	Fibroblast
SERINC1	0	0.582278	0.334458	0.493	0.33	0	Fibroblast
PAPPA	0	0.582221	0.659952	0.179	0.014	0	Fibroblast
SRI	0	0.582182	0.322864	0.491	0.329	0	Fibroblast
HSBP1	0	0.582111	0.36419	0.426	0.269	0	Fibroblast
DAD1	0	0.581969	0.30723	0.578	0.425	0	Fibroblast
PXDC1	0	0.581828	0.442903	0.271	0.11	0	Fibroblast
TMEM230	0	0.581769	0.347077	0.431	0.271	0	Fibroblast
CASC4	0	0.581739	0.411136	0.31	0.148	0	Fibroblast
ADM	0	0.581561	0.641546	0.27	0.111	0	Fibroblast
CYP1B1	0	0.581545	0.840822	0.227	0.067	0	Fibroblast
YAP1	0	0.581509	0.423803	0.3	0.139	0	Fibroblast
ZFP36L1	0	0.581472	0.286604	0.836	0.735	0	Fibroblast
GINM1	0	0.581255	0.397197	0.339	0.182	0	Fibroblast
BACE1	0	0.581227	0.44884	0.225	0.064	0	Fibroblast
TRPS1	0	0.581181	0.463577	0.324	0.159	0	Fibroblast
ROBO2	0	0.581142	0.640808	0.172	0.01	0	Fibroblast
A4GALT	0	0.581141	0.437977	0.228	0.065	0	Fibroblast
ANTXR2	0	0.581111	0.43192	0.239	0.076	0	Fibroblast
SPCS2	0	0.581034	0.310165	0.585	0.435	0	Fibroblast
SGCD	0	0.580989	0.475231	0.179	0.016	0	Fibroblast
SSR2	0	0.58085	0.304135	0.562	0.415	0	Fibroblast
RPS27L	0	0.580774	0.314691	0.67	0.521	0	Fibroblast
CMTM3	0	0.580707	0.355439	0.312	0.148	0	Fibroblast
TMED10	0	0.580522	0.337918	0.478	0.323	0	Fibroblast
LAMC3	0	0.580503	0.565339	0.171	0.01	0	Fibroblast
SHOX2	0	0.580468	0.481579	0.199	0.037	0	Fibroblast
CDON	0	0.580344	0.517848	0.186	0.026	0	Fibroblast
TBX18	0	0.580217	0.545464	0.183	0.022	0	Fibroblast
BEX3	0	0.580204	0.409913	0.324	0.166	0	Fibroblast
GOLGA2	0	0.58006	0.402094	0.343	0.187	0	Fibroblast
CCPG1	0	0.579936	0.404147	0.328	0.172	0	Fibroblast
DUSP1	0	0.579721	0.460204	0.743	0.641	0	Fibroblast
C1orf198	0	0.57971	0.480432	0.221	0.063	0	Fibroblast
TNFRSF1A	0	0.579702	0.347611	0.398	0.241	0	Fibroblast
MOXD1	0	0.5797	0.496812	0.184	0.025	0	Fibroblast
CDC42EP5	0	0.579618	0.389251	0.264	0.103	0	Fibroblast
LARP6	0	0.579576	0.44242	0.216	0.057	0	Fibroblast
PHPT1	0	0.579472	0.342325	0.476	0.324	0	Fibroblast
SRGAP1	0	0.579396	0.450704	0.226	0.068	0	Fibroblast
ESD	0	0.579057	0.34239	0.443	0.291	0	Fibroblast
TCF12	0	0.578829	0.418289	0.283	0.128	0	Fibroblast
PTMS	0	0.578726	0.267018	0.656	0.49	0	Fibroblast
ADAMTS5	0	0.578223	0.49889	0.217	0.058	0	Fibroblast
NAV1	0	0.578069	0.436444	0.238	0.083	0	Fibroblast
MTRNR2L8	0	0.578037	0.421843	0.587	0.441	0	Fibroblast
EMX2OS	0	0.578016	0.473022	0.186	0.03	0	Fibroblast
MRFAP1	0	0.577921	0.323054	0.462	0.311	0	Fibroblast
MDK	0	0.577893	0.504122	0.275	0.12	0	Fibroblast
PHLDB1	0	0.577714	0.423643	0.248	0.092	0	Fibroblast
APOE	0	0.577588	0.779212	0.551	0.434	0	Fibroblast
CRNDE	0	0.577586	0.42415	0.241	0.087	0	Fibroblast
SPOCK1	0	0.577479	0.565013	0.168	0.013	0	Fibroblast
DDAH2	0	0.577477	0.432697	0.287	0.135	0	Fibroblast
RTN4	0	0.577424	0.293134	0.653	0.506	0	Fibroblast
GJA1	0	0.5774	0.364904	0.314	0.154	0	Fibroblast
BDH2	0	0.577312	0.428069	0.243	0.09	0	Fibroblast
TMEM14C	0	0.577289	0.311087	0.496	0.345	0	Fibroblast
NME3	0	0.577193	0.313794	0.464	0.311	0	Fibroblast
MGST1	0	0.577178	0.603428	0.215	0.061	0	Fibroblast
WLS	0	0.577091	0.482576	0.237	0.085	0	Fibroblast
TUBA1A	0	0.576897	0.34234	0.537	0.392	0	Fibroblast
PLXDC1	0	0.57682	0.595678	0.194	0.04	0	Fibroblast
COL8A2	0	0.576796	0.487277	0.175	0.022	0	Fibroblast
RHOQ	0	0.576666	0.370556	0.329	0.174	0	Fibroblast
RASSF8	0	0.576652	0.420333	0.221	0.068	0	Fibroblast
ANO6	0	0.576591	0.3913	0.287	0.135	0	Fibroblast
PRDX4	0	0.576571	0.396426	0.327	0.18	0	Fibroblast
FZD1	0	0.576502	0.529488	0.199	0.048	0	Fibroblast
MAP4	0	0.576422	0.316002	0.453	0.303	0	Fibroblast
GOLM1	0	0.576353	0.492456	0.198	0.046	0	Fibroblast
SLC29A1	0	0.576322	0.545227	0.269	0.122	0	Fibroblast
ZNF358	0	0.57629	0.396774	0.252	0.101	0	Fibroblast
GLT8D1	0	0.576216	0.393184	0.236	0.085	0	Fibroblast
NME4	0	0.576203	0.384408	0.276	0.125	0	Fibroblast
TMEM258	0	0.576126	0.281254	0.634	0.496	0	Fibroblast
ATP6AP2	0	0.575917	0.278812	0.489	0.334	0	Fibroblast
PCDH18	0	0.575905	0.480999	0.186	0.034	0	Fibroblast
PRR5	0	0.575791	0.406513	0.201	0.049	0	Fibroblast
LSAMP	0	0.575675	0.518031	0.166	0.014	0	Fibroblast
SEC11A	0	0.575475	0.260754	0.624	0.473	0	Fibroblast
CD109	0	0.575456	0.403341	0.299	0.15	0	Fibroblast
GEM	0	0.575275	0.280896	0.297	0.139	0	Fibroblast
COX6C	0	0.575265	0.362776	0.56	0.428	0	Fibroblast
SEC63	0	0.575256	0.360536	0.34	0.194	0	Fibroblast
CYGB	0	0.575215	0.493636	0.253	0.101	0	Fibroblast
RAB11FIP2	0	0.575023	0.430876	0.235	0.086	0	Fibroblast
MEIS2	0	0.574903	0.530312	0.199	0.05	0	Fibroblast
IFI6	0	0.574812	0.438321	0.374	0.224	0	Fibroblast
SFRP1	0	0.574463	0.488058	0.25	0.099	0	Fibroblast
NTAN1	0	0.574352	0.371851	0.301	0.156	0	Fibroblast
IER3	0	0.574185	0.44132	0.535	0.397	0	Fibroblast
GGT5	0	0.574147	0.577633	0.257	0.112	0	Fibroblast
GALNT16	0	0.574145	0.480058	0.179	0.03	0	Fibroblast
IFT57	0	0.573984	0.38043	0.276	0.131	0	Fibroblast
STEAP2	0	0.573715	0.48067	0.164	0.016	0	Fibroblast
CHRD	0	0.573668	0.443891	0.169	0.022	0	Fibroblast
RNF24	0	0.573634	0.441069	0.235	0.089	0	Fibroblast
SESTD1	0	0.573556	0.404416	0.239	0.093	0	Fibroblast
TCF7L1	0	0.573471	0.402824	0.239	0.092	0	Fibroblast
FKBP8	0	0.573389	0.300176	0.489	0.351	0	Fibroblast
ENPP2	0	0.573381	0.418744	0.223	0.076	0	Fibroblast
DLC1	0	0.573347	0.257246	0.303	0.146	0	Fibroblast
PRDX6	0	0.573246	0.29982	0.544	0.405	0	Fibroblast
VSTM4	0	0.573245	0.439344	0.177	0.03	0	Fibroblast
RAI2	0	0.573199	0.425434	0.18	0.034	0	Fibroblast
ANG	0	0.573171	0.437267	0.207	0.062	0	Fibroblast
ABCA1	0	0.57312	0.395728	0.257	0.111	0	Fibroblast
OSR1	0	0.573119	0.523407	0.159	0.012	0	Fibroblast
TMBIM4	0	0.573107	0.296314	0.458	0.315	0	Fibroblast
PTPRG	0	0.572948	0.393446	0.23	0.082	0	Fibroblast
GREM1	0	0.57283	0.62849	0.156	0.011	0	Fibroblast
EGFR	0	0.572788	0.419541	0.262	0.116	0	Fibroblast
PTPRA	0	0.572758	0.325075	0.379	0.235	0	Fibroblast
MAGED1	0	0.572749	0.422655	0.228	0.084	0	Fibroblast
SEMA3C	0	0.572695	0.646268	0.201	0.055	0	Fibroblast
LRIG3	0	0.572661	0.451573	0.205	0.061	0	Fibroblast
IRX1	0	0.572583	0.452241	0.17	0.025	0	Fibroblast
SMARCA1	0	0.572551	0.415398	0.209	0.064	0	Fibroblast
WIF1	0	0.572438	1.09138	0.158	0.014	0	Fibroblast
CD276	0	0.572423	0.402431	0.204	0.06	0	Fibroblast
ROBO1	0	0.572322	0.430366	0.207	0.063	0	Fibroblast
ERGIC1	0	0.572271	0.37006	0.25	0.107	0	Fibroblast
CAMK2N1	0	0.57207	0.310968	0.228	0.08	0	Fibroblast
DSEL	0	0.571962	0.433977	0.187	0.044	0	Fibroblast
PDIA6	0	0.571939	0.296215	0.51	0.37	0	Fibroblast
SURF4	0	0.571901	0.326369	0.351	0.211	0	Fibroblast
MMP14	0	0.571894	0.445262	0.194	0.051	0	Fibroblast
SLC39A1	0	0.571747	0.335348	0.318	0.178	0	Fibroblast
TFDP2	0	0.571736	0.342697	0.307	0.166	0	Fibroblast
PRSS23	0	0.571717	0.826489	0.298	0.165	0	Fibroblast
OGN	0	0.571712	0.880014	0.154	0.011	0	Fibroblast
KHDRBS3	0	0.571679	0.426281	0.207	0.064	0	Fibroblast
ZEB1	0	0.57164	0.317604	0.293	0.144	0	Fibroblast
HES1	0	0.571505	0.347597	0.486	0.336	0	Fibroblast
RAB2A	0	0.571488	0.288789	0.494	0.356	0	Fibroblast
JAM3	0	0.571484	0.374321	0.215	0.071	0	Fibroblast
BMP4	0	0.571392	0.524327	0.178	0.036	0	Fibroblast
TM9SF3	0	0.571388	0.311225	0.426	0.286	0	Fibroblast
CTSO	0	0.571309	0.380429	0.224	0.082	0	Fibroblast
METRNL	0	0.571284	0.338738	0.36	0.217	0	Fibroblast
ADAM33	0	0.571274	0.443501	0.161	0.018	0	Fibroblast
PTGFRN	0	0.571159	0.442898	0.195	0.054	0	Fibroblast
STAT2	0	0.571141	0.386657	0.266	0.124	0	Fibroblast
SDF4	0	0.571082	0.312219	0.352	0.213	0	Fibroblast
REEP5	0	0.571031	0.286107	0.463	0.324	0	Fibroblast
ABCA9	0	0.571008	0.553677	0.154	0.012	0	Fibroblast
OLFML2B	0	0.5709	0.397123	0.202	0.058	0	Fibroblast
ITGB1BP1	0	0.57081	0.31827	0.343	0.204	0	Fibroblast
RBMS1	0	0.570765	0.282444	0.403	0.261	0	Fibroblast
TGFBR3	0	0.570709	0.419862	0.286	0.144	0	Fibroblast
IRX2	0	0.570655	0.377922	0.248	0.106	0	Fibroblast
NKD2	0	0.5706	0.519581	0.152	0.011	0	Fibroblast
TCEAL8	0	0.570593	0.337655	0.331	0.193	0	Fibroblast
NFATC4	0	0.57038	0.405207	0.169	0.028	0	Fibroblast
KDELC2	0	0.570327	0.393576	0.198	0.058	0	Fibroblast
PLPP1	0	0.570276	0.324683	0.249	0.105	0	Fibroblast
NUMBL	0	0.57026	0.408456	0.172	0.032	0	Fibroblast
CORIN	0	0.570068	0.526394	0.151	0.01	0	Fibroblast
TMX4	0	0.570029	0.292519	0.354	0.212	0	Fibroblast
NID1	0	0.570019	0.385451	0.196	0.055	0	Fibroblast
PHLDA3	0	0.569967	0.414337	0.244	0.108	0	Fibroblast
LRP3	0	0.569925	0.409855	0.171	0.032	0	Fibroblast
SLC39A14	0	0.569848	0.50024	0.182	0.043	0	Fibroblast
SEPT2	0	0.5698	0.265461	0.48	0.34	0	Fibroblast
ZNF106	0	0.569771	0.354163	0.342	0.207	0	Fibroblast
HEBP1	0	0.569653	0.330252	0.315	0.179	0	Fibroblast
ST3GAL4	0	0.569553	0.382977	0.177	0.038	0	Fibroblast
PRDX5	0	0.569461	0.27409	0.471	0.334	0	Fibroblast
ARL3	0	0.5693	0.327723	0.302	0.165	0	Fibroblast
KLF4	0	0.569297	0.329761	0.423	0.281	0	Fibroblast
LRP10	0	0.569209	0.298698	0.357	0.221	0	Fibroblast
SLC39A7	0	0.569123	0.357082	0.247	0.111	0	Fibroblast
KRTCAP2	0	0.568968	0.286448	0.388	0.251	0	Fibroblast
RRAGA	0	0.568896	0.311091	0.322	0.187	0	Fibroblast
ARL2BP	0	0.568868	0.292844	0.333	0.196	0	Fibroblast
RNF115	0	0.568751	0.289716	0.337	0.199	0	Fibroblast
UGDH	0	0.568736	0.412688	0.204	0.068	0	Fibroblast
SGCA	0	0.568702	0.502379	0.162	0.024	0	Fibroblast
HM13	0	0.568621	0.29398	0.367	0.231	0	Fibroblast
DTWD1	0	0.568421	0.35861	0.251	0.115	0	Fibroblast
HEXB	0	0.568224	0.277165	0.315	0.177	0	Fibroblast
TCEAL4	0	0.568198	0.294202	0.372	0.236	0	Fibroblast
TAX1BP3	0	0.568118	0.322921	0.322	0.189	0	Fibroblast
KITLG	0	0.568102	0.41	0.205	0.069	0	Fibroblast
FSCN1	0	0.568065	0.288375	0.289	0.152	0	Fibroblast
IGFBP3	0	0.567872	0.977318	0.215	0.08	0	Fibroblast
CPED1	0	0.567722	0.393778	0.181	0.045	0	Fibroblast
C12orf75	0	0.567701	0.310797	0.261	0.122	0	Fibroblast
ACVRL1	0	0.567585	0.349956	0.208	0.072	0	Fibroblast
AIDA	0	0.56758	0.313929	0.305	0.171	0	Fibroblast
TRAM2	0	0.567561	0.361791	0.19	0.055	0	Fibroblast
SBDS	0	0.567471	0.295367	0.396	0.263	0	Fibroblast
COPRS	0	0.567339	0.315393	0.296	0.164	0	Fibroblast
MYO1B	0	0.567242	0.257957	0.266	0.125	0	Fibroblast
C15orf61	0	0.567223	0.369112	0.238	0.106	0	Fibroblast
CHRDL1	0	0.567173	0.632199	0.165	0.03	0	Fibroblast
INHBB	0	0.567158	0.443433	0.18	0.046	0	Fibroblast
MCRIP1	0	0.567104	0.267998	0.331	0.195	0	Fibroblast
YIF1A	0	0.567048	0.348547	0.327	0.199	0	Fibroblast
SPPL2A	0	0.56696	0.287378	0.37	0.238	0	Fibroblast
SMIM14	0	0.566869	0.330691	0.312	0.181	0	Fibroblast
MAP1A	0	0.566824	0.37631	0.176	0.042	0	Fibroblast
PLEKHA5	0	0.56682	0.346118	0.218	0.084	0	Fibroblast
ABCA10	0	0.566813	0.632256	0.146	0.012	0	Fibroblast
DHRS7	0	0.566703	0.25774	0.364	0.228	0	Fibroblast
RWDD1	0	0.566653	0.251482	0.496	0.365	0	Fibroblast
ENAH	0	0.566614	0.334124	0.299	0.165	0	Fibroblast
AOX1	0	0.566567	0.463652	0.145	0.012	0	Fibroblast
ERLEC1	0	0.566559	0.309448	0.31	0.179	0	Fibroblast
STMN2	0	0.566393	0.788262	0.141	0.009	0	Fibroblast
KCNQ1OT1	0	0.566231	0.356254	0.379	0.246	0	Fibroblast
RFNG	0	0.566147	0.335193	0.245	0.115	0	Fibroblast
CHPT1	0	0.566141	0.301081	0.251	0.118	0	Fibroblast
TUSC1	0	0.566072	0.354047	0.225	0.094	0	Fibroblast
TRIM47	0	0.565993	0.363021	0.265	0.135	0	Fibroblast
TMED3	0	0.565975	0.313818	0.296	0.166	0	Fibroblast
ITGAV	0	0.565949	0.365344	0.25	0.12	0	Fibroblast
SELENOF	0	0.565929	0.269891	0.379	0.249	0	Fibroblast
TMED2	0	0.565868	0.288253	0.367	0.239	0	Fibroblast
BSG	0	0.565753	0.254842	0.483	0.353	0	Fibroblast
C5orf38	0	0.565707	0.375261	0.177	0.046	0	Fibroblast
MYO1D	0	0.565334	0.408718	0.186	0.057	0	Fibroblast
VAT1	0	0.565173	0.368703	0.263	0.136	0	Fibroblast
TMEM263	0	0.565075	0.312228	0.23	0.099	0	Fibroblast
SELENBP1	0	0.565072	0.292233	0.237	0.103	0	Fibroblast
ARRDC3	0	0.565002	0.302214	0.349	0.218	0	Fibroblast
EBF1	0	0.564937	0.278202	0.306	0.167	0	Fibroblast
ARHGAP12	0	0.56493	0.363503	0.203	0.074	0	Fibroblast
SNHG8	0	0.564901	0.318441	0.483	0.358	0	Fibroblast
TGFBR1	0	0.564895	0.374872	0.209	0.08	0	Fibroblast
OSBPL1A	0	0.564885	0.292562	0.306	0.175	0	Fibroblast
THBS3	0	0.564794	0.404447	0.163	0.034	0	Fibroblast
CADM3	0	0.564613	0.424628	0.162	0.032	0	Fibroblast
LINC02381	0	0.564564	0.360262	0.17	0.04	0	Fibroblast
IRX5	0	0.564551	0.406918	0.165	0.037	0	Fibroblast
SSC5D	0	0.564425	0.37868	0.142	0.013	0	Fibroblast
PRSS12	0	0.564417	0.436931	0.141	0.012	0	Fibroblast
TMEM179B	0	0.564232	0.271217	0.363	0.237	0	Fibroblast
TMEM109	0	0.564141	0.253795	0.374	0.245	0	Fibroblast
PEAK1	0	0.563861	0.33646	0.223	0.094	0	Fibroblast
C5orf15	0	0.563668	0.346741	0.22	0.095	0	Fibroblast
SGCE	0	0.563602	0.351139	0.188	0.059	0	Fibroblast
DPP4	0	0.56357	0.440178	0.165	0.037	0	Fibroblast
TXNDC15	0	0.563533	0.303977	0.259	0.133	0	Fibroblast
SEMA3D	0	0.563419	0.407779	0.144	0.017	0	Fibroblast
GPC3	0	0.563351	0.793771	0.144	0.017	0	Fibroblast
STMP1	0	0.563323	0.270834	0.36	0.235	0	Fibroblast
SH3PXD2B	0	0.56327	0.376392	0.176	0.051	0	Fibroblast
CGNL1	0	0.563256	0.416906	0.162	0.035	0	Fibroblast
OLFM2	0	0.562908	0.548712	0.234	0.112	0	Fibroblast
ANKRD35	0	0.562726	0.340851	0.151	0.025	0	Fibroblast
PPP1CC	0	0.562516	0.272687	0.373	0.251	0	Fibroblast
AKR1B1	0	0.562502	0.263737	0.24	0.113	0	Fibroblast
RNASEH2C	0	0.562441	0.272525	0.323	0.199	0	Fibroblast
HEXA	0	0.562378	0.282247	0.279	0.154	0	Fibroblast
DDOST	0	0.562324	0.263746	0.34	0.218	0	Fibroblast
SMOC2	0	0.562233	0.38092	0.198	0.071	0	Fibroblast
SPART	0	0.562227	0.332361	0.244	0.122	0	Fibroblast
P3H1	0	0.562095	0.337599	0.181	0.057	0	Fibroblast
SEMA5A	0	0.561996	0.426621	0.194	0.07	0	Fibroblast
PARD3B	0	0.561939	0.378654	0.161	0.038	0	Fibroblast
OSMR	0	0.561903	0.366887	0.201	0.077	0	Fibroblast
H6PD	0	0.56171	0.327629	0.229	0.107	0	Fibroblast
DAAM2	0	0.561689	0.361913	0.164	0.039	0	Fibroblast
IGF1	0	0.561676	0.677563	0.15	0.026	0	Fibroblast
PGRMC2	0	0.561469	0.307448	0.271	0.151	0	Fibroblast
AKR1C1	0	0.561464	0.347282	0.178	0.054	0	Fibroblast
SELENOS	0	0.561461	0.261358	0.381	0.26	0	Fibroblast
TRIP6	0	0.561459	0.305028	0.244	0.123	0	Fibroblast
LMF2	0	0.561407	0.285172	0.241	0.119	0	Fibroblast
ZDHHC9	0	0.561326	0.35197	0.169	0.048	0	Fibroblast
IFNGR2	0	0.561304	0.253342	0.304	0.181	0	Fibroblast
FBXO17	0	0.561225	0.342475	0.16	0.038	0	Fibroblast
BHLHE41	0	0.561221	0.470629	0.191	0.07	0	Fibroblast
BMP1	0	0.561125	0.378646	0.167	0.045	0	Fibroblast
GRINA	0	0.561055	0.27462	0.264	0.143	0	Fibroblast
TCEA2	0	0.560876	0.282127	0.247	0.125	0	Fibroblast
FAM20A	0	0.560732	0.402371	0.15	0.029	0	Fibroblast
WASL	0	0.560713	0.285539	0.29	0.169	0	Fibroblast
ZNF521	0	0.560596	0.319262	0.182	0.06	0	Fibroblast
CDC14B	0	0.560541	0.346302	0.167	0.046	0	Fibroblast
LOXL2	0	0.560446	0.45755	0.16	0.04	0	Fibroblast
HOXA10	0	0.560337	0.376183	0.161	0.04	0	Fibroblast
TMEM205	0	0.560322	0.295052	0.281	0.163	0	Fibroblast
UBE2E3	0	0.56025	0.269819	0.299	0.18	0	Fibroblast
CTDSPL	0	0.560249	0.287376	0.276	0.155	0	Fibroblast
TADA3	0	0.560137	0.262636	0.271	0.151	0	Fibroblast
CREB3L2	0	0.559987	0.288844	0.245	0.125	0	Fibroblast
MSRB2	0	0.559962	0.307313	0.22	0.102	0	Fibroblast
PTGES	0	0.559939	0.387704	0.155	0.036	0	Fibroblast
MASP1	0	0.559935	0.380868	0.131	0.011	0	Fibroblast
AK3	0	0.559864	0.269344	0.296	0.178	0	Fibroblast
VEGFA	0	0.559823	0.422304	0.26	0.142	0	Fibroblast
PRKG1	0	0.559688	0.331219	0.168	0.047	0	Fibroblast
SFT2D2	0	0.559476	0.283739	0.288	0.17	0	Fibroblast
ARMCX1	0	0.559463	0.311694	0.194	0.076	0	Fibroblast
SEC23A	0	0.559313	0.291023	0.213	0.094	0	Fibroblast
SCARA3	0	0.559207	0.352763	0.151	0.032	0	Fibroblast
TP53I13	0	0.559114	0.298095	0.186	0.068	0	Fibroblast
MEDAG	0	0.558978	0.455974	0.139	0.021	0	Fibroblast
PLA2R1	0	0.558852	0.329165	0.162	0.043	0	Fibroblast
C1QTNF7	0	0.558771	0.418987	0.132	0.014	0	Fibroblast
COL13A1	0	0.558745	0.394329	0.13	0.013	0	Fibroblast
RUNX1	0	0.558744	0.290376	0.262	0.142	0	Fibroblast
COL23A1	0	0.55861	0.499175	0.148	0.031	0	Fibroblast
DNM3OS	0	0.558426	0.412027	0.133	0.016	0	Fibroblast
ARNT	0	0.55839	0.325746	0.185	0.068	0	Fibroblast
SNX21	0	0.558333	0.321067	0.165	0.049	0	Fibroblast
CCDC71L	0	0.558315	0.309397	0.27	0.152	0	Fibroblast
PLA2G2A	0	0.558287	1.25039	0.143	0.027	0	Fibroblast
UAP1	0	0.558284	0.321295	0.255	0.139	0	Fibroblast
FAM20C	0	0.558275	0.352858	0.158	0.042	0	Fibroblast
CHID1	0	0.558252	0.298833	0.229	0.115	0	Fibroblast
IRS1	0	0.558245	0.34882	0.145	0.029	0	Fibroblast
PTGER3	0	0.558217	0.402996	0.142	0.025	0	Fibroblast
C1QTNF2	0	0.558194	0.351256	0.143	0.026	0	Fibroblast
DBN1	0	0.55819	0.365765	0.185	0.069	0	Fibroblast
MAGEH1	0	0.558103	0.270246	0.192	0.074	0	Fibroblast
TUBB6	0	0.558039	0.289669	0.273	0.16	0	Fibroblast
DIXDC1	0	0.557902	0.285604	0.2	0.083	0	Fibroblast
SSBP3	0	0.557868	0.267572	0.275	0.16	0	Fibroblast
PLIN3	0	0.557833	0.281919	0.25	0.137	0	Fibroblast
SETBP1	0	0.557814	0.326571	0.187	0.071	0	Fibroblast
SAR1A	0	0.557754	0.268201	0.277	0.162	0	Fibroblast
SLC39A13	0	0.557599	0.287915	0.187	0.072	0	Fibroblast
CDIPT	0	0.55746	0.260959	0.294	0.181	0	Fibroblast
FAM180A	0	0.557447	0.349884	0.122	0.007	0	Fibroblast
DYNC2LI1	0	0.557337	0.346493	0.164	0.05	0	Fibroblast
SMAD5	0	0.557327	0.263327	0.308	0.193	0	Fibroblast
AKR1C2	0	0.557281	0.382871	0.15	0.036	0	Fibroblast
AR	0	0.557241	0.360276	0.163	0.049	0	Fibroblast
TRIP10	0	0.557225	0.317623	0.201	0.087	0	Fibroblast
RETREG1	0	0.557148	0.302233	0.165	0.05	0	Fibroblast
LRIG1	0	0.557137	0.339284	0.176	0.062	0	Fibroblast
WIPI1	0	0.557078	0.30789	0.169	0.055	0	Fibroblast
TSKU	0	0.557026	0.321797	0.148	0.035	0	Fibroblast
MIB1	0	0.556921	0.292655	0.248	0.135	0	Fibroblast
SH3GL1	0	0.55678	0.286581	0.218	0.106	0	Fibroblast
MOCS2	0	0.556625	0.297433	0.217	0.105	0	Fibroblast
MESD	0	0.556608	0.25231	0.295	0.183	0	Fibroblast
CDK4	0	0.556452	0.27369	0.246	0.135	0	Fibroblast
RYK	0	0.55643	0.261667	0.272	0.16	0	Fibroblast
FAM92A	0	0.556321	0.309959	0.148	0.035	0	Fibroblast
P3H3	0	0.556176	0.319596	0.13	0.017	0	Fibroblast
GTF2H5	0	0.556172	0.255763	0.3	0.19	0	Fibroblast
HOXC8	0	0.556157	0.342463	0.142	0.03	0	Fibroblast
PLBD2	0	0.55607	0.295061	0.159	0.048	0	Fibroblast
RSPO1	0	0.556042	0.354127	0.12	0.008	0	Fibroblast
C1orf123	0	0.555998	0.265969	0.229	0.118	0	Fibroblast
SAMD4A	0	0.555976	0.315583	0.171	0.059	0	Fibroblast
CILP	0	0.555928	0.566726	0.118	0.006	0	Fibroblast
ROR2	0	0.555923	0.328849	0.12	0.009	0	Fibroblast
SEC24D	0	0.55588	0.292019	0.184	0.073	0	Fibroblast
SMIM19	0	0.555797	0.252715	0.297	0.188	0	Fibroblast
RGS22	0	0.555792	0.381615	0.117	0.005	0	Fibroblast
SEC22B	0	0.555622	0.263044	0.252	0.141	0	Fibroblast
C2	0	0.555495	0.312711	0.167	0.055	0	Fibroblast
ERCC1	0	0.555426	0.264336	0.257	0.149	0	Fibroblast
PPL	0	0.555413	0.388953	0.174	0.066	0	Fibroblast
CERS2	0	0.555384	0.250124	0.239	0.129	0	Fibroblast
FOXD1	0	0.555324	0.421053	0.129	0.018	0	Fibroblast
CCL19	0	0.555252	1.25643	0.245	0.143	0	Fibroblast
MMP11	0	0.555216	0.893702	0.133	0.023	0	Fibroblast
FKBP14	0	0.555177	0.300478	0.171	0.061	0	Fibroblast
ITGA11	0	0.555161	0.381413	0.119	0.009	0	Fibroblast
NDUFS4	0	0.55516	0.250318	0.301	0.193	0	Fibroblast
CPXM1	0	0.555126	0.374296	0.119	0.009	0	Fibroblast
ISM1	0	0.555049	0.36214	0.123	0.013	0	Fibroblast
FTO	0	0.554919	0.309612	0.17	0.06	0	Fibroblast
MYH10	0	0.554912	0.330685	0.154	0.045	0	Fibroblast
LRRC15	0	0.554676	0.366774	0.114	0.005	0	Fibroblast
PQLC3	0	0.5546	0.26179	0.237	0.128	0	Fibroblast
H1F0	0	0.554401	0.292604	0.276	0.168	0	Fibroblast
IL16	0	0.554295	0.303685	0.162	0.053	0	Fibroblast
IKBIP	0	0.554246	0.274939	0.208	0.1	0	Fibroblast
C6orf89	0	0.554234	0.251943	0.239	0.132	0	Fibroblast
CHPF	0	0.55388	0.312495	0.143	0.035	0	Fibroblast
RAB3IL1	0	0.553857	0.285355	0.143	0.035	0	Fibroblast
NAGLU	0	0.553846	0.284419	0.174	0.067	0	Fibroblast
IGSF10	0	0.553805	0.397384	0.118	0.01	0	Fibroblast
PTH1R	0	0.553753	0.335951	0.117	0.009	0	Fibroblast
CYS1	0	0.553742	0.323581	0.118	0.01	0	Fibroblast
CDK14	0	0.553695	0.318716	0.135	0.028	0	Fibroblast
SPRED1	0	0.553679	0.299279	0.203	0.096	0	Fibroblast
DSE	0	0.553426	0.259804	0.234	0.127	0	Fibroblast
ELANE	0	0.553057	0.574446	0.119	0.012	0	Fibroblast
LTBP2	0	0.553042	0.512122	0.133	0.028	0	Fibroblast
PTPN13	0	0.552992	0.289405	0.183	0.077	0	Fibroblast
WTAP	0	0.552852	0.25455	0.4	0.297	0	Fibroblast
MSX1	0	0.552826	0.268331	0.177	0.07	0	Fibroblast
MIR99AHG	0	0.552822	0.334948	0.137	0.032	0	Fibroblast
USP53	0	0.552799	0.325604	0.211	0.108	0	Fibroblast
PHC2	0	0.55275	0.250958	0.272	0.168	0	Fibroblast
CBX1	0	0.55272	0.272653	0.219	0.115	0	Fibroblast
FAM229B	0	0.552645	0.280844	0.153	0.048	0	Fibroblast
FOSB	0	0.552463	0.256563	0.587	0.489	0	Fibroblast
PKD1	0	0.552452	0.291153	0.183	0.078	0	Fibroblast
CNTFR	0	0.55241	0.359155	0.113	0.009	0	Fibroblast
PCOLCE2	0	0.55237	0.397156	0.113	0.008	0	Fibroblast
MCOLN3	0	0.552234	0.366864	0.117	0.013	0	Fibroblast
MEG8	0	0.552211	0.343918	0.114	0.009	0	Fibroblast
TPPP3	0	0.552182	0.387709	0.215	0.111	0	Fibroblast
PREX2	0	0.551928	0.279045	0.195	0.089	0	Fibroblast
LIMCH1	0	0.551761	0.331651	0.17	0.067	0	Fibroblast
NTN1	0	0.551755	0.319433	0.114	0.011	0	Fibroblast
NR4A1	0	0.551547	0.321784	0.467	0.375	0	Fibroblast
PXK	0	0.551511	0.261677	0.185	0.082	0	Fibroblast
MEGF6	0	0.551453	0.331703	0.141	0.039	0	Fibroblast
RNF217	0	0.551269	0.312302	0.184	0.083	0	Fibroblast
SGCG	0	0.551197	0.318959	0.107	0.005	0	Fibroblast
PIP4P2	0	0.551006	0.267999	0.169	0.067	0	Fibroblast
SRPX2	0	0.550923	0.296229	0.11	0.009	0	Fibroblast
COL6A5	0	0.550913	0.660345	0.107	0.005	0	Fibroblast
MEOX2	0	0.550878	0.337768	0.197	0.095	0	Fibroblast
MME	0	0.550827	0.458011	0.114	0.012	0	Fibroblast
ZNF608	0	0.550797	0.318435	0.139	0.038	0	Fibroblast
EFNA5	0	0.550489	0.29911	0.139	0.038	0	Fibroblast
LRRC17	0	0.550488	0.361599	0.143	0.041	0	Fibroblast
GPX7	0	0.550446	0.267851	0.129	0.028	0	Fibroblast
GLIS2	0	0.550397	0.309435	0.125	0.024	0	Fibroblast
COPS8	0	0.55034	0.26409	0.21	0.111	0	Fibroblast
KIRREL1	0	0.550281	0.254198	0.144	0.042	0	Fibroblast
HCG11	0	0.550157	0.309634	0.135	0.035	0	Fibroblast
TMEM158	0	0.549948	0.354705	0.131	0.032	0	Fibroblast
DIRAS3	0	0.549828	0.394535	0.105	0.006	0	Fibroblast
TBX15	0	0.549653	0.324358	0.117	0.018	0	Fibroblast
AMOTL1	0	0.549646	0.300739	0.169	0.07	0	Fibroblast
AP002884.1	0	0.549636	0.275959	0.126	0.026	0	Fibroblast
DIO3OS	0	0.549634	0.350954	0.11	0.011	0	Fibroblast
EXTL2	0	0.549524	0.274547	0.147	0.048	0	Fibroblast
RNF146	0	0.54952	0.260566	0.183	0.084	0	Fibroblast
MANBAL	0	0.549394	0.250098	0.195	0.097	0	Fibroblast
KAZN	0	0.54933	0.29748	0.178	0.081	0	Fibroblast
ST5	0	0.549235	0.255421	0.172	0.072	0	Fibroblast
OAF	0	0.549226	0.332295	0.181	0.084	0	Fibroblast
RARG	0	0.548996	0.274265	0.17	0.072	0	Fibroblast
ALDH1A1	0	0.548976	0.305359	0.176	0.078	0	Fibroblast
ASIP	0	0.548915	0.355931	0.103	0.005	0	Fibroblast
CHST14	0	0.548649	0.253761	0.139	0.042	0	Fibroblast
CMBL	0	0.548446	0.27643	0.115	0.019	0	Fibroblast
PER3	0	0.548404	0.264712	0.241	0.145	0	Fibroblast
RASSF8-AS1	0	0.548352	0.287545	0.129	0.032	0	Fibroblast
ASPN	0	0.548277	0.870247	0.136	0.041	0	Fibroblast
HIC1	0	0.548225	0.272926	0.145	0.048	0	Fibroblast
ITSN1	0	0.548138	0.269253	0.15	0.053	0	Fibroblast
FAM107A	0	0.548115	0.262346	0.154	0.057	0	Fibroblast
XPC	0	0.548021	0.260602	0.216	0.121	0	Fibroblast
NTM	0	0.547899	0.296039	0.12	0.023	0	Fibroblast
UBTD2	0	0.547848	0.255183	0.156	0.06	0	Fibroblast
NEO1	0	0.547549	0.268449	0.152	0.057	0	Fibroblast
TGFB3	0	0.547517	0.334434	0.123	0.028	0	Fibroblast
CCDC146	0	0.547458	0.384912	0.127	0.032	0	Fibroblast
PKDCC	0	0.547381	0.290945	0.109	0.014	0	Fibroblast
CAPS	0	0.54736	0.328936	0.121	0.026	0	Fibroblast
SEMA3A	0	0.547256	0.287159	0.107	0.013	0	Fibroblast
DYNC2H1	0	0.547147	0.280818	0.137	0.043	0	Fibroblast
AC068888.1	0	0.547013	0.263039	0.145	0.051	0	Fibroblast
SLC1A3	0	0.546826	0.321954	0.146	0.053	0	Fibroblast
IL15RA	0	0.546728	0.277948	0.13	0.037	0	Fibroblast
C1RL	0	0.546418	0.261398	0.15	0.058	0	Fibroblast
GFPT2	0	0.546416	0.28102	0.11	0.017	0	Fibroblast
APPL2	0	0.546293	0.255716	0.151	0.059	0	Fibroblast
SOCS5	0	0.546236	0.252285	0.163	0.071	0	Fibroblast
LRP11	0	0.546195	0.273629	0.13	0.038	0	Fibroblast
SDK1	0	0.545853	0.304409	0.107	0.015	0	Fibroblast
FNDC4	0	0.545698	0.257056	0.111	0.02	0	Fibroblast
HOXC9	0	0.545666	0.261753	0.132	0.04	0	Fibroblast
FGFBP2	0	0.545638	0.547701	0.111	0.02	0	Fibroblast
WNT11	0	0.545611	0.320812	0.101	0.01	0	Fibroblast
CLEC3B	0	0.545457	0.364581	0.122	0.031	0	Fibroblast
ZFHX4	0	0.545241	0.323142	0.102	0.011	0	Fibroblast
NAV3	0	0.545198	0.289959	0.114	0.023	0	Fibroblast
TCTN1	0	0.544784	0.250063	0.133	0.044	0	Fibroblast
NID2	0	0.544685	0.277135	0.117	0.027	0	Fibroblast
IL34	0	0.544583	0.283388	0.15	0.061	0	Fibroblast
SPATA6	0	0.544264	0.258467	0.147	0.059	0	Fibroblast
HOXC6	0	0.544098	0.254195	0.127	0.038	0	Fibroblast
TGFBI	0	0.543996	0.282855	0.239	0.15	0	Fibroblast
TNFSF13B	0	0.543974	0.286042	0.181	0.091	0	Fibroblast
ACVR2A	0	0.543933	0.291579	0.143	0.056	0	Fibroblast
ATOH8	0	0.543792	0.267567	0.12	0.033	0	Fibroblast
COL21A1	0	0.54371	0.341004	0.127	0.04	0	Fibroblast
TCEA3	0	0.543424	0.260869	0.149	0.063	0	Fibroblast
TSPAN8	0	0.543073	0.380614	0.111	0.024	0	Fibroblast
CH25H	0	0.542915	0.324012	0.125	0.039	0	Fibroblast
CACNA2D1	0	0.542755	0.256499	0.125	0.039	0	Fibroblast
PRICKLE1	0	0.542752	0.261353	0.11	0.024	0	Fibroblast
PCDH9	0	0.542536	0.280173	0.125	0.039	0	Fibroblast
ENPP1	0	0.541764	0.290326	0.102	0.018	0	Fibroblast
RAPH1	0	0.541227	0.251954	0.153	0.071	0	Fibroblast
TSHZ3	0	0.541014	0.28293	0.105	0.023	0	Fibroblast
GHR	0	0.540937	0.26459	0.105	0.023	0	Fibroblast
F3	0	0.540758	0.389712	0.114	0.033	0	Fibroblast
CLSTN3	0	0.539556	0.251188	0.123	0.044	0	Fibroblast
HS3ST6	0	0.538098	0.267097	0.101	0.026	0	Fibroblast
NOV	0	0.536168	0.371547	0.11	0.038	0	Fibroblast
SULF1	0	0.535708	0.47743	0.11	0.039	0	Fibroblast
APOL1	0	0.535523	0.254533	0.147	0.077	0	Fibroblast
SERPINE1	0	0.533971	0.398199	0.127	0.06	0	Fibroblast
EDNRA	0	0.533857	0.351828	0.143	0.075	0	Fibroblast
MTRNR2L1	0	0.53079	0.336532	0.155	0.093	0	Fibroblast
SLPI	0	0.519937	0.431899	0.137	0.098	0	Fibroblast
CXCL9	9.41144e-212	0.516926	0.948456	0.15	0.119	2.60358e-207	Fibroblast
CCL21	0	0.955231	6.11805	0.923	0.061	0	LE
TFF3	0	0.949819	4.80674	0.904	0.017	0	LE
MMRN1	0	0.925359	3.87989	0.861	0.028	0	LE
TFPI	0	0.902604	2.95388	0.872	0.201	0	LE
GNG11	0	0.893851	2.54551	0.911	0.341	0	LE
PPFIBP1	0	0.878403	2.73525	0.828	0.2	0	LE
PROX1	0	0.856812	2.94974	0.723	0.018	0	LE
CLDN5	0	0.8365	2.56088	0.751	0.1	0	LE
LMO2	0	0.828039	2.48551	0.723	0.125	0	LE
LYVE1	0	0.821285	2.97332	0.648	0.008	0	LE
CAVIN2	0	0.820362	2.47108	0.683	0.071	0	LE
ECSCR	0	0.816291	2.17475	0.698	0.088	0	LE
RAMP2	0	0.815571	1.9349	0.785	0.188	0	LE
TM4SF1	0	0.797565	1.94856	0.717	0.155	0	LE
IGFBP7	0	0.797291	1.29799	0.949	0.569	0	LE
ELK3	0	0.794935	1.98085	0.708	0.189	0	LE
ARL4A	0	0.789371	1.9135	0.724	0.247	0	LE
NR2F2	0	0.788319	1.54315	0.777	0.253	0	LE
TGFBR2	0	0.78535	1.57908	0.785	0.33	0	LE
SNCG	0	0.784481	2.1355	0.658	0.125	0	LE
S100A10	0	0.779838	1.07147	0.981	0.868	0	LE
FABP4	0	0.779664	2.55933	0.646	0.109	0	LE
CD9	0	0.779196	1.33361	0.904	0.602	0	LE
TBX1	0	0.774979	1.99029	0.576	0.037	0	LE
PTPRE	0	0.773187	1.82741	0.636	0.126	0	LE
RAB11A	0	0.770389	1.53084	0.729	0.32	0	LE
NRP2	0	0.770064	2.06801	0.614	0.109	0	LE
EGFL7	0	0.765009	1.61957	0.641	0.121	0	LE
FABP5	0	0.760462	1.72821	0.773	0.362	0	LE
TIMP3	0	0.759885	1.11036	0.874	0.452	0	LE
HYAL2	0	0.758278	1.83077	0.611	0.13	0	LE
LIMS1	0	0.752253	1.53504	0.719	0.351	0	LE
CD59	0	0.749427	1.28496	0.771	0.418	0	LE
ARHGAP29	0	0.748252	1.49133	0.67	0.224	0	LE
GNAS	0	0.745134	1.16277	0.853	0.661	0	LE
VIM	0	0.745057	0.820299	0.995	0.929	0	LE
MARCKS	0	0.743956	1.18694	0.805	0.453	0	LE
HSPB1	0	0.740747	1.01296	0.883	0.638	0	LE
AKAP12	0	0.735938	1.90841	0.566	0.126	0	LE
APP	0	0.732791	1.33274	0.696	0.33	0	LE
MARCKSL1	0	0.73174	1.45658	0.622	0.212	0	LE
EFEMP1	0	0.729251	1.91773	0.546	0.112	0	LE
HLA-E	0	0.728436	0.920857	0.894	0.715	0	LE
ATP5F1E	0	0.728337	1.02089	0.886	0.74	0	LE
SPTBN1	0	0.724428	1.18657	0.736	0.365	0	LE
CRIP2	0	0.72285	1.1666	0.71	0.344	0	LE
FAM107B	0	0.722348	1.34715	0.627	0.231	0	LE
PECAM1	0	0.720679	0.984708	0.628	0.163	0	LE
SMAD1	0	0.716978	1.48701	0.509	0.094	0	LE
PARD6G	0	0.714882	1.4512	0.479	0.063	0	LE
MTUS1	0	0.713217	1.40073	0.546	0.146	0	LE
CAV1	0	0.711995	1.09516	0.836	0.513	0	LE
RHOJ	0	0.708136	1.45491	0.48	0.078	0	LE
PTMS	0	0.705874	0.96647	0.775	0.529	0	LE
CALCRL	0	0.705592	1.34697	0.499	0.096	0	LE
FOXP1	0	0.704499	1.13583	0.648	0.29	0	LE
GYPC	0	0.702273	1.29232	0.571	0.218	0	LE
UTRN	0	0.701246	1.18212	0.639	0.306	0	LE
VPS35L	0	0.700833	1.44862	0.458	0.073	0	LE
MGST2	0	0.700036	1.19113	0.558	0.198	0	LE
MAF	0	0.699026	1.24691	0.611	0.263	0	LE
PPP1R2	0	0.696318	1.14488	0.592	0.258	0	LE
SOX18	0	0.694537	1.15047	0.492	0.097	0	LE
FXYD6	0	0.693889	1.37222	0.446	0.069	0	LE
RASGRP3	0	0.691348	1.37926	0.421	0.045	0	LE
ANXA2	0	0.691026	0.740839	0.869	0.689	0	LE
TM4SF18	0	0.690781	1.38517	0.428	0.051	0	LE
SEMA6A	0	0.688304	1.34076	0.425	0.055	0	LE
CNKSR3	0	0.687296	1.50123	0.431	0.065	0	LE
IGF1	0	0.68616	1.41551	0.424	0.053	0	LE
LAMA4	0	0.685875	1.12171	0.548	0.204	0	LE
FLT4	0	0.685325	1.36872	0.378	0.009	0	LE
PGM5	0	0.684612	1.26363	0.424	0.062	0	LE
FCGRT	0	0.684482	0.895641	0.702	0.423	0	LE
ANGPT2	0	0.682724	1.89973	0.441	0.088	0	LE
GNAI2	0	0.681644	0.785199	0.777	0.557	0	LE
GIMAP7	0	0.681423	1.12711	0.491	0.128	0	LE
TSPAN5	0	0.68119	1.2514	0.434	0.084	0	LE
CCND1	0	0.680061	1.23084	0.594	0.294	0	LE
SHC1	0	0.679747	1.24043	0.46	0.128	0	LE
PKHD1L1	0	0.67746	1.48185	0.356	0.001	0	LE
BACE2	0	0.676696	1.13132	0.472	0.138	0	LE
TIE1	0	0.67577	1.21009	0.394	0.045	0	LE
CDH5	0	0.67455	1.04911	0.442	0.09	0	LE
PDPN	0	0.67421	1.21722	0.413	0.073	0	LE
CNN3	0	0.673626	0.879124	0.625	0.316	0	LE
MRC1	0	0.673206	1.0309	0.425	0.072	0	LE
CHRDL1	0	0.672038	1.19647	0.403	0.06	0	LE
NR2F1	0	0.670996	1.43134	0.375	0.035	0	LE
COLEC12	0	0.670681	1.08952	0.45	0.118	0	LE
LAPTM5	0	0.670308	0.813114	0.573	0.215	0	LE
STMN1	0	0.670044	0.956772	0.546	0.227	0	LE
PRSS23	0	0.66986	0.96583	0.528	0.194	0	LE
PDLIM1	0	0.669458	0.959828	0.613	0.322	0	LE
KANK3	0	0.668212	1.11845	0.373	0.039	0	LE
TPM4	0	0.667606	0.792736	0.715	0.487	0	LE
KLF2	0	0.665766	0.914226	0.698	0.429	0	LE
NFIB	0	0.665317	0.815911	0.626	0.319	0	LE
SLC38A1	0	0.665078	0.95821	0.463	0.14	0	LE
ACTN1	0	0.66446	0.909523	0.572	0.282	0	LE
CDC42EP5	0	0.664353	1.10806	0.447	0.14	0	LE
LDB2	0	0.663831	1.05326	0.452	0.136	0	LE
FSCN1	0	0.661539	1.10914	0.473	0.183	0	LE
FN1	0	0.660341	0.417032	0.707	0.39	0	LE
SCN3B	0	0.65969	1.14123	0.325	0.007	0	LE
ADD3	0	0.659371	0.974786	0.512	0.219	0	LE
ADIRF	0	0.658464	0.758533	0.726	0.449	0	LE
GIMAP1	0	0.657653	1.0061	0.404	0.092	0	LE
CYB5R3	0	0.657564	0.832978	0.61	0.363	0	LE
ITM2B	0	0.657103	0.543436	0.913	0.82	0	LE
RAB11FIP1	0	0.655778	0.938012	0.434	0.13	0	LE
WWTR1	0	0.655597	0.972515	0.499	0.216	0	LE
EFNA1	0	0.654689	0.971127	0.429	0.129	0	LE
TRIOBP	0	0.653657	0.944325	0.455	0.174	0	LE
POLR2L	0	0.653361	0.80081	0.675	0.465	0	LE
CD151	0	0.652505	0.7955	0.598	0.35	0	LE
SYNM	0	0.651958	1.10201	0.347	0.045	0	LE
NXN	0	0.651385	1.02943	0.384	0.094	0	LE
EDNRB	0	0.651366	1.0034	0.369	0.068	0	LE
MPP7	0	0.651174	1.13499	0.336	0.039	0	LE
LAYN	0	0.651107	1.02494	0.338	0.039	0	LE
CAVIN1	0	0.650283	0.607612	0.737	0.47	0	LE
ADAM10	0	0.650035	0.992501	0.43	0.149	0	LE
ITGA6	0	0.649424	0.786601	0.462	0.158	0	LE
RELN	0	0.648722	1.12319	0.306	0.009	0	LE
MYCT1	0	0.648577	0.962422	0.358	0.061	0	LE
GIMAP4	0	0.648214	0.849746	0.428	0.131	0	LE
PLSCR4	0	0.648099	1.04874	0.436	0.159	0	LE
KBTBD11	0	0.64795	1.07986	0.303	0.008	0	LE
LYN	0	0.647857	0.887737	0.393	0.103	0	LE
EFNB2	0	0.647765	1.02436	0.409	0.127	0	LE
SLC9A3R2	0	0.647607	0.721646	0.48	0.191	0	LE
YBX3	0	0.646398	0.611509	0.791	0.587	0	LE
NFIA	0	0.646145	0.735832	0.593	0.331	0	LE
KDR	0	0.645648	1.0055	0.349	0.058	0	LE
FAM189A2	0	0.645333	1.09226	0.316	0.029	0	LE
IL6ST	0	0.644736	0.825913	0.599	0.355	0	LE
CDH13	0	0.644587	1.04791	0.378	0.1	0	LE
OAF	0	0.644268	0.973651	0.382	0.105	0	LE
SDCBP	0	0.642807	0.656758	0.678	0.455	0	LE
DKK3	0	0.642793	0.921121	0.425	0.148	0	LE
PIEZO2	0	0.642186	1.08215	0.301	0.017	0	LE
SOX4	0	0.641759	1.03756	0.611	0.391	0	LE
MAN1A1	0	0.641192	0.911471	0.463	0.201	0	LE
ABI3BP	0	0.641159	0.862365	0.445	0.164	0	LE
TSHZ2	0	0.641129	0.893407	0.426	0.153	0	LE
AKR1C1	0	0.640202	1.08399	0.354	0.082	0	LE
WFS1	0	0.640052	0.983667	0.307	0.03	0	LE
RPS28	0	0.639582	0.387159	0.982	0.966	0	LE
PCAT19	0	0.639566	0.955955	0.332	0.053	0	LE
FRMD4B	0	0.639126	0.751663	0.437	0.167	0	LE
TMSB10	0	0.63857	0.404836	0.972	0.935	0	LE
LEPROT	0	0.637056	0.690517	0.615	0.392	0	LE
TUBB	0	0.636564	0.612215	0.735	0.559	0	LE
PALD1	0	0.635897	0.986391	0.296	0.027	0	LE
PTX3	0	0.635514	1.25442	0.281	0.01	0	LE
FOXC2	0	0.635163	1.14222	0.285	0.015	0	LE
FKBP1A	0	0.634982	0.636856	0.682	0.497	0	LE
FAM43A	0	0.634117	0.943127	0.347	0.085	0	LE
SEMA3D	0	0.633861	1.01056	0.31	0.046	0	LE
GUK1	0	0.633685	0.623162	0.674	0.511	0	LE
HEBP1	0	0.632929	0.819727	0.444	0.211	0	LE
CLU	0	0.631937	0.533215	0.644	0.377	0	LE
PODXL	0	0.631855	0.782642	0.347	0.079	0	LE
RPS6KA2	0	0.631781	0.869821	0.352	0.094	0	LE
ARL6IP1	0	0.631096	0.752512	0.518	0.294	0	LE
CAV2	0	0.631063	0.791606	0.455	0.212	0	LE
APLP2	0	0.631011	0.680082	0.62	0.413	0	LE
GIMAP8	0	0.630216	0.925095	0.31	0.051	0	LE
DUSP6	0	0.629962	0.957139	0.374	0.123	0	LE
GMFG	0	0.629914	0.52355	0.534	0.263	0	LE
CXorf36	0	0.629824	0.870929	0.315	0.056	0	LE
SNTB2	0	0.629627	0.78894	0.436	0.199	0	LE
TCF4	0	0.629325	0.462536	0.74	0.49	0	LE
PPP3CA	0	0.629178	0.746556	0.498	0.269	0	LE
AKR1C3	0	0.628925	0.826288	0.396	0.148	0	LE
CD99	0	0.628804	0.497537	0.809	0.66	0	LE
S100A16	0	0.627538	0.668557	0.479	0.237	0	LE
SOCS2	0	0.627485	0.888039	0.329	0.079	0	LE
NFAT5	0	0.627181	0.807431	0.461	0.233	0	LE
KRT18	0	0.626703	0.723997	0.312	0.057	0	LE
BCL7C	0	0.626639	0.750265	0.476	0.26	0	LE
HOMER3	0	0.626617	0.899021	0.34	0.099	0	LE
KLF6	0	0.626166	0.605233	0.738	0.571	0	LE
GPR146	0	0.625023	0.855731	0.293	0.044	0	LE
ROBO4	0	0.624955	0.879336	0.298	0.05	0	LE
THBD	0	0.623976	0.957959	0.356	0.116	0	LE
SEMA3A	0	0.623718	0.990866	0.278	0.033	0	LE
BCAP29	0	0.622342	0.729879	0.451	0.23	0	LE
FAM213A	0	0.622162	0.713001	0.4	0.167	0	LE
STON2	0	0.621789	0.8558	0.275	0.034	0	LE
CSGALNACT1	0	0.621603	0.796145	0.333	0.095	0	LE
PLA2G16	0	0.620871	0.718697	0.371	0.137	0	LE
S1PR1	0	0.620311	0.763268	0.306	0.065	0	LE
DOCK5	0	0.6201	0.854917	0.291	0.053	0	LE
HOXD8	0	0.620088	0.807791	0.305	0.069	0	LE
AFDN	0	0.61939	0.753865	0.382	0.154	0	LE
CAPNS1	0	0.619291	0.61768	0.53	0.33	0	LE
GNG12	0	0.61895	0.722173	0.452	0.238	0	LE
PNPLA2	0	0.618876	0.744115	0.382	0.161	0	LE
CTHRC1	0	0.618646	0.372796	0.435	0.183	0	LE
GPM6A	0	0.61849	0.85399	0.24	0.003	0	LE
F8	0	0.617967	0.911285	0.261	0.027	0	LE
EPB41L2	0	0.617948	0.727696	0.429	0.206	0	LE
BCAR1	0	0.617321	0.788541	0.305	0.077	0	LE
GJC2	0	0.617239	0.883949	0.247	0.014	0	LE
EFNA5	0	0.616904	0.857816	0.29	0.061	0	LE
SLC24A1	0	0.616772	0.820678	0.248	0.015	0	LE
SASH1	0	0.616273	0.736135	0.397	0.176	0	LE
ITGB4	0	0.615913	0.806024	0.314	0.086	0	LE
PDE1A	0	0.615833	0.770631	0.273	0.042	0	LE
CHST15	0	0.615761	0.847852	0.278	0.051	0	LE
TSTA3	0	0.61512	0.773227	0.362	0.147	0	LE
ERG	0	0.615016	0.71485	0.285	0.054	0	LE
TC2N	0	0.614864	0.729802	0.31	0.08	0	LE
MAP3K1	0	0.614567	0.794697	0.327	0.106	0	LE
HHEX	0	0.614202	0.750398	0.277	0.051	0	LE
SULF2	0	0.61417	0.751607	0.343	0.123	0	LE
ETS1	0	0.613697	0.527101	0.51	0.281	0	LE
TSPAN4	0	0.61358	0.580435	0.491	0.28	0	LE
GGT5	0	0.613511	0.68345	0.371	0.146	0	LE
RAI14	0	0.613277	0.827627	0.327	0.108	0	LE
FDPS	0	0.613234	0.656735	0.404	0.199	0	LE
EHD2	0	0.612966	0.65417	0.393	0.177	0	LE
TUBB6	0	0.612904	0.708403	0.39	0.186	0	LE
PRCP	0	0.612617	0.582263	0.442	0.231	0	LE
NTAN1	0	0.612148	0.681267	0.396	0.19	0	LE
REEP3	0	0.612061	0.713973	0.383	0.176	0	LE
JUP	0	0.611465	0.510427	0.399	0.171	0	LE
GRAP	0	0.611441	0.733391	0.235	0.012	0	LE
VWF	0	0.610573	0.751051	0.318	0.092	0	LE
CRIM1	0	0.609936	0.618802	0.447	0.234	0	LE
ZDHHC14	0	0.609696	0.752888	0.272	0.057	0	LE
MEF2C	0	0.609617	0.379519	0.497	0.264	0	LE
ACKR3	0	0.609607	0.838972	0.321	0.105	0	LE
NUDT4	0	0.609481	0.770188	0.408	0.21	0	LE
MYZAP	0	0.609386	0.723116	0.231	0.013	0	LE
STXBP6	0	0.608927	0.74996	0.27	0.056	0	LE
PIEZO1	0	0.608749	0.757619	0.299	0.087	0	LE
KLHL4	0	0.608523	0.798533	0.219	0.002	0	LE
SCNN1B	0	0.607512	0.780139	0.222	0.008	0	LE
AFAP1L1	0	0.607047	0.717366	0.241	0.028	0	LE
HS3ST1	0	0.606994	0.857098	0.226	0.012	0	LE
FAM89A	0	0.606978	0.735084	0.277	0.068	0	LE
ARL2	0	0.60677	0.561566	0.481	0.297	0	LE
PDE2A	0	0.606739	0.690367	0.266	0.053	0	LE
SNCA	0	0.606673	0.724745	0.262	0.051	0	LE
ZNF521	0	0.606501	0.709924	0.297	0.089	0	LE
YWHAH	0	0.606468	0.544371	0.488	0.297	0	LE
TNFAIP8L1	0	0.606186	0.718641	0.246	0.035	0	LE
TSPAN15	0	0.605945	0.678476	0.282	0.072	0	LE
TSPAN14	0	0.605904	0.676597	0.358	0.159	0	LE
NT5E	0	0.60544	0.704644	0.309	0.103	0	LE
MSRB3	0	0.605351	0.649829	0.322	0.117	0	LE
PTPN14	0	0.604996	0.777706	0.306	0.104	0	LE
SCARB2	0	0.604962	0.605757	0.447	0.259	0	LE
TMEM204	0	0.604814	0.599889	0.341	0.135	0	LE
SCN3A	0	0.604634	0.876231	0.217	0.008	0	LE
HIF3A	0	0.603747	0.865927	0.24	0.034	0	LE
YES1	0	0.601507	0.661933	0.32	0.126	0	LE
HDGFL3	0	0.601207	0.649159	0.333	0.138	0	LE
DBN1	0	0.600675	0.619784	0.294	0.096	0	LE
CAPN2	0	0.600346	0.580495	0.425	0.24	0	LE
PEPD	0	0.600344	0.59858	0.365	0.182	0	LE
TLE1	0	0.600305	0.654526	0.29	0.095	0	LE
TNFAIP8L3	0	0.599877	0.628674	0.231	0.033	0	LE
RASSF9	0	0.599789	0.751926	0.231	0.033	0	LE
ECE1	0	0.599104	0.537564	0.376	0.181	0	LE
COL4A1	0	0.598851	0.370016	0.402	0.197	0	LE
TMEM255B	0	0.598802	0.67235	0.254	0.06	0	LE
RBPMS	0	0.598649	0.537347	0.343	0.148	0	LE
SMAGP	0	0.59863	0.619062	0.249	0.055	0	LE
USP31	0	0.59841	0.710095	0.264	0.071	0	LE
TSPAN7	0	0.59816	0.484255	0.298	0.095	0	LE
TJP1	0	0.597925	0.534761	0.379	0.187	0	LE
INO80C	0	0.597232	0.689187	0.257	0.067	0	LE
KCNN3	0	0.596976	0.656095	0.215	0.022	0	LE
SIRPA	0	0.596493	0.639638	0.287	0.1	0	LE
DOCK9	0	0.596485	0.657966	0.309	0.12	0	LE
C1orf21	0	0.596201	0.617933	0.381	0.204	0	LE
FLNC	0	0.59608	0.676448	0.215	0.024	0	LE
MDFIC	0	0.596003	0.644906	0.321	0.136	0	LE
SMYD2	0	0.59589	0.68184	0.245	0.057	0	LE
ASGR1	0	0.594907	0.625458	0.21	0.022	0	LE
MCFD2	0	0.594674	0.581313	0.349	0.173	0	LE
SRGAP3	0	0.594432	0.771541	0.234	0.047	0	LE
ACKR2	0	0.593888	0.679884	0.192	0.004	0	LE
RAPGEF5	0	0.593669	0.677547	0.263	0.077	0	LE
VAV3	0	0.593636	0.637666	0.254	0.07	0	LE
ELK4	0	0.593542	0.580561	0.343	0.166	0	LE
DYSF	0	0.593308	0.649367	0.211	0.025	0	LE
CAMKK2	0	0.592205	0.589132	0.309	0.133	0	LE
HOXD9	0	0.591632	0.589104	0.229	0.046	0	LE
MAP4K2	0	0.591598	0.647917	0.209	0.027	0	LE
FAM102A	0	0.591207	0.590474	0.282	0.104	0	LE
EPHB4	0	0.590973	0.61121	0.23	0.05	0	LE
UNC5B	0	0.590743	0.683114	0.216	0.037	0	LE
CEP68	0	0.590635	0.585731	0.277	0.1	0	LE
SH3BGRL2	0	0.59061	0.683438	0.216	0.036	0	LE
STX7	0	0.590594	0.594856	0.324	0.153	0	LE
RAB11FIP5	0	0.590544	0.606512	0.226	0.047	0	LE
SKAP2	0	0.590304	0.55741	0.31	0.135	0	LE
NOTCH1	0	0.589976	0.600295	0.29	0.115	0	LE
KALRN	0	0.589669	0.6511	0.203	0.025	0	LE
SDC3	0	0.589556	0.586411	0.243	0.065	0	LE
CD200	0	0.589409	0.718551	0.214	0.037	0	LE
SPHK1	0	0.588754	0.570829	0.259	0.084	0	LE
ART4	0	0.588651	0.658535	0.182	0.005	0	LE
CD36	0	0.588617	0.37351	0.24	0.057	0	LE
PXN	0	0.588553	0.556521	0.296	0.123	0	LE
SGCE	0	0.588453	0.556701	0.266	0.09	0	LE
EGLN3	0	0.588414	0.49866	0.312	0.137	0	LE
RALGAPA2	0	0.588292	0.608917	0.256	0.081	0	LE
GPRC5B	0	0.588157	0.585169	0.228	0.053	0	LE
LINC00636	0	0.58796	0.633231	0.177	0.001	0	LE
PLPP1	0	0.58796	0.61611	0.309	0.14	0	LE
PEAR1	0	0.58792	0.598403	0.221	0.045	0	LE
CRACR2B	0	0.587724	0.591029	0.208	0.034	0	LE
MAGI1	0	0.587721	0.604097	0.248	0.074	0	LE
TNXB	0	0.587606	0.474607	0.326	0.146	0	LE
DOCK6	0	0.587581	0.597014	0.228	0.055	0	LE
SHE	0	0.587062	0.562696	0.221	0.047	0	LE
NFIA-AS2	0	0.586813	0.667932	0.176	0.002	0	LE
C6orf141	0	0.586719	0.679833	0.188	0.015	0	LE
PDGFA	0	0.586547	0.481485	0.282	0.107	0	LE
GATA2	0	0.586389	0.502078	0.22	0.047	0	LE
DMTN	0	0.586232	0.561199	0.188	0.016	0	LE
ZMYND8	0	0.586192	0.601712	0.284	0.118	0	LE
SCARF1	0	0.586147	0.578991	0.225	0.054	0	LE
TSPAN18	0	0.586091	0.567646	0.239	0.069	0	LE
ABCG1	0	0.585915	0.532398	0.254	0.084	0	LE
MYH10	0	0.585896	0.620093	0.239	0.071	0	LE
NARF	0	0.585836	0.558304	0.293	0.128	0	LE
PALM	0	0.585721	0.579899	0.225	0.056	0	LE
STK32B	0	0.585609	0.620021	0.182	0.011	0	LE
TNFRSF11A	0	0.585259	0.624475	0.179	0.009	0	LE
UBTD1	0	0.584989	0.558533	0.206	0.039	0	LE
STAB2	0	0.584767	0.718218	0.17	0.001	0	LE
PROCR	0	0.5846	0.53795	0.221	0.054	0	LE
GIMAP6	0	0.584464	0.499752	0.24	0.07	0	LE
FAM126A	0	0.583809	0.582348	0.292	0.13	0	LE
LINC01116	0	0.583757	0.512753	0.247	0.082	0	LE
ERICH1	0	0.583747	0.566474	0.298	0.137	0	LE
ITGA9	0	0.583593	0.584329	0.199	0.033	0	LE
LY96	0	0.583311	0.469966	0.281	0.116	0	LE
RAB3IL1	0	0.58326	0.562761	0.224	0.06	0	LE
ZDHHC17	0	0.583258	0.57146	0.264	0.101	0	LE
LIMCH1	0	0.583213	0.516629	0.255	0.091	0	LE
RASIP1	0	0.583175	0.514617	0.215	0.049	0	LE
SVIP	0	0.582896	0.485745	0.286	0.123	0	LE
SELENON	0	0.582836	0.559448	0.255	0.095	0	LE
SH2D3C	0	0.582642	0.514393	0.208	0.043	0	LE
PGM2L1	0	0.582587	0.543774	0.245	0.081	0	LE
LOX	0	0.582448	0.526065	0.281	0.114	0	LE
STAB1	0	0.582081	0.561135	0.202	0.038	0	LE
JCAD	0	0.581831	0.529764	0.233	0.07	0	LE
REEP1	0	0.581395	0.584953	0.174	0.012	0	LE
DEPP1	0	0.581013	0.595249	0.281	0.12	0	LE
STOX2	0	0.580946	0.56955	0.187	0.026	0	LE
BMP2K	0	0.58035	0.515842	0.259	0.102	0	LE
BAALC	0	0.580182	0.545986	0.181	0.021	0	LE
SCN1B	0	0.580169	0.554317	0.229	0.072	0	LE
ENOSF1	0	0.580127	0.58539	0.244	0.088	0	LE
EFCC1	0	0.579681	0.542679	0.176	0.017	0	LE
NTS	0	0.579643	1.23025	0.16	0.001	0	LE
MIR99AHG	0	0.579493	0.561704	0.214	0.057	0	LE
SHANK3	0	0.579485	0.564024	0.201	0.042	0	LE
CNTNAP3B	0	0.57936	0.554561	0.2	0.042	0	LE
PPM1F	0	0.57921	0.57031	0.209	0.052	0	LE
RPGR	0	0.578849	0.563392	0.209	0.053	0	LE
TTN	0	0.578758	0.788925	0.187	0.029	0	LE
FAM174B	0	0.578157	0.523567	0.173	0.018	0	LE
FLNB	0	0.578114	0.518261	0.269	0.117	0	LE
LRRC1	0	0.577897	0.564302	0.205	0.052	0	LE
SGIP1	0	0.577281	0.610635	0.2	0.046	0	LE
PCSK6	0	0.57705	0.537382	0.163	0.009	0	LE
HECW2	0	0.576824	0.526763	0.194	0.041	0	LE
GGA1	0	0.57668	0.454488	0.264	0.114	0	LE
FZD6	0	0.576267	0.513218	0.23	0.08	0	LE
SLC16A11	0	0.576173	0.541303	0.166	0.014	0	LE
SH2B3	0	0.576028	0.482506	0.218	0.067	0	LE
KLHL3	0	0.575725	0.583099	0.177	0.026	0	LE
CFI	0	0.575216	0.491157	0.186	0.035	0	LE
TSPAN9	0	0.574738	0.479281	0.22	0.073	0	LE
KCTD17	0	0.57437	0.502523	0.204	0.058	0	LE
SMAD9	0	0.573558	0.493411	0.185	0.038	0	LE
APOLD1	0	0.57324	0.48327	0.23	0.082	0	LE
ROBO3	0	0.573232	0.565087	0.176	0.03	0	LE
NECTIN3	0	0.573203	0.475322	0.213	0.068	0	LE
C1orf115	0	0.573022	0.414547	0.208	0.061	0	LE
SHC2	0	0.572882	0.486589	0.175	0.03	0	LE
ST6GALNAC3	0	0.572681	0.524587	0.156	0.011	0	LE
TGFBRAP1	0	0.57226	0.49082	0.204	0.062	0	LE
TNFAIP1	0	0.572197	0.488757	0.22	0.078	0	LE
SLC41A3	0	0.572154	0.46369	0.228	0.087	0	LE
SLCO2B1	0	0.571959	0.471538	0.189	0.046	0	LE
CARD10	0	0.571775	0.488876	0.167	0.025	0	LE
IPO11	0	0.571749	0.472821	0.18	0.037	0	LE
PLIN5	0	0.57129	0.543739	0.152	0.01	0	LE
ZNF467	0	0.570941	0.467998	0.162	0.021	0	LE
AC007998.3	0	0.570877	0.468945	0.142	0.001	0	LE
SIN3B	0	0.570524	0.532114	0.211	0.073	0	LE
THSD7A	0	0.570374	0.403826	0.206	0.064	0	LE
SMTN	0	0.570063	0.472935	0.219	0.081	0	LE
ANKS1A	0	0.570032	0.560603	0.211	0.075	0	LE
ADCY4	0	0.56926	0.452448	0.189	0.05	0	LE
PRKAR1B	0	0.569206	0.435981	0.168	0.031	0	LE
DLL4	0	0.569024	0.448962	0.17	0.031	0	LE
RNF152	0	0.568409	0.480739	0.203	0.067	0	LE
SYT1	0	0.568341	0.557679	0.151	0.014	0	LE
NID1	0	0.568262	0.492459	0.224	0.09	0	LE
DTX1	0	0.568229	0.459244	0.141	0.004	0	LE
MPDZ	0	0.568128	0.46434	0.215	0.081	0	LE
THEM6	0	0.568044	0.455271	0.192	0.058	0	LE
TSPAN12	0	0.567607	0.45258	0.172	0.037	0	LE
RCSD1	0	0.567261	0.439059	0.209	0.074	0	LE
KIAA1324L	0	0.566716	0.449536	0.186	0.053	0	LE
PPARG	0	0.56645	0.417398	0.174	0.041	0	LE
PXDN	0	0.565991	0.484776	0.196	0.066	0	LE
DOC2B	0	0.565886	0.410183	0.169	0.037	0	LE
ZFPM2	0	0.565848	0.444837	0.154	0.022	0	LE
NFATC1	0	0.565418	0.459247	0.205	0.077	0	LE
UHRF2	0	0.565089	0.478143	0.208	0.079	0	LE
FLI1	0	0.56471	0.357945	0.219	0.088	0	LE
SLC22A23	0	0.564703	0.483545	0.151	0.022	0	LE
PLCE1	0	0.564541	0.452492	0.159	0.03	0	LE
ABLIM3	0	0.563688	0.42646	0.161	0.034	0	LE
F2RL3	0	0.563487	0.511607	0.132	0.005	0	LE
MYO5C	0	0.563289	0.410066	0.164	0.038	0	LE
[truncated: 6,622 more rows]

## Sheet: Immune cluster
Gene	p_val	auc	avg_log2FC	pct.1	pct.2	p_val_adj	Cluster
MEF2C	0	0.816694	2.16006	0.798	0.253	0	Bcell
RPS18	0	0.72752	1.62021	0.694	0.364	0	Bcell
RPL39	0	0.727158	1.5664	0.683	0.356	0	Bcell
RPS4X	0	0.720471	1.2877	0.715	0.418	0	Bcell
RPS27	0	0.719691	1.44589	0.662	0.346	0	Bcell
RPS29	0	0.718261	1.53999	0.655	0.342	0	Bcell
SWAP70	0	0.717886	6.32797	0.689	0.33	0	Bcell
CD37	0	0.710623	5.39833	0.646	0.346	0	Bcell
RERE	0	0.70839	5.97319	0.651	0.324	0	Bcell
PARP14	0	0.708092	0.633574	0.671	0.342	0	Bcell
PNISR	0	0.70746	1.82543	0.624	0.286	0	Bcell
RPS28	0	0.707304	1.22378	0.651	0.348	0	Bcell
RPS12	0	0.706347	1.72081	0.614	0.323	0	Bcell
PLEKHF2	0	0.706095	1.74487	0.629	0.275	0	Bcell
RPS2	0	0.70499	1.28395	0.708	0.434	0	Bcell
RPS8	0	0.704974	1.46054	0.687	0.401	0	Bcell
CXXC5	0	0.702662	2.23118	0.702	0.384	0	Bcell
RPLP1	0	0.695197	1.60933	0.667	0.391	0	Bcell
EHD4	0	0.300237	2.68524	0.16	0.39	0	Bcell
MDM4	3.2297e-307	0.692848	3.73457	0.592	0.253	9.68911e-304	Bcell
PPP4R3B	8.95317e-303	0.691438	0.95573	0.606	0.283	2.68595e-299	Bcell
RPS3A	2.5582e-297	0.689693	1.07378	0.661	0.384	7.6746e-294	Bcell
AKT3	7.12138e-288	0.686633	1.28564	0.617	0.328	2.13641e-284	Bcell
RPL30	3.40677e-280	0.684108	0.918075	0.619	0.35	1.02203e-276	Bcell
CEP95	8.11139e-279	0.316349	2.65367	0.178	0.333	2.43342e-275	Bcell
BLVRA	3.93125e-278	0.316576	0.872585	0.144	0.371	1.17937e-274	Bcell
AKAP11	8.0575e-278	0.68332	3.87523	0.57	0.263	2.41725e-274	Bcell
KIAA1551	5.91166e-272	0.681359	0.519014	0.549	0.275	1.7735e-268	Bcell
VCL	7.01316e-271	0.680998	3.8143	0.656	0.353	2.10395e-267	Bcell
RPL11	2.7345e-268	0.680123	0.993892	0.633	0.364	8.20351e-265	Bcell
SMIM14	3.40304e-256	0.675983	7.17803	0.629	0.32	1.02091e-252	Bcell
PXN	5.76505e-253	0.325139	1.58628	0.114	0.321	1.72952e-249	Bcell
ANKRD36C	1.86495e-244	0.671869	0.504593	0.529	0.241	5.59485e-241	Bcell
HSF1	5.22942e-240	0.329715	0.747844	0.136	0.328	1.56883e-236	Bcell
RPS15A	1.37391e-238	0.669776	0.872462	0.606	0.367	4.12174e-235	Bcell
PRKCB	2.07927e-233	0.667906	2.1371	0.583	0.299	6.23781e-230	Bcell
RPS14	1.47564e-230	0.666868	1.00146	0.624	0.379	4.42691e-227	Bcell
ZBTB44	1.95e-230	0.666824	1.98074	0.519	0.262	5.84999e-227	Bcell
DDB2	2.70419e-226	0.665303	0.716586	0.571	0.298	8.11256e-223	Bcell
POU2F1	1.2456e-223	0.664319	0.437595	0.577	0.297	3.73679e-220	Bcell
BTK	2.61778e-219	0.662707	1.95962	0.626	0.275	7.85335e-216	Bcell
SHLD2	6.62278e-218	0.662181	3.35245	0.515	0.269	1.98684e-214	Bcell
TCF4	4.31141e-216	0.661498	4.03839	0.64	0.288	1.29342e-212	Bcell
BOD1L1	3.72643e-215	0.661144	1.53354	0.571	0.296	1.11793e-211	Bcell
EHBP1L1	2.42859e-214	0.339164	0.661676	0.183	0.378	7.28577e-211	Bcell
RPL13	8.37209e-214	0.660632	0.971144	0.561	0.331	2.51163e-210	Bcell
RBM6	1.29477e-211	0.6598	5.20238	0.556	0.285	3.88431e-208	Bcell
OPA1	2.12872e-206	0.657798	2.24668	0.598	0.32	6.38615e-203	Bcell
CCDC50	2.57974e-204	0.656991	2.79268	0.592	0.306	7.73923e-201	Bcell
TNFAIP3	2.22135e-201	0.344152	0.951495	0.189	0.404	6.66405e-198	Bcell
LRPPRC	6.12167e-201	0.655676	0.63295	0.628	0.366	1.8365e-197	Bcell
AHSA1	2.62673e-196	0.346148	0.258537	0.245	0.389	7.88019e-193	Bcell
GATAD1	7.69351e-189	0.650865	0.250737	0.646	0.347	2.30805e-185	Bcell
EMP3	1.25173e-185	0.350437	1.57247	0.291	0.465	3.7552e-182	Bcell
MT-CO3	5.74331e-185	0.649293	1.27275	0.718	0.453	1.72299e-181	Bcell
RPL21	1.6277e-184	0.649108	1.01871	0.57	0.346	4.88309e-181	Bcell
VAT1	4.23998e-183	0.351472	1.69022	0.09	0.26	1.27199e-179	Bcell
FAM91A1	1.17545e-178	0.646695	0.700582	0.595	0.337	3.52634e-175	Bcell
NPAT	2.49914e-177	0.646142	1.35705	0.499	0.24	7.49742e-174	Bcell
TAF9	1.10084e-176	0.645873	0.385855	0.568	0.354	3.30251e-173	Bcell
YY1AP1	1.98482e-172	0.355915	1.54782	0.145	0.34	5.95445e-169	Bcell
HNRNPH3	5.95775e-171	0.643459	0.548863	0.57	0.334	1.78733e-167	Bcell
CCDC88A	1.61964e-168	0.642421	0.912368	0.642	0.335	4.85891e-165	Bcell
ARHGAP5	3.15487e-167	0.641869	0.495063	0.562	0.279	9.4646e-164	Bcell
PRPF18	9.84179e-167	0.358344	4.73748	0.189	0.362	2.95254e-163	Bcell
EIF3J	1.67754e-166	0.358443	0.27351	0.242	0.408	5.03262e-163	Bcell
RPL23A	7.47546e-166	0.641277	0.60838	0.591	0.376	2.24264e-162	Bcell
RPL34	1.77384e-163	0.640249	0.57961	0.546	0.348	5.32152e-160	Bcell
NOP14	2.86062e-163	0.359841	4.72855	0.224	0.467	8.58187e-160	Bcell
TSPAN14	1.08856e-162	0.360094	0.471264	0.161	0.416	3.26569e-159	Bcell
RPL10	5.86327e-155	0.636498	0.714364	0.571	0.382	1.75898e-151	Bcell
SUDS3	8.01516e-155	0.363562	1.606	0.155	0.292	2.40455e-151	Bcell
TRAF5	7.35417e-151	0.634657	4.96506	0.48	0.282	2.20625e-147	Bcell
LYRM2	1.28003e-150	0.634548	0.634181	0.524	0.307	3.84008e-147	Bcell
MBD4	1.31345e-149	0.634089	2.94653	0.551	0.309	3.94035e-146	Bcell
RPL3	2.83339e-149	0.633938	0.710334	0.578	0.378	8.50018e-146	Bcell
LAIR1	6.04877e-149	0.366212	0.311729	0.145	0.276	1.81463e-145	Bcell
VPS36	7.12348e-149	0.366245	0.954698	0.219	0.421	2.13704e-145	Bcell
ADK	1.3083e-148	0.633635	1.71172	0.572	0.321	3.9249e-145	Bcell
PPP1R9B	3.32509e-144	0.631612	0.4492	0.588	0.354	9.97526e-141	Bcell
TMEM179B	4.90467e-144	0.368466	0.667808	0.251	0.419	1.4714e-140	Bcell
RPL35A	1.63919e-143	0.631291	0.651513	0.564	0.373	4.91756e-140	Bcell
MAP3K1	8.1834e-142	0.630501	5.49227	0.552	0.31	2.45502e-138	Bcell
BBX	1.63364e-141	0.63036	1.29238	0.529	0.301	4.90092e-138	Bcell
SRSF10	2.39191e-141	0.630283	0.578878	0.503	0.286	7.17573e-138	Bcell
EEF1A1	1.64405e-140	0.629891	0.610673	0.624	0.439	4.93215e-137	Bcell
CCDC91	3.20114e-140	0.370245	1.00698	0.187	0.295	9.60341e-137	Bcell
RPL5	1.9398e-139	0.629387	0.714532	0.605	0.42	5.8194e-136	Bcell
BMP2K	4.02113e-139	0.629238	2.01704	0.612	0.347	1.20634e-135	Bcell
RTCB	6.52985e-134	0.373241	4.86085	0.245	0.388	1.95896e-130	Bcell
EIF2S2	1.26283e-133	0.373379	0.403094	0.238	0.417	3.78849e-130	Bcell
CD4	1.5367e-133	0.37342	2.61435	0.137	0.433	4.61009e-130	Bcell
POLR2C	1.72006e-133	0.373443	3.23652	0.168	0.36	5.16017e-130	Bcell
MT-ATP8	5.50367e-132	0.62583	1.98761	0.564	0.313	1.6511e-128	Bcell
SYPL1	2.57348e-131	0.625506	2.10548	0.545	0.318	7.72044e-128	Bcell
RPS3	2.61833e-130	0.625016	0.648654	0.556	0.378	7.85498e-127	Bcell
STX3	6.58381e-130	0.375179	1.54509	0.189	0.353	1.97514e-126	Bcell
IDH1	2.63776e-129	0.375474	1.41904	0.242	0.446	7.91329e-126	Bcell
ACSL4	6.14486e-129	0.375654	1.65053	0.242	0.413	1.84346e-125	Bcell
DMXL1	3.36626e-128	0.623984	1.94143	0.582	0.372	1.00988e-124	Bcell
ZNF148	2.15249e-127	0.623588	0.356799	0.534	0.338	6.45746e-124	Bcell
TSEN34	9.69982e-123	0.378727	3.10184	0.221	0.37	2.90995e-119	Bcell
MT-ND3	1.43797e-121	0.620683	0.381389	0.675	0.461	4.3139e-118	Bcell
TLK2	2.70744e-121	0.620545	1.33777	0.49	0.281	8.12233e-118	Bcell
RPAP3	4.72408e-120	0.619916	0.268681	0.547	0.328	1.41722e-116	Bcell
ZCCHC7	1.28668e-119	0.619695	3.74406	0.519	0.281	3.86003e-116	Bcell
RPS27A	2.72681e-117	0.618505	0.705624	0.547	0.372	8.18043e-114	Bcell
EMILIN2	1.1058e-116	0.381808	0.955604	0.214	0.342	3.3174e-113	Bcell
SAP30	1.04058e-115	0.38231	1.71287	0.178	0.395	3.12173e-112	Bcell
POLK	6.92713e-115	0.617263	1.20433	0.507	0.275	2.07814e-111	Bcell
SKAP2	1.00882e-113	0.616658	2.39237	0.599	0.367	3.02646e-110	Bcell
PTPRE	4.12324e-112	0.384186	0.299489	0.249	0.397	1.23697e-108	Bcell
DYM	3.81698e-111	0.615304	2.75206	0.574	0.354	1.14509e-107	Bcell
NSMAF	1.26285e-110	0.38497	0.320248	0.214	0.373	3.78855e-107	Bcell
RNASEH2B	1.27433e-103	0.611261	1.05328	0.513	0.299	3.823e-100	Bcell
RBM12	2.66041e-103	0.611086	2.00845	0.449	0.277	7.98124e-100	Bcell
NCOA3	5.131e-103	0.61093	2.18777	0.458	0.256	1.5393e-99	Bcell
SCARB2	1.55012e-100	0.60956	2.28755	0.49	0.29	4.65037e-97	Bcell
C19orf25	1.90534e-99	0.608953	1.01994	0.421	0.267	5.71602e-96	Bcell
PRKAR2A	2.73243e-98	0.391695	0.334632	0.227	0.338	8.1973e-95	Bcell
RPL19	2.04422e-97	0.607813	0.57503	0.536	0.375	6.13265e-94	Bcell
GAR1	3.77979e-96	0.392905	1.13848	0.24	0.416	1.13394e-92	Bcell
C12orf45	6.38661e-96	0.393034	0.693446	0.253	0.391	1.91598e-92	Bcell
SARS	7.58724e-96	0.393077	1.45184	0.291	0.458	2.27617e-92	Bcell
TPST2	2.15792e-94	0.393908	2.91858	0.205	0.432	6.47376e-91	Bcell
PTTG1	1.13666e-93	0.394323	7.46365	0.151	0.313	3.40998e-90	Bcell
ZNF638	1.48983e-93	0.60561	2.26569	0.49	0.302	4.46948e-90	Bcell
ARHGAP30	6.57701e-92	0.604658	0.768919	0.46	0.292	1.9731e-88	Bcell
ST3GAL1	1.93063e-91	0.395615	3.20498	0.182	0.334	5.7919e-88	Bcell
HEATR5B	3.16655e-91	0.60426	0.733651	0.549	0.364	9.49965e-88	Bcell
SLC44A1	3.88205e-91	0.604208	1.37636	0.552	0.34	1.16461e-87	Bcell
ALOX5	1.38771e-90	0.603885	1.80477	0.616	0.336	4.16314e-87	Bcell
ABCG1	2.17761e-89	0.396818	2.72493	0.291	0.449	6.53282e-86	Bcell
KDM4B	1.19365e-88	0.397255	1.78604	0.331	0.395	3.58095e-85	Bcell
CD48	5.91373e-88	0.602333	1.25595	0.486	0.349	1.77412e-84	Bcell
PYURF	3.99075e-87	0.398161	1.11803	0.227	0.378	1.19722e-83	Bcell
RPSA	5.50615e-86	0.601155	0.766414	0.54	0.396	1.65185e-82	Bcell
WDFY1	1.84773e-85	0.600838	1.64945	0.519	0.336	5.54318e-82	Bcell
TOMM40	5.36109e-85	0.399441	0.866272	0.26	0.401	1.60833e-81	Bcell
SEC63	7.61795e-85	0.399533	1.85182	0.264	0.387	2.28539e-81	Bcell
UBLCP1	1.1033e-84	0.600369	2.94758	0.453	0.302	3.30989e-81	Bcell
INO80D	1.28189e-83	0.599721	0.524318	0.475	0.311	3.84568e-80	Bcell
RPL41	5.25843e-83	0.599347	0.317652	0.48	0.356	1.57753e-79	Bcell
MRPL28	8.23053e-83	0.400773	1.36107	0.216	0.348	2.46916e-79	Bcell
LATS2	8.88249e-82	0.401408	0.312937	0.161	0.289	2.66475e-78	Bcell
STIP1	1.53757e-81	0.401555	0.421342	0.285	0.426	4.6127e-78	Bcell
PKN2	4.47259e-80	0.597536	5.52859	0.479	0.298	1.34178e-76	Bcell
STX7	1.02116e-79	0.597312	3.20078	0.551	0.333	3.06348e-76	Bcell
AGTPBP1	1.33037e-79	0.40276	1.2318	0.178	0.316	3.99112e-76	Bcell
IL13RA1	1.83431e-77	0.595892	5.01996	0.495	0.292	5.50294e-74	Bcell
ARHGEF6	5.21328e-77	0.404396	2.49567	0.202	0.344	1.56398e-73	Bcell
KPNA3	5.74362e-77	0.404422	5.55949	0.21	0.349	1.72308e-73	Bcell
HEXIM1	1.61036e-76	0.595292	1.8813	0.452	0.318	4.83109e-73	Bcell
TTC17	2.74004e-75	0.594503	5.95188	0.467	0.31	8.22013e-72	Bcell
PI4KA	3.65653e-75	0.594423	0.496769	0.463	0.324	1.09696e-71	Bcell
MYCBP2	5.58492e-75	0.594304	0.648049	0.479	0.325	1.67548e-71	Bcell
RAB29	8.34359e-75	0.594191	1.15041	0.491	0.277	2.50308e-71	Bcell
SNX29	5.69708e-74	0.593651	6.85346	0.496	0.275	1.70912e-70	Bcell
MED15	1.38499e-73	0.4066	1.76915	0.21	0.329	4.15497e-70	Bcell
PPP2R1A	6.2962e-71	0.408347	1.43433	0.24	0.355	1.88886e-67	Bcell
BIRC2	8.86577e-71	0.408445	1.1507	0.242	0.348	2.65973e-67	Bcell
TCOF1	2.12112e-70	0.591303	1.50062	0.482	0.301	6.36335e-67	Bcell
PTPRA	4.94916e-70	0.408943	1.89984	0.209	0.318	1.48475e-66	Bcell
CENPX	2.43788e-69	0.409406	2.15703	0.214	0.399	7.31364e-66	Bcell
MEPCE	7.95065e-69	0.409752	1.8395	0.26	0.321	2.38519e-65	Bcell
SMAD5	9.54267e-69	0.409805	0.615132	0.313	0.362	2.8628e-65	Bcell
MAPK14	3.74158e-68	0.589794	3.48898	0.435	0.299	1.12247e-64	Bcell
AFDN	8.51883e-68	0.589552	3.48588	0.572	0.381	2.55565e-64	Bcell
ELOVL5	1.74797e-65	0.587968	0.321056	0.435	0.288	5.24392e-62	Bcell
SAT1	2.61789e-65	0.412153	1.65437	0.372	0.463	7.85366e-62	Bcell
PNN	4.7388e-65	0.587668	1.97304	0.45	0.305	1.42164e-61	Bcell
JPX	1.16592e-64	0.587397	2.17751	0.513	0.339	3.49776e-61	Bcell
HLA-DMB	1.24031e-64	0.587378	1.86817	0.515	0.324	3.72094e-61	Bcell
NAA15	1.4203e-63	0.413362	3.69604	0.249	0.31	4.2609e-60	Bcell
CBL	2.52653e-63	0.413538	1.09195	0.223	0.319	7.5796e-60	Bcell
EXOSC8	1.05555e-61	0.585315	5.09848	0.507	0.391	3.16664e-58	Bcell
CCT2	2.12622e-61	0.414902	1.1456	0.276	0.365	6.37865e-58	Bcell
STK38L	3.18311e-61	0.584973	5.35022	0.475	0.321	9.54933e-58	Bcell
RBM47	4.88321e-61	0.58484	3.03865	0.419	0.264	1.46496e-57	Bcell
TNRC6B	1.16338e-60	0.584569	3.91357	0.471	0.314	3.49015e-57	Bcell
SSBP2	2.57658e-59	0.583597	2.09647	0.48	0.304	7.72973e-56	Bcell
NOL10	1.34676e-58	0.583073	0.257879	0.485	0.368	4.04028e-55	Bcell
FAM104A	1.72793e-58	0.417006	1.49463	0.207	0.398	5.1838e-55	Bcell
UVRAG	2.45165e-58	0.582883	0.908699	0.493	0.308	7.35494e-55	Bcell
SNX2	1.1056e-57	0.582402	3.15486	0.56	0.357	3.31679e-54	Bcell
RPL28	6.70325e-57	0.581822	0.352539	0.48	0.388	2.01097e-53	Bcell
TSC22D1	7.86325e-57	0.418229	5.78217	0.25	0.334	2.35898e-53	Bcell
ZFAS1	1.53819e-56	0.581554	1.51467	0.544	0.396	4.61456e-53	Bcell
COL6A2	3.07757e-56	0.418671	1.08322	0.179	0.325	9.23272e-53	Bcell
HERPUD1	7.98716e-56	0.418981	2.19041	0.353	0.414	2.39615e-52	Bcell
ATP6V0A1	1.19652e-55	0.580888	6.55193	0.467	0.277	3.58955e-52	Bcell
LSM2	1.42458e-54	0.419925	0.962771	0.279	0.358	4.27375e-51	Bcell
CST7	8.50239e-54	0.420515	0.842437	0.143	0.341	2.55072e-50	Bcell
CFDP1	8.63562e-54	0.420521	3.18208	0.205	0.33	2.59069e-50	Bcell
AEBP2	9.82973e-53	0.421332	2.76827	0.237	0.352	2.94892e-49	Bcell
KATNA1	4.18079e-52	0.421819	4.06508	0.202	0.337	1.25424e-48	Bcell
NKAP	7.73239e-52	0.422027	0.407197	0.286	0.387	2.31972e-48	Bcell
GRB2	9.54485e-52	0.577902	0.674781	0.552	0.424	2.86345e-48	Bcell
IER5	2.15619e-51	0.577625	1.9522	0.525	0.397	6.46857e-48	Bcell
ZFP36	2.38304e-51	0.422409	2.20574	0.377	0.451	7.14912e-48	Bcell
PWP1	1.09861e-50	0.42293	0.601791	0.27	0.362	3.29584e-47	Bcell
DOCK8	3.2293e-50	0.5767	1.45998	0.428	0.323	9.68789e-47	Bcell
CBFB	1.05492e-49	0.423708	1.02889	0.197	0.348	3.16477e-46	Bcell
SPRED1	1.54957e-49	0.423841	1.29645	0.161	0.283	4.64871e-46	Bcell
MAX	5.67583e-49	0.575708	0.671545	0.42	0.29	1.70275e-45	Bcell
PPP1R14B	8.813e-49	0.424445	0.810452	0.331	0.445	2.6439e-45	Bcell
TRA2A	1.08098e-48	0.575483	1.32213	0.455	0.326	3.24294e-45	Bcell
COMMD7	1.65733e-48	0.424666	2.51628	0.236	0.412	4.97199e-45	Bcell
ZMYND8	4.0635e-48	0.575019	1.35181	0.406	0.286	1.21905e-44	Bcell
MYO1C	5.33481e-48	0.425076	0.414914	0.25	0.343	1.60044e-44	Bcell
ARHGEF2	1.35076e-47	0.425404	4.19924	0.298	0.379	4.05229e-44	Bcell
EPN1	3.45529e-47	0.425737	0.386422	0.284	0.332	1.03659e-43	Bcell
DPY30	4.99264e-46	0.426691	2.14626	0.274	0.385	1.49779e-42	Bcell
MBD5	6.64313e-46	0.573206	1.8422	0.402	0.279	1.99294e-42	Bcell
IER3	1.689e-45	0.427131	0.950128	0.292	0.372	5.06699e-42	Bcell
MEX3C	5.43928e-45	0.572445	3.66459	0.388	0.32	1.63179e-41	Bcell
RNASET2	2.12274e-44	0.571948	0.566983	0.534	0.4	6.36822e-41	Bcell
SUMF2	2.17334e-44	0.571939	5.28941	0.408	0.289	6.52003e-41	Bcell
UBALD2	3.0783e-44	0.428189	0.968171	0.279	0.332	9.23489e-41	Bcell
ZMIZ1	5.32158e-44	0.42839	0.944357	0.278	0.403	1.59647e-40	Bcell
WDR82	5.86196e-44	0.428425	1.5185	0.274	0.354	1.75859e-40	Bcell
SIRT1	1.48877e-43	0.428769	1.29093	0.277	0.341	4.4663e-40	Bcell
USP16	2.93892e-43	0.570978	0.382518	0.425	0.318	8.81677e-40	Bcell
HSPH1	6.70393e-43	0.570672	1.32384	0.541	0.421	2.01118e-39	Bcell
MANF	7.33173e-43	0.429362	1.14426	0.264	0.372	2.19952e-39	Bcell
ASH1L	8.8511e-43	0.570568	1.1517	0.392	0.285	2.65533e-39	Bcell
MAP4K4	6.16468e-42	0.569839	0.760277	0.474	0.348	1.8494e-38	Bcell
STAT6	1.23193e-41	0.569578	0.698605	0.483	0.34	3.69578e-38	Bcell
MZT2A	1.69233e-41	0.430543	4.53095	0.226	0.331	5.07699e-38	Bcell
NIFK	5.09505e-41	0.569038	0.613038	0.499	0.368	1.52852e-37	Bcell
BIN1	1.17734e-40	0.431283	1.6292	0.219	0.271	3.53202e-37	Bcell
PMPCB	1.7708e-40	0.568561	0.53463	0.385	0.296	5.31239e-37	Bcell
THUMPD1	2.39468e-40	0.568445	1.18466	0.388	0.281	7.18405e-37	Bcell
PTPN6	3.76313e-40	0.56827	1.07173	0.536	0.394	1.12894e-36	Bcell
FAM53B	7.2853e-40	0.431985	1.01811	0.208	0.301	2.18559e-36	Bcell
MX2	3.5506e-39	0.567399	1.66518	0.541	0.42	1.06518e-35	Bcell
ARF4	5.07568e-39	0.432741	0.54144	0.307	0.383	1.5227e-35	Bcell
DDAH2	3.50325e-38	0.566498	0.327658	0.433	0.264	1.05098e-34	Bcell
SNRPN	7.14249e-37	0.434707	0.847007	0.226	0.339	2.14275e-33	Bcell
MRPL14	7.93242e-37	0.434749	1.24309	0.295	0.41	2.37973e-33	Bcell
CUEDC2	1.00458e-36	0.434844	0.637248	0.243	0.345	3.01373e-33	Bcell
ZNF106	1.24991e-36	0.434933	0.380516	0.314	0.395	3.74972e-33	Bcell
STX12	1.97688e-36	0.435119	0.634544	0.286	0.357	5.93063e-33	Bcell
JAK1	1.95196e-35	0.563946	0.292808	0.39	0.323	5.85589e-32	Bcell
COQ10B	4.26217e-34	0.562663	0.971629	0.423	0.329	1.27865e-30	Bcell
COMMD2	8.06797e-34	0.562395	1.81358	0.408	0.318	2.42039e-30	Bcell
RAB12	1.10397e-33	0.437738	0.264825	0.205	0.309	3.31192e-30	Bcell
FAM3C	1.89747e-33	0.562033	3.53629	0.488	0.357	5.69242e-30	Bcell
JAK2	2.20229e-33	0.43803	1.09114	0.277	0.332	6.60688e-30	Bcell
LFNG	3.244e-33	0.438195	0.96456	0.257	0.314	9.73199e-30	Bcell
TCERG1	4.23937e-33	0.561691	1.50044	0.478	0.37	1.27181e-29	Bcell
PRDM2	5.13696e-33	0.561609	1.38062	0.424	0.308	1.54109e-29	Bcell
PSMD1	5.63583e-33	0.43843	1.11226	0.309	0.425	1.69075e-29	Bcell
JMJD1C	9.38652e-33	0.561351	0.503566	0.436	0.332	2.81596e-29	Bcell
LAT2	4.26669e-32	0.439302	5.73242	0.396	0.35	1.28001e-28	Bcell
AC100810.1	5.25747e-32	0.439392	2.30377	0.247	0.364	1.57724e-28	Bcell
RSBN1L	6.24708e-32	0.560533	2.61656	0.371	0.285	1.87412e-28	Bcell
CDC73	9.45993e-32	0.560352	1.05202	0.474	0.377	2.83798e-28	Bcell
QRICH1	1.00578e-31	0.439674	2.63721	0.242	0.302	3.01734e-28	Bcell
CREB1	1.22335e-31	0.56024	0.745556	0.385	0.289	3.67004e-28	Bcell
GLS	3.01215e-31	0.440155	4.49719	0.302	0.359	9.03645e-28	Bcell
RAC2	6.03179e-31	0.440461	0.922441	0.262	0.369	1.80954e-27	Bcell
NR4A1	8.29559e-31	0.559399	1.77014	0.505	0.369	2.48868e-27	Bcell
RIPOR2	1.10032e-30	0.559273	0.670914	0.407	0.268	3.30097e-27	Bcell
YBX3	5.0965e-30	0.441411	0.857667	0.358	0.424	1.52895e-26	Bcell
MCUR1	1.61102e-29	0.558071	0.40568	0.456	0.324	4.83305e-26	Bcell
GLO1	3.48801e-29	0.44228	0.553623	0.332	0.409	1.0464e-25	Bcell
EIF4A3	6.77152e-29	0.442583	1.16076	0.359	0.405	2.03146e-25	Bcell
SLC50A1	2.44878e-28	0.556825	5.15548	0.454	0.351	7.34634e-25	Bcell
PQBP1	4.53905e-28	0.556539	1.70122	0.422	0.327	1.36171e-24	Bcell
SS18L2	6.02904e-28	0.556407	1.09527	0.383	0.313	1.80871e-24	Bcell
IPO7	9.17435e-28	0.556211	1.43181	0.459	0.355	2.75231e-24	Bcell
CRYBG3	9.51269e-28	0.443806	0.362565	0.177	0.29	2.85381e-24	Bcell
PHKB	2.15978e-27	0.55581	0.88824	0.43	0.29	6.47934e-24	Bcell
SFT2D2	2.67719e-27	0.444292	0.99031	0.316	0.412	8.03156e-24	Bcell
CEP170	2.76024e-27	0.444306	0.676402	0.316	0.315	8.28071e-24	Bcell
SLC4A7	3.367e-27	0.4444	0.6971	0.242	0.34	1.0101e-23	Bcell
APP	5.53254e-27	0.444635	0.551867	0.384	0.363	1.65976e-23	Bcell
CCDC6	6.1941e-27	0.444689	1.46401	0.296	0.359	1.85823e-23	Bcell
SYNE1	6.32973e-27	0.555301	0.479186	0.286	0.268	1.89892e-23	Bcell
LARP1	1.1021e-26	0.444963	0.637755	0.294	0.361	3.3063e-23	Bcell
WDR45B	3.20843e-26	0.445475	1.10496	0.307	0.363	9.6253e-23	Bcell
RCSD1	4.16973e-26	0.554398	2.50727	0.371	0.284	1.25092e-22	Bcell
CDK17	4.79908e-26	0.44567	1.04246	0.187	0.244	1.43972e-22	Bcell
JOSD1	5.81709e-26	0.445763	0.69184	0.339	0.401	1.74513e-22	Bcell
EBAG9	8.42206e-26	0.445942	1.02273	0.309	0.342	2.52662e-22	Bcell
GSAP	8.46443e-26	0.554055	1.92601	0.491	0.343	2.53933e-22	Bcell
SYK	3.14976e-25	0.553413	2.16198	0.496	0.305	9.44928e-22	Bcell
NDUFA5	4.30173e-25	0.44674	1.89908	0.243	0.345	1.29052e-21	Bcell
RCAN3	5.68773e-25	0.446878	0.643078	0.133	0.263	1.70632e-21	Bcell
SEC23A	1.28713e-24	0.447283	1.23161	0.328	0.373	3.8614e-21	Bcell
CDC14A	3.0398e-24	0.552287	2.38259	0.277	0.292	9.1194e-21	Bcell
FAM133B	9.9313e-24	0.55169	1.62061	0.405	0.322	2.97939e-20	Bcell
ANO6	1.39789e-23	0.448484	2.99776	0.239	0.376	4.19367e-20	Bcell
KIAA0100	2.32297e-23	0.551257	1.61862	0.474	0.389	6.9689e-20	Bcell
MCUB	2.48887e-23	0.448779	0.860779	0.263	0.344	7.4666e-20	Bcell
ANAPC13	5.4178e-23	0.449179	1.7178	0.322	0.307	1.62534e-19	Bcell
UGCG	4.61283e-22	0.450296	2.1555	0.304	0.345	1.38385e-18	Bcell
ARMCX3	9.96201e-22	0.450704	1.13814	0.352	0.421	2.9886e-18	Bcell
DNAJC10	1.39514e-21	0.549117	2.72325	0.388	0.265	4.18541e-18	Bcell
SMAP1	1.57773e-21	0.549051	1.66431	0.367	0.33	4.73318e-18	Bcell
MEF2D	2.20928e-21	0.451129	1.35706	0.291	0.385	6.62784e-18	Bcell
IFNGR2	4.29352e-21	0.548513	2.28913	0.492	0.319	1.28806e-17	Bcell
DDB1	6.35555e-21	0.451699	2.74247	0.319	0.369	1.90667e-17	Bcell
HMGCL	1.70752e-20	0.452238	3.71174	0.216	0.356	5.12256e-17	Bcell
PRPF8	1.89287e-20	0.452295	1.45616	0.273	0.322	5.6786e-17	Bcell
RASGEF1B	5.19942e-20	0.547147	2.40576	0.472	0.354	1.55983e-16	Bcell
CD55	1.33117e-19	0.546622	3.53253	0.493	0.356	3.99352e-16	Bcell
THUMPD3	1.92142e-19	0.453584	1.78138	0.304	0.338	5.76427e-16	Bcell
RPAIN	2.52523e-19	0.453739	0.648447	0.284	0.328	7.57569e-16	Bcell
BFAR	2.64225e-19	0.453764	5.11186	0.265	0.368	7.92676e-16	Bcell
MEF2A	2.78003e-19	0.453793	0.871679	0.395	0.39	8.34008e-16	Bcell
UBA2	1.17245e-18	0.454616	0.384207	0.31	0.379	3.51736e-15	Bcell
TRIM38	1.6994e-18	0.54517	2.11873	0.447	0.318	5.09821e-15	Bcell
ANKLE2	5.67828e-18	0.544466	0.352545	0.367	0.292	1.70348e-14	Bcell
RPL22L1	6.11702e-18	0.544422	0.58861	0.443	0.353	1.83511e-14	Bcell
CWF19L2	8.52112e-18	0.544227	0.480491	0.327	0.262	2.55634e-14	Bcell
NFKBID	1.67216e-17	0.543826	2.62226	0.486	0.378	5.01648e-14	Bcell
GALNT11	2.49345e-17	0.543587	1.40738	0.406	0.344	7.48035e-14	Bcell
CRNKL1	3.58651e-17	0.543369	2.83263	0.333	0.303	1.07595e-13	Bcell
RNF220	4.19402e-17	0.456726	4.3672	0.311	0.415	1.25821e-13	Bcell
WSB1	1.47305e-16	0.542509	0.283965	0.481	0.411	4.41916e-13	Bcell
PCMTD1	1.82966e-16	0.542376	2.03741	0.385	0.29	5.48898e-13	Bcell
ZZEF1	3.52406e-16	0.54197	1.27847	0.281	0.244	1.05722e-12	Bcell
CLSTN1	4.80501e-16	0.458224	1.45953	0.234	0.355	1.4415e-12	Bcell
STK4	1.00279e-15	0.541314	0.631176	0.366	0.333	3.00837e-12	Bcell
VPS13D	2.04044e-15	0.540863	4.26673	0.325	0.28	6.12132e-12	Bcell
BLOC1S6	9.5821e-15	0.539863	1.16003	0.426	0.352	2.87463e-11	Bcell
TRIM44	2.8255e-14	0.46085	0.286781	0.298	0.31	8.4765e-11	Bcell
HSPE1	1.11464e-13	0.538226	1.5649	0.507	0.455	3.34392e-10	Bcell
SLC30A7	1.1776e-13	0.461811	2.71517	0.229	0.324	3.53281e-10	Bcell
HCFC1	1.62685e-13	0.462032	3.8232	0.286	0.346	4.88056e-10	Bcell
MID1IP1	2.09909e-13	0.462208	1.81186	0.3	0.377	6.29727e-10	Bcell
SQLE	2.32883e-13	0.462279	2.26116	0.286	0.386	6.98649e-10	Bcell
RALB	4.11249e-13	0.537327	0.350065	0.372	0.352	1.23375e-09	Bcell
OCIAD2	7.1099e-13	0.463057	1.36333	0.172	0.3	2.13297e-09	Bcell
MBOAT7	9.6472e-13	0.463272	1.08297	0.316	0.381	2.89416e-09	Bcell
UQCRFS1	2.58773e-12	0.536023	1.95872	0.481	0.395	7.7632e-09	Bcell
HPS1	6.20513e-12	0.464614	0.357018	0.335	0.404	1.86154e-08	Bcell
PLEKHA1	6.36865e-12	0.535367	0.471639	0.359	0.318	1.9106e-08	Bcell
SNF8	6.39408e-12	0.464636	1.64065	0.347	0.398	1.91822e-08	Bcell
FLOT1	1.11953e-11	0.465049	1.30186	0.327	0.38	3.35858e-08	Bcell
SLC46A3	1.18186e-11	0.53491	0.606732	0.405	0.343	3.54557e-08	Bcell
FGFR1OP2	1.39628e-11	0.465214	0.388422	0.298	0.345	4.18884e-08	Bcell
IDI1	2.99856e-11	0.534212	0.616642	0.407	0.354	8.99569e-08	Bcell
UPF3A	1.19289e-10	0.533149	0.36404	0.416	0.346	3.57867e-07	Bcell
MRNIP	1.40665e-10	0.53302	0.643348	0.428	0.338	4.21994e-07	Bcell
GRASP	3.09426e-10	0.532396	2.31758	0.449	0.275	9.28279e-07	Bcell
MYO5A	4.54164e-10	0.467911	1.40204	0.274	0.302	1.36249e-06	Bcell
BANF1	8.07763e-10	0.468379	0.309809	0.433	0.466	2.42329e-06	Bcell
CSNK2A1	8.63466e-10	0.531567	3.63775	0.335	0.294	2.5904e-06	Bcell
LIX1L	2.33551e-09	0.469258	1.64496	0.245	0.353	7.00652e-06	Bcell
USP24	2.60122e-09	0.469349	0.371502	0.255	0.284	7.80365e-06	Bcell
SRGAP2	3.0522e-09	0.530517	3.15298	0.417	0.349	9.15659e-06	Bcell
GRIPAP1	4.65028e-09	0.469841	1.86764	0.306	0.358	1.39508e-05	Bcell
CHD4	1.41455e-08	0.470807	1.9372	0.327	0.36	4.24364e-05	Bcell
MARCH7	1.62204e-08	0.529072	2.52049	0.342	0.278	4.86612e-05	Bcell
SELENOH	1.78436e-08	0.471012	1.51247	0.361	0.4	5.35308e-05	Bcell
GPBP1	1.88856e-08	0.528937	0.454938	0.417	0.376	5.66568e-05	Bcell
LSM1	1.91784e-08	0.528923	0.530428	0.331	0.317	5.75352e-05	Bcell
UBTF	2.05148e-08	0.528863	0.773756	0.357	0.312	6.15445e-05	Bcell
RAP1GDS1	3.17236e-08	0.528473	3.74255	0.345	0.314	9.51707e-05	Bcell
NT5C3A	4.3345e-08	0.528189	1.2791	0.373	0.309	0.000130035	Bcell
MMP24OS	7.66207e-08	0.472334	1.3723	0.282	0.358	0.000229862	Bcell
BORCS7	9.25192e-08	0.47251	1.55154	0.354	0.403	0.000277557	Bcell
AP3B1	1.00861e-07	0.47259	1.81006	0.323	0.363	0.000302582	Bcell
PPP6R3	1.02578e-07	0.527394	1.29614	0.338	0.325	0.000307735	Bcell
YPEL5	1.71206e-07	0.47309	1.49686	0.334	0.358	0.000513617	Bcell
GZMM	2.1523e-07	0.473308	2.93966	0.069	0.272	0.000645689	Bcell
PABPC4	3.90846e-07	0.473886	0.375425	0.386	0.42	0.00117254	Bcell
UPF1	4.44937e-07	0.474014	2.01436	0.307	0.369	0.00133481	Bcell
USP37	4.75192e-07	0.474078	1.64073	0.291	0.348	0.00142558	Bcell
YWHAG	6.29159e-07	0.474356	0.885065	0.382	0.412	0.00188748	Bcell
PDE4B	7.77692e-07	0.474568	0.938482	0.296	0.325	0.00233308	Bcell
SNRNP70	9.03109e-07	0.474719	0.778659	0.348	0.355	0.00270933	Bcell
COX17	9.93792e-07	0.474815	2.4992	0.316	0.369	0.00298137	Bcell
DIP2B	1.08139e-06	0.525099	1.40189	0.429	0.313	0.00324416	Bcell
LARP7	1.29716e-06	0.475087	1.56507	0.37	0.399	0.00389148	Bcell
COPA	1.31203e-06	0.475098	0.718417	0.315	0.359	0.00393608	Bcell
CAND1	3.34721e-06	0.476074	2.41542	0.305	0.357	0.0100416	Bcell
ZDHHC21	3.36738e-06	0.476081	2.91908	0.319	0.299	0.0101021	Bcell
TRAK2	4.90716e-06	0.523516	0.770499	0.354	0.311	0.0147215	Bcell
LCOR	5.09905e-06	0.476525	0.261097	0.324	0.308	0.0152971	Bcell
GPS2	5.40207e-06	0.523412	1.50972	0.29	0.259	0.0162062	Bcell
OTUD6B-AS1	7.13659e-06	0.476891	2.84114	0.311	0.302	0.0214098	Bcell
IL4R	8.42559e-06	0.477074	4.51111	0.35	0.388	0.0252768	Bcell
ALKBH5	9.63811e-06	0.477223	0.90905	0.288	0.332	0.0289143	Bcell
HAX1	1.11418e-05	0.477385	0.924128	0.335	0.323	0.0334253	Bcell
EPC1	1.17265e-05	0.522558	0.73546	0.305	0.3	0.0351795	Bcell
POLR2H	1.27827e-05	0.477539	1.49914	0.349	0.389	0.0383481	Bcell
CNPPD1	1.43372e-05	0.477668	0.736204	0.331	0.362	0.0430116	Bcell
ABCF1	1.47415e-05	0.5223	0.471402	0.381	0.35	0.0442244	Bcell
NBEAL1	1.77142e-05	0.522091	1.66056	0.341	0.348	0.0531425	Bcell
CDK13	2.58498e-05	0.478344	0.438735	0.349	0.36	0.0775493	Bcell
EWSR1	3.59875e-05	0.478733	6.62665	0.326	0.345	0.107963	Bcell
TAF7	4.2829e-05	0.521061	1.07057	0.387	0.329	0.128487	Bcell
MAP3K8	4.53998e-05	0.479009	3.54386	0.372	0.383	0.136199	Bcell
TES	4.97848e-05	0.52088	1.08468	0.335	0.316	0.149354	Bcell
ZBTB7A	7.72083e-05	0.479654	0.310978	0.345	0.343	0.231625	Bcell
ZNF800	0.000403256	0.481789	1.32789	0.295	0.315	1	Bcell
SNHG7	0.000415968	0.518168	7.40112	0.426	0.35	1	Bcell
MT-ND4	0.000695665	0.482544	1.6023	0.489	0.498	1	Bcell
PHF3	0.000779559	0.517294	3.17618	0.324	0.269	1	Bcell
PRKCSH	0.000920093	0.482943	1.2545	0.296	0.345	1	Bcell
TXLNA	0.000946321	0.482983	1.09197	0.358	0.399	1	Bcell
TRAF1	0.00112863	0.483239	3.08045	0.143	0.276	1	Bcell
STIM2	0.00217171	0.51578	2.98398	0.35	0.334	1	Bcell
EPB41L2	0.00268854	0.484552	4.47798	0.436	0.327	1	Bcell
IRAK1	0.00321634	0.484835	1.34939	0.368	0.364	1	Bcell
SNHG9	0.00377703	0.514907	2.34389	0.264	0.36	1	Bcell
UBE2H	0.00449352	0.485375	0.711574	0.322	0.329	1	Bcell
USP10	0.00548987	0.485707	1.43222	0.337	0.348	1	Bcell
RILPL2	0.00593365	0.485838	2.79227	0.354	0.361	1	Bcell
SVIP	0.00621085	0.485915	0.936417	0.211	0.273	1	Bcell
RBM38	0.00723705	0.513824	5.29848	0.315	0.303	1	Bcell
MTSS1	0.00742216	0.486219	3.5241	0.388	0.363	1	Bcell
SERTAD2	0.00789347	0.513674	6.98842	0.426	0.387	1	Bcell
HSPA1B	0.00948522	0.486648	5.56439	0.42	0.414	1	Bcell
FXYD1	0	0.705495	0.308474	0.521	0.247	0	CD4T
PLCG2	0	0.703472	1.42411	0.408	0.154	0	CD4T
SYNE2	0	0.688859	3.0896	0.484	0.233	0	CD4T
CDC14A	0	0.667025	0.383184	0.517	0.251	0	CD4T
INPP4B	0	0.665885	0.360127	0.525	0.264	0	CD4T
CASP8	0	0.664545	3.91857	0.454	0.226	0	CD4T
FAM102A	0	0.656843	1.36709	0.506	0.279	0	CD4T
TXNIP	0	0.655473	2.97058	0.513	0.299	0	CD4T
CSGALNACT1	0	0.655097	8.04122	0.468	0.272	0	CD4T
THEM4	0	0.654367	2.87407	0.408	0.191	0	CD4T
SLC38A1	0	0.653377	2.02239	0.478	0.28	0	CD4T
RIPOR2	0	0.650568	2.17058	0.446	0.241	0	CD4T
SLFN5	0	0.649073	4.42673	0.437	0.217	0	CD4T
TRAF3IP3	0	0.647663	15.0015	0.435	0.224	0	CD4T
SH3YL1	0	0.647093	5.88277	0.491	0.271	0	CD4T
CD3G	0	0.64638	2.0847	0.494	0.316	0	CD4T
SORL1	0	0.644224	0.977887	0.382	0.202	0	CD4T
TTN	0	0.643267	5.01218	0.282	0.164	0	CD4T
RNPC3	0	0.643257	10.6317	0.458	0.232	0	CD4T
AC245297.3	0	0.641799	1.37422	0.418	0.208	0	CD4T
NKTR	0	0.640355	3.94469	0.443	0.241	0	CD4T
RCAN3	0	0.640032	1.35169	0.418	0.231	0	CD4T
RPS27	0	0.639559	0.712808	0.519	0.324	0	CD4T
CCDC88C	0	0.638082	0.830423	0.519	0.312	0	CD4T
PIK3IP1	0	0.637875	1.77741	0.505	0.291	0	CD4T
NSD1	0	0.637681	2.29037	0.511	0.296	0	CD4T
SKAP1	0	0.637639	1.29215	0.475	0.299	0	CD4T
RASA2	0	0.636692	2.49023	0.43	0.243	0	CD4T
TRAC	0	0.636095	1.34837	0.471	0.311	0	CD4T
ATM	0	0.634227	2.6555	0.436	0.25	0	CD4T
SSBP2	0	0.634165	0.491239	0.479	0.278	0	CD4T
ATG16L1	0	0.633752	0.656716	0.47	0.26	0	CD4T
EMB	0	0.633082	7.7395	0.474	0.279	0	CD4T
PARP8	0	0.632903	3.5043	0.428	0.247	0	CD4T
TNRC6C	0	0.631221	2.46283	0.38	0.22	0	CD4T
STK38	0	0.629075	2.46027	0.494	0.297	0	CD4T
PTPN7	0	0.629026	2.53413	0.48	0.311	0	CD4T
RPS12	0	0.628586	0.701801	0.486	0.303	0	CD4T
CD48	0	0.628185	0.683201	0.476	0.33	0	CD4T
TNRC6B	0	0.628151	1.11619	0.48	0.289	0	CD4T
IKZF1	0	0.627765	2.00799	0.46	0.3	0	CD4T
RBM33	0	0.627232	8.55149	0.466	0.289	0	CD4T
CD2	0	0.627179	0.791114	0.5	0.359	0	CD4T
ADD3	0	0.627135	6.52132	0.452	0.277	0	CD4T
STAM	0	0.626712	0.854544	0.305	0.217	0	CD4T
PCSK7	0	0.626174	0.884749	0.421	0.237	0	CD4T
TMEM238	0	0.623877	0.936795	0.404	0.249	0	CD4T
ASH1L	0	0.623397	0.662121	0.427	0.263	0	CD4T
LTBP4	0	0.62338	2.98687	0.43	0.256	0	CD4T
CD96	0	0.622999	2.13678	0.485	0.315	0	CD4T
PRPF4B	0	0.622391	1.67504	0.43	0.266	0	CD4T
PNISR	0	0.621865	1.8017	0.437	0.269	0	CD4T
GOLGA8B	0	0.621838	8.97343	0.373	0.189	0	CD4T
MT-ND5	0	0.621818	0.92055	0.564	0.37	0	CD4T
ANKRD36C	0	0.621444	0.47998	0.409	0.219	0	CD4T
TTC14	0	0.621367	3.56986	0.405	0.228	0	CD4T
ATXN7L1	0	0.621213	3.5271	0.498	0.316	0	CD4T
PTPRC	0	0.620869	0.541462	0.499	0.337	0	CD4T
UHRF2	0	0.620535	0.275802	0.376	0.215	0	CD4T
ZBTB40	0	0.620199	0.655849	0.462	0.283	0	CD4T
AAK1	0	0.620158	0.489155	0.422	0.274	0	CD4T
EPB41	0	0.619936	3.05765	0.342	0.203	0	CD4T
CD3E	0	0.619445	3.39292	0.478	0.348	0	CD4T
N4BP2L2	0	0.619185	1.90884	0.418	0.264	0	CD4T
RPL13	0	0.619174	0.621958	0.483	0.311	0	CD4T
TUT4	0	0.618639	2.58228	0.427	0.272	0	CD4T
HIST1H2AC	0	0.61812	2.29419	0.402	0.248	0	CD4T
EPC1	0	0.617891	0.831755	0.428	0.277	0	CD4T
CNTRL	0	0.617816	2.51349	0.453	0.285	0	CD4T
KAT6A	0	0.617281	5.45828	0.417	0.274	0	CD4T
RARRES3	0	0.616784	0.904989	0.482	0.305	0	CD4T
SEMA4D	0	0.61656	0.813569	0.482	0.313	0	CD4T
LPAR6	0	0.616473	1.88928	0.399	0.229	0	CD4T
C12orf57	0	0.61629	0.784391	0.456	0.33	0	CD4T
C19orf66	0	0.615833	3.30728	0.515	0.319	0	CD4T
LAT	0	0.615622	3.41187	0.449	0.31	0	CD4T
MT-ND1	0	0.615401	0.419381	0.564	0.391	0	CD4T
SEC22C	0	0.615021	5.35524	0.382	0.226	0	CD4T
GSTK1	0	0.614577	1.2553	0.491	0.317	0	CD4T
RNF213	0	0.614253	1.38798	0.474	0.316	0	CD4T
PBXIP1	0	0.613992	5.31659	0.415	0.275	0	CD4T
SRSF7	0	0.613868	0.759583	0.453	0.328	0	CD4T
TLE4	0	0.613165	2.85009	0.413	0.288	0	CD4T
RPS27A	0	0.613155	0.533865	0.518	0.351	0	CD4T
TMC8	0	0.612623	1.38926	0.463	0.269	0	CD4T
KLF2	0	0.612488	5.79861	0.303	0.234	0	CD4T
SFMBT1	0	0.612389	1.60968	0.499	0.345	0	CD4T
SACS	0	0.612285	4.72625	0.454	0.285	0	CD4T
PLP2	0	0.61226	0.676997	0.445	0.296	0	CD4T
KIAA0355	0	0.611968	1.96337	0.501	0.336	0	CD4T
TRERF1	0	0.61189	1.9549	0.467	0.306	0	CD4T
RPS6KA5	0	0.610981	3.43102	0.405	0.263	0	CD4T
BSDC1	0	0.610878	0.982703	0.41	0.245	0	CD4T
CDK13	0	0.60956	2.06117	0.519	0.332	0	CD4T
TAF1	0	0.609348	2.9267	0.398	0.247	0	CD4T
TRAF5	0	0.609255	0.882307	0.398	0.267	0	CD4T
SUGP2	0	0.609074	5.85632	0.375	0.234	0	CD4T
BCL2	0	0.609065	3.10096	0.394	0.259	0	CD4T
ZNF407	0	0.608997	5.57803	0.377	0.233	0	CD4T
IP6K1	0	0.608746	3.43627	0.42	0.298	0	CD4T
PHF3	0	0.608683	0.847852	0.406	0.246	0	CD4T
ATP2B4	0	0.608414	2.56431	0.397	0.263	0	CD4T
RPS29	0	0.608385	0.526495	0.48	0.326	0	CD4T
GIGYF1	0	0.608238	1.95382	0.484	0.292	0	CD4T
CCDC186	0	0.607846	1.43242	0.407	0.274	0	CD4T
SF1	0	0.607763	0.46043	0.477	0.32	0	CD4T
SENP7	0	0.607436	5.26047	0.443	0.275	0	CD4T
SPG7	0	0.607273	3.95356	0.486	0.308	0	CD4T
CSKMT	0	0.607083	2.37471	0.464	0.281	0	CD4T
SEPT1	0	0.607057	3.05019	0.462	0.303	0	CD4T
LRBA	0	0.606877	4.85986	0.436	0.283	0	CD4T
MYO1G	0	0.606343	5.21418	0.484	0.331	0	CD4T
OGT	0	0.605498	0.763238	0.376	0.256	0	CD4T
RCBTB2	0	0.605429	5.08158	0.463	0.315	0	CD4T
C22orf46	0	0.605112	7.28033	0.408	0.283	0	CD4T
RPL41	0	0.60394	0.498856	0.483	0.337	0	CD4T
RSBN1L	0	0.603734	0.81018	0.423	0.262	0	CD4T
RPL30	0	0.603564	0.526239	0.489	0.333	0	CD4T
DDX6	0	0.603544	1.04687	0.432	0.305	0	CD4T
C21orf91	0	0.603488	1.49995	0.379	0.252	0	CD4T
ZNF652	0	0.603467	1.98552	0.4	0.233	0	CD4T
MBNL2	0	0.603203	1.0022	0.449	0.295	0	CD4T
RPS15A	0	0.602796	0.48197	0.492	0.352	0	CD4T
CBLB	0	0.602437	2.5321	0.397	0.268	0	CD4T
RBL2	0	0.602419	2.40568	0.413	0.244	0	CD4T
ITGA4	0	0.601501	2.58098	0.423	0.282	0	CD4T
RNF4	0	0.601324	4.47906	0.386	0.269	0	CD4T
SLC2A4RG	0	0.601195	0.292607	0.426	0.271	0	CD4T
TUBA4A	0	0.601073	1.26622	0.44	0.327	0	CD4T
NUP50	0	0.600763	0.638022	0.385	0.26	0	CD4T
BRD9	0	0.600723	2.31596	0.407	0.276	0	CD4T
LCK	0	0.600359	1.7013	0.424	0.326	0	CD4T
RPS18	0	0.600156	0.551923	0.494	0.35	0	CD4T
AKT3	0	0.600139	1.04591	0.454	0.313	0	CD4T
EBLN3P	0	0.599473	2.65951	0.413	0.257	0	CD4T
TARSL2	0	0.599362	7.27503	0.385	0.245	0	CD4T
MACF1	0	0.599239	2.33198	0.472	0.318	0	CD4T
NUTM2B-AS1	0	0.599208	0.885371	0.426	0.298	0	CD4T
HEBP2	0	0.599195	1.63516	0.408	0.28	0	CD4T
SIGIRR	0	0.598957	3.09251	0.411	0.27	0	CD4T
LDHB	0	0.598858	0.382664	0.461	0.341	0	CD4T
SRSF8	0	0.59875	5.43042	0.403	0.264	0	CD4T
PPP1R35	0	0.598413	7.03121	0.377	0.255	0	CD4T
KMT2A	0	0.598107	0.759015	0.401	0.293	0	CD4T
TMEM154	0	0.598072	3.14343	0.296	0.217	0	CD4T
RBM4	0	0.597782	4.90085	0.402	0.265	0	CD4T
SYMPK	0	0.597712	2.49181	0.514	0.354	0	CD4T
KLHDC2	0	0.597008	1.31228	0.412	0.252	0	CD4T
SPATA13	0	0.596934	1.93168	0.348	0.228	0	CD4T
PRPF18	0	0.596933	1.1092	0.471	0.338	0	CD4T
COX19	0	0.596923	2.55972	0.405	0.257	0	CD4T
DDX39B	0	0.596889	1.76865	0.403	0.271	0	CD4T
HERC4	0	0.596759	1.64225	0.384	0.249	0	CD4T
ELOVL5	0	0.596633	1.22419	0.395	0.273	0	CD4T
GPS2	0	0.596426	0.908028	0.377	0.239	0	CD4T
RCSD1	0	0.596406	1.61252	0.394	0.267	0	CD4T
MARF1	0	0.596339	1.58665	0.396	0.261	0	CD4T
EIF4E3	0	0.596268	2.55266	0.398	0.253	0	CD4T
CDC42SE2	0	0.596263	0.519837	0.45	0.341	0	CD4T
CENPC	0	0.596091	0.502271	0.353	0.231	0	CD4T
RPL28	0	0.595964	0.491285	0.502	0.37	0	CD4T
TLK1	0	0.595674	2.46243	0.395	0.26	0	CD4T
LUC7L	0	0.595524	1.64346	0.367	0.253	0	CD4T
KIAA2026	0	0.595176	1.10447	0.472	0.323	0	CD4T
MBP	0	0.594886	3.21352	0.415	0.273	0	CD4T
KNOP1	0	0.594631	1.5289	0.432	0.288	0	CD4T
LENG8	0	0.594474	6.08882	0.387	0.238	0	CD4T
MNAT1	0	0.594245	1.8355	0.449	0.309	0	CD4T
NLRP1	0	0.594132	5.33116	0.396	0.251	0	CD4T
KANSL1	0	0.593702	0.694459	0.416	0.278	0	CD4T
HNRNPH1	0	0.593355	0.502445	0.471	0.349	0	CD4T
FRYL	0	0.593325	0.775879	0.416	0.288	0	CD4T
PCNX1	0	0.592982	2.42278	0.365	0.242	0	CD4T
OGA	0	0.592459	0.690993	0.35	0.23	0	CD4T
STAT5B	0	0.592095	2.51568	0.441	0.325	0	CD4T
CD2AP	0	0.592012	0.453226	0.425	0.296	0	CD4T
BRD1	0	0.591994	1.59073	0.448	0.322	0	CD4T
SREK1	0	0.591918	2.79332	0.459	0.305	0	CD4T
RPS3	0	0.591485	0.434755	0.493	0.362	0	CD4T
PMM2	0	0.59134	11.1556	0.43	0.286	0	CD4T
EIF4A2	0	0.591229	0.434166	0.477	0.36	0	CD4T
ELK4	0	0.590916	10.8873	0.422	0.276	0	CD4T
CDK11A	0	0.590712	0.364016	0.348	0.219	0	CD4T
EML4	0	0.590628	0.793065	0.413	0.292	0	CD4T
RPS28	0	0.590032	0.471778	0.48	0.333	0	CD4T
NCK1	0	0.589753	3.73647	0.381	0.27	0	CD4T
MT-ND4L	0	0.58975	0.572266	0.514	0.371	0	CD4T
FAM76B	0	0.589744	3.02204	0.424	0.299	0	CD4T
IRF3	0	0.589641	0.772762	0.424	0.29	0	CD4T
DCAF5	0	0.589331	2.76393	0.491	0.343	0	CD4T
ARFGEF1	0	0.589256	0.56904	0.365	0.268	0	CD4T
RAD54L2	0	0.589255	0.364358	0.532	0.397	0	CD4T
DNAJC10	0	0.588924	0.92999	0.351	0.253	0	CD4T
MON2	0	0.588711	0.279344	0.418	0.303	0	CD4T
ANP32E	0	0.588413	3.52629	0.422	0.308	0	CD4T
RPL11	0	0.588272	0.503098	0.475	0.351	0	CD4T
FOXP1	0	0.588244	1.83066	0.374	0.277	0	CD4T
KLF13	0	0.587964	0.53132	0.427	0.301	0	CD4T
CDKN2AIP	0	0.587963	3.45782	0.488	0.345	0	CD4T
MSL1	0	0.587755	1.73191	0.425	0.29	0	CD4T
SH3KBP1	0	0.587617	0.553082	0.413	0.302	0	CD4T
RPL23A	0	0.587493	0.392665	0.496	0.361	0	CD4T
ZNF791	0	0.587442	0.809439	0.349	0.24	0	CD4T
TMEM170A	0	0.587266	1.23395	0.431	0.318	0	CD4T
PIP4K2A	0	0.587203	0.476046	0.413	0.289	0	CD4T
FXYD5	0	0.586978	0.399417	0.414	0.323	0	CD4T
ZC3H18	0	0.58689	1.67456	0.405	0.295	0	CD4T
LRRC8C	0	0.586853	1.17391	0.387	0.285	0	CD4T
LGALS8	0	0.586665	2.30201	0.453	0.313	0	CD4T
FAM102B	0	0.586044	2.89609	0.455	0.326	0	CD4T
ATP2B1-AS1	0	0.585926	5.01243	0.438	0.329	0	CD4T
LNPEP	0	0.585557	1.37755	0.376	0.254	0	CD4T
STK17B	0	0.585468	0.82669	0.428	0.336	0	CD4T
HERC1	0	0.585453	1.57337	0.417	0.303	0	CD4T
HIST1H4C	0	0.585325	2.62145	0.391	0.352	0	CD4T
CCDC14	0	0.585187	2.90553	0.369	0.246	0	CD4T
SGTB	0	0.584908	0.389446	0.415	0.296	0	CD4T
OPTN	0	0.584899	0.360862	0.437	0.325	0	CD4T
WDR60	0	0.58482	0.689488	0.523	0.393	0	CD4T
RPL34	0	0.584759	0.439435	0.454	0.335	0	CD4T
CDK12	0	0.584644	1.65293	0.423	0.304	0	CD4T
UXS1	0	0.584536	0.627439	0.379	0.272	0	CD4T
TMEM259	0	0.584448	0.672577	0.44	0.305	0	CD4T
MLLT6	0	0.584399	4.17159	0.386	0.271	0	CD4T
ARID4B	0	0.584388	0.502652	0.452	0.335	0	CD4T
PCM1	0	0.584234	1.87402	0.391	0.279	0	CD4T
CCSER2	0	0.58399	7.89765	0.369	0.264	0	CD4T
SACM1L	0	0.583861	4.15237	0.352	0.222	0	CD4T
TMEM173	0	0.583414	0.508523	0.42	0.322	0	CD4T
XRN1	0	0.583331	1.51287	0.399	0.289	0	CD4T
SYNRG	0	0.582991	9.03235	0.4	0.282	0	CD4T
HIST2H2AC	0	0.582588	2.74766	0.4	0.28	0	CD4T
DGKZ	0	0.582286	1.49092	0.421	0.31	0	CD4T
ZFPM1	0	0.417062	1.51316	0.254	0.396	0	CD4T
MPLKIP	0	0.410236	0.627588	0.289	0.465	0	CD4T
TXNDC17	0	0.410117	0.73687	0.268	0.465	0	CD4T
ESRRA	0	0.408798	3.77295	0.253	0.434	0	CD4T
CYCS	0	0.406154	2.06875	0.263	0.439	0	CD4T
HNRNPUL2	0	0.391934	0.416683	0.214	0.411	0	CD4T
FEZ2	0	0.356521	0.563673	0.236	0.49	0	CD4T
GAPDH	0	0.34791	7.52869	0.314	0.541	0	CD4T
SAT1	0	0.31379	0.259777	0.22	0.504	0	CD4T
FTH1	0	0.25732	3.13105	0.146	0.489	0	CD4T
R3HDM2	3.02818e-307	0.582031	0.30964	0.43	0.292	9.08454e-304	CD4T
PURA	8.78113e-306	0.581834	1.37144	0.361	0.253	2.63434e-302	CD4T
GOLGA8A	4.94918e-303	0.581463	2.40424	0.414	0.263	1.48476e-299	CD4T
RPL35A	1.6407e-302	0.581392	0.370638	0.479	0.359	4.92209e-299	CD4T
PRR14L	3.21827e-302	0.581353	0.927428	0.384	0.257	9.65482e-299	CD4T
ARGLU1	5.51385e-302	0.581321	1.60766	0.39	0.276	1.65416e-298	CD4T
THUMPD1	7.88039e-302	0.5813	0.385394	0.358	0.271	2.36412e-298	CD4T
DGLUCY	1.15795e-299	0.581005	1.75963	0.411	0.287	3.47386e-296	CD4T
ASB8	2.14066e-299	0.580969	2.02049	0.496	0.361	6.42199e-296	CD4T
MDM4	2.87368e-298	0.580815	1.52707	0.364	0.243	8.62104e-295	CD4T
GNL3L	1.01483e-297	0.580741	1.56148	0.337	0.232	3.04449e-294	CD4T
AKAP8	6.89002e-297	0.580627	0.305069	0.355	0.253	2.06701e-293	CD4T
STX17	3.14111e-295	0.5804	0.422424	0.404	0.286	9.42334e-292	CD4T
WDR74	4.3125e-295	0.580381	1.55127	0.339	0.295	1.29375e-291	CD4T
SUN1	8.04163e-295	0.580344	11.0071	0.443	0.312	2.41249e-291	CD4T
CAPN7	3.90222e-294	0.580249	0.281087	0.423	0.302	1.17067e-290	CD4T
ANKRD44	2.41464e-293	0.58014	1.68094	0.384	0.281	7.24391e-290	CD4T
NFATC2IP	5.05484e-293	0.580096	2.99977	0.36	0.238	1.51645e-289	CD4T
SUPT5H	6.41952e-291	0.579806	2.28059	0.409	0.312	1.92586e-287	CD4T
TBC1D2B	2.50459e-290	0.579724	0.50104	0.453	0.318	7.51378e-287	CD4T
TRIM22	3.30983e-286	0.579152	1.15032	0.398	0.28	9.92948e-283	CD4T
POLR2B	3.78956e-286	0.579144	1.35918	0.379	0.265	1.13687e-282	CD4T
TRIM56	1.70539e-284	0.578913	0.524385	0.344	0.215	5.11617e-281	CD4T
RPL21	3.77916e-284	0.578865	0.422552	0.456	0.332	1.13375e-280	CD4T
ZMIZ1	2.88353e-283	0.421258	0.591754	0.246	0.427	8.65059e-280	CD4T
CFAP97	1.40177e-282	0.578645	1.11094	0.477	0.346	4.20532e-279	CD4T
RPL39	7.17923e-282	0.578546	0.425428	0.477	0.344	2.15377e-278	CD4T
ELK3	6.18948e-280	0.578273	1.68781	0.359	0.255	1.85685e-276	CD4T
RSF1	5.89298e-279	0.578135	0.440944	0.394	0.294	1.76789e-275	CD4T
BIN2	1.12729e-277	0.577954	2.77689	0.371	0.268	3.38186e-274	CD4T
MCCC2	7.09414e-276	0.577699	0.659552	0.333	0.222	2.12824e-272	CD4T
CARD8	1.53315e-275	0.577652	0.816292	0.381	0.262	4.59945e-272	CD4T
ZNF22	1.71466e-275	0.577645	3.04347	0.438	0.308	5.14397e-272	CD4T
LPIN1	2.98343e-275	0.577611	4.80462	0.421	0.315	8.9503e-272	CD4T
COMMD2	2.54663e-271	0.57705	1.61926	0.421	0.303	7.63989e-268	CD4T
SDHC	5.56189e-271	0.422998	0.40517	0.307	0.449	1.66857e-267	CD4T
RPSA	6.52204e-269	0.576705	0.37513	0.487	0.383	1.95661e-265	CD4T
ARID1B	1.05068e-268	0.576675	0.534514	0.392	0.294	3.15204e-265	CD4T
TRIM33	3.00986e-267	0.576465	3.60694	0.37	0.27	9.02959e-264	CD4T
RRBP1	4.8047e-266	0.423709	0.268767	0.28	0.442	1.44141e-262	CD4T
ARHGAP45	7.78769e-266	0.576261	1.05901	0.451	0.33	2.33631e-262	CD4T
TRAPPC10	2.29023e-265	0.576193	0.531132	0.385	0.284	6.8707e-262	CD4T
MTRNR2L12	1.34139e-262	0.575792	2.7236	0.507	0.382	4.02417e-259	CD4T
PAG1	1.43817e-262	0.575787	0.604839	0.39	0.302	4.3145e-259	CD4T
KMT5B	3.68392e-262	0.575728	0.540473	0.356	0.254	1.10518e-258	CD4T
STK10	4.61133e-262	0.575714	2.06223	0.361	0.262	1.3834e-258	CD4T
TRPM7	2.5026e-261	0.575607	1.86044	0.35	0.252	7.5078e-258	CD4T
PIK3R1	1.10469e-260	0.575512	6.70864	0.359	0.269	3.31407e-257	CD4T
ZNF91	1.46499e-259	0.575348	8.08161	0.366	0.258	4.39498e-256	CD4T
CCDC88B	1.47152e-258	0.575202	6.78444	0.392	0.289	4.41455e-255	CD4T
IREB2	6.80957e-257	0.574957	3.26574	0.402	0.289	2.04287e-253	CD4T
LUC7L3	1.89357e-255	0.574744	0.660231	0.394	0.31	5.68071e-252	CD4T
PRKACB	3.29818e-255	0.574709	0.449203	0.393	0.286	9.89453e-252	CD4T
TMEM219	1.54917e-254	0.425391	0.346258	0.292	0.443	4.64752e-251	CD4T
ZNF639	2.31114e-252	0.574287	1.88645	0.415	0.32	6.93341e-249	CD4T
MYCBP2	3.05936e-251	0.574121	1.14765	0.409	0.315	9.17807e-248	CD4T
HNRNPL	3.83351e-250	0.573957	1.69995	0.404	0.305	1.15005e-246	CD4T
NCOA2	9.80211e-249	0.573747	1.25821	0.334	0.289	2.94063e-245	CD4T
RNASEH2B	1.34761e-248	0.573726	1.03229	0.393	0.289	4.04282e-245	CD4T
AHNAK	4.21591e-247	0.573502	3.61064	0.487	0.385	1.26477e-243	CD4T
HECTD1	6.12002e-247	0.573478	2.64428	0.364	0.284	1.83601e-243	CD4T
SLF2	1.04941e-244	0.573142	6.95577	0.373	0.276	3.14822e-241	CD4T
YIPF6	7.13489e-244	0.573016	2.43411	0.423	0.323	2.14047e-240	CD4T
DENND4A	1.64071e-243	0.572962	4.39166	0.381	0.299	4.92214e-240	CD4T
WDR82	2.27882e-243	0.57294	1.01745	0.465	0.332	6.83647e-240	CD4T
CGGBP1	3.78209e-243	0.572907	0.257679	0.384	0.277	1.13463e-239	CD4T
A1BG	6.03517e-243	0.572876	5.26695	0.418	0.299	1.81055e-239	CD4T
CCZ1	1.44187e-241	0.572667	0.842963	0.449	0.329	4.32562e-238	CD4T
NUP153	1.86999e-239	0.572346	2.0738	0.441	0.337	5.60998e-236	CD4T
OARD1	4.53608e-239	0.572287	2.43983	0.396	0.29	1.36082e-235	CD4T
DCAF16	3.13765e-238	0.572159	2.04672	0.404	0.311	9.41296e-235	CD4T
CTCF	4.13672e-237	0.571988	0.639051	0.335	0.252	1.24102e-233	CD4T
NAP1L4	4.25226e-236	0.571833	1.03211	0.375	0.28	1.27568e-232	CD4T
MBNL1	3.30295e-235	0.571696	0.783097	0.476	0.373	9.90884e-232	CD4T
RYK	4.15109e-235	0.57168	1.15247	0.397	0.284	1.24533e-231	CD4T
SMARCA2	8.1515e-235	0.571635	4.7536	0.398	0.32	2.44545e-231	CD4T
MPRIP	5.41939e-234	0.571509	1.38138	0.38	0.281	1.62582e-230	CD4T
NSUN6	2.00093e-233	0.571421	1.422	0.394	0.321	6.00279e-230	CD4T
ANKRD11	4.28498e-233	0.57137	0.285176	0.414	0.322	1.28549e-229	CD4T
BAG5	4.94536e-233	0.57136	2.39023	0.421	0.322	1.48361e-229	CD4T
CAND1	1.53017e-232	0.571285	0.318577	0.432	0.343	4.5905e-229	CD4T
RPL19	1.70577e-231	0.571122	0.406328	0.469	0.363	5.11732e-228	CD4T
CCDC25	1.21801e-230	0.57099	1.9383	0.48	0.368	3.65403e-227	CD4T
ERICH1	1.26226e-230	0.570987	5.19804	0.425	0.312	3.78677e-227	CD4T
PHLDA2	1.49699e-230	0.429024	0.288384	0.243	0.385	4.49096e-227	CD4T
MGAT4A	2.79881e-230	0.570934	0.314224	0.43	0.335	8.39643e-227	CD4T
ZRANB2	8.7954e-230	0.570856	2.60911	0.442	0.327	2.63862e-226	CD4T
MT-CO3	1.03047e-229	0.570846	1.4171	0.54	0.444	3.09142e-226	CD4T
UBR2	1.12952e-229	0.57084	0.350613	0.409	0.291	3.38857e-226	CD4T
ANXA1	1.22752e-229	0.429166	0.30652	0.401	0.542	3.68257e-226	CD4T
SRSF10	1.64325e-229	0.570814	2.00671	0.374	0.276	4.92974e-226	CD4T
POLR2J3.1	5.26437e-229	0.570735	0.726188	0.45	0.319	1.57931e-225	CD4T
PNN	1.54817e-228	0.570662	1.63102	0.38	0.295	4.6445e-225	CD4T
CRTC3	1.50729e-227	0.570508	2.4154	0.418	0.318	4.52186e-224	CD4T
BORCS5	2.30814e-227	0.570479	0.254278	0.365	0.313	6.92441e-224	CD4T
UBE2Z	1.45842e-226	0.429646	0.346431	0.284	0.434	4.37527e-223	CD4T
LBR	2.04043e-226	0.570331	0.51308	0.387	0.283	6.12129e-223	CD4T
GOLGA2	2.68879e-226	0.570312	0.702324	0.49	0.373	8.06638e-223	CD4T
CRYBG1	1.11402e-224	0.570058	2.23929	0.396	0.348	3.34205e-221	CD4T
LMAN1	1.13847e-224	0.570056	1.26216	0.39	0.292	3.41541e-221	CD4T
SUPT20H	3.24967e-223	0.569827	2.15178	0.381	0.269	9.74901e-220	CD4T
COL1A2	1.08685e-222	0.569744	0.630758	0.301	0.253	3.26055e-219	CD4T
ECI1	1.80519e-222	0.430291	0.365725	0.283	0.421	5.41557e-219	CD4T
NCOA6	5.40842e-222	0.569634	3.42954	0.278	0.226	1.62253e-218	CD4T
CTNNA1	1.77973e-221	0.430448	0.390803	0.24	0.405	5.3392e-218	CD4T
PIK3CD	2.13949e-221	0.569539	5.851	0.348	0.243	6.41848e-218	CD4T
SCFD1	3.29734e-221	0.569509	1.35258	0.449	0.36	9.89201e-218	CD4T
TSC22D1	3.54706e-221	0.430496	2.01516	0.199	0.356	1.06412e-217	CD4T
RPL3	3.72306e-221	0.569501	0.386443	0.475	0.367	1.11692e-217	CD4T
INPP5D	4.36961e-220	0.569331	1.79882	0.384	0.3	1.31088e-216	CD4T
TTBK2	7.10974e-220	0.569298	0.270508	0.447	0.36	2.13292e-216	CD4T
USP33	8.63982e-220	0.569284	1.60182	0.389	0.297	2.59194e-216	CD4T
DENND4B	7.90482e-219	0.569131	2.55017	0.42	0.317	2.37145e-215	CD4T
ARHGAP25	9.45746e-219	0.569118	3.16966	0.347	0.244	2.83724e-215	CD4T
MCUB	4.64547e-218	0.569008	0.429913	0.421	0.328	1.39364e-214	CD4T
PTCD3	9.34594e-218	0.56896	2.0618	0.406	0.307	2.80378e-214	CD4T
SMAD4	1.35577e-217	0.568934	4.46926	0.484	0.372	4.06731e-214	CD4T
ARHGEF1	2.42705e-217	0.568893	1.77065	0.372	0.286	7.28115e-214	CD4T
GDI1	6.43643e-217	0.568825	3.26912	0.478	0.351	1.93093e-213	CD4T
AC008124.1	2.16076e-215	0.568581	0.690014	0.435	0.331	6.48229e-212	CD4T
ATP2B1	5.36896e-214	0.568356	0.418031	0.338	0.291	1.61069e-210	CD4T
ZNF33A	1.01786e-213	0.568311	1.50062	0.349	0.246	3.05359e-210	CD4T
SINHCAF	4.19751e-212	0.56805	3.86917	0.354	0.304	1.25925e-208	CD4T
ZC3H7A	4.54319e-212	0.568044	0.271088	0.366	0.291	1.36296e-208	CD4T
UPF1	4.65974e-211	0.56788	2.7645	0.451	0.353	1.39792e-207	CD4T
SNRPA1	6.62247e-211	0.567855	0.6612	0.396	0.316	1.98674e-207	CD4T
MEX3C	7.41507e-211	0.567847	0.270527	0.408	0.306	2.22452e-207	CD4T
LATS1	5.75035e-210	0.567703	1.95056	0.383	0.296	1.72511e-206	CD4T
CHD8	1.91664e-209	0.567618	1.52227	0.37	0.281	5.74991e-206	CD4T
BPTF	4.87839e-209	0.567551	0.730483	0.417	0.34	1.46352e-205	CD4T
SAP30	7.89065e-207	0.43281	0.269126	0.247	0.415	2.3672e-203	CD4T
ELF2	9.95464e-206	0.567009	2.11029	0.471	0.346	2.98639e-202	CD4T
CDK19	7.7238e-205	0.566862	4.65565	0.336	0.27	2.31714e-201	CD4T
SOCS4	1.3458e-204	0.566823	0.530667	0.407	0.322	4.0374e-201	CD4T
PHACTR2	2.42864e-204	0.56678	3.99192	0.356	0.279	7.28591e-201	CD4T
KIF22	5.55136e-204	0.566721	0.498149	0.408	0.326	1.66541e-200	CD4T
SHLD2	6.67302e-204	0.566708	1.09472	0.336	0.264	2.00191e-200	CD4T
KRIT1	1.0524e-203	0.566675	2.13762	0.36	0.275	3.15719e-200	CD4T
SMARCE1	6.6577e-203	0.566543	1.00639	0.34	0.265	1.99731e-199	CD4T
HSPA5	3.53494e-202	0.433578	0.450069	0.356	0.482	1.06048e-198	CD4T
HDAC7	3.95639e-202	0.566414	0.344638	0.382	0.282	1.18692e-198	CD4T
PSME4	2.20002e-201	0.56629	0.91046	0.412	0.331	6.60007e-198	CD4T
AKNA	6.8031e-201	0.566209	2.47604	0.371	0.293	2.04093e-197	CD4T
LARP1B	2.98134e-200	0.433898	3.71462	0.228	0.352	8.94403e-197	CD4T
PSMA3-AS1	5.31642e-199	0.565893	5.43242	0.35	0.246	1.59493e-195	CD4T
DOCK10	7.15284e-199	0.565871	0.930788	0.413	0.336	2.14585e-195	CD4T
LRP10	9.25547e-199	0.565853	0.453292	0.394	0.298	2.77664e-195	CD4T
PPP4R3B	6.68793e-198	0.565709	1.55978	0.351	0.28	2.00638e-194	CD4T
VPS4B	2.48141e-196	0.565445	6.99886	0.364	0.284	7.44423e-193	CD4T
VAMP2	3.38709e-196	0.565422	0.696511	0.391	0.302	1.01613e-192	CD4T
RPS14	7.45115e-196	0.565364	0.411321	0.48	0.368	2.23534e-192	CD4T
ZKSCAN1	8.80835e-195	0.565183	2.63127	0.407	0.291	2.6425e-191	CD4T
PPP2R2A	2.10417e-194	0.565119	0.331651	0.392	0.302	6.31252e-191	CD4T
CABIN1	4.77492e-194	0.565059	0.318169	0.372	0.264	1.43248e-190	CD4T
UQCRFS1	4.34657e-193	0.435104	1.22064	0.264	0.42	1.30397e-189	CD4T
TRIM52	2.46733e-191	0.564597	2.0959	0.372	0.274	7.40198e-188	CD4T
TAF7	4.7587e-191	0.564549	1.01312	0.427	0.313	1.42761e-187	CD4T
PGM2L1	5.77478e-191	0.564534	1.40934	0.24	0.207	1.73243e-187	CD4T
CCNL2	6.24823e-191	0.564528	0.691209	0.374	0.277	1.87447e-187	CD4T
KRT10	1.34153e-190	0.564472	1.35926	0.393	0.314	4.0246e-187	CD4T
CNPY2	4.65875e-190	0.564379	0.78268	0.383	0.293	1.39762e-186	CD4T
GNL1	2.73377e-188	0.564076	0.829498	0.399	0.316	8.20132e-185	CD4T
MAN1A2	7.48069e-185	0.563482	1.19687	0.289	0.216	2.24421e-181	CD4T
DYNLT1	1.47711e-184	0.43657	1.57646	0.345	0.477	4.43133e-181	CD4T
GLS	2.08857e-184	0.563404	0.52027	0.421	0.347	6.26572e-181	CD4T
GLG1	3.1599e-183	0.563199	2.10452	0.409	0.311	9.47969e-180	CD4T
HSPE1	8.86588e-183	0.43688	0.739306	0.345	0.476	2.65976e-179	CD4T
DGKD	4.76197e-181	0.562818	1.52865	0.404	0.316	1.42859e-177	CD4T
MITD1	3.13389e-180	0.562674	1.38157	0.36	0.276	9.40167e-177	CD4T
SLC39A10	1.12616e-179	0.562576	2.7875	0.339	0.253	3.37848e-176	CD4T
AUTS2	2.61873e-179	0.562511	2.96584	0.409	0.359	7.8562e-176	CD4T
AGPAT3	2.94421e-179	0.437498	6.35017	0.281	0.401	8.83264e-176	CD4T
AKAP11	4.7875e-179	0.562465	1.67526	0.327	0.261	1.43625e-175	CD4T
PTPRA	7.2671e-179	0.562433	0.446977	0.38	0.303	2.18013e-175	CD4T
PDLIM2	7.87791e-179	0.562427	0.52194	0.343	0.273	2.36337e-175	CD4T
AKR1A1	4.01619e-178	0.437698	0.666711	0.219	0.377	1.20486e-174	CD4T
NFATC3	4.13171e-178	0.5623	2.85943	0.404	0.32	1.23951e-174	CD4T
SOCS3	1.61209e-177	0.437805	2.08258	0.287	0.412	4.83626e-174	CD4T
CTDSPL2	4.83515e-177	0.56211	0.995929	0.445	0.345	1.45054e-173	CD4T
THOC1	1.39033e-176	0.562029	2.15881	0.435	0.341	4.17098e-173	CD4T
NR2C2	2.86438e-176	0.561973	2.20224	0.378	0.309	8.59313e-173	CD4T
HUWE1	3.42863e-176	0.561959	2.08531	0.394	0.327	1.02859e-172	CD4T
LEPROT	9.23023e-176	0.438117	0.558737	0.3	0.424	2.76907e-172	CD4T
USP16	2.61209e-175	0.561802	0.474563	0.383	0.31	7.83626e-172	CD4T
SELENOM	2.85484e-175	0.561795	0.676783	0.344	0.287	8.56451e-172	CD4T
KDM4B	5.00944e-175	0.561752	0.918668	0.468	0.38	1.50283e-171	CD4T
SRFBP1	8.46864e-174	0.561532	4.16268	0.437	0.334	2.54059e-170	CD4T
MRPS23	1.12775e-173	0.43849	0.567999	0.255	0.397	3.38326e-170	CD4T
SNRPN	7.81127e-172	0.561179	0.579091	0.405	0.324	2.34338e-168	CD4T
GYPC	5.88862e-171	0.561021	0.804052	0.421	0.36	1.76659e-167	CD4T
GGNBP2	7.247e-171	0.561005	0.453827	0.374	0.292	2.1741e-167	CD4T
GOLGA5	5.85068e-170	0.439159	3.40787	0.294	0.412	1.7552e-166	CD4T
CD82	1.25235e-169	0.560781	0.956471	0.483	0.387	3.75706e-166	CD4T
TOPORS	1.32786e-169	0.560776	1.70718	0.336	0.31	3.98357e-166	CD4T
SEC23A	3.16941e-168	0.560526	2.0954	0.451	0.358	9.50824e-165	CD4T
NMRK1	7.37911e-168	0.560459	0.778314	0.371	0.292	2.21373e-164	CD4T
ANKRD13D	1.64185e-167	0.560395	1.65543	0.392	0.294	4.92554e-164	CD4T
GON4L	2.19949e-167	0.560372	4.98659	0.368	0.278	6.59848e-164	CD4T
LBH	5.36734e-167	0.560301	10.2719	0.359	0.357	1.6102e-163	CD4T
CELF2	7.97308e-167	0.56027	1.99514	0.419	0.344	2.39193e-163	CD4T
ASXL1	3.51309e-166	0.560152	0.991864	0.351	0.299	1.05393e-162	CD4T
BOD1L1	3.81989e-165	0.559962	3.5271	0.368	0.291	1.14597e-161	CD4T
RAB27A	3.82492e-165	0.559962	3.87341	0.318	0.277	1.14748e-161	CD4T
TARDBP	3.88914e-165	0.55996	2.33823	0.387	0.302	1.16674e-161	CD4T
LMO4	1.86807e-164	0.440165	1.41949	0.328	0.454	5.6042e-161	CD4T
RBM12	1.01078e-163	0.5597	0.886552	0.33	0.272	3.03234e-160	CD4T
RPL10	3.37596e-163	0.559603	0.37423	0.469	0.372	1.01279e-159	CD4T
COA4	1.52015e-162	0.440518	1.89331	0.385	0.497	4.56046e-159	CD4T
DOK2	4.73355e-162	0.440609	0.717008	0.263	0.405	1.42007e-158	CD4T
DCAF6	5.45539e-161	0.559193	4.61815	0.492	0.405	1.63662e-157	CD4T
GSK3B	6.38397e-161	0.55918	3.42958	0.389	0.308	1.91519e-157	CD4T
SNTB2	1.4998e-160	0.559111	0.709185	0.383	0.306	4.49941e-157	CD4T
IL6ST	7.72671e-160	0.558978	1.43985	0.376	0.31	2.31801e-156	CD4T
COL6A1	1.89502e-159	0.441094	1.35486	0.217	0.363	5.68506e-156	CD4T
WWP1	1.4647e-157	0.558551	0.295889	0.406	0.321	4.39411e-154	CD4T
N4BP2	2.74834e-157	0.5585	2.12676	0.431	0.356	8.24501e-154	CD4T
CCNG2	4.51606e-157	0.558459	0.569629	0.291	0.284	1.35482e-153	CD4T
SIN3A	4.36917e-156	0.558273	7.40968	0.449	0.363	1.31075e-152	CD4T
COPS5	1.58921e-155	0.441833	1.38485	0.315	0.422	4.76763e-152	CD4T
NDE1	2.54333e-155	0.558128	12.4097	0.336	0.266	7.63e-152	CD4T
CASD1	3.02217e-155	0.558114	0.349792	0.347	0.265	9.06652e-152	CD4T
SS18L2	7.39284e-155	0.55804	3.0195	0.351	0.308	2.21785e-151	CD4T
RFX1	1.28588e-154	0.557995	4.58513	0.443	0.381	3.85764e-151	CD4T
RAB3GAP2	1.44707e-154	0.557985	3.82833	0.376	0.292	4.34122e-151	CD4T
CCDC28A	5.32161e-153	0.557686	0.277193	0.365	0.32	1.59648e-149	CD4T
ZNF106	7.68835e-153	0.557656	1.88726	0.463	0.381	2.3065e-149	CD4T
USP48	4.03696e-152	0.557518	0.271273	0.35	0.277	1.21109e-148	CD4T
ZDHHC20	4.68399e-151	0.557314	2.18891	0.406	0.323	1.4052e-147	CD4T
ZBTB8OS	3.25921e-150	0.557152	4.44663	0.418	0.351	9.77762e-147	CD4T
RAP1GDS1	5.38013e-150	0.55711	1.8023	0.376	0.304	1.61404e-146	CD4T
RAB22A	2.94325e-149	0.556967	6.64395	0.453	0.35	8.82975e-146	CD4T
ERGIC2	2.64313e-148	0.556782	2.41204	0.388	0.319	7.9294e-145	CD4T
B3GAT3	5.29942e-148	0.556724	1.78684	0.41	0.333	1.58983e-144	CD4T
DIS3	1.00646e-147	0.556669	0.883729	0.356	0.296	3.01938e-144	CD4T
ZCCHC7	1.41987e-146	0.556445	1.0422	0.371	0.272	4.25962e-143	CD4T
SART1	2.05658e-146	0.443586	1.63641	0.31	0.424	6.16974e-143	CD4T
SLA	3.98673e-146	0.556358	0.346697	0.365	0.339	1.19602e-142	CD4T
HNRNPA0	2.42433e-145	0.556204	1.29308	0.418	0.345	7.27299e-142	CD4T
MRNIP	2.54155e-145	0.5562	2.31859	0.402	0.329	7.62466e-142	CD4T
RC3H1	9.77123e-145	0.556085	0.274266	0.372	0.317	2.93137e-141	CD4T
ANKRD28	2.54859e-144	0.556004	0.27877	0.363	0.325	7.64578e-141	CD4T
NDUFB4	4.99608e-144	0.444054	1.34899	0.309	0.432	1.49882e-140	CD4T
ESYT2	1.3162e-143	0.555863	3.42637	0.377	0.313	3.94859e-140	CD4T
FMR1	2.0656e-143	0.555825	2.91445	0.431	0.356	6.19679e-140	CD4T
PHTF2	3.93268e-143	0.555769	0.859662	0.32	0.266	1.1798e-139	CD4T
MIA2	1.71562e-142	0.555643	1.29001	0.424	0.326	5.14686e-139	CD4T
DDAH2	1.71268e-141	0.555444	0.872241	0.251	0.271	5.13804e-138	CD4T
RPL7L1	3.37944e-141	0.555386	0.861399	0.396	0.325	1.01383e-137	CD4T
EED	1.21383e-140	0.555275	0.33963	0.337	0.293	3.6415e-137	CD4T
CCNT2	1.69843e-140	0.555246	4.0597	0.344	0.268	5.09529e-137	CD4T
HNRNPH3	2.97316e-140	0.555198	0.518465	0.411	0.327	8.91947e-137	CD4T
UBR5	3.54799e-140	0.555182	0.642261	0.367	0.303	1.0644e-136	CD4T
APBB1IP	2.70378e-138	0.554805	1.27017	0.362	0.303	8.11133e-135	CD4T
MARCH7	6.73543e-138	0.554725	2.12543	0.34	0.269	2.02063e-134	CD4T
IL6R	7.58793e-137	0.554513	1.74346	0.414	0.34	2.27638e-133	CD4T
PPP1R2	1.04811e-135	0.554282	2.76117	0.391	0.369	3.14433e-132	CD4T
SRPRA	2.62577e-135	0.554201	0.838915	0.327	0.252	7.87731e-132	CD4T
YPEL2	2.1976e-134	0.554013	2.10378	0.327	0.277	6.59281e-131	CD4T
CCNL1	3.30465e-134	0.553977	0.604146	0.455	0.37	9.91395e-131	CD4T
EVL	3.75266e-133	0.553761	6.85867	0.433	0.344	1.1258e-129	CD4T
FOSB	5.05033e-133	0.446265	1.45812	0.327	0.416	1.5151e-129	CD4T
PHF12	5.32591e-133	0.55373	0.663949	0.348	0.308	1.59777e-129	CD4T
HPS1	6.38388e-133	0.446286	0.266901	0.291	0.423	1.91516e-129	CD4T
ARHGEF6	3.15043e-132	0.553572	0.497621	0.402	0.33	9.45129e-129	CD4T
TRIP11	6.36844e-132	0.553509	1.97036	0.343	0.275	1.91053e-128	CD4T
PHF6	3.47327e-130	0.55315	3.21388	0.413	0.341	1.04198e-126	CD4T
ILF3-DT	2.36277e-129	0.552977	1.88328	0.386	0.301	7.08831e-126	CD4T
BTF3L4	2.95995e-129	0.447043	0.470553	0.28	0.391	8.87985e-126	CD4T
MT-ND3	4.53519e-129	0.552918	0.726147	0.523	0.457	1.36056e-125	CD4T
SMNDC1	5.75554e-129	0.552896	2.04156	0.332	0.301	1.72666e-125	CD4T
PPP3CC	1.97075e-128	0.552785	0.464294	0.413	0.34	5.91225e-125	CD4T
SNRNP70	3.40961e-128	0.552735	0.435186	0.428	0.342	1.02288e-124	CD4T
TSTD1	1.47078e-127	0.552602	0.625338	0.341	0.304	4.41235e-124	CD4T
NT5C3A	3.77252e-127	0.552517	4.27695	0.34	0.305	1.13176e-123	CD4T
IL1R1	1.54008e-126	0.447612	2.90682	0.142	0.311	4.62024e-123	CD4T
LONP2	1.9881e-124	0.551943	0.902588	0.385	0.316	5.96429e-121	CD4T
AC016831.5	3.58771e-124	0.551888	1.04525	0.369	0.339	1.07631e-120	CD4T
BROX	6.88417e-124	0.551828	0.884831	0.35	0.287	2.06525e-120	CD4T
RIF1	1.47278e-123	0.551758	3.29215	0.35	0.3	4.41834e-120	CD4T
C1orf162	5.42969e-123	0.448363	2.57935	0.253	0.375	1.62891e-119	CD4T
NDUFA5	5.4956e-123	0.551636	0.400407	0.399	0.332	1.64868e-119	CD4T
ZC3HAV1	1.62786e-122	0.551535	1.59336	0.399	0.372	4.88359e-119	CD4T
BBX	2.99107e-122	0.551479	0.964557	0.329	0.303	8.97322e-119	CD4T
NOP58	4.27748e-122	0.551445	0.792786	0.346	0.309	1.28325e-118	CD4T
ZNF638	1.14587e-120	0.551139	1.34871	0.376	0.294	3.43762e-117	CD4T
ARHGAP35	2.56118e-120	0.551063	0.250871	0.334	0.268	7.68354e-117	CD4T
VRK2	4.09641e-120	0.448981	1.25002	0.222	0.344	1.22892e-116	CD4T
EIF4G1	1.40876e-119	0.449097	2.34081	0.284	0.382	4.22628e-116	CD4T
UBTF	7.78461e-119	0.550742	1.20309	0.369	0.303	2.33538e-115	CD4T
FAM208B	1.65511e-118	0.550671	4.44665	0.373	0.275	4.96532e-115	CD4T
C8orf33	3.09835e-118	0.449388	4.17133	0.351	0.438	9.29505e-115	CD4T
GBP2	3.50833e-118	0.5506	1.01645	0.378	0.337	1.0525e-114	CD4T
TM2D1	6.72612e-118	0.550539	4.69471	0.376	0.322	2.01784e-114	CD4T
AKAP8L	1.30328e-117	0.550476	1.76576	0.404	0.349	3.90983e-114	CD4T
SKA2	1.70167e-117	0.550451	1.35784	0.32	0.294	5.10502e-114	CD4T
SF3A3	3.16014e-117	0.449608	3.32768	0.271	0.389	9.48042e-114	CD4T
NEU1	4.78513e-117	0.550353	0.804839	0.416	0.356	1.43554e-113	CD4T
PAN3	1.53556e-116	0.550242	0.767999	0.363	0.296	4.60669e-113	CD4T
TAP2	4.34035e-116	0.449857	3.19572	0.297	0.386	1.3021e-112	CD4T
FAM53B	9.26107e-116	0.55007	0.326175	0.335	0.293	2.77832e-112	CD4T
DAAM1	1.64383e-115	0.449985	2.29445	0.275	0.4	4.93149e-112	CD4T
PER3	2.73965e-115	0.450033	1.82459	0.246	0.325	8.21894e-112	CD4T
EIF2B4	4.65293e-115	0.549916	1.2011	0.474	0.377	1.39588e-111	CD4T
ARHGAP4	5.48801e-115	0.5499	1.52117	0.354	0.3	1.6464e-111	CD4T
USP24	8.98316e-115	0.549853	3.60444	0.32	0.277	2.69495e-111	CD4T
EXOC4	1.00936e-114	0.549842	1.1927	0.407	0.363	3.02809e-111	CD4T
SNHG12	1.48056e-114	0.549805	5.89493	0.301	0.306	4.44169e-111	CD4T
FAM3C	4.10961e-113	0.549485	1.80301	0.407	0.351	1.23288e-109	CD4T
DAD1	4.34472e-113	0.549479	0.471114	0.432	0.374	1.30342e-109	CD4T
USP34	6.43157e-113	0.549441	3.62994	0.353	0.282	1.92947e-109	CD4T
CNN2	7.16798e-113	0.549431	3.24269	0.354	0.32	2.15039e-109	CD4T
HMOX2	6.15622e-111	0.548998	0.662042	0.389	0.334	1.84686e-107	CD4T
CORO1B	1.476e-110	0.548912	0.322325	0.293	0.258	4.428e-107	CD4T
HIP1	1.25128e-109	0.451297	3.52488	0.308	0.396	3.75384e-106	CD4T
RB1CC1	1.38333e-109	0.548693	1.88787	0.41	0.359	4.14998e-106	CD4T
NCOA3	2.9163e-109	0.54862	0.453233	0.291	0.255	8.74889e-106	CD4T
EPC2	3.15724e-109	0.548612	1.16151	0.359	0.303	9.47173e-106	CD4T
EP400	4.21373e-109	0.548584	0.406398	0.42	0.351	1.26412e-105	CD4T
C6orf89	4.86835e-109	0.548569	2.99567	0.403	0.327	1.4605e-105	CD4T
MPHOSPH10	1.30668e-108	0.548472	2.17536	0.456	0.382	3.92003e-105	CD4T
OSGEP	5.0613e-108	0.451662	2.67418	0.308	0.407	1.51839e-104	CD4T
GADD45B	1.36101e-107	0.54824	7.75652	0.43	0.378	4.08302e-104	CD4T
DNAJC1	1.54685e-107	0.548227	1.95165	0.382	0.342	4.64054e-104	CD4T
CSNK1G1	8.31254e-107	0.54806	0.303378	0.377	0.324	2.49376e-103	CD4T
MBIP	1.22336e-106	0.548022	1.2079	0.372	0.314	3.67007e-103	CD4T
MED30	1.31647e-106	0.548015	0.250966	0.344	0.342	3.9494e-103	CD4T
UBE4A	1.32115e-106	0.548014	6.94035	0.402	0.333	3.96344e-103	CD4T
ANXA6	2.07029e-106	0.547969	0.549496	0.371	0.337	6.21087e-103	CD4T
GOSR1	4.76191e-106	0.547886	5.47715	0.392	0.335	1.42857e-102	CD4T
GRPEL1	6.4453e-106	0.547856	1.76806	0.355	0.328	1.93359e-102	CD4T
DERL2	8.51849e-105	0.547597	1.28497	0.353	0.321	2.55555e-101	CD4T
CCDC91	2.04018e-104	0.54751	0.945235	0.36	0.28	6.12054e-101	CD4T
UBAP2	6.76747e-104	0.547389	6.13366	0.413	0.343	2.03024e-100	CD4T
PNRC2	2.80043e-102	0.547011	1.22881	0.392	0.323	8.4013e-99	CD4T
MT-ATP8	1.6934e-101	0.546828	0.803085	0.385	0.307	5.08021e-98	CD4T
PPP2R2D	8.3915e-101	0.546664	1.42957	0.35	0.31	2.51745e-97	CD4T
UBE2H	1.04001e-100	0.546642	0.2925	0.361	0.323	3.12002e-97	CD4T
ANAPC5	2.19954e-100	0.546565	1.33248	0.373	0.293	6.59863e-97	CD4T
SMC3	6.23067e-100	0.546458	0.854247	0.349	0.307	1.8692e-96	CD4T
TMEM43	9.13442e-100	0.546419	0.820316	0.452	0.382	2.74033e-96	CD4T
NORAD	1.62965e-99	0.546359	0.572225	0.366	0.305	4.88894e-96	CD4T
PPM1M	2.66064e-99	0.453691	1.31811	0.254	0.338	7.98191e-96	CD4T
UBB	3.23844e-99	0.453712	2.4326	0.388	0.461	9.71533e-96	CD4T
TOB1	3.86613e-99	0.54627	1.53973	0.367	0.341	1.15984e-95	CD4T
HMGXB3	4.84266e-99	0.546247	2.25135	0.454	0.384	1.4528e-95	CD4T
DDX24	7.80898e-99	0.546197	0.522651	0.418	0.371	2.34269e-95	CD4T
KDM5B	1.71576e-98	0.546116	3.38325	0.335	0.303	5.14728e-95	CD4T
SMARCD1	1.71704e-98	0.546116	1.15098	0.338	0.291	5.15112e-95	CD4T
CFAP36	1.15172e-96	0.545677	0.697873	0.39	0.329	3.45516e-93	CD4T
WIPF2	1.20274e-95	0.545431	7.35325	0.342	0.298	3.60821e-92	CD4T
MGAT5	4.42991e-95	0.545294	1.28237	0.323	0.262	1.32897e-91	CD4T
AKAP17A	5.46731e-95	0.545271	4.05076	0.429	0.367	1.64019e-91	CD4T
TYW3	8.61363e-95	0.454777	0.681223	0.359	0.456	2.58409e-91	CD4T
XPA	9.81642e-95	0.54521	0.6144	0.329	0.278	2.94492e-91	CD4T
DDHD2	2.12395e-94	0.545128	0.291354	0.374	0.345	6.37185e-91	CD4T
GINM1	7.26579e-94	0.455003	0.359298	0.32	0.425	2.17974e-90	CD4T
REST	1.79921e-93	0.544901	0.734423	0.326	0.275	5.39762e-90	CD4T
DMTF1	1.62094e-92	0.544666	0.811815	0.434	0.347	4.86281e-89	CD4T
DOCK11	1.6548e-92	0.544664	1.10693	0.409	0.341	4.96441e-89	CD4T
NAA38	2.07161e-92	0.54464	0.443509	0.326	0.303	6.21484e-89	CD4T
TCOF1	8.13435e-92	0.544493	0.885751	0.334	0.301	2.4403e-88	CD4T
TMPO	8.2629e-91	0.544243	1.07534	0.318	0.275	2.47887e-87	CD4T
TMEM245	3.57233e-90	0.544085	6.42216	0.384	0.336	1.0717e-86	CD4T
STRAP	9.19724e-90	0.456018	0.444434	0.252	0.364	2.75917e-86	CD4T
NAE1	5.68016e-89	0.543784	0.570306	0.366	0.298	1.70405e-85	CD4T
RNF115	1.38756e-88	0.543686	2.02436	0.337	0.303	4.16269e-85	CD4T
ARL1	2.09922e-88	0.456359	0.38387	0.326	0.413	6.29765e-85	CD4T
AKAP9	2.56381e-88	0.543619	1.02611	0.387	0.331	7.69144e-85	CD4T
RPS19	5.77744e-88	0.54353	0.452467	0.496	0.435	1.73323e-84	CD4T
U2AF2	1.27426e-86	0.543189	1.27147	0.368	0.317	3.82277e-83	CD4T
FOS	1.6624e-86	0.456841	0.419304	0.413	0.461	4.9872e-83	CD4T
PPP1R12A	2.08393e-86	0.543134	0.362787	0.405	0.356	6.25178e-83	CD4T
STK19	2.4557e-86	0.543116	0.361701	0.385	0.352	7.36711e-83	CD4T
ZBTB4	1.10109e-85	0.542949	0.798512	0.359	0.304	3.30327e-82	CD4T
MAPKAPK5-AS1	1.24258e-85	0.542936	1.54485	0.32	0.294	3.72775e-82	CD4T
ARHGAP5	4.63954e-85	0.542789	3.62908	0.303	0.283	1.39186e-81	CD4T
PPID	1.05155e-84	0.457303	1.04862	0.34	0.421	3.15464e-81	CD4T
PPP2R5A	1.36783e-84	0.542668	4.03441	0.416	0.358	4.1035e-81	CD4T
ACP1	4.05079e-84	0.542546	0.836713	0.375	0.332	1.21524e-80	CD4T
FBXW7	4.49443e-84	0.542534	2.31553	0.323	0.3	1.34833e-80	CD4T
OTULIN	8.53284e-84	0.542462	3.46207	0.31	0.281	2.55985e-80	CD4T
MIEN1	1.43754e-83	0.457597	1.64523	0.343	0.439	4.31261e-80	CD4T
RPS4X	2.79616e-83	0.542328	0.284136	0.476	0.415	8.38849e-80	CD4T
TFG	9.53751e-83	0.45781	0.685194	0.269	0.382	2.86125e-79	CD4T
PCF11	1.15022e-81	0.541906	2.23918	0.362	0.334	3.45066e-78	CD4T
UBA6	1.16401e-81	0.541905	0.458429	0.387	0.339	3.49203e-78	CD4T
YTHDC2	1.19477e-81	0.541902	0.823801	0.347	0.303	3.58432e-78	CD4T
DUSP6	3.45507e-81	0.458219	0.615062	0.386	0.479	1.03652e-77	CD4T
STMP1	1.41582e-80	0.458381	0.755628	0.288	0.387	4.24746e-77	CD4T
UBLCP1	1.62704e-80	0.541603	3.13602	0.357	0.296	4.88111e-77	CD4T
FGFR1	1.25445e-79	0.458632	0.454451	0.239	0.347	3.76335e-76	CD4T
KLC1	1.54876e-79	0.541343	2.63104	0.32	0.27	4.64627e-76	CD4T
CCDC130	6.91121e-79	0.54117	1.88065	0.417	0.363	2.07336e-75	CD4T
LASP1	1.25262e-78	0.458899	0.480025	0.339	0.424	3.75787e-75	CD4T
CCDC92	1.67764e-78	0.458933	3.76547	0.316	0.397	5.03293e-75	CD4T
SPPL2A	3.18861e-78	0.459008	0.524259	0.297	0.375	9.56582e-75	CD4T
PMPCB	3.53249e-78	0.54098	0.462247	0.336	0.292	1.05975e-74	CD4T
UBP1	5.28237e-77	0.540664	4.1213	0.334	0.283	1.58471e-73	CD4T
TMEM87A	5.39381e-77	0.540661	0.495557	0.37	0.315	1.61814e-73	CD4T
GCSH	5.61516e-77	0.540656	1.21549	0.4	0.375	1.68455e-73	CD4T
EIF5B	2.45232e-76	0.540483	0.785182	0.414	0.362	7.35697e-73	CD4T
NPEPPS	2.97481e-76	0.54046	2.42534	0.382	0.32	8.92443e-73	CD4T
ATXN2	3.40311e-76	0.540444	0.681206	0.422	0.364	1.02093e-72	CD4T
ARRDC2	4.00476e-76	0.459575	0.838492	0.345	0.444	1.20143e-72	CD4T
STX3	6.50173e-76	0.459633	1.57674	0.276	0.362	1.95052e-72	CD4T
USP7	7.38462e-75	0.540079	5.59005	0.363	0.305	2.21539e-71	CD4T
NRDE2	7.74192e-75	0.540073	2.75301	0.426	0.371	2.32258e-71	CD4T
DYM	3.10493e-74	0.539907	3.0014	0.383	0.355	9.31478e-71	CD4T
ARMC1	9.00578e-74	0.539779	0.32739	0.41	0.356	2.70173e-70	CD4T
LIN7C	7.29585e-73	0.539527	4.24393	0.318	0.279	2.18876e-69	CD4T
IP6K2	1.39242e-72	0.539449	4.62363	0.426	0.372	4.17726e-69	CD4T
MIER1	1.84815e-72	0.539415	1.03215	0.359	0.321	5.54446e-69	CD4T
RNF149	4.19216e-72	0.460685	0.568893	0.346	0.428	1.25765e-68	CD4T
CYTOR	5.80282e-72	0.539276	1.57307	0.322	0.335	1.74085e-68	CD4T
DHX29	2.89873e-71	0.46092	4.31815	0.228	0.303	8.69619e-68	CD4T
DOCK8	8.26046e-71	0.538951	0.274853	0.357	0.32	2.47814e-67	CD4T
POM121	1.31907e-70	0.461106	0.887729	0.284	0.366	3.95722e-67	CD4T
TIA1	2.93988e-69	0.538511	0.390526	0.353	0.293	8.81964e-66	CD4T
TPST2	9.36055e-69	0.461633	0.426236	0.346	0.441	2.80817e-65	CD4T
TFDP2	1.18534e-68	0.461663	1.32989	0.227	0.352	3.55601e-65	CD4T
JUN	2.52162e-68	0.461757	0.355572	0.377	0.43	7.56487e-65	CD4T
ADAM10	3.72743e-68	0.538194	1.24645	0.33	0.287	1.11823e-64	CD4T
CHD9	8.00831e-68	0.461902	9.44104	0.337	0.416	2.40249e-64	CD4T
GRSF1	8.13084e-68	0.461903	0.444764	0.31	0.402	2.43925e-64	CD4T
ARHGEF12	1.86616e-67	0.537992	4.1359	0.418	0.367	5.59847e-64	CD4T
IBTK	2.16782e-67	0.462027	3.46626	0.278	0.357	6.50346e-64	CD4T
RLIM	2.18301e-67	0.537973	0.282818	0.421	0.387	6.54903e-64	CD4T
SP1	2.73992e-67	0.537944	1.67258	0.356	0.313	8.21976e-64	CD4T
CFAP298	4.16629e-67	0.537891	5.72186	0.436	0.379	1.24989e-63	CD4T
RXRA	9.05533e-67	0.462207	2.02795	0.356	0.442	2.7166e-63	CD4T
SUZ12	1.01328e-66	0.537779	0.525995	0.337	0.315	3.03983e-63	CD4T
SPG11	1.12022e-66	0.537766	0.643533	0.408	0.356	3.36067e-63	CD4T
PKN1	3.64333e-66	0.537617	2.79888	0.356	0.336	1.093e-62	CD4T
PPP6R3	7.82701e-66	0.53752	1.95279	0.375	0.316	2.3481e-62	CD4T
UHMK1	8.53968e-66	0.537508	2.24063	0.376	0.311	2.5619e-62	CD4T
LUZP1	8.57237e-66	0.537508	0.596215	0.356	0.332	2.57171e-62	CD4T
DENND1A	8.79634e-66	0.462495	4.21756	0.23	0.339	2.6389e-62	CD4T
SHISA5	9.20102e-66	0.537499	0.959737	0.374	0.314	2.76031e-62	CD4T
MX2	7.39874e-65	0.462768	0.330485	0.362	0.434	2.21962e-61	CD4T
EMG1	1.17466e-64	0.537173	3.86237	0.439	0.385	3.52397e-61	CD4T
SPARCL1	1.18351e-64	0.462828	1.30623	0.283	0.359	3.55052e-61	CD4T
SPTLC2	1.57951e-64	0.462865	4.1996	0.228	0.317	4.73852e-61	CD4T
JPX	4.593e-64	0.536997	1.56178	0.384	0.336	1.3779e-60	CD4T
CNOT4	1.02039e-63	0.536894	0.840636	0.39	0.348	3.06116e-60	CD4T
LSM1	1.48004e-63	0.536846	1.94264	0.342	0.313	4.44013e-60	CD4T
FKBP5	2.54177e-63	0.536776	0.3881	0.425	0.38	7.62532e-60	CD4T
LFNG	2.63598e-63	0.536771	1.42475	0.344	0.307	7.90794e-60	CD4T
DNAJB14	7.25595e-63	0.536639	4.59856	0.345	0.286	2.17679e-59	CD4T
POLR3GL	7.93445e-63	0.536628	1.94131	0.369	0.341	2.38033e-59	CD4T
BUB3	3.80787e-62	0.536423	0.465471	0.328	0.336	1.14236e-58	CD4T
U2SURP	1.61756e-61	0.536232	1.37779	0.421	0.349	4.85267e-58	CD4T
TERF1	2.08002e-61	0.536199	5.40986	0.353	0.324	6.24005e-58	CD4T
IFFO1	4.07902e-61	0.46389	0.358496	0.311	0.384	1.22371e-57	CD4T
C18orf25	7.17519e-61	0.536036	6.27513	0.348	0.317	2.15256e-57	CD4T
ZNF207	7.9225e-61	0.536022	0.39732	0.356	0.309	2.37675e-57	CD4T
CUEDC2	1.81893e-59	0.535605	2.04437	0.361	0.339	5.45679e-56	CD4T
TULP4	5.16619e-59	0.535464	1.84169	0.357	0.315	1.54986e-55	CD4T
MAPKAPK2	6.76432e-59	0.535428	1.18959	0.358	0.34	2.0293e-55	CD4T
STT3B	1.06443e-58	0.535367	0.559996	0.381	0.328	3.19329e-55	CD4T
GAPVD1	8.15764e-58	0.464909	0.438399	0.28	0.358	2.44729e-54	CD4T
SLC50A1	1.20344e-57	0.464962	1.59842	0.293	0.364	3.61032e-54	CD4T
HK1	1.26528e-57	0.464969	1.52672	0.409	0.48	3.79583e-54	CD4T
IL17RA	1.34177e-57	0.464977	0.538741	0.284	0.364	4.0253e-54	CD4T
HAGH	1.40195e-57	0.535017	0.251677	0.433	0.387	4.20584e-54	CD4T
KIF13B	3.73889e-56	0.534566	1.60358	0.398	0.381	1.12167e-52	CD4T
PACS1	7.06744e-56	0.534478	6.10852	0.377	0.334	2.12023e-52	CD4T
PDZD8	2.38074e-55	0.53431	0.363427	0.354	0.321	7.14222e-52	CD4T
GRIPAP1	3.10446e-55	0.534273	3.54506	0.391	0.351	9.31339e-52	CD4T
SAMHD1	6.61669e-55	0.534167	0.969426	0.361	0.323	1.98501e-51	CD4T
STX16	4.07034e-54	0.533912	8.07902	0.375	0.33	1.2211e-50	CD4T
PPP3CB	4.09943e-54	0.533911	5.22603	0.442	0.396	1.22983e-50	CD4T
ABHD5	6.24666e-54	0.533852	1.44421	0.278	0.293	1.874e-50	CD4T
EPS15	6.68723e-54	0.533843	5.23146	0.336	0.296	2.00617e-50	CD4T
MIB1	3.54978e-53	0.533606	1.41724	0.359	0.344	1.06493e-49	CD4T
ZNF326	6.63291e-53	0.533517	2.55345	0.32	0.3	1.98987e-49	CD4T
CDYL	7.8848e-53	0.466507	2.18426	0.275	0.371	2.36544e-49	CD4T
SEC62	9.05987e-53	0.533473	1.65118	0.439	0.379	2.71796e-49	CD4T
DHPS	1.09441e-52	0.533446	0.826368	0.398	0.353	3.28323e-49	CD4T
TMEM107	6.61799e-51	0.532855	0.505579	0.41	0.371	1.9854e-47	CD4T
MCMBP	3.08708e-50	0.532631	2.13328	0.339	0.313	9.26125e-47	CD4T
TSC22D4	4.52346e-50	0.532575	1.6555	0.353	0.318	1.35704e-46	CD4T
CMPK1	1.0192e-49	0.532456	0.439583	0.413	0.361	3.05761e-46	CD4T
SSFA2	1.23276e-49	0.467572	4.29967	0.309	0.401	3.69828e-46	CD4T
C12orf10	1.36589e-49	0.532413	1.08585	0.405	0.382	4.09766e-46	CD4T
DST	4.24752e-49	0.467755	3.6239	0.199	0.322	1.27426e-45	CD4T
AFG3L2	4.34119e-49	0.467758	3.22798	0.36	0.43	1.30236e-45	CD4T
TMEM30A	1.0059e-48	0.532117	1.74168	0.414	0.358	3.0177e-45	CD4T
RSRC1	1.19982e-48	0.467909	0.277445	0.278	0.335	3.59947e-45	CD4T
DYNC1I2	1.62315e-48	0.532046	1.94123	0.438	0.392	4.86945e-45	CD4T
PLEKHA3	2.79837e-48	0.531965	0.463055	0.357	0.342	8.39511e-45	CD4T
NFATC2	6.03728e-48	0.53185	0.777735	0.331	0.306	1.81118e-44	CD4T
TGFBR1	1.19829e-47	0.468253	0.533785	0.264	0.337	3.59488e-44	CD4T
IVNS1ABP	1.22414e-47	0.531744	3.53722	0.382	0.359	3.67243e-44	CD4T
MED15	1.83445e-47	0.531683	1.65348	0.365	0.319	5.50335e-44	CD4T
PPP4R3A	1.9357e-47	0.531675	1.66552	0.345	0.313	5.80709e-44	CD4T
TCF25	7.33544e-47	0.531474	1.57515	0.413	0.366	2.20063e-43	CD4T
STK24	9.93812e-47	0.468572	0.303686	0.332	0.403	2.98144e-43	CD4T
TMEM183A	4.32252e-46	0.468796	1.71791	0.338	0.407	1.29676e-42	CD4T
RAB5B	5.32739e-46	0.468828	2.69914	0.257	0.339	1.59822e-42	CD4T
DDX3X	7.03976e-46	0.531129	0.602304	0.426	0.398	2.11193e-42	CD4T
LCOR	8.16912e-46	0.531106	1.38263	0.338	0.303	2.45074e-42	CD4T
XPC	6.09246e-45	0.530797	2.45247	0.39	0.339	1.82774e-41	CD4T
CDK4	1.19044e-44	0.469307	4.04469	0.417	0.475	3.57131e-41	CD4T
PI4KA	1.55767e-44	0.530651	1.76077	0.327	0.327	4.67301e-41	CD4T
FAM241A	2.2739e-44	0.530592	1.35231	0.408	0.387	6.82169e-41	CD4T
ZNF148	4.43326e-44	0.530488	1.68089	0.361	0.339	1.32998e-40	CD4T
H2AFJ	2.67098e-42	0.47016	0.607149	0.327	0.403	8.01294e-39	CD4T
MED10	2.85951e-42	0.529829	0.582852	0.388	0.354	8.57854e-39	CD4T
DYNLT3	1.0197e-41	0.470375	0.841704	0.312	0.386	3.05911e-38	CD4T
LSM5	5.02091e-41	0.470632	0.302644	0.381	0.437	1.50627e-37	CD4T
AP2B1	1.78913e-39	0.528782	1.26454	0.383	0.343	5.36739e-36	CD4T
MAP3K5	2.08988e-39	0.528756	0.861449	0.315	0.297	6.26965e-36	CD4T
CASC4	2.97987e-39	0.528697	0.626322	0.341	0.324	8.9396e-36	CD4T
CBX1	3.16476e-39	0.528687	0.263503	0.259	0.26	9.49427e-36	CD4T
ETNK1	1.54077e-38	0.528423	0.605396	0.362	0.332	4.62232e-35	CD4T
H2AFV	2.03246e-38	0.528376	0.535074	0.314	0.329	6.09737e-35	CD4T
TCEAL8	3.39387e-38	0.47171	0.40594	0.319	0.387	1.01816e-34	CD4T
KDM7A	6.23683e-37	0.472204	3.14245	0.271	0.347	1.87105e-33	CD4T
MKNK2	9.12938e-37	0.52773	2.02621	0.3	0.32	2.73881e-33	CD4T
SMG1	2.22149e-36	0.527577	0.621496	0.376	0.355	6.66447e-33	CD4T
RANBP1	5.34927e-36	0.472575	0.378963	0.294	0.365	1.60478e-32	CD4T
HSD17B4	9.04552e-36	0.472667	0.911745	0.234	0.351	2.71366e-32	CD4T
NCOA1	9.13182e-36	0.527332	1.63001	0.339	0.335	2.73955e-32	CD4T
PDS5B	1.43256e-35	0.527253	3.44818	0.319	0.307	4.29767e-32	CD4T
RAB6A	1.68407e-35	0.527225	0.929392	0.355	0.32	5.05222e-32	CD4T
GNPTAB	2.77378e-35	0.527138	0.264648	0.386	0.35	8.32134e-32	CD4T
XRN2	1.03952e-34	0.526905	0.737265	0.397	0.356	3.11856e-31	CD4T
SNRPB2	1.07349e-34	0.526899	0.780249	0.434	0.406	3.22048e-31	CD4T
HSF1	1.46328e-34	0.473156	0.484284	0.257	0.335	4.38983e-31	CD4T
PSMC6	6.371e-34	0.526582	0.594971	0.393	0.352	1.9113e-30	CD4T
EXOC3	7.35033e-34	0.526556	1.83626	0.395	0.372	2.2051e-30	CD4T
NRBP1	7.80368e-34	0.526546	0.546211	0.364	0.354	2.3411e-30	CD4T
FBXO33	2.43534e-33	0.526341	0.730683	0.285	0.312	7.30601e-30	CD4T
UBA3	2.70881e-33	0.473679	1.30702	0.325	0.383	8.12643e-30	CD4T
HPGD	4.69895e-33	0.473778	0.858156	0.196	0.319	1.40969e-29	CD4T
APOL6	5.87959e-33	0.526181	4.68195	0.349	0.31	1.76388e-29	CD4T
PABPN1	8.94577e-33	0.526104	0.712852	0.486	0.44	2.68373e-29	CD4T
MRPL15	9.47038e-33	0.473906	0.980858	0.225	0.338	2.84111e-29	CD4T
HSPB11	9.72038e-33	0.526089	1.5425	0.453	0.41	2.91611e-29	CD4T
CCPG1	2.36999e-32	0.474074	3.17843	0.276	0.354	7.10998e-29	CD4T
ISG15	4.40297e-32	0.525812	1.00364	0.27	0.292	1.32089e-28	CD4T
AC118549.1	7.43076e-32	0.525715	1.71679	0.356	0.332	2.22923e-28	CD4T
ATAD2B	7.43632e-32	0.525715	2.23858	0.339	0.331	2.23089e-28	CD4T
MRPL4	9.28954e-32	0.474326	0.497143	0.368	0.427	2.78686e-28	CD4T
PSMA5	2.66138e-31	0.474522	0.466591	0.348	0.406	7.98414e-28	CD4T
RNF167	4.6747e-31	0.525373	0.745899	0.388	0.366	1.40241e-27	CD4T
STIM1	5.78173e-31	0.525333	0.649777	0.321	0.307	1.73452e-27	CD4T
AKIRIN1	6.99228e-31	0.525297	0.260559	0.322	0.331	2.09769e-27	CD4T
UBE3C	7.29512e-31	0.525289	4.14279	0.33	0.309	2.18854e-27	CD4T
NUCB1	2.98239e-30	0.474977	0.315195	0.341	0.406	8.94716e-27	CD4T
VHL	5.227e-30	0.524916	2.80706	0.397	0.368	1.5681e-26	CD4T
TXLNA	8.62533e-30	0.47518	2.32804	0.352	0.407	2.5876e-26	CD4T
EGR1	1.70232e-29	0.52469	0.899001	0.345	0.343	5.10695e-26	CD4T
ME2	3.48828e-29	0.524551	1.95782	0.432	0.407	1.04648e-25	CD4T
DNAJC19	3.77587e-29	0.524536	1.4989	0.351	0.328	1.13276e-25	CD4T
C1D	5.64517e-29	0.475542	1.75769	0.321	0.392	1.69355e-25	CD4T
NSMCE4A	1.01975e-28	0.524342	1.51977	0.334	0.322	3.05924e-25	CD4T
TMEM106B	2.14254e-28	0.524197	0.603856	0.316	0.284	6.42763e-25	CD4T
SARS	2.22066e-28	0.47581	3.6456	0.417	0.46	6.66199e-25	CD4T
CHURC1	2.37604e-28	0.524177	0.25504	0.378	0.346	7.12811e-25	CD4T
VPS26B	2.86478e-28	0.52414	3.84438	0.458	0.424	8.59435e-25	CD4T
SMS	4.02796e-28	0.475928	0.985497	0.262	0.364	1.20839e-24	CD4T
CDS2	4.90015e-28	0.524034	0.265259	0.272	0.277	1.47004e-24	CD4T
AK2	7.18332e-28	0.476042	4.826	0.341	0.402	2.155e-24	CD4T
TMX1	1.26373e-27	0.476154	1.37219	0.34	0.398	3.79119e-24	CD4T
DUS1L	1.3651e-27	0.52383	0.74668	0.365	0.346	4.09529e-24	CD4T
CTBS	2.14875e-27	0.52374	2.1878	0.362	0.352	6.44625e-24	CD4T
DPF2	2.41181e-26	0.52325	3.12098	0.316	0.312	7.23543e-23	CD4T
RAB1B	3.14593e-26	0.523196	0.71009	0.327	0.319	9.4378e-23	CD4T
EIF3J	6.03665e-26	0.476938	0.506854	0.347	0.414	1.811e-22	CD4T
KIDINS220	7.06367e-26	0.52303	1.38218	0.349	0.334	2.1191e-22	CD4T
DHX9	1.12201e-25	0.522934	1.77714	0.299	0.309	3.36603e-22	CD4T
PXN	2.18425e-25	0.522796	0.648753	0.336	0.312	6.55276e-22	CD4T
FOXJ3	6.72019e-25	0.52256	1.03594	0.366	0.361	2.01606e-21	CD4T
TTC3	6.92902e-25	0.477446	0.787097	0.366	0.417	2.07871e-21	CD4T
GNPDA1	6.98686e-25	0.477448	2.47418	0.226	0.312	2.09606e-21	CD4T
APAF1	1.24625e-24	0.47757	0.328051	0.217	0.297	3.73876e-21	CD4T
FBRS	1.55692e-24	0.522383	0.316028	0.411	0.38	4.67076e-21	CD4T
ZCCHC2	2.15423e-24	0.477686	1.37682	0.274	0.345	6.46269e-21	CD4T
TK2	4.60356e-24	0.522152	1.92119	0.424	0.398	1.38107e-20	CD4T
MACO1	4.95166e-24	0.522136	1.45492	0.323	0.325	1.4855e-20	CD4T
TMEM50B	5.43291e-24	0.522116	2.03754	0.327	0.302	1.62987e-20	CD4T
MLXIP	6.94826e-24	0.522063	1.33009	0.347	0.339	2.08448e-20	CD4T
ZMIZ2	1.43481e-23	0.478093	0.80139	0.294	0.358	4.30442e-20	CD4T
AHR	4.69194e-23	0.478352	0.814526	0.338	0.395	1.40758e-19	CD4T
TET2	4.69466e-23	0.478352	1.59373	0.225	0.318	1.4084e-19	CD4T
STUB1	2.40001e-22	0.478712	0.345574	0.292	0.357	7.20003e-19	CD4T
FUNDC2	3.00137e-22	0.478762	2.26016	0.241	0.337	9.00411e-19	CD4T
SMC1A	3.12719e-22	0.478771	3.38297	0.333	0.388	9.38156e-19	CD4T
GDAP2	5.1867e-22	0.521115	6.73459	0.347	0.335	1.55601e-18	CD4T
TAOK3	8.43753e-22	0.478994	0.27884	0.309	0.361	2.53126e-18	CD4T
SEC31A	8.86088e-22	0.479005	0.647708	0.348	0.394	2.65826e-18	CD4T
FADS3	2.09075e-21	0.4792	1.74829	0.343	0.402	6.27224e-18	CD4T
DYNC1LI2	3.16947e-21	0.520705	11.6416	0.426	0.407	9.50842e-18	CD4T
PDE4B	4.5192e-21	0.520623	2.19645	0.26	0.335	1.35576e-17	CD4T
SWAP70	7.05437e-21	0.479479	0.971537	0.271	0.351	2.11631e-17	CD4T
DPP8	1.24393e-20	0.520389	5.6825	0.343	0.323	3.73178e-17	CD4T
UFL1	1.73934e-20	0.520311	3.1186	0.289	0.273	5.21802e-17	CD4T
PA2G4	2.29437e-20	0.520246	0.333755	0.378	0.349	6.88312e-17	CD4T
CELF1	2.78537e-20	0.520201	1.6951	0.41	0.37	8.3561e-17	CD4T
GOPC	2.93915e-20	0.520188	1.51847	0.34	0.333	8.81744e-17	CD4T
GCLC	3.17547e-20	0.47983	3.7835	0.313	0.404	9.52642e-17	CD4T
CBL	4.54294e-20	0.520086	1.03114	0.317	0.317	1.36288e-16	CD4T
RALGAPB	5.35713e-20	0.520047	0.956339	0.312	0.279	1.60714e-16	CD4T
RBM14	6.73791e-20	0.480007	1.50752	0.359	0.402	2.02137e-16	CD4T
CHMP4A	6.80626e-20	0.51999	0.264985	0.37	0.34	2.04188e-16	CD4T
PPM1B	1.04005e-19	0.51989	0.272207	0.353	0.331	3.12014e-16	CD4T
DNTTIP2	6.84189e-19	0.480564	1.20449	0.291	0.363	2.05257e-15	CD4T
ARNT	7.36556e-19	0.519418	1.18511	0.317	0.289	2.20967e-15	CD4T
MAPK14	8.69057e-19	0.519378	1.37699	0.325	0.299	2.60717e-15	CD4T
BRD3	1.45574e-18	0.480749	0.738719	0.345	0.402	4.36723e-15	CD4T
TOP2B	1.53652e-18	0.519238	1.00546	0.364	0.346	4.60957e-15	CD4T
CCDC84	1.62164e-18	0.519225	0.754276	0.286	0.274	4.86491e-15	CD4T
YIPF4	2.22955e-18	0.519146	0.432429	0.339	0.311	6.68865e-15	CD4T
SYPL1	3.67387e-18	0.519022	1.55055	0.335	0.321	1.10216e-14	CD4T
PWP1	5.67626e-18	0.518914	0.69351	0.378	0.357	1.70288e-14	CD4T
MED13	1.06885e-17	0.518755	1.12386	0.317	0.336	3.20655e-14	CD4T
HCFC1	1.47504e-17	0.518673	0.282222	0.344	0.345	4.42512e-14	CD4T
EIF2AK2	1.84218e-17	0.518617	5.06071	0.343	0.309	5.52654e-14	CD4T
ACAA1	2.14412e-17	0.481422	0.348121	0.336	0.398	6.43235e-14	CD4T
RNPS1	2.83441e-17	0.518507	0.774638	0.437	0.412	8.50323e-14	CD4T
TGFBR2	2.93344e-17	0.518498	0.781488	0.347	0.331	8.80033e-14	CD4T
IRF2BP2	3.53136e-17	0.481549	3.41007	0.371	0.413	1.05941e-13	CD4T
TAF12	4.41314e-17	0.518394	1.47384	0.263	0.285	1.32394e-13	CD4T
PRDX4	7.93968e-17	0.481758	0.708582	0.358	0.408	2.3819e-13	CD4T
MESD	2.13602e-16	0.517984	1.81167	0.335	0.321	6.40807e-13	CD4T
NKAP	2.14427e-16	0.517983	2.31902	0.405	0.381	6.4328e-13	CD4T
PRDX5	2.18597e-16	0.482022	0.70654	0.302	0.372	6.5579e-13	CD4T
AGTPBP1	2.56258e-16	0.482064	2.05917	0.276	0.319	7.68774e-13	CD4T
POLR2G	3.2722e-16	0.482129	1.59662	0.303	0.358	9.8166e-13	CD4T
MRPS5	3.30986e-16	0.517868	2.31807	0.302	0.306	9.92959e-13	CD4T
NFKBID	5.05717e-16	0.482244	0.271676	0.326	0.39	1.51715e-12	CD4T
PQBP1	6.27609e-16	0.517698	0.72032	0.322	0.331	1.88283e-12	CD4T
GIMAP4	1.33525e-15	0.517496	1.91738	0.387	0.356	4.00575e-12	CD4T
PIK3R3	3.00519e-15	0.517276	7.95217	0.358	0.335	9.01557e-12	CD4T
MRPL41	3.17407e-15	0.517261	0.547145	0.342	0.327	9.52221e-12	CD4T
AP2A1	5.4988e-15	0.48289	1.62847	0.365	0.4	1.64964e-11	CD4T
PAFAH1B1	5.9862e-15	0.517086	0.557917	0.387	0.376	1.79586e-11	CD4T
GTPBP6	1.72936e-14	0.483209	6.93533	0.303	0.367	5.18809e-11	CD4T
RNASEH2C	2.63653e-14	0.483328	1.99376	0.318	0.377	7.90958e-11	CD4T
TNFSF10	3.07597e-14	0.483372	1.8349	0.444	0.475	9.22791e-11	CD4T
NUP98	4.43477e-14	0.516524	0.605609	0.295	0.313	1.33043e-10	CD4T
GAR1	6.51938e-14	0.516414	4.7338	0.424	0.41	1.95581e-10	CD4T
UGCG	6.69152e-14	0.516407	2.1752	0.325	0.347	2.00745e-10	CD4T
FER	8.36505e-14	0.516342	3.32263	0.26	0.276	2.50951e-10	CD4T
NSMCE1	8.57603e-14	0.483665	1.27633	0.365	0.421	2.57281e-10	CD4T
DNAJC7	9.17772e-14	0.516316	2.24826	0.384	0.383	2.75331e-10	CD4T
TMEM208	1.32025e-13	0.48379	0.590693	0.343	0.396	3.96075e-10	CD4T
ARHGAP30	1.46449e-13	0.51618	1.4107	0.315	0.292	4.39346e-10	CD4T
ABI1	1.56301e-13	0.483839	1.72233	0.317	0.365	4.68902e-10	CD4T
SMARCD2	3.83375e-13	0.484102	1.97415	0.311	0.373	1.15012e-09	CD4T
MYO1F	4.36304e-13	0.515859	2.12339	0.399	0.381	1.30891e-09	CD4T
TACC1	4.72599e-13	0.515835	1.56342	0.353	0.341	1.4178e-09	CD4T
VCPIP1	6.29435e-13	0.51575	1.92624	0.296	0.29	1.88831e-09	CD4T
MORC3	2.58722e-12	0.515322	2.18395	0.331	0.326	7.76167e-09	CD4T
MRPS11	2.78566e-12	0.5153	0.728868	0.344	0.342	8.35697e-09	CD4T
KIAA2013	2.22397e-11	0.485352	3.61425	0.317	0.382	6.6719e-08	CD4T
NSL1	2.5587e-11	0.514603	3.74451	0.299	0.312	7.67609e-08	CD4T
ATP10D	2.56283e-11	0.514602	6.38476	0.327	0.343	7.68849e-08	CD4T
MGMT	2.84967e-11	0.514568	0.442709	0.352	0.343	8.54901e-08	CD4T
CRIP2	3.06739e-11	0.514545	3.02656	0.36	0.358	9.20217e-08	CD4T
ZDHHC5	3.98473e-11	0.51446	1.60231	0.33	0.331	1.19542e-07	CD4T
TAOK1	5.28506e-11	0.485632	0.408725	0.302	0.333	1.58552e-07	CD4T
SMARCA5	5.50251e-11	0.514355	0.766215	0.361	0.351	1.65075e-07	CD4T
BAX	6.83756e-11	0.485716	0.833499	0.417	0.439	2.05127e-07	CD4T
SETD1B	1.37334e-10	0.514053	3.56435	0.371	0.361	4.12002e-07	CD4T
TIAM1	1.54435e-10	0.485986	0.921143	0.248	0.304	4.63305e-07	CD4T
STX12	1.56471e-10	0.51401	0.264396	0.352	0.356	4.69412e-07	CD4T
ARFGEF2	1.69028e-10	0.486016	1.03458	0.28	0.313	5.07084e-07	CD4T
GSDMD	1.92624e-10	0.51394	0.536961	0.306	0.304	5.77871e-07	CD4T
PARP9	2.1042e-10	0.48609	3.14963	0.363	0.393	6.31261e-07	CD4T
CEP170	2.6096e-10	0.486163	0.369027	0.265	0.324	7.8288e-07	CD4T
MLX	2.63357e-10	0.513834	1.57527	0.359	0.355	7.90071e-07	CD4T
DHX38	7.47044e-10	0.486523	1.1697	0.335	0.374	2.24113e-06	CD4T
TAF3	1.13892e-09	0.51333	2.03606	0.306	0.292	3.41677e-06	CD4T
ADK	1.40378e-09	0.486743	0.791776	0.292	0.333	4.21135e-06	CD4T
ZMYND8	1.87349e-09	0.486845	2.1282	0.28	0.291	5.62046e-06	CD4T
CYTH4	2.43034e-09	0.486938	1.05245	0.37	0.401	7.29103e-06	CD4T
CDK6	4.70412e-09	0.512824	6.782	0.351	0.363	1.41123e-05	CD4T
SZRD1	4.82077e-09	0.487185	0.317795	0.306	0.344	1.44623e-05	CD4T
NR4A1	5.28622e-09	0.512781	0.421077	0.35	0.376	1.58586e-05	CD4T
SPCS3	9.01571e-09	0.512585	1.00166	0.364	0.347	2.70471e-05	CD4T
CHCHD7	1.42693e-08	0.487586	3.50504	0.429	0.46	4.28078e-05	CD4T
ELMO1	1.56702e-08	0.487621	6.43141	0.288	0.348	4.70105e-05	CD4T
MAPK9	1.68336e-08	0.487648	1.48297	0.32	0.352	5.05008e-05	CD4T
CDK5RAP3	1.8979e-08	0.512306	0.395661	0.339	0.342	5.69371e-05	CD4T
CRYZL1	1.94879e-08	0.512296	0.533639	0.341	0.322	5.84638e-05	CD4T
ADCY7	2.11135e-08	0.487734	3.01092	0.375	0.385	6.33404e-05	CD4T
TSG101	2.38716e-08	0.487781	0.791751	0.449	0.48	7.16149e-05	CD4T
SLC35E1	3.57411e-08	0.512065	3.74112	0.332	0.316	0.000107223	CD4T
DPM3	5.71046e-08	0.488117	2.66493	0.321	0.369	0.000171314	CD4T
MRPL55	8.65098e-08	0.51172	2.453	0.374	0.381	0.000259529	CD4T
BCCIP	1.76625e-07	0.488566	2.41358	0.338	0.385	0.000529874	CD4T
ENOSF1	2.17872e-07	0.511348	1.63443	0.362	0.366	0.000653616	CD4T
ROMO1	2.28544e-07	0.511329	0.668132	0.339	0.368	0.000685633	CD4T
RETREG2	2.39822e-07	0.488691	2.09291	0.351	0.375	0.000719466	CD4T
LY6E	4.19079e-07	0.488922	0.668554	0.375	0.402	0.00125724	CD4T
ACBD5	5.86951e-07	0.510937	0.316886	0.275	0.29	0.00176085	CD4T
GPBP1L1	1.02231e-06	0.5107	1.25035	0.259	0.283	0.00306693	CD4T
RPAP3	1.73502e-06	0.48953	0.709652	0.285	0.342	0.00520507	CD4T
SLC4A7	2.28137e-06	0.510349	0.407586	0.358	0.334	0.0068441	CD4T
IL10RA	2.65034e-06	0.510282	1.28642	0.329	0.337	0.00795102	CD4T
MRPL28	3.1191e-06	0.489791	0.46386	0.307	0.351	0.0093573	CD4T
FAM13B	4.83523e-06	0.510009	3.08196	0.385	0.383	0.0145057	CD4T
NOM1	5.70887e-06	0.509933	7.09445	0.337	0.333	0.0171266	CD4T
MLLT10	6.93082e-06	0.509843	2.76008	0.382	0.378	0.0207925	CD4T
VMP1	9.13061e-06	0.509714	3.63875	0.416	0.386	0.0273918	CD4T
NAA10	1.10828e-05	0.509622	0.34952	0.341	0.35	0.0332484	CD4T
PTGER3	1.2948e-05	0.509548	1.05263	0.264	0.314	0.038844	CD4T
ATP6V0A2	2.55717e-05	0.509217	1.63397	0.413	0.392	0.0767151	CD4T
MFSD10	3.8832e-05	0.490992	0.701348	0.337	0.355	0.116496	CD4T
PSMD1	6.26902e-05	0.491237	0.569084	0.405	0.426	0.188071	CD4T
USP4	6.60711e-05	0.508736	0.731451	0.307	0.307	0.198213	CD4T
PRMT7	9.14478e-05	0.508565	1.57751	0.214	0.224	0.274343	CD4T
ATP13A3	0.000109988	0.508467	3.82592	0.352	0.361	0.329964	CD4T
RASSF1	0.000116697	0.508436	1.75385	0.311	0.31	0.350091	CD4T
ITM2C	0.000136226	0.508352	3.76611	0.323	0.358	0.408677	CD4T
GPR68	0.000335962	0.507851	0.857164	0.393	0.39	1	CD4T
DDX42	0.000351987	0.507824	3.68964	0.352	0.342	1	CD4T
SUDS3	0.000599843	0.507513	0.449937	0.294	0.288	1	CD4T
BRD7	0.000634993	0.492521	1.16201	0.334	0.356	1	CD4T
UROS	0.000680973	0.507438	0.456268	0.418	0.42	1	CD4T
FDFT1	0.000791104	0.507347	1.29968	0.332	0.355	1	CD4T
CDC123	0.000812372	0.492669	2.33955	0.37	0.396	1	CD4T
YTHDF3	0.000901362	0.507268	1.02247	0.305	0.337	1	CD4T
GPCPD1	0.00097579	0.492781	0.783224	0.364	0.399	1	CD4T
KRAS	0.00102415	0.492811	0.852435	0.297	0.328	1	CD4T
TMX3	0.00102687	0.492812	0.383808	0.294	0.312	1	CD4T
API5	0.0012848	0.507048	1.1922	0.372	0.389	1	CD4T
EXOSC8	0.00143295	0.50698	1.7575	0.394	0.394	1	CD4T
ZNF621	0.00154462	0.493068	1.45729	0.257	0.252	1	CD4T
PUM3	0.0018651	0.493189	1.68904	0.268	0.295	1	CD4T
APOBEC3C	0.00232237	0.506668	1.11339	0.377	0.384	1	CD4T
CERS5	0.00269882	0.506568	0.920177	0.311	0.328	1	CD4T
ANKRD10	0.00281231	0.506541	1.25667	0.293	0.308	1	CD4T
FOXJ2	0.00284257	0.493466	3.37873	0.362	0.393	1	CD4T
SMAP1	0.00328527	0.506436	0.339648	0.318	0.333	1	CD4T
CTTNBP2NL	0.00396383	0.506308	1.1686	0.271	0.332	1	CD4T
DTNBP1	0.00431235	0.506249	4.05636	0.308	0.348	1	CD4T
WDFY1	0.00511797	0.493871	0.923478	0.319	0.344	1	CD4T
GID8	0.00514245	0.506126	1.12355	0.389	0.402	1	CD4T
TGOLN2	0.0069303	0.494088	0.644412	0.37	0.397	1	CD4T
HLA-F	0.00718142	0.505886	1.10557	0.345	0.331	1	CD4T
FCER1A	0	0.967949	5.31142	0.993	0.261	0	cDC1
CPVL	0	0.966446	16.5469	0.976	0.251	0	cDC1
ACTB	0	0.964873	5.15614	0.988	0.502	0	cDC1
CST3	0	0.963464	4.92094	0.995	0.362	0	cDC1
BASP1	0	0.963399	2.90537	0.978	0.268	0	cDC1
HLA-DPA1	0	0.957062	5.54697	0.993	0.353	0	cDC1
HLA-DQB1	0	0.955677	6.32755	0.993	0.367	0	cDC1
PTMS	0	0.949492	1.42106	0.975	0.4	0	cDC1
HLA-DPB1	0	0.942571	4.08819	0.993	0.346	0	cDC1
S100A10	0	0.93771	2.20851	0.976	0.467	0	cDC1
OGFRL1	0	0.935846	9.51738	0.978	0.355	0	cDC1
EMP1	0	0.933299	0.877208	0.978	0.296	0	cDC1
ANXA2	0	0.930384	2.40585	0.988	0.437	0	cDC1
GSN	0	0.929777	1.24436	0.992	0.35	0	cDC1
HLA-DRB1	0	0.928208	3.14134	0.995	0.357	0	cDC1
SYNGR2	0	0.926034	7.26685	0.967	0.358	0	cDC1
CD74	0	0.923211	6.30497	0.999	0.361	0	cDC1
HLA-DQA1	0	0.921139	4.62377	0.99	0.349	0	cDC1
CST7	0	0.920854	2.57394	0.959	0.331	0	cDC1
PEA15	0	0.920178	1.65952	0.982	0.333	0	cDC1
COTL1	0	0.915768	1.95939	0.969	0.483	0	cDC1
LCP1	0	0.912344	2.44201	0.965	0.441	0	cDC1
HLA-DRA	0	0.912217	3.17307	0.993	0.347	0	cDC1
IRF8	0	0.909509	9.21457	0.923	0.308	0	cDC1
VASP	0	0.908982	2.26421	0.965	0.421	0	cDC1
PPT1	0	0.902521	2.50862	0.923	0.316	0	cDC1
DPYSL2	0	0.897685	2.91624	0.955	0.356	0	cDC1
SERPINF1	0	0.897683	4.97531	0.955	0.33	0	cDC1
RNH1	0	0.878656	2.59779	0.938	0.439	0	cDC1
GSTP1	0	0.878088	4.00442	0.93	0.438	0	cDC1
PLAUR	0	0.876255	1.35134	0.97	0.346	0	cDC1
SPATS2L	0	0.876185	5.94969	0.933	0.388	0	cDC1
RAC1	0	0.875633	2.03711	0.973	0.473	0	cDC1
AP1S2	0	0.871418	1.0621	0.936	0.375	0	cDC1
LGALS2	0	0.868119	0.33859	0.946	0.313	0	cDC1
HLA-DMB	0	0.865579	1.64714	0.966	0.323	0	cDC1
TXN	0	0.864544	3.34393	0.956	0.459	0	cDC1
ACTG1	0	0.863699	2.50715	0.931	0.499	0	cDC1
TUBB	0	0.857328	4.17279	0.948	0.453	0	cDC1
CLEC7A	0	0.853551	3.21447	0.953	0.328	0	cDC1
RGS10	0	0.8518	2.32816	0.912	0.458	0	cDC1
LONRF1	0	0.851071	2.96544	0.88	0.369	0	cDC1
DSE	0	0.850223	5.87475	0.914	0.341	0	cDC1
KLF4	0	0.848151	0.931645	0.938	0.304	0	cDC1
PAK1	0	0.84811	1.4552	0.907	0.298	0	cDC1
LDHA	0	0.84596	0.600271	0.938	0.505	0	cDC1
ATF5	0	0.845848	3.08492	0.914	0.328	0	cDC1
CCDC88A	0	0.840793	4.63989	0.921	0.337	0	cDC1
SHTN1	0	0.840567	7.7133	0.89	0.339	0	cDC1
RPS3A	0	0.837471	1.27295	0.878	0.387	0	cDC1
PPP1R15A	0	0.836257	4.42196	0.928	0.439	0	cDC1
QPCT	0	0.836033	0.253933	0.922	0.285	0	cDC1
PSMB9	0	0.83251	1.02833	0.918	0.46	0	cDC1
RAB29	0	0.832013	4.90259	0.846	0.277	0	cDC1
SEPT11	0	0.828739	1.44318	0.893	0.416	0	cDC1
FLOT1	0	0.827148	0.293478	0.893	0.374	0	cDC1
FNIP2	0	0.827107	5.27069	0.909	0.311	0	cDC1
AP2S1	0	0.815045	0.593874	0.93	0.407	0	cDC1
NDUFS4	0	0.815011	1.62523	0.887	0.486	0	cDC1
SERPINB6	0	0.814372	0.937758	0.88	0.328	0	cDC1
NFKBID	0	0.814028	1.32577	0.905	0.376	0	cDC1
CCL4	0	0.182015	0.323773	0.038	0.348	0	cDC1
ASAP1	5.26154e-306	0.812861	1.24665	0.898	0.463	1.57846e-302	cDC1
TPMT	2.78791e-303	0.811455	1.28826	0.865	0.353	8.36373e-300	cDC1
TUBA1B	1.62895e-299	0.809501	0.896451	0.937	0.52	4.88685e-296	cDC1
RPS2	2.13457e-298	0.808919	1.13578	0.875	0.437	6.40371e-295	cDC1
TET2	2.66962e-290	0.804667	6.31841	0.868	0.299	8.00885e-287	cDC1
SPECC1	1.55962e-283	0.801069	1.15344	0.888	0.472	4.67886e-280	cDC1
DYNC1LI1	1.07593e-280	0.799546	1.89749	0.864	0.417	3.22779e-277	cDC1
CD55	1.75128e-274	0.796187	1.5369	0.841	0.354	5.25384e-271	cDC1
PPP1R14B	3.14987e-268	0.792766	0.648532	0.885	0.439	9.44962e-265	cDC1
RPS8	2.61933e-264	0.790601	0.94532	0.846	0.404	7.858e-261	cDC1
RHOC	6.11326e-256	0.785926	3.88341	0.825	0.324	1.83398e-252	cDC1
CDKN1A	6.23305e-255	0.785357	0.293487	0.879	0.379	1.86992e-251	cDC1
CD59	6.0886e-253	0.784232	0.889303	0.855	0.307	1.82658e-249	cDC1
HMGA1	6.80269e-249	0.781929	1.92538	0.808	0.379	2.04081e-245	cDC1
LSP1	1.12974e-240	0.777193	5.1476	0.828	0.361	3.38922e-237	cDC1
RPL5	1.18403e-240	0.777181	0.738044	0.848	0.42	3.5521e-237	cDC1
CLIC1	1.50125e-238	0.775957	0.650911	0.861	0.442	4.50374e-235	cDC1
PFN1	2.56065e-233	0.772886	0.619108	0.888	0.462	7.68194e-230	cDC1
RAP2B	7.94167e-227	0.769028	8.81489	0.838	0.357	2.3825e-223	cDC1
RPS14	9.99302e-223	0.766562	0.888046	0.812	0.381	2.99791e-219	cDC1
NAAA	7.13242e-221	0.76544	5.54842	0.784	0.327	2.13973e-217	cDC1
LCORL	1.21767e-216	0.76286	1.44531	0.827	0.304	3.65302e-213	cDC1
CXCL16	1.93622e-216	0.762737	1.1125	0.868	0.298	5.80865e-213	cDC1
CAPN7	2.6319e-213	0.239191	4.83918	0.062	0.323	7.89571e-210	cDC1
TAGLN2	2.19097e-208	0.757753	0.606391	0.859	0.472	6.57291e-205	cDC1
EEF1A1	1.26144e-206	0.756651	0.555027	0.856	0.44	3.78431e-203	cDC1
COMMD5	2.18812e-206	0.756501	0.925189	0.806	0.364	6.56437e-203	cDC1
BLOC1S6	2.85476e-204	0.75517	2.8307	0.787	0.349	8.56428e-201	cDC1
CD58	2.58616e-198	0.751382	1.90379	0.846	0.378	7.75847e-195	cDC1
TCF7L2	1.74462e-195	0.250436	2.94781	0.145	0.348	5.23386e-192	cDC1
JAK2	5.45352e-195	0.749244	1.02624	0.826	0.326	1.63606e-191	cDC1
RPL21	4.92679e-194	0.748626	0.582263	0.78	0.347	1.47804e-190	cDC1
METRNL	4.43418e-193	0.748007	2.3164	0.827	0.449	1.33025e-189	cDC1
CBL	2.08294e-191	0.746919	3.52372	0.771	0.313	6.24882e-188	cDC1
LPCAT2	5.96645e-185	0.742672	2.60005	0.822	0.324	1.78993e-181	cDC1
SPOPL	4.1673e-184	0.742112	1.70122	0.756	0.299	1.25019e-180	cDC1
CPNE3	4.06318e-181	0.740116	5.04508	0.753	0.344	1.21895e-177	cDC1
PTPN12	2.25722e-180	0.739616	4.63479	0.877	0.369	6.77167e-177	cDC1
FAM91A1	2.28045e-177	0.262412	1.4597	0.106	0.345	6.84134e-174	cDC1
KDM4B	5.24063e-172	0.733927	6.18475	0.812	0.39	1.57219e-168	cDC1
FAM102A	2.2375e-170	0.267197	6.45259	0.045	0.316	6.7125e-167	cDC1
RPS4X	4.66064e-167	0.730496	0.597917	0.792	0.421	1.39819e-163	cDC1
SUMO3	6.51465e-166	0.729695	0.565505	0.798	0.366	1.95439e-162	cDC1
WDFY2	6.74713e-166	0.729684	3.72046	0.796	0.384	2.02414e-162	cDC1
ODF2L	5.42963e-164	0.271656	2.13732	0.034	0.264	1.62889e-160	cDC1
SH2B3	4.1076e-156	0.722721	2.45488	0.809	0.312	1.23228e-152	cDC1
TTC19	3.42448e-155	0.277946	2.05489	0.115	0.339	1.02734e-151	cDC1
MRPL3	1.05452e-149	0.718039	7.28931	0.771	0.362	3.16355e-146	cDC1
CCL3	1.32071e-148	0.282772	0.295824	0.063	0.396	3.96214e-145	cDC1
OXSR1	5.36783e-148	0.716776	1.39423	0.761	0.392	1.61035e-144	cDC1
SERPINB1	6.24662e-147	0.715983	2.11632	0.785	0.438	1.87398e-143	cDC1
BST2	3.53186e-145	0.714673	1.02874	0.845	0.462	1.05956e-141	cDC1
TMSB4X	7.46678e-144	0.713677	1.15531	0.811	0.538	2.24003e-140	cDC1
SFT2D2	2.67598e-141	0.711744	4.79463	0.8	0.407	8.02795e-138	cDC1
HMG20B	2.72598e-137	0.708676	0.328992	0.794	0.382	8.17795e-134	cDC1
CDC42EP3	1.73234e-135	0.70728	0.671711	0.736	0.368	5.19702e-132	cDC1
RPL10	1.58556e-134	0.706533	0.355152	0.764	0.383	4.75669e-131	cDC1
PELP1	3.64501e-134	0.706251	1.43218	0.749	0.322	1.0935e-130	cDC1
RPL19	8.65942e-134	0.705957	0.419875	0.741	0.376	2.59783e-130	cDC1
MTSS1	4.76026e-133	0.294622	2.92238	0.119	0.366	1.42808e-129	cDC1
TAP1	1.02663e-130	0.703541	1.40527	0.749	0.397	3.0799e-127	cDC1
RPL11	2.11263e-129	0.7025	0.394162	0.738	0.367	6.33789e-126	cDC1
MCUR1	2.13813e-124	0.698483	0.291919	0.738	0.324	6.41439e-121	cDC1
HNRNPUL2	5.03344e-123	0.697368	3.6275	0.77	0.378	1.51003e-119	cDC1
MRPL43	6.95577e-120	0.30521	1.27578	0.155	0.419	2.08673e-116	cDC1
PTPRE	8.24925e-120	0.694729	1.53505	0.803	0.39	2.47477e-116	cDC1
FAM129A	6.54623e-114	0.689792	3.7311	0.65	0.307	1.96387e-110	cDC1
SAT1	3.12259e-112	0.688364	3.02727	0.794	0.458	9.36777e-109	cDC1
HSPA1B	2.6613e-106	0.683229	4.58072	0.765	0.411	7.9839e-103	cDC1
GRSF1	8.85554e-105	0.681888	0.529561	0.754	0.385	2.65666e-101	cDC1
PABPC4	2.9977e-104	0.681419	0.353999	0.819	0.416	8.9931e-101	cDC1
RAB5B	1.76957e-103	0.680734	0.893664	0.699	0.323	5.3087e-100	cDC1
SMIM37	2.70387e-99	0.323029	1.86082	0.122	0.396	8.11162e-96	cDC1
CALR	1.62847e-96	0.674426	0.459731	0.813	0.464	4.88542e-93	cDC1
PLEKHA2	1.84801e-93	0.328414	3.33612	0.181	0.349	5.54403e-90	cDC1
KDELR1	2.4679e-88	0.666714	0.827481	0.786	0.422	7.4037e-85	cDC1
PHIP	2.4294e-83	0.338174	0.600078	0.121	0.321	7.2882e-80	cDC1
FAM173A	6.15685e-82	0.660426	1.66936	0.722	0.381	1.84706e-78	cDC1
USP12	8.87432e-82	0.660267	0.621657	0.578	0.285	2.6623e-78	cDC1
RLIM	1.72173e-81	0.659978	0.669125	0.712	0.389	5.16518e-78	cDC1
PHACTR4	1.85828e-81	0.340056	5.31147	0.147	0.365	5.57483e-78	cDC1
ATL3	1.30391e-80	0.659092	3.29185	0.752	0.418	3.91174e-77	cDC1
HDAC7	5.84626e-77	0.344642	2.42529	0.119	0.298	1.75388e-73	cDC1
CCDC25	5.35854e-75	0.346685	0.773613	0.144	0.387	1.60756e-71	cDC1
CDK11A	1.64963e-74	0.652802	3.16278	0.271	0.238	4.94888e-71	cDC1
MAP4	2.0003e-71	0.649523	0.554853	0.623	0.345	6.00091e-68	cDC1
GNA13	4.29563e-69	0.646996	0.330406	0.634	0.341	1.28869e-65	cDC1
TRIP11	1.30775e-68	0.353533	1.53279	0.123	0.287	3.92325e-65	cDC1
KIAA0100	2.21308e-65	0.642881	1.11918	0.67	0.389	6.63923e-62	cDC1
ACTR10	8.46402e-64	0.358909	0.778602	0.218	0.419	2.53921e-60	cDC1
REL	8.02375e-63	0.639974	0.809314	0.703	0.436	2.40712e-59	cDC1
NABP1	2.73111e-62	0.639362	4.53637	0.637	0.366	8.19333e-59	cDC1
REPIN1	4.09899e-61	0.638	1.21886	0.644	0.336	1.2297e-57	cDC1
BID	4.75683e-60	0.636755	3.96455	0.696	0.411	1.42705e-56	cDC1
C5orf24	3.18702e-57	0.633396	6.80286	0.607	0.347	9.56106e-54	cDC1
HK1	3.64003e-52	0.372837	0.322502	0.216	0.472	1.09201e-48	cDC1
SAMHD1	5.25426e-50	0.624408	1.80376	0.619	0.326	1.57628e-46	cDC1
PLEKHB2	9.31908e-48	0.621473	1.50189	0.699	0.394	2.79572e-44	cDC1
BAZ1B	9.99786e-47	0.379896	1.0447	0.157	0.352	2.99936e-43	cDC1
AHNAK	3.58482e-46	0.619361	0.730859	0.577	0.399	1.07545e-42	cDC1
TFG	2.15622e-45	0.618309	2.29646	0.585	0.363	6.46865e-42	cDC1
SPAG9	1.72447e-43	0.6157	3.2753	0.568	0.366	5.17341e-40	cDC1
CLPP	6.38363e-40	0.389355	0.814915	0.147	0.362	1.91509e-36	cDC1
SERPINB9	6.66696e-37	0.606183	1.65917	0.585	0.357	2.00009e-33	cDC1
SPG11	7.41668e-37	0.393887	1.9071	0.177	0.366	2.225e-33	cDC1
LSM5	1.13789e-36	0.605832	0.314706	0.669	0.426	3.41367e-33	cDC1
C12orf10	4.34747e-36	0.604947	1.85098	0.613	0.383	1.30424e-32	cDC1
KATNA1	7.70405e-33	0.599867	0.61027	0.49	0.332	2.31122e-29	cDC1
TMX1	6.191e-32	0.598406	1.7924	0.579	0.387	1.8573e-28	cDC1
ARHGAP5	2.33318e-31	0.597464	1.3564	0.445	0.285	6.99953e-28	cDC1
PLXNB2	1.77299e-30	0.596007	0.7613	0.521	0.304	5.31897e-27	cDC1
PUM2	8.80614e-30	0.40516	1.3553	0.137	0.332	2.64184e-26	cDC1
CLK1	2.99566e-29	0.406061	1.54438	0.207	0.39	8.98699e-26	cDC1
HCFC1	3.15625e-27	0.590431	2.67726	0.53	0.343	9.46874e-24	cDC1
MALAT1	1.34917e-26	0.410692	2.33702	0.249	0.404	4.0475e-23	cDC1
ETV6	5.7231e-25	0.586348	7.4444	0.532	0.354	1.71693e-21	cDC1
ARHGAP21	1.34318e-24	0.58566	2.35054	0.363	0.328	4.02954e-21	cDC1
MPDU1	1.51773e-24	0.585561	2.37644	0.47	0.34	4.55318e-21	cDC1
STX17	8.62451e-24	0.584141	4.30984	0.326	0.303	2.58735e-20	cDC1
IVNS1ABP	1.84346e-23	0.416487	3.54187	0.182	0.364	5.53037e-20	cDC1
ISG15	6.41706e-23	0.417529	1.8387	0.107	0.291	1.92512e-19	cDC1
MXD1	1.7455e-21	0.579647	3.28947	0.512	0.335	5.23649e-18	cDC1
GAK	1.24234e-20	0.422078	1.03763	0.153	0.323	3.72703e-17	cDC1
ATP2B1	5.43226e-20	0.423399	5.17469	0.184	0.299	1.62968e-16	cDC1
MLXIP	2.33126e-13	0.438684	4.26138	0.178	0.341	6.99378e-10	cDC1
HSP90AA1	3.04435e-13	0.561016	3.97886	0.6	0.477	9.13305e-10	cDC1
PUS7L	1.0291e-12	0.440372	3.14922	0.216	0.306	3.08731e-09	cDC1
DUS1L	2.19224e-12	0.441249	1.41253	0.186	0.351	6.57671e-09	cDC1
DCUN1D1	5.4128e-12	0.557685	2.36265	0.429	0.329	1.62384e-08	cDC1
VEGFB	1.57548e-11	0.5564	0.250664	0.503	0.365	4.72644e-08	cDC1
NOL10	1.48364e-10	0.553608	1.815	0.425	0.371	4.45092e-07	cDC1
AFF4	1.44819e-09	0.449379	0.469421	0.296	0.375	4.34457e-06	cDC1
WBP4	4.14242e-09	0.549185	4.3504	0.423	0.384	1.24273e-05	cDC1
SDR39U1	7.99347e-09	0.451734	8.08072	0.254	0.321	2.39804e-05	cDC1
PTPN2	8.02664e-09	0.54826	1.57175	0.464	0.357	2.40799e-05	cDC1
CCDC91	1.2386e-08	0.452355	5.65163	0.197	0.293	3.71579e-05	cDC1
IRF1	1.73145e-08	0.452836	1.55431	0.305	0.417	5.19434e-05	cDC1
TGOLN2	4.17058e-08	0.45412	2.70411	0.247	0.395	0.000125118	cDC1
BIRC3	5.04464e-08	0.454402	2.4768	0.268	0.389	0.000151339	cDC1
C3orf58	1.13817e-07	0.544372	2.67522	0.463	0.371	0.000341451	cDC1
SYNE3	0.000108072	0.532395	3.72485	0.333	0.318	0.324216	cDC1
PPP4R2	0.000121794	0.46785	1.39012	0.199	0.375	0.365381	cDC1
CHD6	0.00030104	0.469758	0.436981	0.275	0.331	0.903119	cDC1
GALC	0.000664366	0.52848	2.58973	0.365	0.366	1	cDC1
C1orf21	0.00104753	0.472578	0.917017	0.434	0.363	1	cDC1
SCFD1	0.0016719	0.473702	1.92624	0.272	0.374	1	cDC1
SNF8	0.00283124	0.52498	1.13475	0.403	0.396	1	cDC1
FCER1A	0	0.973356	1.71005	0.988	0.247	0	cDC2
HLA-DQB1	0	0.964738	3.91913	0.994	0.355	0	cDC2
HLA-DPA1	0	0.962378	4.0811	0.995	0.341	0	cDC2
ACTB	0	0.961276	3.96793	0.994	0.493	0	cDC2
HLA-DPB1	0	0.946752	3.76352	0.994	0.334	0	cDC2
HLA-DRB1	0	0.942184	2.25506	0.994	0.345	0	cDC2
HLA-DQA1	0	0.935909	2.60307	0.996	0.337	0	cDC2
GSN	0	0.935479	2.74392	0.993	0.338	0	cDC2
HLA-DRA	0	0.928936	1.62688	0.995	0.335	0	cDC2
CD74	0	0.924839	1.07241	0.996	0.349	0	cDC2
MNDA	0	0.917726	4.44674	0.98	0.318	0	cDC2
PAK1	0	0.916192	2.52038	0.945	0.286	0	cDC2
S100A10	0	0.913498	1.6088	0.986	0.457	0	cDC2
DPYSL2	0	0.912303	2.04501	0.967	0.344	0	cDC2
PEA15	0	0.910121	3.47717	0.966	0.321	0	cDC2
HLA-DMA	0	0.909974	2.13485	0.985	0.354	0	cDC2
FSCN1	0	0.905601	9.48672	0.946	0.293	0	cDC2
IFITM3	0	0.903095	5.81129	0.972	0.38	0	cDC2
ANXA2	0	0.900414	1.79484	0.985	0.426	0	cDC2
PLAUR	0	0.899347	2.03769	0.972	0.334	0	cDC2
COTL1	0	0.89416	2.72924	0.957	0.474	0	cDC2
LCP1	0	0.883983	2.84011	0.947	0.432	0	cDC2
CTSH	0	0.882597	1.55981	0.981	0.374	0	cDC2
HLA-DMB	0	0.88135	1.73451	0.962	0.311	0	cDC2
IL13RA1	0	0.878657	0.605583	0.94	0.279	0	cDC2
AP1S2	0	0.865042	3.53778	0.917	0.365	0	cDC2
VASP	0	0.864617	2.29933	0.925	0.412	0	cDC2
LGALS2	0	0.863723	1.68399	0.949	0.301	0	cDC2
SYNGR2	0	0.862289	1.57629	0.933	0.347	0	cDC2
CCDC88A	0	0.861026	0.890573	0.929	0.326	0	cDC2
RAB31	0	0.855416	0.831848	0.951	0.303	0	cDC2
ATP1B1	0	0.855315	1.55453	0.908	0.391	0	cDC2
CLEC7A	0	0.850065	0.783261	0.953	0.316	0	cDC2
RNH1	0	0.846251	1.39622	0.948	0.429	0	cDC2
KLF4	0	0.845615	6.30772	0.924	0.293	0	cDC2
CTNND1	0	0.842406	4.46806	0.882	0.276	0	cDC2
PPP1R15A	0	0.841439	1.9383	0.893	0.431	0	cDC2
SPI1	0	0.835462	1.28264	0.942	0.301	0	cDC2
TGFBI	0	0.833008	2.47628	0.94	0.311	0	cDC2
CST7	0	0.829354	1.5886	0.897	0.32	0	cDC2
PYCARD	0	0.829322	0.554958	0.922	0.37	0	cDC2
LYN	0	0.829069	1.75592	0.908	0.333	0	cDC2
RAC1	0	0.828633	1.29701	0.96	0.464	0	cDC2
TUBB	0	0.828573	1.10924	0.923	0.444	0	cDC2
IFNGR1	0	0.827355	2.6894	0.904	0.365	0	cDC2
NAMPT	0	0.826885	0.481978	0.873	0.38	0	cDC2
GSTP1	0	0.82465	0.980771	0.912	0.43	0	cDC2
LAP3	0	0.824567	0.6578	0.953	0.407	0	cDC2
S100A11	0	0.824054	0.318578	0.972	0.481	0	cDC2
TMSB10	0	0.823525	1.53719	0.957	0.512	0	cDC2
CDKN1A	0	0.81829	1.29542	0.861	0.37	0	cDC2
PTPRE	0	0.817581	0.693577	0.894	0.38	0	cDC2
YWHAH	0	0.815977	4.08217	0.901	0.445	0	cDC2
TUBA1B	0	0.814764	1.69835	0.925	0.512	0	cDC2
JAML	0	0.811991	1.17058	0.899	0.418	0	cDC2
ACTG1	0	0.801473	1.20618	0.918	0.491	0	cDC2
BTK	0	0.795802	3.51701	0.85	0.268	0	cDC2
ATF3	0	0.795374	1.47573	0.856	0.393	0	cDC2
CYBA	0	0.792865	0.854084	0.906	0.431	0	cDC2
AP2S1	0	0.792272	0.51939	0.911	0.398	0	cDC2
ARHGAP18	0	0.792129	0.390617	0.919	0.378	0	cDC2
RASGEF1B	0	0.787115	0.494868	0.85	0.343	0	cDC2
TCF4	0	0.785261	1.02559	0.868	0.28	0	cDC2
TMSB4X	0	0.784312	0.781629	0.916	0.53	0	cDC2
GLIPR2	0	0.783297	0.329233	0.877	0.384	0	cDC2
ASAP1	0	0.778475	1.04712	0.891	0.455	0	cDC2
VAMP8	0	0.775612	0.62243	0.888	0.426	0	cDC2
ETS2	0	0.775129	2.95418	0.807	0.302	0	cDC2
FHL3	0	0.774089	1.5829	0.83	0.382	0	cDC2
ATF5	0	0.773892	4.31201	0.858	0.318	0	cDC2
RNF130	0	0.773308	0.315543	0.876	0.293	0	cDC2
UVRAG	0	0.773126	1.89401	0.79	0.299	0	cDC2
RGS10	0	0.769926	1.12542	0.863	0.451	0	cDC2
PSME2	0	0.769626	1.13897	0.887	0.452	0	cDC2
FGR	0	0.769149	0.730185	0.833	0.281	0	cDC2
TPMT	0	0.766725	1.03062	0.827	0.345	0	cDC2
WDFY2	0	0.766343	3.29561	0.836	0.375	0	cDC2
TAGLN2	0	0.764829	0.653981	0.867	0.464	0	cDC2
PLEKHO1	0	0.764675	1.12737	0.883	0.377	0	cDC2
KDM6B	0	0.76339	0.781771	0.821	0.419	0	cDC2
PTPN6	0	0.755472	0.747445	0.841	0.385	0	cDC2
IRF8	0	0.75539	0.300957	0.799	0.3	0	cDC2
PSMB9	0	0.750913	0.904881	0.856	0.453	0	cDC2
GLRX	0	0.748702	0.299328	0.828	0.346	0	cDC2
PFN1	0	0.745598	0.607094	0.85	0.455	0	cDC2
CD55	0	0.74492	1.56467	0.757	0.348	0	cDC2
BANF1	0	0.740542	0.292331	0.855	0.455	0	cDC2
BHLHE40	0	0.740164	0.983872	0.845	0.427	0	cDC2
TES	0	0.738047	3.3451	0.726	0.305	0	cDC2
CALR	0	0.73766	0.56606	0.857	0.457	0	cDC2
EFHD2	0	0.737048	0.384609	0.837	0.418	0	cDC2
VRK2	0	0.728576	0.685695	0.748	0.314	0	cDC2
C12orf45	0	0.728042	0.593023	0.776	0.377	0	cDC2
ILK	0	0.719628	0.462122	0.821	0.4	0	cDC2
RIPK2	0	0.715483	0.387552	0.752	0.371	0	cDC2
FEZ2	0	0.715036	1.05995	0.842	0.441	0	cDC2
TYMP	0	0.709393	0.362692	0.814	0.429	0	cDC2
TNFAIP2	0	0.707115	4.02215	0.793	0.322	0	cDC2
CLIC1	0	0.705573	0.550867	0.801	0.436	0	cDC2
PLXNB2	0	0.701421	1.06754	0.75	0.294	0	cDC2
RALA	0	0.696425	1.11559	0.789	0.393	0	cDC2
USP10	0	0.696418	0.474632	0.7	0.338	0	cDC2
DDX49	0	0.690554	0.957808	0.73	0.372	0	cDC2
PRELID1	0	0.689025	0.274478	0.796	0.46	0	cDC2
RPS3A	0	0.68807	0.356015	0.722	0.382	0	cDC2
GAPVD1	0	0.687098	1.03941	0.708	0.336	0	cDC2
LDHA	0	0.683656	1.8526	0.791	0.501	0	cDC2
STARD3NL	0	0.682319	3.57977	0.715	0.344	0	cDC2
ICAM3	0	0.307688	8.17074	0.041	0.306	0	cDC2
IRF3	0	0.277692	0.647684	0.092	0.316	0	cDC2
HPGD	0	0.27167	3.62881	0.111	0.306	0	cDC2
CD96	0	0.207331	1.26058	0.016	0.35	0	cDC2
BST2	2.66618e-307	0.681122	0.544373	0.81	0.455	7.99853e-304	cDC2
NFE2L2	4.03543e-293	0.676863	0.669556	0.689	0.417	1.21063e-289	cDC2
OXR1	5.6584e-290	0.675904	1.21777	0.699	0.38	1.69752e-286	cDC2
BCL3	2.8771e-273	0.670722	0.394608	0.667	0.4	8.63131e-270	cDC2
UPP1	1.88401e-270	0.669833	1.51657	0.705	0.388	5.65203e-267	cDC2
RPS2	3.2888e-247	0.662311	0.265984	0.711	0.433	9.86641e-244	cDC2
DDAH2	2.17819e-246	0.662039	0.387433	0.596	0.259	6.53458e-243	cDC2
TENT5A	8.86495e-233	0.65746	4.3208	0.662	0.365	2.65949e-229	cDC2
EEF1A1	3.62465e-222	0.653795	0.265907	0.714	0.436	1.08739e-218	cDC2
ATP1B3	9.62926e-211	0.64975	1.55532	0.66	0.417	2.88878e-207	cDC2
IFT20	1.11571e-210	0.649727	1.07699	0.647	0.362	3.34714e-207	cDC2
ELOVL1	1.04781e-206	0.648294	1.30352	0.666	0.357	3.14342e-203	cDC2
CFAP97	7.46479e-194	0.356439	1.30895	0.146	0.372	2.23944e-190	cDC2
CALHM2	6.29934e-191	0.642462	3.22736	0.52	0.265	1.8898e-187	cDC2
DNMT1	1.78626e-186	0.640772	0.928794	0.617	0.344	5.35877e-183	cDC2
GCSH	2.67059e-182	0.36083	0.759837	0.241	0.383	8.01177e-179	cDC2
SLK	2.30471e-176	0.636859	4.90924	0.555	0.303	6.91412e-173	cDC2
MRPL15	1.45209e-173	0.635755	3.57817	0.574	0.314	4.35626e-170	cDC2
HERC3	4.71746e-171	0.365242	0.276845	0.185	0.358	1.41524e-167	cDC2
MXD1	1.67445e-163	0.631713	2.34519	0.583	0.33	5.02335e-160	cDC2
MAP4	4.69846e-153	0.627381	0.430268	0.585	0.341	1.40954e-149	cDC2
MRPL4	2.38498e-152	0.627083	1.56181	0.654	0.412	7.15494e-149	cDC2
RUNX3	4.30456e-147	0.375159	1.88904	0.146	0.364	1.29137e-143	cDC2
SERPINB1	4.50621e-144	0.623535	0.382058	0.682	0.434	1.35186e-140	cDC2
CRBN	7.24993e-135	0.380535	5.49932	0.169	0.391	2.17498e-131	cDC2
SCAMP1	3.86089e-118	0.611693	5.44093	0.504	0.305	1.15827e-114	cDC2
EIF3J	1.82944e-114	0.609912	0.929872	0.618	0.398	5.48831e-111	cDC2
SNHG15	2.18343e-102	0.396154	2.77333	0.18	0.367	6.55029e-99	cDC2
CKLF	6.61622e-102	0.603597	0.797283	0.544	0.367	1.98487e-98	cDC2
ERI3	6.46942e-95	0.599909	0.340125	0.582	0.405	1.94082e-91	cDC2
BAD	3.13041e-91	0.40209	0.774642	0.196	0.369	9.39124e-88	cDC2
CDK17	2.23847e-90	0.40256	1.24005	0.085	0.247	6.71541e-87	cDC2
JOSD1	1.26725e-88	0.59647	0.857992	0.554	0.395	3.80174e-85	cDC2
DOK2	7.48841e-88	0.59604	0.25155	0.589	0.378	2.24652e-84	cDC2
TAF1	6.9248e-82	0.592647	2.02666	0.382	0.267	2.07744e-78	cDC2
DNAJB11	1.44826e-74	0.588307	1.03532	0.52	0.351	4.34477e-71	cDC2
CCZ1	9.99332e-69	0.415314	1.28748	0.2	0.351	2.99799e-65	cDC2
DSTN	1.29944e-64	0.58204	3.00498	0.426	0.317	3.89831e-61	cDC2
VPS36	2.18025e-57	0.422824	0.258957	0.26	0.421	6.54076e-54	cDC2
SDF2L1	4.44444e-43	0.566509	1.90307	0.525	0.388	1.33333e-39	cDC2
RAP1GDS1	1.25462e-40	0.564507	2.41877	0.393	0.313	3.76385e-37	cDC2
GAR1	1.72657e-39	0.436444	0.881009	0.298	0.415	5.1797e-36	cDC2
SRPK1	8.83779e-35	0.440538	1.00348	0.187	0.339	2.65134e-31	cDC2
ARIH2	9.02285e-34	0.441451	0.95238	0.225	0.38	2.70685e-30	cDC2
DCUN1D1	2.92165e-32	0.557154	0.498815	0.445	0.327	8.76496e-29	cDC2
EI24	2.90862e-26	0.551247	2.65979	0.484	0.386	8.72586e-23	cDC2
MARCKSL1	1.42545e-16	0.539938	1.6327	0.429	0.343	4.27636e-13	cDC2
MCUB	1.70438e-16	0.539835	0.461812	0.373	0.341	5.11315e-13	cDC2
ABHD2	2.02703e-08	0.472885	1.85011	0.361	0.351	6.08108e-05	cDC2
JUP	3.65076e-08	0.526618	0.26941	0.424	0.319	0.000109523	cDC2
ANAPC5	0.000321897	0.517386	2.71844	0.305	0.305	0.965691	cDC2
C12orf75	0.00340147	0.485843	1.94528	0.188	0.286	1	cDC2
DNAJB1	0	0.83026	7.47081	0.849	0.396	0	ILC
HSP90AA1	0	0.78078	3.90962	0.805	0.47	0	ILC
UBB	0	0.750175	3.56618	0.792	0.441	0	ILC
ZNF146	0	0.719689	0.989787	0.68	0.299	0	ILC
CD96	0	0.707593	0.337753	0.68	0.332	0	ILC
SOCS1	0	0.701415	4.96627	0.689	0.365	0	ILC
JUND	0	0.695978	1.16313	0.739	0.433	0	ILC
ZHX1	1.71101e-307	0.685001	3.82229	0.685	0.387	5.13304e-304	ILC
HDAC7	5.20331e-306	0.684551	3.75403	0.609	0.289	1.56099e-302	ILC
ZFAND2A	3.14504e-296	0.681556	2.4252	0.643	0.31	9.43512e-293	ILC
CGAS	1.96042e-288	0.679133	4.89363	0.676	0.376	5.88126e-285	ILC
IER2	7.07341e-276	0.67516	0.585399	0.683	0.387	2.12202e-272	ILC
ID2	5.12649e-267	0.672302	0.415226	0.682	0.374	1.53795e-263	ILC
DGKD	1.85601e-239	0.663093	1.89969	0.622	0.321	5.56804e-236	ILC
HSPH1	2.3559e-239	0.663057	4.35429	0.672	0.418	7.0677e-236	ILC
MRPL18	1.38006e-237	0.662448	3.94719	0.666	0.408	4.14018e-234	ILC
TUBA4A	5.21664e-235	0.661557	1.56351	0.644	0.336	1.56499e-231	ILC
C12orf65	5.31504e-227	0.658755	3.71732	0.63	0.347	1.59451e-223	ILC
LBR	9.58876e-227	0.658664	2.50688	0.565	0.292	2.87663e-223	ILC
PPP1R2	1.03758e-220	0.656519	4.15425	0.629	0.365	3.11275e-217	ILC
SP140L	2.55004e-219	0.65602	0.720244	0.514	0.262	7.65013e-216	ILC
UBE2S	1.66797e-218	0.655727	1.04282	0.632	0.368	5.00392e-215	ILC
TRBC2	4.19506e-216	0.654861	0.262752	0.567	0.354	1.25852e-212	ILC
NR4A1	3.13546e-200	0.649007	2.71698	0.645	0.365	9.40638e-197	ILC
STAT3	3.3881e-198	0.64824	0.553783	0.622	0.35	1.01643e-194	ILC
DNAJA1	2.71462e-196	0.647519	3.76091	0.632	0.424	8.14386e-193	ILC
BRD2	7.3328e-196	0.647355	0.810686	0.63	0.385	2.19984e-192	ILC
TRA2A	8.99531e-196	0.647321	0.285775	0.575	0.323	2.69859e-192	ILC
CD3G	8.16751e-189	0.644651	0.372915	0.54	0.337	2.45025e-185	ILC
ID1	1.30677e-185	0.643405	0.934134	0.633	0.381	3.9203e-182	ILC
SDCBP	1.12095e-183	0.357353	0.439442	0.218	0.456	3.36286e-180	ILC
HSP90AB1	2.65162e-177	0.640122	4.96374	0.651	0.454	7.95485e-174	ILC
H3F3B	1.56309e-176	0.639813	2.31288	0.654	0.425	4.68926e-173	ILC
CD69	1.80882e-176	0.639788	1.23244	0.594	0.369	5.42646e-173	ILC
EIF4A2	1.16688e-174	0.639061	0.296853	0.611	0.371	3.50063e-171	ILC
NMRK1	2.61407e-173	0.638516	0.564372	0.566	0.297	7.84221e-170	ILC
PFKFB3	9.70392e-171	0.637473	7.51487	0.56	0.337	2.91118e-167	ILC
GRINA	5.81802e-169	0.363254	0.411616	0.125	0.388	1.74541e-165	ILC
PLEKHA1	1.6542e-168	0.63656	0.570225	0.546	0.313	4.96261e-165	ILC
KIFAP3	3.04862e-167	0.63604	3.03806	0.477	0.276	9.14585e-164	ILC
HAX1	5.61161e-167	0.635931	3.22218	0.578	0.316	1.68348e-163	ILC
IFRD1	1.21087e-166	0.635793	2.1553	0.577	0.333	3.63261e-163	ILC
HSPA8	2.48174e-166	0.635665	2.73997	0.637	0.422	7.44522e-163	ILC
HSPE1	7.46236e-166	0.635467	3.55705	0.661	0.451	2.23871e-162	ILC
PTPN7	3.11415e-163	0.634379	1.11879	0.565	0.33	9.34245e-160	ILC
CACYBP	6.01687e-163	0.63426	1.16248	0.627	0.38	1.80506e-159	ILC
EGR1	9.08361e-163	0.634185	1.36405	0.6	0.336	2.72508e-159	ILC
CCDC25	2.80053e-162	0.633981	0.898129	0.621	0.378	8.40158e-159	ILC
IKZF1	3.06125e-159	0.632705	0.765128	0.499	0.32	9.18374e-156	ILC
ODC1	1.55392e-157	0.631983	3.13867	0.572	0.355	4.66177e-154	ILC
AC013394.1	1.61098e-156	0.631551	0.75564	0.563	0.331	4.83294e-153	ILC
CUTA	1.782e-155	0.631106	0.270706	0.562	0.343	5.34599e-152	ILC
SERPINB1	1.60391e-151	0.370594	0.781292	0.218	0.447	4.81172e-148	ILC
JUNB	2.96426e-151	0.62929	1.72087	0.638	0.413	8.89277e-148	ILC
COQ7	1.40457e-149	0.628562	0.644735	0.602	0.378	4.21371e-146	ILC
FXYD5	2.37753e-147	0.627588	0.382627	0.519	0.332	7.1326e-144	ILC
NABP1	2.78962e-142	0.625343	0.454423	0.6	0.362	8.36887e-139	ILC
RSBN1L	2.4264e-141	0.624922	1.02432	0.468	0.282	7.27919e-138	ILC
RNF167	4.58288e-139	0.623898	0.975863	0.595	0.363	1.37486e-135	ILC
SLC20A1	1.75945e-137	0.623179	2.29255	0.625	0.398	5.27834e-134	ILC
H2AFX	3.80737e-134	0.621654	3.58103	0.542	0.326	1.14221e-130	ILC
GLRX	4.22056e-134	0.378367	2.58052	0.151	0.364	1.26617e-130	ILC
SRSF2	3.32808e-131	0.620292	0.890134	0.606	0.404	9.98425e-128	ILC
VAMP2	9.47395e-131	0.62008	0.616262	0.528	0.309	2.84219e-127	ILC
TAF7	5.28959e-130	0.619732	1.87077	0.55	0.324	1.58688e-126	ILC
PHYH	3.33652e-129	0.619357	3.45583	0.599	0.361	1.00096e-125	ILC
FUS	6.61434e-124	0.616846	0.291057	0.569	0.389	1.9843e-120	ILC
KLF6	3.37508e-119	0.614568	2.59455	0.599	0.407	1.01252e-115	ILC
LEPROTL1	4.52086e-117	0.613524	1.12657	0.498	0.342	1.35626e-113	ILC
PLK3	2.70436e-115	0.612644	1.87956	0.579	0.348	8.11308e-112	ILC
CTR9	5.12475e-114	0.612007	5.8928	0.568	0.358	1.53743e-110	ILC
ARHGAP10	2.2395e-113	0.388313	6.47587	0.181	0.373	6.71851e-110	ILC
ARPC5L	1.2125e-112	0.611318	0.640318	0.499	0.312	3.63749e-109	ILC
PRNP	1.72682e-111	0.389263	0.756793	0.223	0.399	5.18045e-108	ILC
PTGER4	8.55643e-111	0.610385	0.66337	0.522	0.359	2.56693e-107	ILC
PHLDA1	4.10645e-109	0.609529	0.949778	0.534	0.343	1.23193e-105	ILC
CITED2	3.58891e-108	0.609047	3.70413	0.571	0.369	1.07667e-104	ILC
SGTB	1.64153e-106	0.608191	0.396851	0.505	0.309	4.9246e-103	ILC
JOSD1	3.52613e-106	0.608019	1.17524	0.575	0.394	1.05784e-102	ILC
CDC26	6.50603e-105	0.607361	3.02347	0.569	0.4	1.95181e-101	ILC
ITGA4	1.30819e-104	0.607203	4.64184	0.481	0.299	3.92458e-101	ILC
SP110	1.73925e-104	0.607138	1.17267	0.508	0.3	5.21775e-101	ILC
MAP3K1	1.05054e-103	0.606729	0.658626	0.463	0.312	3.15163e-100	ILC
MYLIP	4.89417e-103	0.606378	2.55145	0.537	0.367	1.46825e-99	ILC
CHURC1	1.44411e-101	0.605602	1.25914	0.529	0.346	4.33233e-98	ILC
KLF3	2.75394e-101	0.605454	3.09643	0.481	0.318	8.26182e-98	ILC
SLC2A4RG	1.96542e-100	0.605	0.259154	0.462	0.29	5.89627e-97	ILC
SELENOM	8.88429e-100	0.60465	4.27979	0.456	0.291	2.66529e-96	ILC
NDUFB6	2.01933e-99	0.395541	0.329944	0.238	0.451	6.05799e-96	ILC
TRIP11	2.36567e-98	0.603885	2.76399	0.43	0.281	7.097e-95	ILC
MPP1	2.61081e-98	0.396138	1.28801	0.058	0.318	7.83242e-95	ILC
ATF3	1.01773e-95	0.397544	3.47857	0.274	0.409	3.05319e-92	ILC
GBP2	1.81134e-95	0.602319	3.08573	0.514	0.339	5.43401e-92	ILC
TXNIP	7.56469e-94	0.601429	1.99899	0.459	0.328	2.26941e-90	ILC
SF3A1	4.21212e-90	0.599341	5.06142	0.472	0.316	1.26364e-86	ILC
METTL23	7.55647e-90	0.599198	3.00052	0.532	0.359	2.26694e-86	ILC
RAC2	2.37894e-88	0.59835	0.330718	0.503	0.363	7.13683e-85	ILC
TRABD	9.36498e-88	0.59801	3.50826	0.534	0.345	2.80949e-84	ILC
ANKRD10	1.11185e-87	0.597968	1.76616	0.462	0.302	3.33554e-84	ILC
SOD1	2.23103e-87	0.597795	2.62476	0.51	0.37	6.69308e-84	ILC
FOXO3	2.86242e-87	0.402267	0.951228	0.174	0.329	8.58725e-84	ILC
IDS	4.32435e-84	0.595896	0.770055	0.488	0.324	1.2973e-80	ILC
GPR68	5.76669e-84	0.595823	3.27538	0.552	0.386	1.73001e-80	ILC
NEU1	7.94106e-82	0.594566	2.93659	0.573	0.36	2.38232e-78	ILC
NORAD	1.28446e-81	0.594442	1.89665	0.44	0.311	3.85337e-78	ILC
ABHD5	2.3607e-80	0.593691	0.621662	0.446	0.287	7.08209e-77	ILC
LSM2	1.69714e-79	0.593178	1.46081	0.534	0.351	5.09143e-76	ILC
SDF2L1	3.78695e-78	0.407635	1.03015	0.222	0.396	1.13609e-74	ILC
CAND1	4.50242e-76	0.591099	0.972622	0.476	0.353	1.35073e-72	ILC
CLK1	2.49774e-75	0.590642	2.7725	0.536	0.384	7.49322e-72	ILC
AAK1	1.5885e-74	0.590144	1.73907	0.369	0.295	4.7655e-71	ILC
SMAD5	3.57948e-74	0.410075	1.46542	0.21	0.365	1.07385e-70	ILC
MAPKAPK5-AS1	8.57234e-73	0.589063	2.3546	0.423	0.295	2.5717e-69	ILC
CNPPD1	8.95777e-73	0.410949	1.90312	0.233	0.364	2.68733e-69	ILC
ANKRD37	3.42907e-72	0.588685	4.55705	0.567	0.418	1.02872e-68	ILC
PPP4R3B	1.77165e-71	0.588234	0.484868	0.422	0.287	5.31495e-68	ILC
FGFR1	2.13983e-69	0.413096	0.352998	0.156	0.336	6.4195e-66	ILC
ARMC8	6.3613e-69	0.5866	6.02101	0.442	0.322	1.90839e-65	ILC
CDK2AP2	3.28247e-67	0.585487	0.793112	0.51	0.361	9.84741e-64	ILC
COQ10B	2.0896e-66	0.584959	0.835187	0.475	0.327	6.2688e-63	ILC
GBP5	2.36162e-66	0.584924	2.22672	0.437	0.321	7.08486e-63	ILC
YME1L1	2.33916e-65	0.584266	3.21481	0.545	0.374	7.01748e-62	ILC
NAA16	2.89506e-65	0.584205	3.35281	0.459	0.296	8.68518e-62	ILC
MVP	3.06289e-64	0.416478	1.54007	0.226	0.393	9.18868e-61	ILC
TTBK2	4.31956e-64	0.583422	1.83563	0.494	0.37	1.29587e-60	ILC
BCCIP	2.18538e-63	0.582949	2.12527	0.503	0.374	6.55613e-60	ILC
NPEPPS	1.86158e-62	0.58232	2.33169	0.45	0.326	5.58475e-59	ILC
DNPH1	5.51023e-62	0.581999	0.635449	0.422	0.314	1.65307e-58	ILC
TNFSF10	7.7106e-62	0.5819	1.12871	0.629	0.466	2.31318e-58	ILC
PTGES3	5.67329e-61	0.581306	0.730215	0.557	0.405	1.70199e-57	ILC
KIAA0040	8.5785e-60	0.580491	0.584357	0.457	0.324	2.57355e-56	ILC
ZRANB1	3.28146e-59	0.419914	2.05359	0.186	0.381	9.84437e-56	ILC
LYRM2	2.57533e-57	0.578753	2.17553	0.406	0.31	7.726e-54	ILC
MBOAT7	3.3395e-57	0.421327	0.496154	0.246	0.383	1.00185e-53	ILC
MALAT1	2.25844e-56	0.578081	0.392373	0.542	0.399	6.77533e-53	ILC
BLOC1S6	4.40873e-55	0.422848	3.08816	0.2	0.357	1.32262e-51	ILC
GPBP1	2.25071e-54	0.576638	1.41205	0.488	0.374	6.75213e-51	ILC
TMPO	1.07962e-53	0.57614	1.135	0.388	0.279	3.23885e-50	ILC
MED30	3.01467e-53	0.575812	1.30089	0.422	0.34	9.04402e-50	ILC
WDR75	4.09072e-53	0.575714	0.950255	0.323	0.27	1.22722e-49	ILC
BIRC3	1.78001e-52	0.575242	0.412827	0.502	0.384	5.34003e-49	ILC
SPECC1	3.61565e-52	0.424987	0.387017	0.312	0.48	1.0847e-48	ILC
NRBP1	4.47371e-52	0.574944	1.28806	0.475	0.353	1.34211e-48	ILC
PUM3	4.82427e-52	0.425081	0.548981	0.213	0.293	1.44728e-48	ILC
LCORL	5.04273e-51	0.574156	0.517406	0.408	0.306	1.51282e-47	ILC
PTPRE	1.00606e-50	0.42607	2.77554	0.226	0.398	3.01819e-47	ILC
DNMT1	1.14575e-50	0.573887	0.97078	0.492	0.347	3.43724e-47	ILC
CYB5B	8.60977e-50	0.573222	3.20691	0.456	0.324	2.58293e-46	ILC
CCDC69	1.0468e-49	0.573157	5.84978	0.322	0.289	3.1404e-46	ILC
POM121	7.08776e-49	0.57252	1.4743	0.481	0.35	2.12633e-45	ILC
STK19	1.0867e-48	0.572377	2.95618	0.476	0.354	3.2601e-45	ILC
SNRNP70	6.06201e-48	0.571799	0.655659	0.476	0.352	1.8186e-44	ILC
CHORDC1	8.91732e-48	0.571669	1.28885	0.48	0.332	2.6752e-44	ILC
KIAA2013	5.42582e-47	0.428945	3.13496	0.229	0.376	1.62775e-43	ILC
AFDN	8.1096e-47	0.570918	3.2948	0.529	0.382	2.43288e-43	ILC
MIR4435-2HG	7.13463e-46	0.570171	2.1948	0.402	0.305	2.14039e-42	ILC
ARRDC2	1.48389e-45	0.569917	1.26152	0.564	0.425	4.45167e-42	ILC
MAP3K5	2.00569e-45	0.430187	0.320208	0.209	0.302	6.01708e-42	ILC
ZFP36L1	3.65001e-43	0.567982	0.713574	0.565	0.432	1.095e-39	ILC
ARL4C	2.11897e-42	0.567352	0.609909	0.452	0.38	6.35691e-39	ILC
UBE3A	2.48056e-42	0.567296	0.752857	0.427	0.344	7.44167e-39	ILC
NDUFA5	7.67601e-42	0.566888	1.11304	0.426	0.34	2.3028e-38	ILC
UPF2	1.15475e-41	0.56674	0.681732	0.448	0.354	3.46425e-38	ILC
OPTN	1.64379e-41	0.566611	0.563835	0.425	0.339	4.93137e-38	ILC
ALG13	2.959e-41	0.566397	4.80444	0.409	0.295	8.87699e-38	ILC
STIP1	7.75867e-41	0.566045	0.317959	0.542	0.42	2.3276e-37	ILC
JUN	1.04891e-40	0.565934	1.00395	0.565	0.418	3.14673e-37	ILC
STK24	2.9234e-40	0.434444	0.835549	0.266	0.396	8.7702e-37	ILC
MOB4	5.82562e-40	0.565301	1.26409	0.505	0.366	1.74769e-36	ILC
ELF1	5.44109e-37	0.562713	0.366842	0.41	0.318	1.63233e-33	ILC
EML4	8.09575e-37	0.56256	0.545177	0.36	0.309	2.42873e-33	ILC
JMJD1C	1.77643e-36	0.562255	0.70296	0.416	0.332	5.32928e-33	ILC
TCF12	2.95286e-36	0.437943	0.498046	0.178	0.329	8.85857e-33	ILC
ST3GAL1	5.67153e-36	0.561802	1.13378	0.4	0.329	1.70146e-32	ILC
GTF2H5	7.40019e-34	0.440136	1.09846	0.258	0.399	2.22006e-30	ILC
NAPA	1.45326e-33	0.44041	1.40036	0.298	0.425	4.35979e-30	ILC
TUBA1C	2.13893e-33	0.559433	5.38153	0.559	0.456	6.41678e-30	ILC
ZC3H12A	5.47695e-32	0.558098	1.63138	0.527	0.426	1.64308e-28	ILC
CDK11B	5.1552e-31	0.557157	2.61706	0.458	0.357	1.54656e-27	ILC
AVL9	9.1526e-31	0.556914	3.40665	0.278	0.257	2.74578e-27	ILC
PPP1R9B	2.19117e-30	0.443458	0.312546	0.231	0.363	6.57352e-27	ILC
ARMC1	2.4596e-30	0.443508	1.39948	0.262	0.367	7.3788e-27	ILC
UBR5	2.78883e-30	0.556439	2.65905	0.374	0.311	8.36649e-27	ILC
PNP	1.06465e-29	0.555862	1.30239	0.537	0.419	3.19395e-26	ILC
UBN1	2.86002e-28	0.55442	2.83189	0.444	0.374	8.58007e-25	ILC
ISG20L2	1.88816e-27	0.553575	4.77316	0.493	0.357	5.66447e-24	ILC
MID1IP1	3.61166e-27	0.446718	4.07307	0.301	0.377	1.0835e-23	ILC
ACP1	5.10188e-27	0.446875	3.34577	0.212	0.342	1.53057e-23	ILC
MORF4L2	7.57022e-27	0.552945	1.699	0.453	0.349	2.27107e-23	ILC
GTF2B	6.04718e-26	0.551989	1.613	0.411	0.365	1.81415e-22	ILC
BCL2L11	6.33044e-26	0.551968	0.957342	0.278	0.294	1.89913e-22	ILC
SELENOK	2.23579e-25	0.551378	0.497346	0.494	0.404	6.70737e-22	ILC
SREK1	3.16088e-24	0.550118	0.646728	0.393	0.326	9.48264e-21	ILC
SOX4	7.85683e-24	0.450322	1.16737	0.323	0.433	2.35705e-20	ILC
BCAS2	1.42176e-23	0.549389	1.27812	0.428	0.306	4.26529e-20	ILC
MFSD14B	1.82888e-22	0.451874	4.53942	0.216	0.338	5.48664e-19	ILC
THUMPD1	3.47603e-22	0.547803	2.58111	0.322	0.283	1.04281e-18	ILC
CCDC59	5.88588e-22	0.547537	1.3949	0.41	0.342	1.76577e-18	ILC
SNAP23	7.56533e-22	0.452591	2.38617	0.285	0.371	2.2696e-18	ILC
C4orf48	1.65923e-21	0.452992	1.18132	0.271	0.396	4.9777e-18	ILC
RGS2	2.02469e-21	0.546906	3.09426	0.562	0.455	6.07407e-18	ILC
LRP10	4.24515e-21	0.546524	1.81193	0.4	0.311	1.27354e-17	ILC
LARP1	6.58805e-21	0.546296	0.305077	0.416	0.358	1.97642e-17	ILC
DDX27	8.23653e-21	0.54618	0.971988	0.424	0.345	2.47096e-17	ILC
SNX13	1.9406e-20	0.54573	0.275724	0.384	0.345	5.82179e-17	ILC
TPI1	2.28685e-20	0.545644	2.24	0.568	0.454	6.86054e-17	ILC
SERPINH1	3.37291e-19	0.544202	0.783467	0.428	0.288	1.01187e-15	ILC
PPP1R15A	6.13722e-19	0.543874	2.37243	0.543	0.441	1.84117e-15	ILC
CYCS	6.39309e-19	0.456148	4.84328	0.36	0.414	1.91793e-15	ILC
SAT1	7.01685e-19	0.456199	3.38724	0.415	0.462	2.10506e-15	ILC
HERC1	7.1427e-19	0.543791	2.16306	0.343	0.319	2.14281e-15	ILC
CHIC2	2.15853e-18	0.543179	0.313877	0.44	0.363	6.47558e-15	ILC
PLK2	3.03585e-18	0.542989	8.88841	0.452	0.378	9.10755e-15	ILC
DICER1	2.06798e-17	0.541902	0.329365	0.327	0.292	6.20395e-14	ILC
TDG	1.01754e-16	0.540978	0.797248	0.428	0.352	3.05262e-13	ILC
WDR82	1.02875e-16	0.540972	0.728014	0.408	0.35	3.08626e-13	ILC
ZNF331	1.47596e-16	0.54076	1.36956	0.438	0.388	4.42789e-13	ILC
STX4	1.77491e-16	0.459349	4.09602	0.315	0.399	5.32473e-13	ILC
FKBP4	1.87283e-16	0.540619	1.89536	0.444	0.37	5.61848e-13	ILC
MRFAP1	4.61412e-16	0.459917	0.344311	0.225	0.338	1.38424e-12	ILC
HMOX2	5.06565e-16	0.540027	0.442954	0.381	0.341	1.5197e-12	ILC
SRSF10	7.24937e-16	0.539811	0.556519	0.308	0.29	2.17481e-12	ILC
[truncated: 6,110 more rows]

## Sheet: PBMC
Gene	p_val	auc	avg_log2FC	pct.1	pct.2	p_val_adj	cluster identity
AL513493.1	6.1057e-157	0.948051	0.325179	0.848	0.015	1.22114e-153	ASDC
TCF4	3.46839e-30	0.985359	3.1321	1	0.615	6.93678e-27	ASDC
CCDC50	2.18538e-29	0.97861	2.44879	1	0.51	4.37076e-26	ASDC
JCHAIN	3.99323e-29	0.976097	2.32764	1	0.611	7.98647e-26	ASDC
PPP1R14B	8.86664e-29	0.973569	2.6912	1	0.779	1.77333e-25	ASDC
ITM2C	2.89742e-28	0.968779	2.38348	0.978	0.529	5.79483e-25	ASDC
IRF8	3.54841e-28	0.968062	2.98492	0.978	0.646	7.09683e-25	ASDC
APP	4.44842e-28	0.96715	2.51256	0.978	0.504	8.89685e-25	ASDC
UGCG	8.78012e-28	0.964558	2.72684	0.978	0.497	1.75602e-24	ASDC
BCL11A	1.65258e-27	0.962011	2.31096	1	0.678	3.30517e-24	ASDC
SCN9A	1.90045e-27	0.960097	1.87187	0.957	0.459	3.80091e-24	ASDC
CLEC4C	2.12966e-27	0.959564	1.89927	0.957	0.631	4.25932e-24	ASDC
KRT5	3.02026e-27	0.956402	0.941523	0.957	0.464	6.04053e-24	ASDC
IRF4	4.62548e-27	0.957925	1.74018	0.978	0.429	9.25096e-24	ASDC
SERPINF1	1.01048e-26	0.954293	2.21831	0.957	0.432	2.02096e-23	ASDC
PLD4	1.33959e-26	0.952976	2.05747	0.957	0.502	2.67918e-23	ASDC
IL3RA	1.5933e-26	0.95309	2.19844	0.957	0.529	3.18661e-23	ASDC
AC023590.1	3.68827e-26	0.949609	0.913079	0.957	0.51	7.37653e-23	ASDC
CXCR3	1.83563e-25	0.94341	1.36994	1	0.632	3.67125e-22	ASDC
PTPRE	2.66997e-25	0.942149	1.93961	1	0.563	5.33995e-22	ASDC
PLAC8	4.94238e-25	0.939779	2.11678	1	0.735	9.88477e-22	ASDC
PLEKHD1	7.46099e-25	0.936628	0.848672	0.935	0.342	1.4922e-21	ASDC
C12orf75	1.07022e-24	0.936424	1.98666	1	0.662	2.14043e-21	ASDC
CD74	1.5114e-24	0.935304	1.95338	1	0.939	3.0228e-21	ASDC
RNASE6	3.15715e-24	0.931968	1.9411	0.978	0.818	6.31429e-21	ASDC
CYB561A3	3.74642e-24	0.931146	1.64762	0.978	0.522	7.49284e-21	ASDC
MYBL2	4.79567e-24	0.922954	0.467953	0.913	0.299	9.59134e-21	ASDC
SEC61B	1.15416e-23	0.926802	1.65342	1	0.868	2.30832e-20	ASDC
HERPUD1	1.26539e-23	0.92628	2.03418	1	0.706	2.53079e-20	ASDC
DAB2	1.52058e-23	0.92504	2.28479	0.935	0.581	3.04116e-20	ASDC
CIB2	1.77718e-23	0.924337	1.02266	0.935	0.462	3.55437e-20	ASDC
ALOX5AP	2.61431e-23	0.92325	2.2089	1	0.793	5.22861e-20	ASDC
TXN	4.33667e-23	0.921117	2.42676	1	0.723	8.67334e-20	ASDC
SLC35F3	4.40979e-23	0.919343	0.640962	0.913	0.487	8.81957e-20	ASDC
IRF7	5.16722e-23	0.920099	1.76428	0.957	0.465	1.03344e-19	ASDC
PACSIN1	5.71131e-23	0.918285	0.940603	0.913	0.453	1.14226e-19	ASDC
KCNK10	6.88316e-23	0.896847	0.615096	0.848	0.448	1.37663e-19	ASDC
RHEX	8.02084e-23	0.916846	0.801022	0.913	0.489	1.60417e-19	ASDC
CCDC88A	9.62697e-23	0.917514	1.57873	0.978	0.502	1.92539e-19	ASDC
GAS6	2.01939e-22	0.913513	1.51202	0.913	0.419	4.03877e-19	ASDC
PHACTR1	3.33949e-22	0.911989	1.77551	0.935	0.67	6.67897e-19	ASDC
CST3	7.71714e-22	0.908725	2.16814	0.978	0.905	1.54343e-18	ASDC
VIM	8.14592e-22	0.908569	1.55479	1	0.952	1.62918e-18	ASDC
COBLL1	8.60127e-22	0.906408	1.0657	0.935	0.566	1.72025e-18	ASDC
NRP1	9.34524e-22	0.906103	0.587907	0.913	0.685	1.86905e-18	ASDC
MED12L	3.77998e-21	0.900056	0.755999	0.891	0.366	7.55996e-18	ASDC
AC119428.2	4.04832e-21	0.900681	1.0975	0.891	0.554	8.09663e-18	ASDC
LTK	4.76479e-21	0.899486	1.10115	0.891	0.507	9.52958e-18	ASDC
TNFRSF21	5.09503e-21	0.894781	0.561785	0.87	0.306	1.01901e-17	ASDC
C12orf45	6.63826e-21	0.898876	1.20966	0.957	0.527	1.32765e-17	ASDC
AFF3	7.64893e-21	0.898071	1.0911	0.935	0.513	1.52979e-17	ASDC
HLA-DPA1	8.31964e-21	0.898189	1.6227	1	0.84	1.66393e-17	ASDC
HLA-DMA	8.36328e-21	0.898079	1.71007	1	0.811	1.67266e-17	ASDC
PPP1R14A	9.85456e-21	0.89666	1.8988	0.891	0.606	1.97091e-17	ASDC
SMC6	1.02587e-20	0.896872	1.03917	0.935	0.443	2.05174e-17	ASDC
CTSZ	1.14818e-20	0.896603	1.5557	0.978	0.675	2.29637e-17	ASDC
RUNX2	1.6594e-20	0.894667	1.3051	0.935	0.479	3.3188e-17	ASDC
CD1C	2.76623e-20	0.892066	0.305007	0.935	0.718	5.53246e-17	ASDC
SPINT2	2.95142e-20	0.892221	1.31793	0.978	0.724	5.90285e-17	ASDC
MZB1	3.95337e-20	0.890322	1.61256	0.891	0.471	7.90675e-17	ASDC
MAPKAPK2	4.84989e-20	0.889872	1.38246	0.978	0.534	9.69977e-17	ASDC
SAMHD1	5.15515e-20	0.889884	1.59926	0.978	0.77	1.03103e-16	ASDC
SEL1L3	7.39527e-20	0.887867	1.23445	0.935	0.49	1.47905e-16	ASDC
H2AFY	7.82048e-20	0.887933	1.49913	1	0.743	1.5641e-16	ASDC
HLA-DPB1	9.10227e-20	0.887312	1.60496	1	0.925	1.82045e-16	ASDC
RNF130	1.67103e-19	0.884333	1.50102	0.978	0.638	3.34206e-16	ASDC
HLA-DMB	2.175e-19	0.88309	1.43355	0.978	0.763	4.35e-16	ASDC
FABP5	2.31085e-19	0.882622	1.28515	0.935	0.601	4.62169e-16	ASDC
LILRA4	3.78818e-19	0.877736	2.05662	0.848	0.35	7.57637e-16	ASDC
RRBP1	5.97334e-19	0.878226	1.0022	1	0.474	1.19467e-15	ASDC
SLC1A5	6.11479e-19	0.877996	1.26044	0.935	0.478	1.22296e-15	ASDC
NREP	6.31163e-19	0.877556	1.10716	0.87	0.488	1.26233e-15	ASDC
TCL1A	7.42921e-19	0.877101	0.416758	0.935	0.815	1.48584e-15	ASDC
HLA-DRB1	7.43751e-19	0.877466	1.49472	1	0.921	1.4875e-15	ASDC
HLA-DRA	9.06808e-19	0.876521	1.65766	1	0.929	1.81362e-15	ASDC
LINC00996	1.01071e-18	0.874865	1.29178	0.87	0.458	2.02142e-15	ASDC
ALDH2	1.08299e-18	0.875455	1.42087	0.935	0.802	2.16599e-15	ASDC
MEF2C	1.23801e-18	0.874895	1.27101	1	0.776	2.47602e-15	ASDC
PNOC	1.31522e-18	0.873768	0.283599	0.913	0.622	2.63044e-15	ASDC
FCGRT	1.42904e-18	0.874259	1.53798	0.978	0.809	2.85808e-15	ASDC
DERL3	1.59182e-18	0.872402	0.823946	0.87	0.525	3.18363e-15	ASDC
BLNK	1.90166e-18	0.87204	1.22251	0.87	0.571	3.80332e-15	ASDC
CYBA	1.94522e-18	0.872909	1.14203	1	0.915	3.89044e-15	ASDC
TAGLN2	2.69555e-18	0.871322	1.2179	1	0.889	5.3911e-15	ASDC
HSP90B1	3.10317e-18	0.870597	1.61171	1	0.789	6.20635e-15	ASDC
ST6GALNAC4	3.4769e-18	0.869678	1.09815	0.891	0.478	6.9538e-15	ASDC
PMEPA1	3.55766e-18	0.869139	0.826608	0.87	0.45	7.11532e-15	ASDC
CAPG	3.69776e-18	0.869575	1.34778	0.978	0.707	7.39552e-15	ASDC
HLA-DQB1	4.99329e-18	0.868302	1.47437	1	0.917	9.98658e-15	ASDC
SCARA5	6.22978e-18	0.851191	0.299133	0.761	0.132	1.24596e-14	ASDC
S100A10	7.14272e-18	0.866617	1.67447	1	0.946	1.42854e-14	ASDC
UNC93B1	7.35574e-18	0.866165	0.865845	0.957	0.523	1.47115e-14	ASDC
HLA-DQA1	8.86421e-18	0.865436	1.58734	0.978	0.851	1.77284e-14	ASDC
TGFBI	1.25638e-17	0.863362	1.33885	0.891	0.549	2.51276e-14	ASDC
DST	1.38083e-17	0.862871	0.812842	0.891	0.525	2.76167e-14	ASDC
HLA-DRB5	1.38862e-17	0.863293	1.4356	1	0.891	2.77724e-14	ASDC
HIP1	1.64591e-17	0.861952	0.957178	0.913	0.466	3.29182e-14	ASDC
TNNI2	1.64598e-17	0.861622	1.05708	0.87	0.457	3.29196e-14	ASDC
SCT	1.9649e-17	0.855471	1.58323	0.804	0.236	3.9298e-14	ASDC
CTSH	2.02468e-17	0.861308	1.1223	1	0.694	4.04936e-14	ASDC
PPIB	2.11294e-17	0.861262	1.23719	1	0.865	4.22588e-14	ASDC
RAB11FIP1	2.84047e-17	0.859597	1.1198	0.978	0.59	5.68095e-14	ASDC
IGFBP3	3.02075e-17	0.858839	0.592099	0.87	0.479	6.0415e-14	ASDC
JAML	3.50462e-17	0.858587	1.2592	0.957	0.696	7.00924e-14	ASDC
MGLL	3.82861e-17	0.857535	0.955693	0.848	0.5	7.65722e-14	ASDC
LILRB4	5.72232e-17	0.855534	1.24782	0.848	0.537	1.14446e-13	ASDC
CIITA	8.81827e-17	0.853857	1.02746	0.957	0.684	1.76365e-13	ASDC
TSPAN13	8.96579e-17	0.853121	1.15384	0.848	0.56	1.79316e-13	ASDC
GAPT	1.04782e-16	0.852797	1.39205	0.891	0.611	2.09563e-13	ASDC
TUBA1B	1.79268e-16	0.850457	1.16387	1	0.707	3.58536e-13	ASDC
BTK	2.68568e-16	0.847998	0.669159	0.913	0.637	5.37136e-13	ASDC
PLEK	3.09041e-16	0.847672	1.26859	1	0.787	6.18082e-13	ASDC
EPHA2	3.90179e-16	0.839248	0.332785	0.783	0.286	7.80358e-13	ASDC
CLIC3	4.51601e-16	0.845444	1.25341	0.935	0.685	9.03202e-13	ASDC
HLA-DOA	4.86765e-16	0.84495	0.785832	0.891	0.595	9.7353e-13	ASDC
MPEG1	6.17041e-16	0.844061	1.28078	1	0.841	1.23408e-12	ASDC
SLC15A4	7.46444e-16	0.842893	1.05967	0.957	0.522	1.49289e-12	ASDC
CUX1	3.08978e-15	0.835519	0.997606	0.978	0.576	6.17956e-12	ASDC
DDIT4	3.16842e-15	0.83547	1.18703	0.957	0.883	6.33684e-12	ASDC
CLIC2	3.83778e-15	0.83337	0.592444	0.826	0.447	7.67556e-12	ASDC
AC004846.1	4.81376e-15	0.832315	0.471379	0.804	0.362	9.62752e-12	ASDC
RNASET2	5.61175e-15	0.83244	1.10124	0.978	0.641	1.12235e-11	ASDC
SPIB	6.13896e-15	0.831476	1.2839	0.826	0.416	1.22779e-11	ASDC
MAP1A	6.52019e-15	0.830404	0.619579	0.804	0.378	1.30404e-11	ASDC
SYK	7.27185e-15	0.830915	0.972003	0.935	0.772	1.45437e-11	ASDC
PTPRS	8.63132e-15	0.82895	0.284835	0.804	0.283	1.72626e-11	ASDC
ACTG1	8.71157e-15	0.830191	0.928389	1	0.987	1.74231e-11	ASDC
LPCAT2	9.79227e-15	0.828919	0.461829	0.891	0.64	1.95845e-11	ASDC
FAM129C	1.26898e-14	0.827532	0.828433	0.848	0.656	2.53796e-11	ASDC
LCNL1	1.47811e-14	0.826012	0.680122	0.804	0.403	2.95623e-11	ASDC
GSN	1.48808e-14	0.827009	1.01812	0.87	0.655	2.97615e-11	ASDC
DAAM1	1.70561e-14	0.826209	0.776557	0.87	0.576	3.41121e-11	ASDC
SOX4	2.47038e-14	0.824168	1.36513	0.87	0.579	4.94076e-11	ASDC
GPR183	2.78613e-14	0.823536	1.27743	0.891	0.529	5.57227e-11	ASDC
SIGLEC6	2.81005e-14	0.815875	0.659887	0.739	0.24	5.6201e-11	ASDC
LGMN	3.35994e-14	0.822268	1.3036	0.804	0.587	6.71988e-11	ASDC
GSTP1	4.4168e-14	0.821251	1.19052	1	0.735	8.8336e-11	ASDC
BID	4.93626e-14	0.820425	0.74983	0.935	0.486	9.87253e-11	ASDC
CLEC10A	6.65242e-14	0.818412	1.19667	0.826	0.691	1.33048e-10	ASDC
CANX	9.10801e-14	0.817147	1.10128	0.978	0.678	1.8216e-10	ASDC
FCER1G	1.25252e-13	0.815425	1.13984	1	0.915	2.50504e-10	ASDC
ANXA2	1.35701e-13	0.814915	1.15328	0.935	0.677	2.71401e-10	ASDC
KCTD12	1.55465e-13	0.814075	0.784882	0.935	0.785	3.1093e-10	ASDC
CHML	1.62798e-13	0.813639	0.377611	0.87	0.467	3.25595e-10	ASDC
PROC	1.73963e-13	0.805484	0.657002	0.717	0.277	3.47927e-10	ASDC
GRN	2.29841e-13	0.811914	0.981926	0.957	0.785	4.59682e-10	ASDC
TFRC	2.41748e-13	0.811407	0.675902	0.87	0.443	4.83495e-10	ASDC
SLAMF7	2.92516e-13	0.81027	0.852346	0.87	0.557	5.85032e-10	ASDC
AHNAK	3.02842e-13	0.810405	1.15334	1	0.778	6.05684e-10	ASDC
CD4	5.18326e-13	0.807105	1.00439	0.87	0.512	1.03665e-09	ASDC
MMRN1	6.25847e-13	0.80533	0.43985	0.783	0.368	1.25169e-09	ASDC
EPHB1	7.02986e-13	0.802916	0.787999	0.739	0.417	1.40597e-09	ASDC
AL096865.1	7.45079e-13	0.804717	0.493003	0.804	0.491	1.49016e-09	ASDC
LRRC26	8.04119e-13	0.802105	0.447317	0.739	0.359	1.60824e-09	ASDC
P2RY6	8.13213e-13	0.800541	0.540976	0.739	0.419	1.62643e-09	ASDC
UNC119	8.34167e-13	0.804373	0.902076	0.935	0.688	1.66833e-09	ASDC
TRAF4	8.40339e-13	0.804132	0.739421	0.804	0.406	1.68068e-09	ASDC
MYCL	8.67569e-13	0.803758	0.609399	0.804	0.718	1.73514e-09	ASDC
SFT2D2	8.80623e-13	0.804095	1.17753	0.957	0.679	1.76125e-09	ASDC
PRCP	9.05319e-13	0.80387	0.479196	0.913	0.574	1.81064e-09	ASDC
ADAM19	9.62956e-13	0.803354	0.471238	0.848	0.535	1.92591e-09	ASDC
SMPD3	1.03134e-12	0.80273	0.759597	0.804	0.446	2.06268e-09	ASDC
AC007952.4	1.05748e-12	0.802984	0.679355	0.935	0.645	2.11496e-09	ASDC
THBD	1.14194e-12	0.800517	0.524766	0.761	0.351	2.28388e-09	ASDC
GNAQ	1.20448e-12	0.802207	0.89911	0.87	0.56	2.40895e-09	ASDC
PYCARD	1.212e-12	0.802288	0.93719	0.978	0.652	2.424e-09	ASDC
MYO1E	1.244e-12	0.801653	1.24348	0.783	0.515	2.488e-09	ASDC
SUB1	1.52987e-12	0.801016	0.82448	1	0.895	3.05975e-09	ASDC
RUFY3	1.58572e-12	0.800556	0.961519	0.848	0.57	3.17144e-09	ASDC
CORO1C	1.58917e-12	0.800475	0.890993	0.848	0.509	3.17834e-09	ASDC
HDLBP	1.59701e-12	0.800538	0.462132	0.957	0.468	3.19401e-09	ASDC
FCHSD2	3.44821e-12	0.795887	0.772192	0.804	0.413	6.89643e-09	ASDC
SULF2	3.61863e-12	0.795681	1.32983	0.848	0.728	7.23725e-09	ASDC
C9orf72	4.53372e-12	0.794291	0.261444	0.913	0.56	9.06745e-09	ASDC
QKI	4.91212e-12	0.793923	0.969527	0.978	0.682	9.82425e-09	ASDC
YWHAE	5.21168e-12	0.793527	0.744658	0.935	0.52	1.04234e-08	ASDC
LYN	6.36927e-12	0.792374	0.965042	0.935	0.755	1.27385e-08	ASDC
CFP	7.59031e-12	0.791235	0.464297	0.957	0.651	1.51806e-08	ASDC
EGLN3	7.73574e-12	0.790753	0.517356	0.783	0.563	1.54715e-08	ASDC
RPLP0	1.11728e-11	0.789057	0.685525	1	0.93	2.23456e-08	ASDC
SNX18	1.13106e-11	0.788738	0.665726	0.87	0.461	2.26212e-08	ASDC
CLEC4A	1.26307e-11	0.78804	0.770018	0.848	0.734	2.52614e-08	ASDC
PPM1J	1.37178e-11	0.78642	0.764688	0.739	0.256	2.74357e-08	ASDC
RASSF2	1.54473e-11	0.786847	0.843871	0.891	0.555	3.08947e-08	ASDC
DPYSL2	2.27267e-11	0.784474	1.0436	0.848	0.489	4.54535e-08	ASDC
TET2	2.85312e-11	0.783028	0.513524	0.913	0.583	5.70624e-08	ASDC
GRK3	2.93268e-11	0.782826	0.365958	0.913	0.697	5.86537e-08	ASDC
FAM49A	2.98477e-11	0.782692	0.444106	0.935	0.612	5.96955e-08	ASDC
CBFA2T3	2.98632e-11	0.782422	0.926087	0.783	0.643	5.97265e-08	ASDC
MTURN	3.12254e-11	0.782359	0.39688	0.804	0.588	6.24507e-08	ASDC
WDFY4	3.66734e-11	0.780939	0.860238	0.761	0.527	7.33469e-08	ASDC
KLF4	3.74235e-11	0.781187	1.17588	0.826	0.679	7.48469e-08	ASDC
DNASE1L3	4.64303e-11	0.779287	1.05624	0.739	0.52	9.28606e-08	ASDC
SELL	6.24353e-11	0.778204	0.984698	0.935	0.759	1.24871e-07	ASDC
GNAI2	6.38623e-11	0.778138	0.739033	1	0.855	1.27725e-07	ASDC
CTNNA1	6.98534e-11	0.777341	0.418597	0.87	0.585	1.39707e-07	ASDC
KDELR2	7.17052e-11	0.777245	0.578765	0.957	0.634	1.4341e-07	ASDC
SH2B3	7.54964e-11	0.776843	0.698197	0.848	0.535	1.50993e-07	ASDC
NAIP	7.76075e-11	0.776702	0.420724	0.935	0.605	1.55215e-07	ASDC
FZD3	8.06428e-11	0.776274	0.559077	0.761	0.436	1.61286e-07	ASDC
2023-03-01	8.54418e-11	0.776171	0.654015	0.957	0.835	1.70884e-07	ASDC
RHOC	9.14061e-11	0.775622	0.796368	0.848	0.572	1.82812e-07	ASDC
CAT	9.42709e-11	0.775468	0.743987	0.87	0.543	1.88542e-07	ASDC
MGST2	9.98302e-11	0.774994	0.977338	0.783	0.508	1.9966e-07	ASDC
APAF1	1.08186e-10	0.774524	0.333813	0.913	0.414	2.16372e-07	ASDC
MYB	1.09362e-10	0.774156	0.316393	0.761	0.576	2.18725e-07	ASDC
PLAUR	1.13904e-10	0.774131	0.370207	0.87	0.535	2.27808e-07	ASDC
CYBB	1.14369e-10	0.774336	0.748568	0.978	0.861	2.28738e-07	ASDC
KLF10	1.17735e-10	0.774031	0.742219	0.891	0.654	2.3547e-07	ASDC
GLUL	1.20865e-10	0.773896	0.874189	0.891	0.611	2.4173e-07	ASDC
FOS	1.3013e-10	0.773496	0.563784	0.978	0.763	2.60261e-07	ASDC
MS4A6A	1.31747e-10	0.773359	0.268672	0.935	0.835	2.63494e-07	ASDC
DUSP5	1.37794e-10	0.772891	0.734759	0.783	0.425	2.75588e-07	ASDC
ACTR2	1.99006e-10	0.770805	0.891849	1	0.864	3.98012e-07	ASDC
CCR2	2.08213e-10	0.770071	0.550949	0.783	0.484	4.16427e-07	ASDC
SEC14L1	2.16017e-10	0.770112	0.358868	0.957	0.692	4.32034e-07	ASDC
C20orf27	2.3098e-10	0.769597	0.886968	0.804	0.473	4.61961e-07	ASDC
AXL	2.37335e-10	0.767943	1.1653	0.717	0.457	4.74669e-07	ASDC
KYNU	2.41911e-10	0.769235	0.664947	0.826	0.749	4.83823e-07	ASDC
SSR3	2.85271e-10	0.76836	0.876454	0.978	0.718	5.70542e-07	ASDC
PDIA6	3.11412e-10	0.767758	0.973855	0.957	0.682	6.22823e-07	ASDC
CD33	3.11963e-10	0.767468	0.328699	0.804	0.535	6.23927e-07	ASDC
PEBP1	3.48237e-10	0.767052	0.840438	0.978	0.714	6.96475e-07	ASDC
AREG	3.68134e-10	0.766407	0.390316	0.87	0.657	7.36267e-07	ASDC
OSTC	4.66769e-10	0.765034	0.970772	0.891	0.562	9.33538e-07	ASDC
STXBP2	5.86044e-10	0.763536	0.509619	0.957	0.652	1.17209e-06	ASDC
SMIM14	6.61775e-10	0.762681	0.531111	0.87	0.611	1.32355e-06	ASDC
YBX1	6.78658e-10	0.762682	0.668898	1	0.91	1.35732e-06	ASDC
SPATS2L	7.71551e-10	0.761497	0.694746	0.783	0.533	1.5431e-06	ASDC
RGS16	8.71403e-10	0.760291	0.416276	0.739	0.408	1.74281e-06	ASDC
ENHO	1.0202e-09	0.759042	0.291308	0.717	0.385	2.04039e-06	ASDC
SNRNP25	1.24988e-09	0.758269	0.779955	0.761	0.503	2.49976e-06	ASDC
NBPF14	1.26014e-09	0.758169	0.561561	0.783	0.463	2.52028e-06	ASDC
SYNGR2	1.39731e-09	0.757624	0.689577	0.848	0.61	2.79462e-06	ASDC
DSE	1.42e-09	0.757433	0.661846	0.804	0.571	2.84001e-06	ASDC
LGALS1	1.61095e-09	0.756758	1.10945	0.978	0.8	3.2219e-06	ASDC
ATF5	1.6189e-09	0.756494	0.539663	0.783	0.45	3.2378e-06	ASDC
CLEC12A	1.6582e-09	0.756467	0.317846	0.957	0.73	3.3164e-06	ASDC
SLC41A2	1.78536e-09	0.754824	0.691607	0.696	0.267	3.57071e-06	ASDC
ZFAT	1.94293e-09	0.755157	0.534836	0.739	0.438	3.88586e-06	ASDC
SCAMP5	1.9528e-09	0.753899	0.320836	0.696	0.244	3.9056e-06	ASDC
SMCO4	2.04574e-09	0.754997	0.505703	0.87	0.734	4.09147e-06	ASDC
MLEC	2.07976e-09	0.754855	0.737618	0.913	0.589	4.15953e-06	ASDC
SLC4A3	2.63442e-09	0.747299	0.461683	0.63	0.343	5.26884e-06	ASDC
ARHGAP24	2.86621e-09	0.752424	0.280703	0.826	0.745	5.73242e-06	ASDC
FAM129A	3.28437e-09	0.751625	0.573628	0.848	0.655	6.56875e-06	ASDC
FADS1	3.33514e-09	0.751422	0.374919	0.783	0.565	6.67028e-06	ASDC
GNB4	4.19928e-09	0.749885	0.41184	0.826	0.631	8.39855e-06	ASDC
S100A6	5.5094e-09	0.748215	0.848644	1	0.986	1.10188e-05	ASDC
DAPK1	9.28994e-09	0.744102	0.658183	0.739	0.5	1.85799e-05	ASDC
SPECC1	1.04256e-08	0.743398	0.615239	0.783	0.532	2.08512e-05	ASDC
GAS7	1.18342e-08	0.742457	0.29775	0.848	0.55	2.36684e-05	ASDC
NRIP1	1.21033e-08	0.742363	0.399203	0.826	0.568	2.42066e-05	ASDC
CTSB	1.25234e-08	0.742189	0.485002	0.891	0.614	2.50469e-05	ASDC
STMN1	1.67591e-08	0.739968	1.22595	0.739	0.56	3.35181e-05	ASDC
SPCS1	1.75987e-08	0.739757	0.692201	0.957	0.68	3.51974e-05	ASDC
SLC7A5	1.81855e-08	0.739217	0.572996	0.761	0.438	3.6371e-05	ASDC
ANXA5	2.11451e-08	0.738386	0.660044	0.913	0.627	4.22902e-05	ASDC
SPCS3	2.36825e-08	0.737543	0.552615	0.978	0.64	4.73649e-05	ASDC
UPK3A	2.47282e-08	0.73613	0.295875	0.696	0.46	4.94563e-05	ASDC
CDH1	2.72121e-08	0.735361	0.494909	0.674	0.307	5.44242e-05	ASDC
RUBCNL	3.12663e-08	0.735111	0.638844	0.717	0.663	6.25326e-05	ASDC
AC011893.1	3.43124e-08	0.732433	0.261316	0.652	0.184	6.86248e-05	ASDC
DNAJB11	3.70909e-08	0.734074	0.347298	0.826	0.508	7.41819e-05	ASDC
FGD2	3.91708e-08	0.733615	0.567929	0.783	0.635	7.83416e-05	ASDC
H1FX	4.12844e-08	0.733455	0.720054	0.978	0.821	8.25688e-05	ASDC
NPC2	4.13701e-08	0.733437	0.842561	0.978	0.864	8.27402e-05	ASDC
RELT	4.22733e-08	0.733075	0.395709	0.783	0.528	8.45467e-05	ASDC
PPA1	4.56283e-08	0.732582	0.686229	0.826	0.511	9.12566e-05	ASDC
TBC1D8	4.62368e-08	0.732035	0.41247	0.761	0.569	9.24735e-05	ASDC
SKAP2	4.64491e-08	0.732484	0.565699	0.87	0.676	9.28981e-05	ASDC
CPED1	5.24982e-08	0.731198	0.306098	0.717	0.505	0.000104996	ASDC
JAK2	5.87217e-08	0.730672	0.611839	0.87	0.64	0.000117443	ASDC
HSPD1	6.10938e-08	0.730387	0.495282	0.848	0.555	0.000122188	ASDC
TUBA1C	6.22811e-08	0.730162	0.264114	0.87	0.555	0.000124562	ASDC
NCOA3	6.42488e-08	0.729988	0.453405	0.87	0.576	0.000128498	ASDC
HVCN1	6.86578e-08	0.729423	0.33718	0.891	0.549	0.000137316	ASDC
SELENOS	7.39081e-08	0.728905	0.946143	0.804	0.546	0.000147816	ASDC
NCOA4	7.82081e-08	0.728506	0.438942	0.848	0.542	0.000156416	ASDC
LIMA1	7.8471e-08	0.72834	0.311288	0.739	0.411	0.000156942	ASDC
NAGK	8.15342e-08	0.7282	0.525299	0.913	0.585	0.000163068	ASDC
AC020656.1	9.29147e-08	0.727172	0.566511	0.87	0.728	0.000185829	ASDC
CD86	1.01018e-07	0.726421	0.336624	0.826	0.724	0.000202036	ASDC
AHR	1.27295e-07	0.724627	0.519572	0.739	0.489	0.000254589	ASDC
FTH1	1.43014e-07	0.723965	0.260404	1	0.997	0.000286029	ASDC
TIFAB	1.45539e-07	0.716958	0.287309	0.565	0.335	0.000291079	ASDC
HNRNPAB	1.4812e-07	0.72353	0.54146	0.848	0.539	0.00029624	ASDC
TBC1D9	1.60091e-07	0.722773	0.573598	0.717	0.638	0.000320181	ASDC
MIS18BP1	1.6018e-07	0.722955	0.437587	0.891	0.587	0.000320361	ASDC
VCL	1.60207e-07	0.7229	0.327298	0.87	0.506	0.000320414	ASDC
NCF1	1.64734e-07	0.722765	0.274537	0.935	0.713	0.000329468	ASDC
ZEB2	1.70104e-07	0.722548	0.666285	0.957	0.784	0.000340209	ASDC
HCK	1.76483e-07	0.722136	0.318916	0.826	0.769	0.000352965	ASDC
MFSD1	1.83793e-07	0.721832	0.312291	0.87	0.567	0.000367586	ASDC
HSPA5	1.90841e-07	0.721589	0.484154	0.957	0.645	0.000381683	ASDC
NET1	1.98737e-07	0.72107	0.418209	0.696	0.463	0.000397475	ASDC
TYROBP	2.07402e-07	0.721017	0.484448	1	0.939	0.000414804	ASDC
CALR	2.21461e-07	0.720443	0.69385	0.935	0.73	0.000442922	ASDC
STX7	2.36544e-07	0.719873	1.16424	0.826	0.577	0.000473089	ASDC
CES1	2.53931e-07	0.719145	0.496389	0.717	0.507	0.000507862	ASDC
LMO4	2.92488e-07	0.71812	0.449262	0.826	0.489	0.000584977	ASDC
CDCA7L	3.1051e-07	0.717535	0.621338	0.717	0.57	0.000621021	ASDC
SEC61G	3.15415e-07	0.71763	0.707136	1	0.707	0.00063083	ASDC
FUT7	3.53298e-07	0.716455	0.364665	0.739	0.436	0.000706597	ASDC
KIAA0930	4.07611e-07	0.715455	0.404452	0.783	0.67	0.000815221	ASDC
CYFIP1	4.42956e-07	0.714709	0.32181	0.739	0.544	0.000885912	ASDC
CMTM6	4.65787e-07	0.714464	0.479545	0.957	0.706	0.000931573	ASDC
TPP1	5.02391e-07	0.713781	0.601901	0.804	0.56	0.00100478	ASDC
SLC25A5	5.76485e-07	0.712742	0.557698	0.978	0.703	0.00115297	ASDC
CD302	5.94917e-07	0.712348	0.580996	0.761	0.544	0.00118983	ASDC
IGSF6	6.50758e-07	0.711671	0.299145	0.826	0.702	0.00130152	ASDC
PLEKHO1	7.21648e-07	0.710855	0.651383	0.891	0.71	0.0014433	ASDC
PPP1R15A	7.2642e-07	0.710719	0.450341	0.804	0.511	0.00145284	ASDC
PLSCR1	8.55523e-07	0.709386	0.327489	0.848	0.6	0.00171105	ASDC
PIK3AP1	8.92046e-07	0.708978	0.416456	0.783	0.584	0.00178409	ASDC
DAPP1	9.96263e-07	0.708143	0.267274	0.913	0.751	0.00199253	ASDC
PEA15	9.97055e-07	0.708031	0.384087	0.717	0.523	0.00199411	ASDC
COTL1	1.29213e-06	0.706053	0.468882	1	0.89	0.00258427	ASDC
SRGN	1.73944e-06	0.703533	0.593271	0.978	0.884	0.00347889	ASDC
PSMA4	1.89126e-06	0.702765	0.525665	0.957	0.764	0.00378252	ASDC
MYDGF	1.89196e-06	0.702649	0.396997	0.783	0.474	0.00378391	ASDC
HRH2	1.90523e-06	0.70258	0.464203	0.783	0.695	0.00381046	ASDC
TPM4	2.3099e-06	0.700966	0.407708	0.783	0.505	0.00461979	ASDC
PTCRA	2.5879e-06	0.699762	0.301496	0.761	0.738	0.00517581	ASDC
GRINA	3.518e-06	0.697266	0.326507	0.804	0.586	0.007036	ASDC
APOBR	3.93677e-06	0.696228	0.282477	0.717	0.489	0.00787354	ASDC
AP1S2	4.47565e-06	0.695233	0.342035	0.913	0.654	0.00895131	ASDC
LYZ	4.54302e-06	0.695159	0.322433	1	0.954	0.00908603	ASDC
RGS1	4.59496e-06	0.694799	0.43426	0.674	0.646	0.00918992	ASDC
SPI1	4.7823e-06	0.694566	0.481973	0.761	0.643	0.0095646	ASDC
SLC15A3	5.05931e-06	0.693899	0.297337	0.717	0.578	0.0101186	ASDC
IL6R	5.13372e-06	0.693921	0.399994	0.783	0.567	0.0102674	ASDC
PLXNA4	5.13659e-06	0.69334	0.306477	0.63	0.243	0.0102732	ASDC
PTMS	5.47553e-06	0.693264	0.765618	0.696	0.566	0.0109511	ASDC
PDIA4	5.86031e-06	0.692712	0.446156	0.717	0.485	0.0117206	ASDC
MANF	6.25689e-06	0.692159	0.68175	0.804	0.64	0.0125138	ASDC
SDF2L1	6.62839e-06	0.69161	0.324304	0.761	0.489	0.0132568	ASDC
BRI3	7.01514e-06	0.691238	0.2928	0.978	0.854	0.0140303	ASDC
PAK1	7.25085e-06	0.690826	0.302303	0.783	0.573	0.0145017	ASDC
HAMP	7.6578e-06	0.689935	0.739849	0.63	0.364	0.0153156	ASDC
C15orf39	8.07737e-06	0.689803	0.400402	0.696	0.5	0.0161547	ASDC
TUBB	8.44496e-06	0.689482	0.367279	0.891	0.579	0.0168899	ASDC
STAT2	1.04848e-05	0.687474	0.513907	0.826	0.653	0.0209697	ASDC
RAB31	1.05532e-05	0.687425	0.350705	0.87	0.835	0.0211065	ASDC
MTHFD2	1.10814e-05	0.686906	0.273083	0.761	0.557	0.0221628	ASDC
RAB10	1.12157e-05	0.686857	0.279046	0.87	0.538	0.0224314	ASDC
SSR4	1.13765e-05	0.686825	0.561945	1	0.892	0.0227529	ASDC
ARMH1	1.23774e-05	0.685839	0.253348	0.761	0.564	0.0247547	ASDC
HHEX	1.32145e-05	0.685207	0.320848	0.717	0.492	0.026429	ASDC
PTGDS	1.32443e-05	0.685141	2.07122	0.652	0.501	0.0264887	ASDC
SNX3	1.33203e-05	0.685282	0.262648	0.913	0.553	0.0266406	ASDC
CSF1R	1.65114e-05	0.683146	0.27288	0.739	0.674	0.0330227	ASDC
BASP1	1.76073e-05	0.682535	0.972142	0.652	0.707	0.0352146	ASDC
SPATS2	1.82296e-05	0.682206	0.307285	0.652	0.474	0.0364592	ASDC
CTSC	2.38132e-05	0.6798	0.511756	0.891	0.594	0.0476263	ASDC
TMEM170B	2.45632e-05	0.679393	0.316772	0.739	0.646	0.0491264	ASDC
MS4A1	0	0.977405	3.54159	1	0.741	0	Bintermediate
CD79A	0	0.959848	2.76195	0.994	0.706	0	Bintermediate
RALGPS2	0	0.958096	2.5182	0.983	0.484	0	Bintermediate
BANK1	0	0.957483	2.494	0.983	0.547	0	Bintermediate
IGHM	0	0.938944	2.62786	0.984	0.81	0	Bintermediate
CD74	0	0.930216	1.94582	1	0.938	0	Bintermediate
CD79B	0	0.927622	1.91889	0.974	0.563	0	Bintermediate
IGLC3	0	0.926971	2.13353	0.961	0.752	0	Bintermediate
LINC01781	0	0.922783	0.747479	0.933	0.567	0	Bintermediate
HLA-DQA1	0	0.922518	2.05388	0.998	0.849	0	Bintermediate
HLA-DRA	0	0.921999	2.00742	1	0.928	0	Bintermediate
LINC00926	0	0.920677	1.66627	0.958	0.605	0	Bintermediate
BHLHE41	0	0.919277	0.713773	0.896	0.214	0	Bintermediate
HLA-DQB1	0	0.917253	2.04588	0.999	0.916	0	Bintermediate
IGKC	0	0.912216	3.26223	0.966	0.763	0	Bintermediate
TNFRSF13C	0	0.907605	1.54947	0.935	0.663	0	Bintermediate
PDLIM1	0	0.901322	1.3192	0.961	0.733	0	Bintermediate
TCF4	0	0.899353	1.74183	0.933	0.611	0	Bintermediate
BCL11A	0	0.897272	1.51015	0.948	0.675	0	Bintermediate
CD1C	0	0.896718	1.11454	0.911	0.716	0	Bintermediate
IGHD	0	0.885994	1.37298	0.927	0.73	0	Bintermediate
RASGRP3	0	0.88335	0.652966	0.902	0.508	0	Bintermediate
HLA-DPA1	0	0.880301	1.59041	0.998	0.838	0	Bintermediate
HLA-DPB1	0	0.879627	1.55109	0.998	0.924	0	Bintermediate
CXXC5	0	0.877423	1.35605	0.948	0.586	0	Bintermediate
FAM129C	0	0.873814	0.772623	0.895	0.652	0	Bintermediate
HLA-DRB1	0	0.870086	1.5593	0.998	0.92	0	Bintermediate
IGHG3	0	0.868033	0.886239	0.831	0.379	0	Bintermediate
PKIG	0	0.867078	0.947767	0.889	0.613	0	Bintermediate
SOX5	0	0.866631	0.387409	0.822	0.2	0	Bintermediate
C16orf74	0	0.856173	0.583841	0.93	0.666	0	Bintermediate
LY86	0	0.853991	1.0842	0.958	0.759	0	Bintermediate
JCHAIN	0	0.851056	1.15233	0.861	0.607	0	Bintermediate
FCRLA	0	0.850581	1.15302	0.844	0.561	0	Bintermediate
CCDC50	0	0.849591	1.31979	0.887	0.506	0	Bintermediate
IGLC2	0	0.846926	1.96743	0.899	0.753	0	Bintermediate
2023-03-01	0	0.844482	1.23299	0.98	0.833	0	Bintermediate
IGHG4	0	0.838643	0.37307	0.821	0.584	0	Bintermediate
LINC01857	0	0.836859	1.27762	0.809	0.422	0	Bintermediate
PNOC	0	0.83619	0.742503	0.843	0.619	0	Bintermediate
COBLL1	0	0.832192	1.0469	0.815	0.563	0	Bintermediate
BASP1	0	0.83178	0.933361	0.886	0.705	0	Bintermediate
STX7	0	0.831258	1.23009	0.948	0.572	0	Bintermediate
MEF2C	0	0.831035	1.13697	0.962	0.774	0	Bintermediate
TNFRSF13B	0	0.827406	1.07051	0.773	0.463	0	Bintermediate
MARCKS	0	0.826967	1.07735	0.949	0.748	0	Bintermediate
IGHA1	0	0.825611	0.94441	0.826	0.555	0	Bintermediate
AIM2	0	0.81915	1.01672	0.839	0.591	0	Bintermediate
HLA-DRB5	0	0.815249	1.05748	0.992	0.89	0	Bintermediate
ARHGAP24	0	0.812437	1.19386	0.821	0.744	0	Bintermediate
PAX5	0	0.811926	1.06209	0.799	0.613	0	Bintermediate
GRK3	0	0.808097	0.572144	0.927	0.694	0	Bintermediate
SPIB	0	0.808021	1.15218	0.795	0.411	0	Bintermediate
LINC02397	0	0.805753	1.02971	0.796	0.638	0	Bintermediate
ITM2C	0	0.804524	0.695209	0.834	0.525	0	Bintermediate
CD22	0	0.802107	1.21034	0.792	0.488	0	Bintermediate
SMIM14	0	0.801417	1.11374	0.913	0.608	0	Bintermediate
IGHV3-11	0	0.800606	0.364232	0.702	0.322	0	Bintermediate
HLA-DMB	0	0.800028	0.996357	0.923	0.761	0	Bintermediate
DAAM1	0	0.797143	0.279818	0.925	0.572	0	Bintermediate
P2RX5	0	0.797124	0.9902	0.796	0.503	0	Bintermediate
NCOA3	0	0.795361	0.942706	0.923	0.571	0	Bintermediate
PLEKHG1	0	0.794302	0.647226	0.77	0.361	0	Bintermediate
HLA-DMA	0	0.791072	0.962001	0.955	0.809	0	Bintermediate
VPREB3	0	0.790877	1.02704	0.798	0.756	0	Bintermediate
CYB561A3	0	0.784393	1.04063	0.822	0.518	0	Bintermediate
DAPP1	0	0.783167	0.895079	0.931	0.749	0	Bintermediate
VOPP1	0	0.780385	0.73789	0.924	0.612	0	Bintermediate
POU2F2	0	0.779291	1.0012	0.905	0.543	0	Bintermediate
CD72	0	0.778393	0.932476	0.769	0.513	0	Bintermediate
BIRC3	0	0.77785	0.931263	0.931	0.699	0	Bintermediate
TTN	0	0.776466	0.497251	0.805	0.51	0	Bintermediate
SYK	0	0.775243	0.841243	0.882	0.77	0	Bintermediate
BACE2	0	0.773038	0.650681	0.735	0.405	0	Bintermediate
SNX3	0	0.772548	0.98286	0.909	0.548	0	Bintermediate
CD19	0	0.772489	0.784156	0.746	0.566	0	Bintermediate
BMP2K	0	0.769316	0.436155	0.819	0.488	0	Bintermediate
CIITA	0	0.768786	0.743569	0.859	0.682	0	Bintermediate
SWAP70	0	0.768604	0.949196	0.777	0.408	0	Bintermediate
PMEPA1	0	0.7675	0.347393	0.746	0.447	0	Bintermediate
CPNE5	0	0.764262	0.708814	0.742	0.523	0	Bintermediate
LTB	0	0.75771	1.0043	0.97	0.84	0	Bintermediate
PPP1R14A	0	0.755877	0.718224	0.747	0.604	0	Bintermediate
IGHG1	0	0.754459	0.827844	0.704	0.375	0	Bintermediate
RAB30	0	0.750173	0.565942	0.747	0.517	0	Bintermediate
CTSH	0	0.749741	0.664038	0.899	0.691	0	Bintermediate
DENND5B	0	0.749318	0.445238	0.703	0.458	0	Bintermediate
TBC1D9	0	0.747656	0.655519	0.759	0.637	0	Bintermediate
ODC1	0	0.744591	0.635582	0.844	0.614	0	Bintermediate
NCF1	0	0.741537	0.567336	0.914	0.71	0	Bintermediate
IER5	0	0.741109	0.484036	0.842	0.489	0	Bintermediate
POU2AF1	0	0.740884	0.78474	0.701	0.537	0	Bintermediate
AFF3	0	0.739541	0.782817	0.735	0.511	0	Bintermediate
UNC119	0	0.739342	0.273546	0.905	0.686	0	Bintermediate
IGHV3-53	0	0.737352	0.275211	0.601	0.359	0	Bintermediate
TPD52	0	0.736199	0.766159	0.753	0.499	0	Bintermediate
ORAI2	0	0.735959	0.721149	0.764	0.437	0	Bintermediate
FCRL1	0	0.732716	0.792005	0.709	0.592	0	Bintermediate
SYNGR2	0	0.726101	0.539901	0.884	0.606	0	Bintermediate
PLPP5	0	0.725544	0.511186	0.767	0.56	0	Bintermediate
LYN	0	0.723003	0.469549	0.919	0.753	0	Bintermediate
ATP2B1-AS1	0	0.722904	0.345681	0.971	0.789	0	Bintermediate
TLR10	0	0.72088	0.765863	0.664	0.286	0	Bintermediate
IRF8	0	0.720242	0.677237	0.765	0.644	0	Bintermediate
IGLV3-1	0	0.717881	0.484732	0.566	0.289	0	Bintermediate
KIF20B	2.46476e-307	0.71924	0.382356	0.687	0.349	4.92953e-304	Bintermediate
CDK14	5.0463e-307	0.718906	0.450267	0.681	0.507	1.00926e-303	Bintermediate
ZBTB32	1.55746e-304	0.717023	0.305836	0.649	0.466	3.11491e-301	Bintermediate
IGLV3-25	7.89911e-304	0.712656	0.410776	0.556	0.294	1.57982e-300	Bintermediate
BLK	6.38196e-303	0.717547	0.760459	0.687	0.471	1.27639e-299	Bintermediate
HVCN1	1.21194e-300	0.716858	0.711639	0.754	0.546	2.42388e-297	Bintermediate
FCRL2	1.72076e-300	0.716397	0.865372	0.664	0.433	3.44152e-297	Bintermediate
CD24	3.24207e-294	0.71401	0.854831	0.664	0.573	6.48414e-291	Bintermediate
SP140	7.09244e-294	0.714398	0.715565	0.782	0.602	1.41849e-290	Bintermediate
ADAM19	3.43076e-293	0.714055	0.519791	0.723	0.533	6.86152e-290	Bintermediate
FCGR2B	4.19778e-287	0.711632	0.862717	0.672	0.368	8.39557e-284	Bintermediate
CD40	3.12584e-283	0.710377	0.683672	0.703	0.517	6.25168e-280	Bintermediate
GPR183	6.2435e-278	0.708437	0.52623	0.781	0.525	1.2487e-274	Bintermediate
BLNK	6.01833e-276	0.707342	0.715495	0.665	0.57	1.20367e-272	Bintermediate
IGHV2-5	2.2715e-274	0.702134	0.489246	0.557	0.256	4.54301e-271	Bintermediate
MZB1	5.31414e-271	0.705556	0.590617	0.665	0.468	1.06283e-267	Bintermediate
DERL3	4.82625e-264	0.702519	0.267817	0.646	0.524	9.6525e-261	Bintermediate
TSPAN33	8.88499e-262	0.702189	0.390519	0.738	0.727	1.777e-258	Bintermediate
OSBPL10	6.20276e-259	0.701075	0.749514	0.689	0.698	1.24055e-255	Bintermediate
IGHG2	9.17765e-251	0.697342	0.508865	0.636	0.608	1.83553e-247	Bintermediate
GNG7	1.88637e-248	0.696875	0.744351	0.672	0.527	3.77274e-245	Bintermediate
IGLV1-47	5.9042e-235	0.687298	0.593947	0.517	0.289	1.18084e-231	Bintermediate
CLECL1	3.07164e-231	0.689718	0.756763	0.636	0.439	6.14327e-228	Bintermediate
IFNGR2	7.31586e-231	0.689887	0.420464	0.802	0.662	1.46317e-227	Bintermediate
HLA-DOB	1.24962e-227	0.688357	0.700306	0.661	0.531	2.49923e-224	Bintermediate
IGHV6-1	2.04241e-226	0.681378	0.275997	0.485	0.235	4.08481e-223	Bintermediate
EBF1	9.0684e-225	0.68666	0.533654	0.616	0.487	1.81368e-221	Bintermediate
WDFY4	8.81551e-223	0.686134	0.619244	0.646	0.525	1.7631e-219	Bintermediate
SKAP2	3.68091e-219	0.684982	0.382334	0.864	0.674	7.36182e-216	Bintermediate
SIDT2	2.38743e-217	0.684127	0.291299	0.755	0.582	4.77485e-214	Bintermediate
JUN	1.67882e-211	0.681622	0.625473	0.757	0.502	3.35765e-208	Bintermediate
LRMP	6.7625e-206	0.679174	0.577563	0.708	0.495	1.3525e-202	Bintermediate
CAPG	9.57517e-205	0.678712	0.311324	0.814	0.706	1.91503e-201	Bintermediate
SNRNP25	7.85685e-204	0.678235	0.319599	0.697	0.5	1.57137e-200	Bintermediate
RUBCNL	4.47901e-202	0.677295	0.502225	0.641	0.664	8.95803e-199	Bintermediate
IGLV6-57	2.53217e-200	0.672782	0.262993	0.489	0.293	5.06435e-197	Bintermediate
UBE2J1	2.79955e-199	0.676257	0.419945	0.731	0.481	5.5991e-196	Bintermediate
IGLV3-21	3.31198e-194	0.671332	0.356441	0.524	0.258	6.62396e-191	Bintermediate
IGHV4-39	2.24703e-193	0.669903	0.641302	0.496	0.308	4.49407e-190	Bintermediate
PLEKHO1	1.92898e-185	0.670028	0.365821	0.863	0.708	3.85797e-182	Bintermediate
IGKV4-1	2.65579e-185	0.668299	1.01644	0.551	0.431	5.31157e-182	Bintermediate
PARP14	4.01536e-182	0.668487	0.289007	0.893	0.725	8.03072e-179	Bintermediate
IGKV1-27	5.10228e-182	0.664111	0.340513	0.466	0.281	1.02046e-178	Bintermediate
PTPN6	3.54465e-181	0.668044	0.431288	0.857	0.67	7.0893e-178	Bintermediate
IGLV2-11	2.23588e-174	0.661101	0.563632	0.475	0.279	4.47175e-171	Bintermediate
GAPT	6.57826e-174	0.664438	0.617144	0.665	0.61	1.31565e-170	Bintermediate
ISG20	1.31131e-167	0.661585	0.401033	0.956	0.866	2.62262e-164	Bintermediate
KCNQ1OT1	9.96197e-166	0.660524	0.274866	0.66	0.432	1.99239e-162	Bintermediate
ADAM28	2.56527e-165	0.660208	0.719041	0.63	0.654	5.13054e-162	Bintermediate
HIST1H1E	3.76366e-165	0.660275	0.293645	0.762	0.495	7.52731e-162	Bintermediate
BTK	5.50638e-164	0.659614	0.546627	0.649	0.637	1.10128e-160	Bintermediate
IGLV4-69	3.29719e-160	0.654061	0.388421	0.479	0.318	6.59439e-157	Bintermediate
FCRL3	2.02591e-159	0.657327	0.813414	0.633	0.586	4.05181e-156	Bintermediate
MAP3K1	6.37626e-157	0.656225	0.314096	0.808	0.598	1.27525e-153	Bintermediate
IGHV4-34	2.48749e-151	0.652445	0.641183	0.542	0.376	4.97497e-148	Bintermediate
TMEM154	7.08125e-151	0.653126	0.453821	0.714	0.534	1.41625e-147	Bintermediate
IGKV3-15	5.7553e-148	0.648259	1.00186	0.451	0.283	1.15106e-144	Bintermediate
STRBP	4.75234e-144	0.649513	0.490359	0.632	0.435	9.50467e-141	Bintermediate
IGHV3-74	8.1482e-139	0.64326	0.455394	0.453	0.349	1.62964e-135	Bintermediate
IGLV1-51	5.49176e-137	0.643371	0.716216	0.47	0.294	1.09835e-133	Bintermediate
MTSS1	1.26304e-136	0.64559	0.38827	0.694	0.562	2.52608e-133	Bintermediate
FCRL5	1.75811e-136	0.64507	1.05391	0.564	0.693	3.51622e-133	Bintermediate
LAT2	1.90486e-126	0.639962	0.383415	0.666	0.631	3.80973e-123	Bintermediate
EAF2	3.21394e-125	0.63924	0.554945	0.61	0.476	6.42788e-122	Bintermediate
PHACTR1	2.00949e-124	0.638794	0.390503	0.648	0.67	4.01899e-121	Bintermediate
AC233755.1	7.1067e-124	0.634985	0.386616	0.439	0.291	1.42134e-120	Bintermediate
CBFA2T3	3.00447e-115	0.633393	0.310425	0.618	0.644	6.00894e-112	Bintermediate
IGKV3-20	2.32435e-107	0.627156	1.14947	0.468	0.343	4.64869e-104	Bintermediate
ZFP36L1	4.82176e-107	0.628682	0.277875	0.896	0.667	9.64352e-104	Bintermediate
HMGN2	1.15887e-103	0.626614	0.297644	0.967	0.848	2.31774e-100	Bintermediate
LYL1	1.68697e-98	0.623242	0.310854	0.624	0.524	3.37394e-95	Bintermediate
CD180	1.57253e-97	0.62234	0.574229	0.534	0.497	3.14507e-94	Bintermediate
PLAC8	3.48035e-94	0.620553	0.260961	0.888	0.733	6.9607e-91	Bintermediate
IGHV5-51	6.09803e-94	0.617688	0.53351	0.419	0.287	1.21961e-90	Bintermediate
MCM5	7.66074e-85	0.614196	0.271336	0.583	0.45	1.53215e-81	Bintermediate
IGKV1-5	1.49266e-84	0.611603	0.687496	0.389	0.293	2.98532e-81	Bintermediate
FGD2	1.38521e-82	0.612619	0.450607	0.612	0.635	2.77042e-79	Bintermediate
IGLV2-14	2.24642e-75	0.607072	1.09973	0.519	0.43	4.49284e-72	Bintermediate
FCER2	6.52575e-71	0.604036	0.410299	0.556	0.601	1.30515e-67	Bintermediate
IGLV1-44	1.92975e-68	0.600063	0.438477	0.369	0.31	3.85949e-65	Bintermediate
IGHV3-48	1.10819e-67	0.599529	0.371669	0.37	0.307	2.21639e-64	Bintermediate
SMC6	8.69907e-67	0.601009	0.507875	0.56	0.442	1.73981e-63	Bintermediate
IGKV3-11	4.95056e-66	0.598821	0.771307	0.41	0.277	9.90112e-63	Bintermediate
IGHV3-30	5.54685e-63	0.595929	0.445381	0.364	0.317	1.10937e-59	Bintermediate
TSPAN13	6.47016e-61	0.596181	0.251675	0.531	0.561	1.29403e-57	Bintermediate
FAM30A	1.3657e-57	0.593463	0.656242	0.522	0.484	2.73141e-54	Bintermediate
SEL1L3	3.70107e-57	0.593221	0.362166	0.568	0.489	7.40214e-54	Bintermediate
FCHSD2	3.2292e-44	0.581609	0.275694	0.553	0.412	6.4584e-41	Bintermediate
KLK1	1.408e-41	0.57874	0.298659	0.473	0.274	2.81601e-38	Bintermediate
PCDH9	2.08453e-41	0.578694	0.332936	0.507	0.481	4.16906e-38	Bintermediate
IGLV2-23	1.40474e-37	0.573554	0.314746	0.35	0.283	2.80948e-34	Bintermediate
HHEX	1.46306e-37	0.574923	0.334755	0.548	0.491	2.92612e-34	Bintermediate
HLA-DOA	2.53851e-34	0.571452	0.374972	0.538	0.596	5.07702e-31	Bintermediate
IGHV1-18	1.47917e-33	0.569118	0.405038	0.317	0.263	2.95834e-30	Bintermediate
IGHV3-7	1.73871e-32	0.568003	0.492941	0.328	0.269	3.47743e-29	Bintermediate
IGLV1-40	8.92251e-31	0.566619	0.730482	0.372	0.385	1.7845e-27	Bintermediate
PLD4	1.224e-30	0.567183	0.287373	0.482	0.503	2.448e-27	Bintermediate
IGHV1-46	1.93233e-23	0.557751	0.251136	0.38	0.345	3.86466e-20	Bintermediate
BCL7A	1.8134e-16	0.548156	0.351874	0.481	0.473	3.62681e-13	Bintermediate
IGHV3-15	3.0453e-13	0.542186	0.269521	0.354	0.288	6.09059e-10	Bintermediate
SNX22	2.51072e-12	0.540932	0.358155	0.455	0.417	5.02144e-09	Bintermediate
CDCA7L	8.01766e-10	0.535942	0.302187	0.496	0.571	1.60353e-06	Bintermediate
IGHV3-23	5.88981e-07	0.529035	0.667392	0.376	0.452	0.00117796	Bintermediate
HDAC9	1.12863e-06	0.528468	0.278363	0.441	0.469	0.00225727	Bintermediate
MS4A1	0	0.96555	3.18933	0.998	0.742	0	Bmemory
LINC01781	0	0.954062	1.96423	0.956	0.568	0	Bmemory
LINC00926	0	0.95088	2.08489	0.984	0.605	0	Bmemory
BHLHE41	0	0.94791	0.590774	0.943	0.215	0	Bmemory
BANK1	0	0.947893	2.28492	0.98	0.548	0	Bmemory
CD79A	0	0.945547	2.34687	0.992	0.707	0	Bmemory
IGKC	0	0.942205	3.82896	0.982	0.763	0	Bmemory
HLA-DRA	0	0.931745	2.097	1	0.928	0	Bmemory
RALGPS2	0	0.931328	1.99865	0.974	0.485	0	Bmemory
IGLC3	0	0.926183	1.99397	0.961	0.752	0	Bmemory
RASGRP3	0	0.925652	0.849018	0.945	0.509	0	Bmemory
HLA-DQA1	0	0.923251	2.10763	0.995	0.849	0	Bmemory
CD74	0	0.922039	1.84289	1	0.938	0	Bmemory
TNFRSF13C	0	0.91158	1.62245	0.94	0.664	0	Bmemory
JCHAIN	0	0.911186	1.7893	0.924	0.607	0	Bmemory
IGHA1	0	0.911186	1.8999	0.92	0.554	0	Bmemory
TCF4	0	0.909296	1.58193	0.958	0.612	0	Bmemory
HLA-DQB1	0	0.908139	1.94031	0.999	0.916	0	Bmemory
IGHG3	0	0.905333	1.22449	0.884	0.38	0	Bmemory
PLEKHG1	0	0.901534	0.507432	0.905	0.361	0	Bmemory
CD79B	0	0.891264	1.55741	0.951	0.564	0	Bmemory
CCDC50	0	0.890433	1.25749	0.954	0.506	0	Bmemory
AIM2	0	0.890428	1.38706	0.915	0.591	0	Bmemory
DENND5B	0	0.888333	0.522917	0.881	0.457	0	Bmemory
HELLS	0	0.882463	0.362471	0.929	0.421	0	Bmemory
LY86	0	0.878998	1.3335	0.971	0.76	0	Bmemory
PDLIM1	0	0.875233	1.23088	0.939	0.734	0	Bmemory
CD1C	0	0.873009	0.429872	0.894	0.716	0	Bmemory
IGHM	0	0.872264	1.26527	0.942	0.811	0	Bmemory
IGHG4	0	0.871772	0.680096	0.855	0.584	0	Bmemory
CXXC5	0	0.8705	1.28952	0.951	0.587	0	Bmemory
IGHV3-11	0	0.865817	0.260085	0.807	0.322	0	Bmemory
MARCKS	0	0.863957	1.34699	0.975	0.748	0	Bmemory
AC012236.1	0	0.862497	0.375755	0.831	0.445	0	Bmemory
HLA-DPB1	0	0.862436	1.39099	0.999	0.924	0	Bmemory
DAAM1	0	0.861321	0.803704	0.95	0.573	0	Bmemory
BASP1	0	0.861029	1.04279	0.917	0.705	0	Bmemory
PNOC	0	0.859451	0.869175	0.869	0.62	0	Bmemory
LINC01857	0	0.859132	0.642023	0.851	0.423	0	Bmemory
HLA-DPA1	0	0.856211	1.38586	0.998	0.839	0	Bmemory
C16orf74	0	0.852218	0.334725	0.938	0.667	0	Bmemory
ADAM19	0	0.851552	0.609092	0.905	0.532	0	Bmemory
MEF2C	0	0.849492	1.38549	0.963	0.775	0	Bmemory
CPNE5	0	0.848165	1.11839	0.841	0.523	0	Bmemory
HLA-DRB1	0	0.848148	1.3832	0.999	0.92	0	Bmemory
LTB	0	0.847591	1.41997	0.995	0.84	0	Bmemory
BCL11A	0	0.844859	1.17784	0.9	0.676	0	Bmemory
COBLL1	0	0.844458	1.04114	0.834	0.563	0	Bmemory
TSPAN33	0	0.841484	0.405183	0.902	0.726	0	Bmemory
2023-03-01	0	0.838581	1.19338	0.984	0.833	0	Bmemory
TNFRSF13B	0	0.836962	0.972281	0.79	0.464	0	Bmemory
GRK3	0	0.834728	0.452002	0.969	0.694	0	Bmemory
FCRLA	0	0.815943	0.843539	0.808	0.562	0	Bmemory
POU2AF1	0	0.813135	1.08158	0.792	0.537	0	Bmemory
BACE2	0	0.811785	0.507899	0.789	0.406	0	Bmemory
LINC02397	0	0.811544	0.879439	0.808	0.638	0	Bmemory
RASSF6	0	0.80772	0.3756	0.756	0.309	0	Bmemory
VOPP1	0	0.807263	0.723198	0.954	0.612	0	Bmemory
CD19	0	0.80418	0.627975	0.795	0.566	0	Bmemory
RAB30	0	0.803388	0.473053	0.817	0.517	0	Bmemory
HLA-DMB	0	0.802497	1.11059	0.928	0.761	0	Bmemory
CTSH	0	0.800844	0.861504	0.953	0.691	0	Bmemory
HLA-DMA	0	0.798213	1.03507	0.96	0.809	0	Bmemory
DERL3	0	0.795975	0.263722	0.768	0.523	0	Bmemory
SPIB	0	0.795577	1.10836	0.78	0.412	0	Bmemory
ODC1	0	0.793319	0.813892	0.916	0.614	0	Bmemory
CIITA	0	0.79073	0.764333	0.886	0.682	0	Bmemory
ITM2C	0	0.787678	0.432932	0.828	0.526	0	Bmemory
NCOA3	0	0.785398	0.819652	0.942	0.572	0	Bmemory
GNG7	0	0.783702	1.11618	0.773	0.527	0	Bmemory
FCRL1	0	0.781099	0.696505	0.775	0.592	0	Bmemory
TTN	0	0.778645	0.365663	0.818	0.511	0	Bmemory
TNFRSF17	0	0.777706	0.299119	0.726	0.45	0	Bmemory
LRMP	0	0.77696	0.616283	0.869	0.493	0	Bmemory
WDFY4	0	0.775048	0.51157	0.775	0.524	0	Bmemory
IGHG1	0	0.773849	1.2665	0.727	0.375	0	Bmemory
IRF8	0	0.773815	0.873353	0.838	0.644	0	Bmemory
HLA-DRB5	0	0.773266	0.783433	0.983	0.89	0	Bmemory
IGHV4-39	0	0.771298	0.383002	0.675	0.307	0	Bmemory
BIRC3	0	0.768273	0.834551	0.941	0.7	0	Bmemory
CDK14	0	0.767004	0.53933	0.742	0.507	0	Bmemory
TP53INP1	0	0.766398	0.645271	0.847	0.587	0	Bmemory
CD40	0	0.76625	0.898877	0.771	0.517	0	Bmemory
TBC1D9	0	0.765097	0.533094	0.798	0.636	0	Bmemory
HVCN1	0	0.764326	0.904991	0.817	0.546	0	Bmemory
TPD52	0	0.763757	0.665371	0.801	0.499	0	Bmemory
STX7	0	0.763541	0.837469	0.911	0.573	0	Bmemory
VPREB3	0	0.762277	1.04291	0.76	0.757	0	Bmemory
SNX3	0	0.761641	0.900247	0.921	0.549	0	Bmemory
CYB561A3	0	0.760845	0.731762	0.831	0.518	0	Bmemory
POU2F2	0	0.760788	0.858824	0.915	0.544	0	Bmemory
KIF20B	0	0.760146	0.287519	0.782	0.349	0	Bmemory
CD24	0	0.757863	0.983961	0.718	0.572	0	Bmemory
TFRC	0	0.757387	0.297659	0.808	0.44	0	Bmemory
NT5C3A	0	0.756336	0.36856	0.936	0.633	0	Bmemory
BLK	0	0.754897	0.933899	0.731	0.471	0	Bmemory
PKIG	0	0.754813	0.659838	0.765	0.615	0	Bmemory
BMP2K	0	0.754229	0.308717	0.801	0.489	0	Bmemory
P2RX5	0	0.75326	0.670609	0.756	0.505	0	Bmemory
TMEM154	0	0.750693	0.803706	0.844	0.533	0	Bmemory
JUP	0	0.74836	0.270699	0.728	0.372	0	Bmemory
ATP2B1-AS1	1.17335e-305	0.744342	0.488539	0.977	0.79	2.3467e-302	Bmemory
CD22	9.53552e-305	0.743647	0.826345	0.727	0.489	1.9071e-301	Bmemory
CR1	4.2939e-298	0.741075	0.461506	0.77	0.622	8.5878e-295	Bmemory
HNRNPAB	4.87339e-298	0.741183	0.266622	0.956	0.535	9.74678e-295	Bmemory
GPR183	1.42926e-283	0.735152	0.622859	0.826	0.526	2.85852e-280	Bmemory
UBE2J1	2.51761e-283	0.735085	0.760516	0.793	0.481	5.03522e-280	Bmemory
EAF2	4.81317e-280	0.733624	0.650176	0.735	0.475	9.62633e-277	Bmemory
IGLC2	1.35668e-270	0.729657	1.74657	0.759	0.755	2.71337e-267	Bmemory
PPP1R14A	4.28167e-269	0.728772	0.587199	0.711	0.605	8.56333e-266	Bmemory
AC007952.4	5.24349e-268	0.728614	0.274724	0.928	0.642	1.0487e-264	Bmemory
IGLV6-57	1.77022e-267	0.723272	0.359007	0.587	0.292	3.54044e-264	Bmemory
SWAP70	1.71697e-263	0.726585	0.848638	0.727	0.41	3.43395e-260	Bmemory
FCGR2B	1.31157e-261	0.72553	0.56577	0.702	0.368	2.62314e-258	Bmemory
SYK	2.83199e-252	0.72174	0.432421	0.859	0.771	5.66399e-249	Bmemory
MT-CO2	3.83368e-251	0.721405	0.338139	1	1	7.66735e-248	Bmemory
TLR10	3.26494e-248	0.719285	0.84406	0.664	0.287	6.52987e-245	Bmemory
HLA-DOB	4.18212e-248	0.7197	0.735637	0.706	0.531	8.36424e-245	Bmemory
CLECL1	1.44884e-240	0.716146	0.709473	0.668	0.439	2.89768e-237	Bmemory
CAPG	1.85128e-230	0.71187	0.533554	0.851	0.706	3.70257e-227	Bmemory
CD180	1.82307e-229	0.710836	0.677966	0.65	0.496	3.64613e-226	Bmemory
TSPAN13	6.86482e-226	0.709316	0.361245	0.678	0.559	1.37296e-222	Bmemory
IER5	1.77102e-224	0.709047	0.385197	0.795	0.491	3.54205e-221	Bmemory
SYNGR2	5.66505e-224	0.708848	0.537247	0.845	0.607	1.13301e-220	Bmemory
GAPT	2.81755e-223	0.708362	0.597993	0.735	0.609	5.6351e-220	Bmemory
RPLP1	5.03728e-223	0.70853	0.360992	1	0.999	1.00746e-219	Bmemory
RUBCNL	1.0764e-222	0.70796	0.410834	0.688	0.663	2.1528e-219	Bmemory
DAPP1	2.68442e-222	0.708071	0.510176	0.874	0.75	5.36883e-219	Bmemory
CAT	4.11056e-222	0.707951	0.257001	0.871	0.54	8.22112e-219	Bmemory
PLPP5	7.00373e-222	0.707782	0.353419	0.764	0.561	1.40075e-218	Bmemory
SP140	3.00499e-220	0.707032	0.725619	0.78	0.602	6.00997e-217	Bmemory
SMIM14	8.88511e-220	0.706854	0.559605	0.84	0.609	1.77702e-216	Bmemory
IGHA2	3.39936e-219	0.70606	0.920759	0.644	0.399	6.79872e-216	Bmemory
EBF1	5.45039e-217	0.704788	0.573966	0.641	0.487	1.09008e-213	Bmemory
PAX5	1.13232e-205	0.699646	0.627464	0.667	0.615	2.26464e-202	Bmemory
FCER2	6.9096e-201	0.697343	0.539082	0.678	0.6	1.38192e-197	Bmemory
ADAM28	2.30708e-199	0.696695	0.866247	0.675	0.653	4.61415e-196	Bmemory
BLNK	7.76078e-194	0.693756	0.619124	0.65	0.57	1.55216e-190	Bmemory
IFNGR2	7.18588e-179	0.686417	0.282055	0.819	0.662	1.43718e-175	Bmemory
FAM129C	8.13091e-177	0.685095	0.354004	0.673	0.655	1.62618e-173	Bmemory
ANXA4	2.87957e-176	0.685004	0.40742	0.785	0.567	5.75915e-173	Bmemory
PTPN6	2.49933e-174	0.684049	0.496451	0.889	0.67	4.99866e-171	Bmemory
IGKV3-11	2.36502e-173	0.680481	0.81748	0.535	0.276	4.73003e-170	Bmemory
MZB1	2.63819e-170	0.681564	0.350372	0.643	0.469	5.27638e-167	Bmemory
IGKV4-1	4.22886e-170	0.679991	0.358908	0.57	0.431	8.45772e-167	Bmemory
HIST1H1E	2.06351e-169	0.681318	0.258203	0.839	0.495	4.12703e-166	Bmemory
IGKV1-5	9.0971e-163	0.673916	0.79614	0.488	0.292	1.81942e-159	Bmemory
IGLV1-47	1.17466e-157	0.670971	0.29066	0.505	0.289	2.34933e-154	Bmemory
ORAI2	3.11269e-156	0.674018	0.484681	0.684	0.439	6.22537e-153	Bmemory
IGLV3-21	6.99741e-155	0.670644	0.424914	0.514	0.259	1.39948e-151	Bmemory
MAP3K1	6.13614e-154	0.672784	0.358913	0.843	0.598	1.22723e-150	Bmemory
HMGA1	1.2487e-153	0.672545	0.262347	0.726	0.443	2.49739e-150	Bmemory
SKAP2	2.50879e-150	0.670724	0.265956	0.865	0.674	5.01757e-147	Bmemory
MIS18BP1	1.33283e-148	0.669727	0.401432	0.814	0.585	2.66565e-145	Bmemory
OSBPL10	2.93041e-145	0.667662	0.68309	0.649	0.699	5.86082e-142	Bmemory
LYL1	3.63631e-138	0.663488	0.429682	0.676	0.523	7.27262e-135	Bmemory
ISG20	4.19413e-137	0.66299	0.442315	0.966	0.866	8.38826e-134	Bmemory
PARP14	3.15307e-133	0.660604	0.266284	0.903	0.725	6.30614e-130	Bmemory
LAT2	8.93538e-126	0.655887	0.432325	0.693	0.631	1.78708e-122	Bmemory
MARCKSL1	1.18037e-124	0.655222	0.453676	0.833	0.7	2.36075e-121	Bmemory
IGLV1-51	3.15689e-121	0.650481	0.378343	0.478	0.295	6.31378e-118	Bmemory
ARHGAP24	9.04875e-119	0.651325	0.600581	0.638	0.746	1.80975e-115	Bmemory
IGLV3-1	1.39438e-117	0.647396	0.268012	0.455	0.291	2.78876e-114	Bmemory
FCHSD2	6.87965e-114	0.648205	0.367538	0.64	0.411	1.37593e-110	Bmemory
CLIC4	1.29918e-106	0.643211	0.270189	0.649	0.622	2.59837e-103	Bmemory
TEX9	1.4063e-105	0.642147	0.458111	0.555	0.374	2.8126e-102	Bmemory
YBX1	5.47045e-104	0.641643	0.384415	0.991	0.909	1.09409e-100	Bmemory
TAGLN2	5.78308e-104	0.64162	0.404467	0.964	0.889	1.15662e-100	Bmemory
CBFA2T3	2.55792e-102	0.640215	0.260467	0.633	0.643	5.11584e-99	Bmemory
JUN	5.17112e-102	0.640141	0.291055	0.737	0.502	1.03422e-98	Bmemory
HMGN2	2.41896e-100	0.639077	0.360835	0.982	0.848	4.83792e-97	Bmemory
SEL1L3	1.09401e-97	0.637053	0.544192	0.623	0.489	2.18802e-94	Bmemory
IGKV3-15	1.097e-92	0.630518	1.03422	0.418	0.283	2.194e-89	Bmemory
BTK	1.43722e-92	0.633298	0.453902	0.618	0.637	2.87445e-89	Bmemory
ARID5B	3.7463e-81	0.624691	0.418461	0.671	0.573	7.4926e-78	Bmemory
SSPN	8.46808e-80	0.622772	0.662015	0.498	0.241	1.69362e-76	Bmemory
FCRL2	3.3639e-79	0.622905	0.475209	0.55	0.435	6.7278e-76	Bmemory
ATP2B1	3.45934e-79	0.623166	0.280527	0.702	0.499	6.91867e-76	Bmemory
SUB1	4.52613e-78	0.622343	0.396032	0.981	0.894	9.05225e-75	Bmemory
FCRL5	3.0323e-77	0.621211	0.293464	0.55	0.693	6.06461e-74	Bmemory
IGLV1-44	3.12532e-77	0.6189	0.54039	0.391	0.31	6.25065e-74	Bmemory
IGHG2	1.87465e-75	0.619771	0.562968	0.538	0.609	3.7493e-72	Bmemory
IGHV6-1	4.53052e-71	0.612398	0.290867	0.402	0.236	9.06103e-68	Bmemory
IGHV5-51	5.22819e-70	0.613065	0.418521	0.429	0.287	1.04564e-66	Bmemory
HLA-DOA	2.58018e-69	0.614946	0.379943	0.607	0.595	5.16035e-66	Bmemory
FAM30A	2.09438e-68	0.614054	0.655638	0.552	0.484	4.18877e-65	Bmemory
ID3	2.05378e-56	0.603369	0.563069	0.534	0.327	4.10757e-53	Bmemory
IGKV2-30	3.00067e-47	0.592259	0.485768	0.395	0.343	6.00134e-44	Bmemory
IGLV2-14	1.00084e-45	0.592389	0.964851	0.486	0.43	2.00167e-42	Bmemory
SCIMP	5.36851e-45	0.591993	0.428049	0.613	0.697	1.0737e-41	Bmemory
CDCA7L	9.16189e-45	0.591702	0.352631	0.565	0.57	1.83238e-41	Bmemory
SMC6	1.29434e-43	0.590488	0.300748	0.56	0.442	2.58868e-40	Bmemory
IGKV1-16	2.0487e-43	0.588707	0.262329	0.427	0.337	4.0974e-40	Bmemory
AFF3	8.29681e-35	0.58039	0.367882	0.541	0.513	1.65936e-31	Bmemory
IGLVI-70	4.31076e-33	0.576788	0.282725	0.363	0.297	8.62153e-30	Bmemory
COCH	6.21694e-27	0.570151	0.54965	0.499	0.57	1.24339e-23	Bmemory
IFNG-AS1	2.83228e-25	0.567795	0.257316	0.492	0.473	5.66457e-22	Bmemory
IGHV3-23	3.44767e-22	0.562883	0.410336	0.425	0.452	6.89535e-19	Bmemory
IGKV1-9	3.94503e-18	0.555245	0.346234	0.338	0.287	7.89006e-15	Bmemory
IGHV3-21	5.50778e-15	0.449599	0.434441	0.149	0.304	1.10156e-11	Bmemory
IGHV4-34	9.78946e-13	0.546349	0.342252	0.395	0.378	1.95789e-09	Bmemory
IGKV3-20	2.0973e-09	0.538648	1.12892	0.329	0.345	4.19459e-06	Bmemory
IGLV1-40	8.09912e-08	0.534607	0.58928	0.307	0.386	0.000161982	Bmemory
IGHM	0	0.990683	4.3587	0.996	0.801	0	Bnaive
MS4A1	0	0.966277	3.54878	0.982	0.731	0	Bnaive
CD79A	0	0.964999	3.40624	0.975	0.694	0	Bnaive
IGHD	0	0.962197	3.60852	0.963	0.719	0	Bnaive
TCL1A	0	0.950805	3.51545	0.951	0.808	0	Bnaive
CD74	0	0.946952	2.12887	1	0.935	0	Bnaive
HLA-DRA	0	0.915643	2.02562	0.997	0.925	0	Bnaive
HLA-DQB1	0	0.884679	1.89129	0.98	0.913	0	Bnaive
CD79B	0	0.882353	2.48705	0.894	0.55	0	Bnaive
BANK1	0	0.881192	2.47995	0.888	0.533	0	Bnaive
HLA-DPB1	0	0.881017	1.64125	0.992	0.921	0	Bnaive
HLA-DQA1	0	0.873243	1.95637	0.948	0.845	0	Bnaive
HLA-DRB1	0	0.864839	1.59253	0.99	0.917	0	Bnaive
LINC00926	0	0.864613	2.54415	0.864	0.595	0	Bnaive
RALGPS2	0	0.853118	2.29369	0.861	0.469	0	Bnaive
TNFRSF13C	0	0.850731	2.0531	0.853	0.656	0	Bnaive
HLA-DPA1	0	0.839304	1.44261	0.971	0.833	0	Bnaive
MEF2C	0	0.832002	2.02125	0.883	0.77	0	Bnaive
BIRC3	0	0.820907	1.93875	0.899	0.691	0	Bnaive
VPREB3	0	0.81955	2.13563	0.807	0.754	0	Bnaive
IGKC	0	0.815748	3.5039	0.839	0.761	0	Bnaive
FAM129C	0	0.796656	1.55966	0.785	0.648	0	Bnaive
IGLC3	0	0.787337	2.63661	0.8	0.752	0	Bnaive
DSP	0	0.785576	0.500459	0.76	0.587	0	Bnaive
PDLIM1	0	0.784248	1.4531	0.819	0.731	0	Bnaive
STX7	0	0.783201	1.61111	0.855	0.561	0	Bnaive
PKIG	0	0.782016	1.32875	0.777	0.608	0	Bnaive
2023-03-01	0	0.781	1.44058	0.883	0.832	0	Bnaive
IGLC2	0	0.780352	2.96371	0.794	0.753	0	Bnaive
SLC38A11	0	0.779414	0.550729	0.753	0.7	0	Bnaive
PLPP5	0	0.777978	1.90629	0.784	0.55	0	Bnaive
BCL11A	0	0.776517	1.64881	0.791	0.672	0	Bnaive
P2RX5	0	0.765699	1.18039	0.764	0.493	0	Bnaive
TP53INP1	0	0.765448	0.932527	0.818	0.576	0	Bnaive
C16orf74	0	0.761831	1.22304	0.775	0.663	0	Bnaive
SMIM14	0	0.756528	1.39579	0.839	0.599	0	Bnaive
YBX3	0	0.753224	1.37509	0.865	0.739	0	Bnaive
HVCN1	0	0.748851	1.57047	0.759	0.537	0	Bnaive
TCF4	0	0.743646	1.2758	0.764	0.607	0	Bnaive
HLA-DRB5	0	0.737789	0.820159	0.924	0.889	0	Bnaive
HLA-DMB	0	0.733953	1.34217	0.812	0.76	0	Bnaive
LTB	0	0.73324	0.876735	0.941	0.836	0	Bnaive
PAX5	0	0.732247	1.42371	0.702	0.61	0	Bnaive
FCER2	0	0.729045	1.48976	0.698	0.595	0	Bnaive
ISG20	0	0.727659	1.09022	0.928	0.864	0	Bnaive
CPNE5	0	0.72219	0.643212	0.704	0.516	0	Bnaive
LY86	0	0.721166	1.0328	0.799	0.76	0	Bnaive
HLA-DMA	0	0.720843	1.1127	0.84	0.809	0	Bnaive
AFF3	0	0.719036	1.4243	0.702	0.503	0	Bnaive
CXXC5	0	0.712404	1.16909	0.751	0.581	0	Bnaive
NCF1	0	0.705936	0.905109	0.828	0.706	0	Bnaive
PNOC	0	0.704862	0.980648	0.682	0.619	0	Bnaive
PCDH9	0	0.702545	1.23103	0.662	0.471	0	Bnaive
FCRL1	0	0.699998	1.55092	0.662	0.59	0	Bnaive
AL139020.1	0	0.694477	1.00776	0.654	0.641	0	Bnaive
CD22	0	0.693177	1.5043	0.66	0.482	0	Bnaive
CD19	0	0.692131	0.945178	0.653	0.564	0	Bnaive
LINC02397	0	0.688558	1.43975	0.653	0.64	0	Bnaive
HLA-DOB	0	0.687563	1.27167	0.66	0.526	0	Bnaive
MT-CO2	0	0.684274	0.283467	1	1	0	Bnaive
FCRLA	0	0.683912	1.13566	0.644	0.56	0	Bnaive
ADAM28	0	0.683469	1.32763	0.66	0.653	0	Bnaive
HS3ST1	0	0.683092	0.491739	0.644	0.489	0	Bnaive
LINC01781	0	0.683084	0.462777	0.652	0.567	0	Bnaive
COBLL1	0	0.676673	0.902175	0.629	0.563	0	Bnaive
CD72	0	0.672064	1.27137	0.641	0.509	0	Bnaive
FAM111B	0	0.671347	0.307248	0.629	0.655	0	Bnaive
BMP2K	0	0.671199	0.486719	0.7	0.48	0	Bnaive
DAPP1	0	0.669188	0.733736	0.804	0.748	0	Bnaive
RNASE6	0	0.659228	0.749504	0.752	0.822	0	Bnaive
BACE2	0	0.654822	0.426148	0.609	0.398	0	Bnaive
MT-CO1	0	0.654044	0.252761	1	1	0	Bnaive
BACH2	0	0.652791	1.16459	0.655	0.586	0	Bnaive
UBE2J1	0	0.651223	0.68993	0.718	0.471	0	Bnaive
IRF8	0	0.648245	1.11864	0.663	0.645	0	Bnaive
IL4R	0	0.645462	1.37263	0.648	0.526	0	Bnaive
CIITA	0	0.64422	0.877957	0.697	0.683	0	Bnaive
SPIB	0	0.641939	1.08373	0.604	0.405	0	Bnaive
CNTNAP2	0	0.641529	0.495664	0.564	0.356	0	Bnaive
TSPAN13	0	0.640185	1.04282	0.589	0.559	0	Bnaive
PHACTR1	0	0.639697	0.876587	0.647	0.671	0	Bnaive
PPP1R14A	0	0.636951	0.707361	0.621	0.605	0	Bnaive
BASP1	0	0.631807	0.781517	0.642	0.711	0	Bnaive
POU2F2	0	0.630652	0.786213	0.718	0.538	0	Bnaive
TPD52	0	0.630118	0.963179	0.621	0.495	0	Bnaive
RASGRP3	0	0.625016	0.654567	0.597	0.509	0	Bnaive
HLA-DOA	0	0.624745	0.740146	0.619	0.594	0	Bnaive
MTSS1	0	0.623733	0.724731	0.678	0.557	0	Bnaive
P2RY14	0	0.623275	0.361885	0.594	0.602	0	Bnaive
CHI3L2	0	0.622842	0.481653	0.705	0.754	0	Bnaive
FAM30A	0	0.622446	0.985072	0.572	0.48	0	Bnaive
TTN	0	0.622301	0.337264	0.64	0.507	0	Bnaive
PMAIP1	0	0.620536	0.368048	0.723	0.66	0	Bnaive
ARHGAP24	0	0.620125	0.904758	0.607	0.753	0	Bnaive
NT5C3A	0	0.618397	0.579763	0.728	0.631	0	Bnaive
CYB561A3	0	0.616	1.05359	0.613	0.516	0	Bnaive
SWAP70	0	0.613428	1.12599	0.582	0.403	0	Bnaive
WDFY4	0	0.611719	0.509662	0.581	0.524	0	Bnaive
KCNG1	0	0.61155	0.332666	0.533	0.444	0	Bnaive
STAG3	0	0.610987	0.633045	0.594	0.466	0	Bnaive
ATP2B1-AS1	0	0.609633	0.463824	0.823	0.79	0	Bnaive
IGHV4-34	0	0.369903	0.844095	0.194	0.389	0	Bnaive
STRBP	5.28988e-305	0.608905	0.920611	0.583	0.429	1.05798e-301	Bnaive
NCOA3	1.93921e-298	0.607764	0.631421	0.705	0.569	3.87843e-295	Bnaive
SIDT2	1.03136e-296	0.607418	0.295618	0.674	0.579	2.06272e-293	Bnaive
TSPAN33	2.41169e-285	0.605298	0.471053	0.628	0.733	4.82338e-282	Bnaive
EAF2	2.52571e-276	0.603612	0.950072	0.574	0.472	5.05142e-273	Bnaive
SYNGR2	2.62012e-272	0.602909	0.589324	0.71	0.604	5.24024e-269	Bnaive
KLHL14	1.79608e-270	0.601766	0.325617	0.5	0.541	3.59216e-267	Bnaive
IGHV1-46	1.00132e-266	0.399285	0.379473	0.196	0.354	2.00263e-263	Bnaive
BLK	1.24186e-250	0.5986	0.927827	0.553	0.469	2.48373e-247	Bnaive
ID3	5.0877e-236	0.404332	0.306905	0.296	0.332	1.01754e-232	Bnaive
ZFP36L1	2.54774e-230	0.594608	0.542385	0.74	0.666	5.09548e-227	Bnaive
IGHV5-51	1.76493e-210	0.58837	0.668354	0.419	0.281	3.52987e-207	Bnaive
CDCA7L	4.88254e-210	0.590212	1.01647	0.558	0.571	9.76509e-207	Bnaive
SNX3	2.74365e-208	0.589904	0.586714	0.682	0.546	5.4873e-205	Bnaive
CCR7	6.16659e-207	0.589587	0.463933	0.696	0.73	1.23332e-203	Bnaive
IGHV3-11	1.92478e-206	0.587119	0.273744	0.414	0.322	3.84957e-203	Bnaive
IGLL5	3.93871e-206	0.588535	0.265145	0.472	0.216	7.87741e-203	Bnaive
SP140	8.3611e-205	0.589107	0.646996	0.647	0.601	1.67222e-201	Bnaive
PLAC8	2.21565e-203	0.588848	0.452142	0.788	0.732	4.43129e-200	Bnaive
JUN	8.75466e-197	0.587325	0.790523	0.605	0.499	1.75093e-193	Bnaive
ORAI2	1.0428e-189	0.585719	0.791401	0.572	0.434	2.08561e-186	Bnaive
CD69	1.74498e-188	0.585459	0.40881	0.747	0.714	3.48995e-185	Bnaive
ADAM19	2.22775e-173	0.581875	0.704321	0.565	0.534	4.45551e-170	Bnaive
PTPN6	5.42488e-166	0.580165	0.499907	0.721	0.669	1.08498e-162	Bnaive
IGHV3-33	2.24312e-151	0.575069	0.277211	0.424	0.504	4.48624e-148	Bnaive
FCRL3	2.74594e-142	0.574058	0.688028	0.563	0.588	5.49187e-139	Bnaive
MAP3K1	2.2841e-136	0.572549	0.376829	0.695	0.595	4.5682e-133	Bnaive
CD200	3.33404e-133	0.571504	0.631296	0.5	0.471	6.66808e-130	Bnaive
CD1C	1.06482e-128	0.570357	0.305417	0.559	0.727	2.12964e-125	Bnaive
TNFRSF17	8.19781e-127	0.569401	0.27237	0.469	0.452	1.63956e-123	Bnaive
FCRL5	8.07629e-116	0.566551	0.572583	0.493	0.703	1.61526e-112	Bnaive
JCHAIN	3.14277e-105	0.563529	0.331303	0.537	0.615	6.28553e-102	Bnaive
FGD2	1.25985e-104	0.436633	0.350926	0.406	0.648	2.5197e-101	Bnaive
IGLV3-21	5.27303e-101	0.561316	0.501902	0.409	0.253	1.05461e-97	Bnaive
IGHV3-21	1.89799e-100	0.438732	0.78331	0.21	0.308	3.79599e-97	Bnaive
PMEPA1	6.76157e-100	0.561818	0.437626	0.503	0.448	1.35231e-96	Bnaive
LAT2	2.5901e-97	0.561082	0.717766	0.562	0.635	5.18019e-94	Bnaive
IGLV1-51	5.02549e-94	0.440967	0.520606	0.231	0.3	1.0051e-90	Bnaive
CHML	3.10233e-91	0.559094	0.320354	0.54	0.463	6.20467e-88	Bnaive
MARCKSL1	2.02855e-87	0.557843	0.607676	0.665	0.704	4.05711e-84	Bnaive
RPA3	7.53174e-87	0.557638	0.316463	0.593	0.48	1.50635e-83	Bnaive
SELL	4.72071e-81	0.555668	0.42304	0.702	0.762	9.44142e-78	Bnaive
CCR6	9.55045e-75	0.446653	0.462214	0.391	0.582	1.91009e-71	Bnaive
RAB30	4.15383e-74	0.553126	0.765821	0.511	0.52	8.30767e-71	Bnaive
ODC1	8.08195e-70	0.551546	0.357756	0.623	0.617	1.61639e-66	Bnaive
PLEKHG1	9.32155e-66	0.549907	0.46961	0.49	0.36	1.86431e-62	Bnaive
GAPT	1.60332e-60	0.547863	0.838797	0.52	0.616	3.20664e-57	Bnaive
IGLV2-11	1.08608e-59	0.546495	0.55214	0.366	0.276	2.17216e-56	Bnaive
CCDC50	2.23575e-59	0.54741	0.506294	0.537	0.509	4.47151e-56	Bnaive
CD180	3.12346e-58	0.453174	0.53177	0.343	0.507	6.24693e-55	Bnaive
IGLC7	9.00018e-57	0.54607	0.344807	0.465	0.665	1.80004e-53	Bnaive
SEL1L3	1.69968e-53	0.54492	0.59459	0.526	0.488	3.39935e-50	Bnaive
GNG7	1.88714e-53	0.544882	0.894506	0.495	0.531	3.77428e-50	Bnaive
BCL7A	2.4314e-53	0.544838	0.986581	0.491	0.472	4.86279e-50	Bnaive
ITM2C	1.70161e-49	0.543146	0.369526	0.538	0.528	3.40321e-46	Bnaive
HDAC9	1.99395e-49	0.456901	0.385284	0.378	0.474	3.98789e-46	Bnaive
CDK14	1.67019e-46	0.54173	0.338997	0.482	0.511	3.34038e-43	Bnaive
IGKV2-30	1.07948e-45	0.540482	0.303399	0.347	0.343	2.15896e-42	Bnaive
PARP14	5.39768e-43	0.54013	0.279035	0.707	0.728	1.07954e-39	Bnaive
SNX22	6.68497e-41	0.460965	0.559487	0.378	0.42	1.33699e-37	Bnaive
POU2AF1	1.18643e-39	0.538372	0.683341	0.467	0.543	2.37287e-36	Bnaive
IGLV2-23	1.30688e-39	0.462298	0.557634	0.216	0.288	2.61376e-36	Bnaive
ALOX5	3.34186e-36	0.463341	0.286996	0.471	0.641	6.68371e-33	Bnaive
CD40	4.44143e-33	0.53495	0.796779	0.495	0.521	8.88286e-30	Bnaive
IGHV1-2	7.67151e-32	0.534046	0.64258	0.429	0.464	1.5343e-28	Bnaive
IGHV3-15	9.15225e-31	0.466736	0.344629	0.292	0.289	1.83045e-27	Bnaive
JUP	3.02188e-28	0.532018	0.289985	0.442	0.372	6.04377e-25	Bnaive
HHEX	2.28504e-25	0.530357	0.704163	0.496	0.491	4.57007e-22	Bnaive
CD24	2.42748e-25	0.53028	0.884665	0.448	0.581	4.85496e-22	Bnaive
MZB1	2.69469e-25	0.469715	0.554473	0.394	0.475	5.38938e-22	Bnaive
IGKV1-16	4.56509e-25	0.470352	0.272241	0.293	0.341	9.13019e-22	Bnaive
SMC6	9.95595e-25	0.529952	0.476428	0.501	0.44	1.99119e-21	Bnaive
IGLV3-25	8.28814e-24	0.528632	0.516541	0.305	0.297	1.65763e-20	Bnaive
METTL7A	4.65472e-22	0.528175	0.369745	0.557	0.64	9.30944e-19	Bnaive
IGHV3-30	8.71096e-22	0.527389	0.691013	0.316	0.317	1.74219e-18	Bnaive
LINC01857	2.29925e-20	0.526907	0.531687	0.445	0.426	4.5985e-17	Bnaive
IGHV3-53	5.60885e-20	0.526093	0.481289	0.318	0.365	1.12177e-16	Bnaive
LYL1	1.15857e-18	0.525728	0.423654	0.517	0.525	2.31713e-15	Bnaive
EBF1	4.53846e-18	0.525197	0.573987	0.431	0.492	9.07693e-15	Bnaive
DENND5B	2.31906e-16	0.523862	0.25737	0.441	0.463	4.63811e-13	Bnaive
CD83	4.31947e-16	0.523706	0.458728	0.471	0.431	8.63894e-13	Bnaive
SPINT2	6.49188e-16	0.47642	0.287896	0.558	0.733	1.29838e-12	Bnaive
PLD4	1.99077e-15	0.476877	0.352286	0.389	0.509	3.98153e-12	Bnaive
IGLV1-44	2.80614e-15	0.477456	0.313456	0.237	0.315	5.61228e-12	Bnaive
FCGR2B	6.77443e-15	0.477301	0.514649	0.399	0.37	1.35489e-11	Bnaive
IGLV6-57	1.20787e-14	0.477988	0.271318	0.205	0.3	2.41573e-11	Bnaive
TMEM154	8.4666e-14	0.52178	0.467414	0.544	0.536	1.69332e-10	Bnaive
IGHV3-23	1.50806e-13	0.52141	0.744397	0.404	0.454	3.01612e-10	Bnaive
IGHV1-69	1.62093e-13	0.478998	0.305466	0.261	0.324	3.24186e-10	Bnaive
RUBCNL	6.52105e-13	0.520955	0.608923	0.466	0.675	1.30421e-09	Bnaive
SNRNP25	2.01757e-12	0.479481	0.315355	0.457	0.505	4.03514e-09	Bnaive
IGKV1-8	8.316e-12	0.480569	0.327134	0.244	0.273	1.6632e-08	Bnaive
IGHV3-48	8.50822e-12	0.480501	0.614392	0.239	0.311	1.70164e-08	Bnaive
IGLV4-69	1.89365e-10	0.518144	0.252732	0.341	0.319	3.7873e-07	Bnaive
TMEM156	6.11013e-10	0.48195	0.52588	0.415	0.471	1.22203e-06	Bnaive
IGHV1-18	4.89064e-09	0.483296	0.690755	0.249	0.265	9.78127e-06	Bnaive
IGKV4-1	5.61312e-09	0.516847	0.689933	0.379	0.436	1.12262e-05	Bnaive
NEIL1	2.28055e-08	0.516303	0.381686	0.475	0.482	4.56111e-05	Bnaive
IFNGR2	6.70388e-08	0.484242	0.256109	0.532	0.672	0.000134078	Bnaive
BLNK	1.09199e-07	0.515469	0.755571	0.441	0.579	0.000218398	Bnaive
IGLV3-1	3.88284e-07	0.485512	0.252119	0.249	0.295	0.000776567	Bnaive
MACROD2	2.0427e-06	0.486208	0.398463	0.369	0.508	0.00408541	Bnaive
CALHM6	2.74673e-06	0.513681	0.292421	0.542	0.642	0.00549346	Bnaive
IGLV3-19	5.73702e-06	0.487069	0.604552	0.267	0.33	0.011474	Bnaive
IGKV3-20	1.21314e-05	0.512604	0.860148	0.337	0.346	0.0242629	Bnaive
CCDC191	1.33368e-05	0.4873	0.425968	0.432	0.474	0.0266736	Bnaive
LYZ	0	0.990781	4.35757	1	0.944	0	CD14Mono
S100A9	0	0.983778	4.94273	0.996	0.955	0	CD14Mono
S100A8	0	0.973948	4.75409	0.989	0.914	0	CD14Mono
FCN1	0	0.973496	3.53398	0.99	0.897	0	CD14Mono
MNDA	0	0.972761	3.23032	0.989	0.875	0	CD14Mono
VCAN	0	0.968635	3.97125	0.981	0.879	0	CD14Mono
CTSS	0	0.963301	2.79506	0.998	0.914	0	CD14Mono
CEBPD	0	0.937978	2.62977	0.98	0.895	0	CD14Mono
CYBB	0	0.937942	2.55685	0.971	0.837	0	CD14Mono
FTL	0	0.937876	1.96376	1	0.993	0	CD14Mono
FGL2	0	0.936152	2.48544	0.976	0.822	0	CD14Mono
LGALS2	0	0.934028	2.54356	0.953	0.863	0	CD14Mono
CST3	0	0.931962	2.49646	0.99	0.886	0	CD14Mono
TYROBP	0	0.931491	2.37307	0.995	0.926	0	CD14Mono
S100A6	0	0.930833	1.67374	1	0.983	0	CD14Mono
PSAP	0	0.929625	2.30915	0.988	0.842	0	CD14Mono
NEAT1	0	0.925086	2.11978	0.996	0.905	0	CD14Mono
TYMP	0	0.924338	2.36759	0.971	0.766	0	CD14Mono
NCF2	0	0.919058	2.35163	0.955	0.811	0	CD14Mono
GRN	0	0.916292	2.39506	0.948	0.75	0	CD14Mono
FOS	0	0.915111	2.4223	0.956	0.721	0	CD14Mono
FTH1	0	0.914315	1.54667	1	0.996	0	CD14Mono
MS4A6A	0	0.913629	2.26785	0.93	0.814	0	CD14Mono
BRI3	0	0.907366	2.02557	0.981	0.826	0	CD14Mono
AIF1	0	0.905986	2.07951	0.978	0.808	0	CD14Mono
MPEG1	0	0.90497	2.19678	0.937	0.82	0	CD14Mono
APLP2	0	0.902113	2.12584	0.955	0.67	0	CD14Mono
S100A12	0	0.899765	3.18056	0.916	0.86	0	CD14Mono
COTL1	0	0.895453	1.74302	0.993	0.867	0	CD14Mono
SAT1	0	0.884528	1.76499	0.987	0.831	0	CD14Mono
CD14	0	0.880807	2.3125	0.886	0.773	0	CD14Mono
CD36	0	0.880075	2.11593	0.891	0.759	0	CD14Mono
LST1	0	0.877573	1.47288	0.962	0.791	0	CD14Mono
S100A11	0	0.876774	1.55079	0.987	0.845	0	CD14Mono
TALDO1	0	0.873962	1.73357	0.973	0.825	0	CD14Mono
CPVL	0	0.873808	1.90711	0.905	0.835	0	CD14Mono
FCGRT	0	0.867085	1.79866	0.934	0.782	0	CD14Mono
KCTD12	0	0.866528	2.06467	0.88	0.764	0	CD14Mono
TKT	0	0.866021	1.80242	0.927	0.623	0	CD14Mono
NPC2	0	0.864781	1.6971	0.97	0.841	0	CD14Mono
FCER1G	0	0.864346	1.55999	0.985	0.9	0	CD14Mono
CSF3R	0	0.863882	1.98119	0.871	0.727	0	CD14Mono
AP1S2	0	0.862503	1.83074	0.919	0.596	0	CD14Mono
TNFSF13B	0	0.860138	1.85664	0.885	0.67	0	CD14Mono
NUP214	0	0.858806	1.70022	0.92	0.611	0	CD14Mono
AC020656.1	0	0.857894	1.61888	0.877	0.695	0	CD14Mono
WARS	0	0.856915	1.65852	0.923	0.762	0	CD14Mono
SERPINA1	0	0.8549	1.786	0.902	0.807	0	CD14Mono
CLEC12A	0	0.854554	1.67258	0.89	0.696	0	CD14Mono
OAZ1	0	0.854334	1.0684	0.991	0.929	0	CD14Mono
LRRK2	0	0.853342	1.84085	0.874	0.78	0	CD14Mono
RAB31	0	0.85332	1.75356	0.889	0.823	0	CD14Mono
DUSP1	0	0.851622	1.60699	0.948	0.802	0	CD14Mono
HLA-DRB5	0	0.85001	1.55571	0.966	0.874	0	CD14Mono
TNFAIP2	0	0.849936	1.81547	0.867	0.702	0	CD14Mono
IGSF6	0	0.849827	1.65101	0.88	0.664	0	CD14Mono
TSPO	0	0.849438	1.52077	0.951	0.725	0	CD14Mono
ALDH2	0	0.84931	1.58972	0.87	0.787	0	CD14Mono
JAML	0	0.845977	1.58403	0.894	0.653	0	CD14Mono
NCF1	0	0.844305	1.87673	0.898	0.673	0	CD14Mono
SLC7A7	0	0.842887	1.619	0.882	0.842	0	CD14Mono
SMCO4	0	0.842266	1.22805	0.894	0.699	0	CD14Mono
HLA-DRA	0	0.841818	1.5158	0.985	0.917	0	CD14Mono
LTA4H	0	0.839293	1.61481	0.932	0.647	0	CD14Mono
IRAK3	0	0.838204	1.54267	0.862	0.752	0	CD14Mono
LAP3	0	0.835804	1.49663	0.902	0.605	0	CD14Mono
FPR1	0	0.835018	1.6637	0.847	0.807	0	CD14Mono
RNF130	0	0.834566	1.61129	0.881	0.585	0	CD14Mono
P2RY13	0	0.831509	1.42312	0.861	0.795	0	CD14Mono
TNFSF10	0	0.831135	1.52568	0.951	0.795	0	CD14Mono
GAPDH	0	0.826321	1.20571	0.975	0.907	0	CD14Mono
HLA-DRB1	0	0.822918	1.41878	0.982	0.908	0	CD14Mono
CD74	0	0.818483	1.183	0.99	0.928	0	CD14Mono
HLA-DMA	0	0.818022	1.29786	0.928	0.786	0	CD14Mono
VMP1	0	0.817228	1.51911	0.922	0.743	0	CD14Mono
CSTA	0	0.816885	1.60957	0.82	0.747	0	CD14Mono
ADA2	0	0.814008	1.41206	0.885	0.669	0	CD14Mono
SRGN	0	0.813021	1.15677	0.978	0.863	0	CD14Mono
S100A4	0	0.811496	0.990267	1	0.982	0	CD14Mono
CTSB	0	0.809223	1.51583	0.851	0.562	0	CD14Mono
ASAH1	0	0.807498	1.35019	0.903	0.594	0	CD14Mono
UBE2D1	0	0.804579	1.27804	0.885	0.684	0	CD14Mono
MCL1	0	0.802098	1.3847	0.922	0.646	0	CD14Mono
VIM	0	0.801876	1.05548	0.988	0.944	0	CD14Mono
IFITM3	0	0.799658	1.07648	0.926	0.804	0	CD14Mono
CD68	0	0.798481	1.42931	0.834	0.773	0	CD14Mono
CTSZ	0	0.797903	1.28571	0.87	0.633	0	CD14Mono
CFD	0	0.797095	1.33977	0.836	0.664	0	CD14Mono
RNF144B	0	0.796637	0.77886	0.842	0.75	0	CD14Mono
HLA-DQB1	0	0.7962	1.04881	0.963	0.907	0	CD14Mono
MEGF9	0	0.796116	1.51933	0.821	0.599	0	CD14Mono
2023-03-01	0	0.795505	1.27581	0.871	0.827	0	CD14Mono
FKBP1A	0	0.795488	1.19452	0.955	0.838	0	CD14Mono
PLBD1	0	0.794624	1.63123	0.791	0.72	0	CD14Mono
IRS2	0	0.79294	1.02493	0.824	0.584	0	CD14Mono
CLEC7A	0	0.792176	1.50853	0.813	0.76	0	CD14Mono
ACTB	0	0.791788	0.627175	1	0.998	0	CD14Mono
CD93	0	0.791771	1.59416	0.792	0.732	0	CD14Mono
ACTR2	0	0.790505	1.08535	0.962	0.843	0	CD14Mono
SECTM1	0	0.789968	1.06222	0.817	0.779	0	CD14Mono
S100A10	0	0.788586	1.10198	0.986	0.938	0	CD14Mono
MAFB	0	0.787806	1.35135	0.835	0.814	0	CD14Mono
SDCBP	0	0.787365	1.30801	0.885	0.704	0	CD14Mono
LYN	0	0.783487	1.19867	0.878	0.729	0	CD14Mono
GSTP1	0	0.783321	1.14169	0.924	0.695	0	CD14Mono
GNAI2	0	0.782576	1.0178	0.961	0.832	0	CD14Mono
RNASE6	0	0.781405	1.1274	0.841	0.813	0	CD14Mono
PLEKHO1	0	0.781191	1.21963	0.877	0.674	0	CD14Mono
CEBPB	0	0.780945	1.14808	0.925	0.744	0	CD14Mono
VSIR	0	0.780141	1.16626	0.884	0.65	0	CD14Mono
CTSH	0	0.778855	1.26398	0.839	0.662	0	CD14Mono
LILRA5	0	0.777835	1.16299	0.816	0.844	0	CD14Mono
SLC8A1	0	0.77625	1.09059	0.808	0.799	0	CD14Mono
SNX10	0	0.776135	1.26756	0.829	0.606	0	CD14Mono
ZEB2	0	0.775639	1.20225	0.912	0.756	0	CD14Mono
CFP	0	0.775451	1.32455	0.803	0.618	0	CD14Mono
LGALS1	0	0.774076	1.03288	0.938	0.77	0	CD14Mono
BLVRB	0	0.773673	1.3951	0.795	0.518	0	CD14Mono
ATP6V1B2	0	0.77187	1.18494	0.831	0.647	0	CD14Mono
SOD2	0	0.770678	1.39839	0.841	0.597	0	CD14Mono
CPPED1	0	0.770589	1.27611	0.809	0.646	0	CD14Mono
SHTN1	0	0.770336	0.920944	0.776	0.793	0	CD14Mono
LCP1	0	0.769476	0.927291	0.963	0.826	0	CD14Mono
CASP1	0	0.769006	1.11872	0.899	0.712	0	CD14Mono
GCA	0	0.768192	1.27117	0.798	0.577	0	CD14Mono
SERPINB1	0	0.76783	1.1811	0.895	0.655	0	CD14Mono
CTSD	0	0.767082	1.24045	0.85	0.668	0	CD14Mono
GM2A	0	0.766495	0.813654	0.788	0.559	0	CD14Mono
TNFRSF1B	0	0.766264	1.11218	0.892	0.677	0	CD14Mono
PYCARD	0	0.76573	1.16124	0.866	0.606	0	CD14Mono
SLC24A4	0	0.763899	0.842449	0.783	0.776	0	CD14Mono
DUSP6	0	0.761435	1.43588	0.784	0.666	0	CD14Mono
H2AFY	0	0.760834	1.10326	0.893	0.711	0	CD14Mono
C1orf162	0	0.760761	1.06988	0.916	0.675	0	CD14Mono
CD300E	0	0.76044	1.31665	0.783	0.722	0	CD14Mono
ZNF106	0	0.759799	1.1394	0.862	0.62	0	CD14Mono
CLEC4A	0	0.757533	1.14662	0.771	0.726	0	CD14Mono
PLSCR1	0	0.757239	1.02812	0.803	0.555	0	CD14Mono
IL17RA	0	0.757175	1.28056	0.785	0.492	0	CD14Mono
FCGR1A	0	0.756675	0.934653	0.748	0.705	0	CD14Mono
CRISPLD2	0	0.755845	0.819275	0.743	0.549	0	CD14Mono
TMEM170B	0	0.755659	1.02762	0.754	0.623	0	CD14Mono
GPBAR1	0	0.755268	0.794625	0.789	0.773	0	CD14Mono
SAMHD1	0	0.7539	1.00883	0.911	0.739	0	CD14Mono
C19orf38	0	0.753709	1.07335	0.782	0.758	0	CD14Mono
SLC11A1	0	0.753402	1.29747	0.764	0.648	0	CD14Mono
LILRA2	0	0.753299	0.992085	0.76	0.716	0	CD14Mono
CYBA	0	0.753254	0.799517	0.976	0.902	0	CD14Mono
HLA-DPB1	0	0.753024	0.999938	0.978	0.913	0	CD14Mono
RGS2	0	0.75286	1.4853	0.772	0.638	0	CD14Mono
HLA-DMB	0	0.752366	1.13739	0.828	0.749	0	CD14Mono
PLXDC2	0	0.751889	1.33735	0.748	0.689	0	CD14Mono
GBP1	0	0.750903	1.05673	0.92	0.844	0	CD14Mono
LGALS3	0	0.749348	1.16009	0.805	0.703	0	CD14Mono
ANXA5	0	0.748752	1.0454	0.852	0.579	0	CD14Mono
HRH2	0	0.748114	0.905638	0.794	0.674	0	CD14Mono
VASP	0	0.74806	0.939744	0.924	0.785	0	CD14Mono
CDA	0	0.747746	1.2242	0.763	0.802	0	CD14Mono
KLF10	0	0.747625	1.08731	0.788	0.625	0	CD14Mono
VAMP5	0	0.745257	0.981789	0.934	0.854	0	CD14Mono
BACH1	0	0.743626	1.13482	0.788	0.582	0	CD14Mono
FGR	0	0.743311	1.15053	0.782	0.571	0	CD14Mono
PGD	0	0.743263	1.20312	0.755	0.521	0	CD14Mono
SYK	0	0.743003	1.2009	0.78	0.77	0	CD14Mono
PARP14	0	0.741105	1.03472	0.875	0.695	0	CD14Mono
YBX3	0	0.741	1.05699	0.837	0.726	0	CD14Mono
NAGK	0	0.74029	1.13545	0.794	0.54	0	CD14Mono
HLA-DPA1	0	0.740188	0.983566	0.945	0.817	0	CD14Mono
ANXA2	0	0.740021	1.0195	0.849	0.64	0	CD14Mono
TIMP2	0	0.739427	1.21082	0.74	0.624	0	CD14Mono
FAM198B	0	0.737949	0.756454	0.722	0.746	0	CD14Mono
NAMPT	0	0.737919	1.23438	0.781	0.563	0	CD14Mono
LY86	0	0.736947	0.973172	0.78	0.758	0	CD14Mono
AHNAK	0	0.736018	0.974655	0.909	0.749	0	CD14Mono
OGFRL1	0	0.735657	1.20221	0.754	0.545	0	CD14Mono
SPI1	0	0.735558	1.04783	0.762	0.618	0	CD14Mono
MEF2C	0	0.734755	0.906679	0.819	0.767	0	CD14Mono
EPB41L3	0	0.734141	0.75014	0.743	0.688	0	CD14Mono
ALOX5	0	0.733918	0.939064	0.757	0.604	0	CD14Mono
LILRB2	0	0.732879	1.11222	0.754	0.666	0	CD14Mono
ATP2B1-AS1	0	0.730791	0.906051	0.866	0.775	0	CD14Mono
DMXL2	0	0.730003	1.30649	0.729	0.627	0	CD14Mono
MARCKS	0	0.728701	1.44869	0.755	0.749	0	CD14Mono
JAK2	0	0.727084	1.01793	0.77	0.612	0	CD14Mono
STAT1	0	0.726588	0.815437	0.94	0.891	0	CD14Mono
FCGR2A	0	0.725896	1.16827	0.735	0.757	0	CD14Mono
FGD4	0	0.725236	0.871219	0.74	0.76	0	CD14Mono
CAPG	0	0.724843	1.09813	0.776	0.692	0	CD14Mono
PKM	0	0.723462	0.938846	0.876	0.735	0	CD14Mono
STX11	0	0.721913	0.873795	0.745	0.572	0	CD14Mono
QKI	0	0.721875	0.998609	0.808	0.654	0	CD14Mono
AQP9	0	0.721515	0.655665	0.731	0.783	0	CD14Mono
AC007952.4	0	0.721423	0.866645	0.769	0.618	0	CD14Mono
MPP1	0	0.721154	0.636073	0.781	0.722	0	CD14Mono
RASSF2	0	0.720904	1.04831	0.745	0.514	0	CD14Mono
KYNU	0	0.72052	0.679686	0.753	0.748	0	CD14Mono
DPYSL2	0	0.71913	1.06362	0.734	0.436	0	CD14Mono
LYST	0	0.718987	0.955964	0.805	0.644	0	CD14Mono
MS4A7	0	0.717867	0.810048	0.761	0.671	0	CD14Mono
ETS2	0	0.717391	0.629762	0.761	0.586	0	CD14Mono
NAIP	0	0.716294	1.08501	0.729	0.578	0	CD14Mono
JDP2	0	0.715759	0.644374	0.714	0.648	0	CD14Mono
CXCL16	0	0.714922	0.501957	0.752	0.669	0	CD14Mono
CD302	0	0.714875	1.11993	0.705	0.509	0	CD14Mono
HLA-DQA1	0	0.712837	0.554455	0.895	0.841	0	CD14Mono
SKAP2	0	0.712774	0.949843	0.784	0.653	0	CD14Mono
CLEC4D	0	0.712619	0.538001	0.674	0.722	0	CD14Mono
RHOQ	0	0.712586	0.923259	0.762	0.588	0	CD14Mono
CREB5	0	0.711415	1.04582	0.692	0.743	0	CD14Mono
LGALS9	0	0.710623	0.925995	0.782	0.702	0	CD14Mono
FAM49A	0	0.709999	0.795062	0.741	0.584	0	CD14Mono
PTPRE	0	0.709911	1.04659	0.747	0.523	0	CD14Mono
STXBP2	0	0.709886	0.997475	0.776	0.625	0	CD14Mono
TMSB10	0	0.709682	0.38959	0.999	0.996	0	CD14Mono
NACC2	0	0.709612	0.872658	0.735	0.57	0	CD14Mono
DAPP1	0	0.709315	0.775751	0.81	0.738	0	CD14Mono
GSN	0	0.70901	0.62362	0.764	0.632	0	CD14Mono
PECAM1	0	0.708795	0.855542	0.784	0.738	0	CD14Mono
GLUL	0	0.707799	0.976532	0.765	0.577	0	CD14Mono
CD63	0	0.707506	0.665924	0.948	0.818	0	CD14Mono
ATP6V1A	0	0.707212	0.938685	0.722	0.494	0	CD14Mono
CCDC88A	0	0.705746	1.11599	0.715	0.456	0	CD14Mono
ZFAND5	0	0.705577	0.904835	0.792	0.586	0	CD14Mono
GLIPR1	0	0.704389	0.851138	0.805	0.502	0	CD14Mono
PSTPIP2	0	0.703714	0.682778	0.751	0.572	0	CD14Mono
MARCO	0	0.702734	0.539772	0.689	0.735	0	CD14Mono
TIMP1	0	0.700415	0.738725	0.837	0.645	0	CD14Mono
CD300LF	0	0.699535	0.806736	0.709	0.658	0	CD14Mono
PDK4	0	0.699478	0.382191	0.682	0.639	0	CD14Mono
PSME2	0	0.699237	0.760268	0.949	0.838	0	CD14Mono
SPTLC2	0	0.698429	0.877331	0.749	0.562	0	CD14Mono
CMTM6	0	0.698233	0.76955	0.842	0.676	0	CD14Mono
IFNGR2	0	0.697883	1.04828	0.728	0.65	0	CD14Mono
SCIMP	0	0.697636	0.872986	0.72	0.691	0	CD14Mono
KLF6	0	0.696023	0.810516	0.911	0.759	0	CD14Mono
IL13RA1	0	0.693717	0.912969	0.682	0.737	0	CD14Mono
BST1	0	0.693657	0.928185	0.667	0.592	0	CD14Mono
DSE	0	0.693322	0.696506	0.724	0.537	0	CD14Mono
SCPEP1	0	0.692771	0.951473	0.711	0.522	0	CD14Mono
LMO2	0	0.692516	0.913592	0.704	0.672	0	CD14Mono
STAT2	0	0.691707	0.891038	0.763	0.63	0	CD14Mono
ENTPD1	0	0.691333	0.898467	0.689	0.634	0	CD14Mono
PSMA4	0	0.690327	0.675983	0.888	0.737	0	CD14Mono
NOTCH2	0	0.688842	0.924135	0.72	0.57	0	CD14Mono
CIITA	0	0.687169	0.712714	0.73	0.674	0	CD14Mono
RAB11FIP1	0	0.686777	0.94487	0.733	0.559	0	CD14Mono
GRK3	0	0.686636	0.765855	0.719	0.692	0	CD14Mono
HCK	0	0.686323	0.987021	0.701	0.784	0	CD14Mono
IL6R	0	0.685554	0.883862	0.709	0.536	0	CD14Mono
AOAH	0	0.685476	0.799504	0.72	0.525	0	CD14Mono
TPP1	0	0.685249	0.908516	0.718	0.525	0	CD14Mono
LACTB	0	0.685116	0.832014	0.714	0.533	0	CD14Mono
ITPRIPL2	0	0.684856	0.707673	0.688	0.636	0	CD14Mono
PTAFR	0	0.684505	1.05263	0.668	0.742	0	CD14Mono
ZNF385A	0	0.684322	0.953806	0.68	0.7	0	CD14Mono
CAMKK2	0	0.684006	0.816516	0.712	0.534	0	CD14Mono
GBP2	0	0.683811	0.595666	0.868	0.749	0	CD14Mono
SFT2D2	0	0.683598	0.489739	0.849	0.642	0	CD14Mono
ANXA1	0	0.683137	0.702317	0.911	0.764	0	CD14Mono
NFKBIA	0	0.681624	0.644744	0.921	0.897	0	CD14Mono
TMEM176B	0	0.680241	0.626433	0.67	0.614	0	CD14Mono
GRINA	0	0.679792	0.868638	0.692	0.563	0	CD14Mono
RXRA	0	0.679728	0.999313	0.678	0.544	0	CD14Mono
NCOA4	0	0.679139	0.737952	0.73	0.502	0	CD14Mono
PRELID1	0	0.679119	0.686535	0.869	0.674	0	CD14Mono
GNAQ	0	0.678655	0.926718	0.694	0.531	0	CD14Mono
MAP3K7CL	0	0.678411	0.354298	0.773	0.737	0	CD14Mono
ARHGAP26	0	0.678012	0.836597	0.707	0.519	0	CD14Mono
TBXAS1	0	0.677719	0.910735	0.693	0.599	0	CD14Mono
SLC43A2	0	0.675625	0.870247	0.682	0.628	0	CD14Mono
MT2A	0	0.675435	0.723892	0.92	0.803	0	CD14Mono
LILRB3	0	0.674933	1.03999	0.666	0.657	0	CD14Mono
WSB1	0	0.674815	0.728244	0.798	0.562	0	CD14Mono
FBXL5	0	0.67477	0.844299	0.714	0.5	0	CD14Mono
HMOX1	0	0.67419	0.553316	0.705	0.65	0	CD14Mono
CCR1	0	0.67361	1.02759	0.655	0.649	0	CD14Mono
CES1	0	0.6728	0.631008	0.652	0.476	0	CD14Mono
TET2	0	0.67187	0.851583	0.7	0.558	0	CD14Mono
TXN	0	0.671833	0.576738	0.896	0.686	0	CD14Mono
ASAP1	0	0.67167	0.687819	0.723	0.536	0	CD14Mono
LRP1	0	0.671655	0.975543	0.655	0.666	0	CD14Mono
PRCP	0	0.671502	0.525435	0.736	0.54	0	CD14Mono
GAS7	0	0.670499	1.01592	0.649	0.529	0	CD14Mono
TLR2	0	0.670297	0.915425	0.641	0.506	0	CD14Mono
SSR3	0	0.669927	0.53772	0.883	0.682	0	CD14Mono
MFSD1	0	0.669744	0.752063	0.703	0.538	0	CD14Mono
CTNNA1	0	0.669233	0.76703	0.683	0.564	0	CD14Mono
NRIP1	0	0.669018	0.552511	0.72	0.534	0	CD14Mono
DPYD	0	0.667157	0.837819	0.67	0.371	0	CD14Mono
NINJ1	0	0.666637	0.612808	0.72	0.6	0	CD14Mono
RBP7	0	0.665811	1.06072	0.639	0.677	0	CD14Mono
PAK1	0	0.66534	0.879437	0.677	0.55	0	CD14Mono
EMILIN2	0	0.665207	0.88393	0.655	0.518	0	CD14Mono
C3AR1	0	0.66435	0.450077	0.689	0.585	0	CD14Mono
TFEC	0	0.664187	0.911324	0.635	0.613	0	CD14Mono
KIAA0930	0	0.663643	0.887657	0.687	0.666	0	CD14Mono
POU2F2	0	0.66314	0.770526	0.74	0.505	0	CD14Mono
VNN2	0	0.66281	0.679407	0.666	0.484	0	CD14Mono
RUFY3	0	0.662269	0.53708	0.705	0.541	0	CD14Mono
ALDH1A1	0	0.662206	0.830677	0.63	0.693	0	CD14Mono
GNS	0	0.661978	0.87861	0.665	0.523	0	CD14Mono
TCF7L2	0	0.660769	0.27013	0.704	0.565	0	CD14Mono
NRGN	0	0.65968	0.319292	0.789	0.874	0	CD14Mono
NFAM1	0	0.6585	0.925439	0.635	0.717	0	CD14Mono
F13A1	0	0.6581	0.481073	0.677	0.817	0	CD14Mono
GBP4	0	0.657769	0.516313	0.825	0.734	0	CD14Mono
MTMR11	0	0.655416	0.535991	0.648	0.677	0	CD14Mono
TNFAIP3	0	0.654815	0.388233	0.84	0.765	0	CD14Mono
EFHD2	0	0.654219	0.421482	0.861	0.756	0	CD14Mono
SPINT2	0	0.654095	0.363788	0.779	0.712	0	CD14Mono
LPCAT2	0	0.653694	0.657258	0.633	0.642	0	CD14Mono
LILRB1	0	0.653087	0.798156	0.66	0.596	0	CD14Mono
MEFV	0	0.651182	0.725781	0.629	0.752	0	CD14Mono
THEMIS2	0	0.650989	0.8062	0.689	0.654	0	CD14Mono
WDFY2	0	0.650957	0.596474	0.682	0.477	0	CD14Mono
SLC25A37	0	0.650775	0.686473	0.766	0.708	0	CD14Mono
METTL7A	0	0.649967	0.747989	0.658	0.63	0	CD14Mono
PLXNB2	0	0.649494	0.796201	0.646	0.639	0	CD14Mono
NLRP3	0	0.649328	0.805079	0.628	0.641	0	CD14Mono
IRF1	0	0.647849	0.533214	0.92	0.851	0	CD14Mono
SEC14L1	0	0.647709	0.498851	0.78	0.672	0	CD14Mono
CD1D	0	0.647083	0.727801	0.62	0.672	0	CD14Mono
PLXNC1	0	0.646319	0.833894	0.659	0.601	0	CD14Mono
SGMS2	0	0.646156	0.483292	0.591	0.486	0	CD14Mono
SLC2A3	0	0.64537	0.877263	0.678	0.482	0	CD14Mono
ACSL4	0	0.645167	0.71319	0.673	0.547	0	CD14Mono
CUX1	0	0.644667	0.64228	0.7	0.55	0	CD14Mono
IFI30	0	0.644351	0.546297	0.643	0.565	0	CD14Mono
RBM47	0	0.643373	0.90801	0.608	0.639	0	CD14Mono
LRRC25	0	0.643129	0.746745	0.647	0.681	0	CD14Mono
SCARB2	0	0.643055	0.662457	0.663	0.544	0	CD14Mono
GBP5	0	0.643006	0.375487	0.868	0.74	0	CD14Mono
TLR5	0	0.642799	0.522452	0.628	0.686	0	CD14Mono
SULF2	0	0.642215	0.668616	0.699	0.734	0	CD14Mono
ZFP36L1	0	0.641614	0.699134	0.81	0.64	0	CD14Mono
OSCAR	0	0.641046	0.790764	0.619	0.642	0	CD14Mono
CREG1	0	0.640828	0.774899	0.623	0.488	0	CD14Mono
SELL	0	0.64076	0.514819	0.839	0.742	0	CD14Mono
SOX4	0	0.640753	0.633559	0.659	0.562	0	CD14Mono
STX7	0	0.640246	0.458304	0.73	0.544	0	CD14Mono
SLC44A1	0	0.640053	0.465951	0.664	0.534	0	CD14Mono
PPT1	0	0.639897	0.668979	0.642	0.379	0	CD14Mono
MAP3K1	0	0.639519	0.644886	0.714	0.576	0	CD14Mono
CRTAP	0	0.639066	0.811591	0.636	0.468	0	CD14Mono
SLC25A5	0	0.638883	0.499853	0.858	0.67	0	CD14Mono
CANX	0	0.63846	0.538203	0.776	0.657	0	CD14Mono
MAP3K20	0	0.638448	0.559431	0.626	0.542	0	CD14Mono
PILRA	0	0.637436	0.800708	0.631	0.645	0	CD14Mono
ATG3	0	0.636337	0.594424	0.693	0.526	0	CD14Mono
CALHM6	0	0.636157	0.487037	0.673	0.628	0	CD14Mono
THBS1	0	0.634955	0.551768	0.613	0.712	0	CD14Mono
IFI6	0	0.634372	0.576425	0.735	0.66	0	CD14Mono
ASGR1	0	0.634255	0.957876	0.618	0.793	0	CD14Mono
HM13	0	0.633512	0.543979	0.768	0.679	0	CD14Mono
TMEM154	0	0.633433	0.658531	0.671	0.507	0	CD14Mono
ANKRD22	0	0.633322	0.303114	0.584	0.507	0	CD14Mono
CXCL8	0	0.632177	0.302153	0.544	0.302	0	CD14Mono
CD86	0	0.632045	0.769746	0.63	0.744	0	CD14Mono
SERPING1	0	0.631569	0.287684	0.592	0.646	0	CD14Mono
SMIM25	0	0.631464	0.574864	0.633	0.706	0	CD14Mono
ITGAM	0	0.630398	0.728441	0.634	0.554	0	CD14Mono
DST	0	0.630126	0.330355	0.623	0.504	0	CD14Mono
YWHAE	0	0.628964	0.495904	0.692	0.483	0	CD14Mono
IFI44	0	0.62829	0.505963	0.627	0.492	0	CD14Mono
TGFBI	0	0.627632	0.835322	0.595	0.539	0	CD14Mono
BAZ2B	0	0.627236	0.67599	0.623	0.398	0	CD14Mono
PLEK	0	0.626932	0.320523	0.838	0.775	0	CD14Mono
RAB32	0	0.626744	0.807802	0.613	0.743	0	CD14Mono
EPSTI1	0	0.626637	0.439411	0.736	0.683	0	CD14Mono
RRAS	0	0.626364	0.257763	0.7	0.569	0	CD14Mono
XAF1	0	0.625838	0.5342	0.724	0.607	0	CD14Mono
SIRPB1	0	0.625753	0.712538	0.603	0.554	0	CD14Mono
GNB4	0	0.62567	0.643677	0.628	0.631	0	CD14Mono
TLR4	0	0.625499	0.83653	0.598	0.716	0	CD14Mono
CYP27A1	0	0.624936	0.473907	0.589	0.662	0	CD14Mono
CLMN	0	0.624046	0.554811	0.592	0.664	0	CD14Mono
ZDHHC1	0	0.62396	0.295275	0.61	0.658	0	CD14Mono
SMIM14	0	0.622938	0.392282	0.708	0.591	0	CD14Mono
FGD2	0	0.621893	0.572058	0.622	0.638	0	CD14Mono
MIS18BP1	0	0.621271	0.546459	0.703	0.562	0	CD14Mono
RASSF4	0	0.620906	0.746358	0.61	0.584	0	CD14Mono
MSRB1	0	0.620901	0.706937	0.6	0.485	0	CD14Mono
FBP1	0	0.620829	0.53957	0.637	0.63	0	CD14Mono
BLVRA	0	0.620819	0.631895	0.631	0.53	0	CD14Mono
C9orf72	0	0.620564	0.695323	0.627	0.545	0	CD14Mono
AL034397.3	0	0.620236	0.5958	0.594	0.642	0	CD14Mono
FOSB	0	0.619016	0.538513	0.619	0.492	0	CD14Mono
DUSP3	0	0.618951	0.616625	0.605	0.586	0	CD14Mono
LAT2	0	0.616618	0.571234	0.626	0.633	0	CD14Mono
LY96	0	0.616416	0.693062	0.605	0.521	0	CD14Mono
SYNGR2	0	0.615805	0.403617	0.726	0.585	0	CD14Mono
TMEM176A	0	0.615418	0.407768	0.56	0.463	0	CD14Mono
PELI1	0	0.614231	0.603817	0.626	0.565	0	CD14Mono
TENT5A	0	0.613951	0.476702	0.624	0.498	0	CD14Mono
CORO1C	0	0.613503	0.589587	0.598	0.49	0	CD14Mono
FKBP15	0	0.613354	0.632607	0.605	0.429	0	CD14Mono
SLC40A1	0	0.613129	0.391259	0.613	0.548	0	CD14Mono
SGK1	0	0.612694	0.843438	0.58	0.528	0	CD14Mono
IFIT3	0	0.612522	0.585752	0.631	0.536	0	CD14Mono
CD163	0	0.61206	0.73028	0.57	0.655	0	CD14Mono
HDLBP	0	0.611599	0.498421	0.608	0.438	0	CD14Mono
HMGB2	0	0.611453	0.357377	0.768	0.618	0	CD14Mono
EHBP1L1	0	0.611138	0.64098	0.61	0.435	0	CD14Mono
MAP3K8	0	0.611081	0.276168	0.731	0.724	0	CD14Mono
TLR8	0	0.610955	0.692925	0.58	0.773	0	CD14Mono
TCIRG1	0	0.609552	0.57362	0.628	0.508	0	CD14Mono
SLC31A2	0	0.609543	0.583454	0.618	0.649	0	CD14Mono
PLAUR	0	0.609182	0.813705	0.578	0.526	0	CD14Mono
CD4	0	0.608714	0.604529	0.61	0.49	0	CD14Mono
RNASET2	0	0.608647	0.35822	0.778	0.612	0	CD14Mono
SLC15A3	0	0.608146	0.639366	0.581	0.578	0	CD14Mono
YBX1	0	0.607674	0.309789	0.951	0.901	0	CD14Mono
RAB10	0	0.607486	0.524731	0.65	0.514	0	CD14Mono
CLIC4	0	0.606953	0.27895	0.601	0.627	0	CD14Mono
ADGRE5	0	0.606756	0.384732	0.764	0.704	0	CD14Mono
RNASE2	0	0.606214	0.541999	0.55	0.68	0	CD14Mono
IER3	0	0.605298	0.637503	0.587	0.535	0	CD14Mono
UNC93B1	0	0.604867	0.598948	0.606	0.505	0	CD14Mono
ITGAX	0	0.604628	0.592516	0.61	0.634	0	CD14Mono
RAB3D	0	0.604551	0.728563	0.565	0.492	0	CD14Mono
LILRB4	0	0.603807	0.460872	0.558	0.532	0	CD14Mono
APOBR	0	0.603441	0.58595	0.577	0.47	0	CD14Mono
CYP1B1	0	0.603114	1.0554	0.545	0.559	0	CD14Mono
NFKBIZ	0	0.602647	0.524229	0.656	0.58	0	CD14Mono
LIMS1	0	0.602439	0.322003	0.697	0.585	0	CD14Mono
NAGA	0	0.602251	0.571997	0.589	0.528	0	CD14Mono
EVI5	0	0.601109	0.646972	0.588	0.601	0	CD14Mono
BCL2A1	0	0.597338	0.419064	0.623	0.498	0	CD14Mono
MGST1	0	0.597327	0.759469	0.563	0.705	0	CD14Mono
HIPK2	0	0.596129	0.268114	0.699	0.622	0	CD14Mono
SEMA4A	0	0.595398	0.561559	0.567	0.511	0	CD14Mono
GAPT	0	0.59505	0.50722	0.585	0.616	0	CD14Mono
AHR	0	0.594711	0.725574	0.566	0.472	0	CD14Mono
KCNE3	0	0.594453	0.78569	0.558	0.757	0	CD14Mono
PPP1R15A	0	0.594308	0.462185	0.622	0.487	0	CD14Mono
CYFIP1	0	0.594064	0.630382	0.569	0.539	0	CD14Mono
LFNG	0	0.593909	0.417886	0.647	0.519	0	CD14Mono
FPR2	0	0.593822	0.496561	0.542	0.576	0	CD14Mono
SAMD4A	0	0.593353	0.376408	0.583	0.581	0	CD14Mono
ARHGAP24	0	0.593071	0.273542	0.604	0.775	0	CD14Mono
NFE2	0	0.592978	0.674584	0.545	0.485	0	CD14Mono
FNIP2	0	0.59225	0.307687	0.592	0.502	0	CD14Mono
ACER3	0	0.591684	0.471664	0.566	0.452	0	CD14Mono
QPCT	0	0.591681	0.608663	0.545	0.676	0	CD14Mono
C5AR1	0	0.590739	0.698665	0.56	0.505	0	CD14Mono
RGS18	0	0.590717	0.565574	0.589	0.731	0	CD14Mono
ADAP2	0	0.590688	0.622743	0.551	0.609	0	CD14Mono
VSTM1	0	0.589759	0.422948	0.529	0.436	0	CD14Mono
CAT	0	0.589357	0.478686	0.619	0.527	0	CD14Mono
PRDX1	0	0.587566	0.253269	0.825	0.711	0	CD14Mono
PIK3AP1	0	0.586339	0.581136	0.584	0.584	0	CD14Mono
PTPN6	0	0.586116	0.275652	0.743	0.657	0	CD14Mono
KLF4	0	0.586023	0.696115	0.561	0.705	0	CD14Mono
HERPUD1	0	0.585682	0.25688	0.768	0.692	0	CD14Mono
CHST15	0	0.585274	0.60997	0.583	0.712	0	CD14Mono
HSPA1A	0	0.584869	0.49636	0.607	0.555	0	CD14Mono
HGF	0	0.584602	0.264855	0.519	0.519	0	CD14Mono
TPM4	0	0.58385	0.302267	0.627	0.479	0	CD14Mono
TAGLN2	0	0.583795	0.25277	0.929	0.881	0	CD14Mono
TRPS1	0	0.582713	0.56145	0.565	0.462	0	CD14Mono
SNX18	0	0.580507	0.372226	0.568	0.438	0	CD14Mono
FCGR1B	0	0.57959	0.38056	0.526	0.621	0	CD14Mono
ANPEP	0	0.579214	0.547579	0.507	0.414	0	CD14Mono
RHOB	0	0.578615	0.645171	0.585	0.609	0	CD14Mono
C20orf27	0	0.576647	0.39801	0.568	0.453	0	CD14Mono
PYGL	0	0.576324	0.669633	0.531	0.672	0	CD14Mono
MX2	0	0.575397	0.495387	0.579	0.506	0	CD14Mono
ATP1B3	0	0.575087	0.264249	0.637	0.534	0	CD14Mono
MYOF	0	0.574341	0.448585	0.53	0.542	0	CD14Mono
ZFP36	0	0.573882	0.296614	0.628	0.491	0	CD14Mono
RARA	0	0.573508	0.421693	0.604	0.6	0	CD14Mono
IFI44L	0	0.573395	0.58051	0.59	0.628	0	CD14Mono
ZFHX3	0	0.573333	0.618466	0.52	0.428	0	CD14Mono
CCR2	0	0.573319	0.524402	0.525	0.475	0	CD14Mono
SIRPA	0	0.572271	0.736524	0.534	0.654	0	CD14Mono
IFIT2	0	0.572247	0.547572	0.579	0.498	0	CD14Mono
OAS1	0	0.571399	0.397022	0.603	0.605	0	CD14Mono
TUBA1A	0	0.571318	0.422089	0.693	0.62	0	CD14Mono
MXD1	0	0.571011	0.589043	0.557	0.515	0	CD14Mono
PRAM1	0	0.569116	0.674653	0.53	0.554	0	CD14Mono
SNN	0	0.569074	0.324822	0.608	0.658	0	CD14Mono
FAM13A	0	0.569013	0.266972	0.577	0.545	0	CD14Mono
HHEX	0	0.568977	0.531475	0.539	0.481	0	CD14Mono
NR4A2	0	0.568657	0.268638	0.566	0.519	0	CD14Mono
SH2B3	0	0.568468	0.548682	0.56	0.53	0	CD14Mono
APAF1	0	0.568416	0.577704	0.53	0.388	0	CD14Mono
FNDC3B	0	0.567461	0.491214	0.554	0.519	0	CD14Mono
RRBP1	0	0.567221	0.250431	0.567	0.454	0	CD14Mono
SPECC1	0	0.566635	0.535724	0.548	0.529	0	CD14Mono
ALDH3B1	0	0.565739	0.507374	0.533	0.69	0	CD14Mono
AC020916.1	0	0.565446	0.318667	0.523	0.406	0	CD14Mono
PID1	0	0.564937	0.544663	0.509	0.682	0	CD14Mono
SULT1A1	0	0.422324	0.330735	0.331	0.323	0	CD14Mono
SH3BP2	1.55514e-302	0.564096	0.522896	0.552	0.445	3.11028e-299	CD14Mono
IRF8	1.45475e-301	0.563981	0.269356	0.586	0.659	2.9095e-298	CD14Mono
ODF3B	9.39609e-294	0.56314	0.63618	0.535	0.559	1.87922e-290	CD14Mono
ATP2B1	3.70909e-273	0.560893	0.334222	0.593	0.481	7.41819e-270	CD14Mono
RASGRP4	4.02948e-273	0.5608	0.445324	0.503	0.456	8.05897e-270	CD14Mono
MBOAT7	2.80205e-271	0.560661	0.621846	0.529	0.492	5.6041e-268	CD14Mono
MYD88	1.57042e-270	0.560581	0.35631	0.545	0.41	3.14085e-267	CD14Mono
ABHD5	9.82509e-257	0.558997	0.509443	0.534	0.486	1.96502e-253	CD14Mono
SLC2A6	2.19724e-252	0.441526	0.266098	0.373	0.477	4.39449e-249	CD14Mono
STAB1	9.10953e-252	0.558368	0.512729	0.51	0.61	1.82191e-248	CD14Mono
NAAA	3.99116e-242	0.557292	0.389417	0.544	0.438	7.98233e-239	CD14Mono
MYADM	2.65538e-240	0.557066	0.524313	0.521	0.376	5.31075e-237	CD14Mono
TTYH3	4.0813e-234	0.5563	0.433127	0.532	0.564	8.16261e-231	CD14Mono
BID	4.82432e-233	0.556195	0.328241	0.564	0.469	9.64864e-230	CD14Mono
KIF13A	6.704e-231	0.555877	0.523336	0.492	0.445	1.3408e-227	CD14Mono
DOCK5	6.07066e-225	0.555175	0.490213	0.519	0.532	1.21413e-221	CD14Mono
SORT1	2.6901e-223	0.554918	0.495138	0.498	0.633	5.3802e-220	CD14Mono
TREM1	1.67858e-222	0.554725	0.481191	0.472	0.566	3.35716e-219	CD14Mono
ATF5	1.06835e-220	0.554659	0.352342	0.525	0.434	2.1367e-217	CD14Mono
CTBP2	7.58623e-220	0.554562	0.415006	0.569	0.632	1.51725e-216	CD14Mono
NBPF14	8.85899e-209	0.553139	0.383261	0.516	0.452	1.7718e-205	CD14Mono
GK	5.92395e-198	0.55173	0.441345	0.526	0.545	1.18479e-194	CD14Mono
CKAP4	3.29718e-192	0.550964	0.673803	0.504	0.537	6.59435e-189	CD14Mono
AC245014.3	1.97215e-190	0.550732	0.319613	0.523	0.47	3.94429e-187	CD14Mono
CLEC4E	8.49669e-190	0.55061	0.627161	0.491	0.696	1.69934e-186	CD14Mono
ZSWIM6	2.69269e-189	0.550584	0.536182	0.507	0.426	5.38537e-186	CD14Mono
IRF5	6.21069e-186	0.550097	0.439928	0.511	0.542	1.24214e-182	CD14Mono
LILRA6	2.36789e-178	0.451101	0.253618	0.321	0.337	4.73577e-175	CD14Mono
MYCL	1.15103e-176	0.548801	0.36765	0.509	0.764	2.30206e-173	CD14Mono
ISG15	9.83443e-176	0.548744	0.400635	0.765	0.767	1.96689e-172	CD14Mono
ACSL1	3.1576e-173	0.548353	0.612667	0.508	0.513	6.31519e-170	CD14Mono
NCEH1	2.00269e-171	0.548093	0.312636	0.496	0.434	4.00539e-168	CD14Mono
GPAT3	1.25008e-170	0.547961	0.353892	0.491	0.488	2.50015e-167	CD14Mono
PLA2G7	6.57946e-166	0.547232	0.299842	0.476	0.594	1.31589e-162	CD14Mono
CDKN1A	5.32004e-147	0.544476	0.261357	0.502	0.485	1.06401e-143	CD14Mono
ASGR2	2.81599e-145	0.544144	0.400057	0.471	0.578	5.63197e-142	CD14Mono
MAPKAPK3	1.25399e-140	0.543523	0.37687	0.54	0.535	2.50798e-137	CD14Mono
CRYBG3	1.55735e-136	0.457147	0.269607	0.387	0.402	3.11471e-133	CD14Mono
TMEM144	3.74e-130	0.541701	0.300166	0.453	0.501	7.48001e-127	CD14Mono
PTGS2	5.48075e-128	0.458741	0.275274	0.31	0.323	1.09615e-124	CD14Mono
HOMER3	5.87102e-127	0.541286	0.41932	0.494	0.593	1.1742e-123	CD14Mono
IMPA2	1.25604e-126	0.541254	0.410098	0.51	0.524	2.51207e-123	CD14Mono
CD33	5.46194e-125	0.540969	0.614783	0.488	0.545	1.09239e-121	CD14Mono
HSPA6	6.96427e-119	0.460068	0.324393	0.393	0.521	1.39285e-115	CD14Mono
MX1	5.94344e-114	0.539111	0.444667	0.547	0.532	1.18869e-110	CD14Mono
MCEMP1	2.90574e-111	0.538557	0.352398	0.462	0.625	5.81148e-108	CD14Mono
HNMT	1.46942e-104	0.537414	0.606198	0.489	0.639	2.93883e-101	CD14Mono
2023-03-01	2.67277e-98	0.536052	0.397164	0.411	0.332	5.34553e-95	CD14Mono
BMP2K	3.82742e-95	0.464332	0.378493	0.418	0.508	7.65484e-92	CD14Mono
LYL1	1.37945e-93	0.535372	0.353922	0.512	0.528	2.7589e-90	CD14Mono
FES	1.18411e-92	0.535177	0.574873	0.484	0.555	2.36822e-89	CD14Mono
KDM1B	2.97921e-89	0.53453	0.464133	0.516	0.522	5.95841e-86	CD14Mono
CSF2RA	1.89436e-86	0.533952	0.435251	0.485	0.585	3.78871e-83	CD14Mono
LMNB1	7.77021e-85	0.53364	0.332018	0.508	0.494	1.55404e-81	CD14Mono
CBFA2T3	1.08548e-80	0.532762	0.294344	0.5	0.674	2.17096e-77	CD14Mono
CAMK1	1.47117e-74	0.53148	0.359172	0.499	0.526	2.94234e-71	CD14Mono
RETN	1.63821e-70	0.469438	0.434009	0.379	0.411	3.27642e-67	CD14Mono
ACTN1	7.29517e-65	0.529319	0.417408	0.521	0.594	1.45903e-61	CD14Mono
MTHFD2	3.58641e-62	0.528684	0.324716	0.531	0.563	7.17281e-59	CD14Mono
CSF2RB	2.36297e-61	0.528462	0.464043	0.462	0.515	4.72595e-58	CD14Mono
IER5	4.54077e-61	0.528425	0.270309	0.525	0.487	9.08155e-58	CD14Mono
BASP1	5.44126e-60	0.528154	0.458156	0.518	0.748	1.08825e-56	CD14Mono
CEBPA	8.84499e-58	0.472406	0.337111	0.39	0.392	1.769e-54	CD14Mono
LILRA1	2.52039e-57	0.52749	0.497152	0.482	0.706	5.04077e-54	CD14Mono
ARID3A	8.37176e-57	0.527376	0.478124	0.479	0.43	1.67435e-53	CD14Mono
RTN1	8.07298e-53	0.473716	0.252284	0.356	0.475	1.6146e-49	CD14Mono
ADGRE2	1.65555e-50	0.52575	0.40845	0.486	0.519	3.3111e-47	CD14Mono
RELT	1.87915e-50	0.525747	0.382106	0.505	0.533	3.7583e-47	CD14Mono
CNTLN	2.50574e-49	0.525395	0.33153	0.454	0.518	5.01148e-46	CD14Mono
PPM1F	1.48053e-47	0.524969	0.485954	0.48	0.471	2.96106e-44	CD14Mono
BCL6	2.13675e-47	0.475078	0.459045	0.402	0.394	4.27351e-44	CD14Mono
APOBEC3A	9.63909e-46	0.52446	0.615339	0.469	0.419	1.92782e-42	CD14Mono
STEAP4	1.31714e-44	0.524128	0.51478	0.468	0.677	2.63427e-41	CD14Mono
MGST2	2.61988e-38	0.522306	0.320522	0.494	0.511	5.23976e-35	CD14Mono
GCH1	7.80667e-38	0.522165	0.312725	0.497	0.492	1.56133e-34	CD14Mono
CSF1R	1.42731e-35	0.521454	0.480853	0.503	0.711	2.85461e-32	CD14Mono
LINC00937	6.74508e-34	0.520901	0.397046	0.453	0.406	1.34902e-30	CD14Mono
ARHGEF40	4.24925e-33	0.520625	0.435677	0.447	0.562	8.4985e-30	CD14Mono
IL1B	1.80892e-32	0.520424	0.362516	0.449	0.528	3.61785e-29	CD14Mono
APP	2.39253e-32	0.520409	0.299744	0.476	0.51	4.78507e-29	CD14Mono
HK3	2.12857e-31	0.479933	0.354078	0.402	0.457	4.25714e-28	CD14Mono
FGD6	3.70135e-28	0.481068	0.269861	0.386	0.414	7.40271e-25	CD14Mono
OLIG1	5.23289e-27	0.518526	0.254514	0.468	0.574	1.04658e-23	CD14Mono
C15orf39	1.03126e-26	0.518443	0.479248	0.481	0.504	2.06253e-23	CD14Mono
BTK	8.94599e-23	0.516926	0.356923	0.482	0.67	1.7892e-19	CD14Mono
PADI4	4.39293e-21	0.516237	0.572497	0.482	0.601	8.78587e-18	CD14Mono
DOK3	2.31191e-15	0.486349	0.416656	0.417	0.53	4.62382e-12	CD14Mono
MCTP1	5.18781e-13	0.512439	0.471861	0.45	0.461	1.03756e-09	CD14Mono
FRMD4B	1.29698e-12	0.487773	0.270948	0.433	0.402	2.59396e-09	CD14Mono
IL1RN	1.36819e-10	0.488951	0.383322	0.405	0.381	2.73638e-07	CD14Mono
F5	2.61654e-09	0.510256	0.354036	0.463	0.481	5.23309e-06	CD14Mono
LINC00877	4.18927e-08	0.509439	0.322846	0.448	0.595	8.37854e-05	CD14Mono
LIPA	2.79875e-07	0.491145	0.282945	0.47	0.531	0.000559751	CD14Mono
KCNK6	1.9041e-06	0.49179	0.365153	0.43	0.395	0.00380819	CD14Mono
CR1	1.48735e-05	0.492537	0.48981	0.449	0.661	0.0297469	CD14Mono
LST1	0	0.990397	3.17368	1	0.811	0	CD16Mono
FCGR3A	0	0.981484	3.3561	0.994	0.73	0	CD16Mono
AIF1	0	0.971525	2.70856	0.999	0.83	0	CD16Mono
FCER1G	0	0.964363	2.56268	1	0.911	0	CD16Mono
FTH1	0	0.961389	1.96677	1	0.997	0	CD16Mono
COTL1	0	0.960137	2.23625	1	0.884	0	CD16Mono
IFITM3	0	0.959245	2.85125	0.995	0.817	0	CD16Mono
SAT1	0	0.958309	2.47607	1	0.851	0	CD16Mono
FTL	0	0.954647	2.09777	1	0.994	0	CD16Mono
MS4A7	0	0.951981	2.75351	0.971	0.671	0	CD16Mono
SERPINA1	0	0.930482	2.11395	0.982	0.815	0	CD16Mono
MAFB	0	0.926183	2.21709	0.972	0.809	0	CD16Mono
CEBPB	0	0.923774	2.05443	0.984	0.765	0	CD16Mono
CDKN1C	0	0.922842	3.56186	0.924	0.658	0	CD16Mono
PSAP	0	0.92174	2.00002	0.999	0.861	0	CD16Mono
S100A11	0	0.918968	1.66739	0.999	0.863	0	CD16Mono
LYN	0	0.913478	1.97783	0.972	0.743	0	CD16Mono
TCF7L2	0	0.911167	2.21153	0.923	0.571	0	CD16Mono
HMOX1	0	0.90712	2.16113	0.932	0.645	0	CD16Mono
CST3	0	0.903131	2.00236	0.998	0.9	0	CD16Mono
NAP1L1	0	0.89977	1.56413	0.995	0.856	0	CD16Mono
CFD	0	0.895042	1.80746	0.947	0.681	0	CD16Mono
TNFRSF1B	0	0.894585	1.73033	0.973	0.701	0	CD16Mono
KCNMA1	0	0.891683	0.769991	0.893	0.793	0	CD16Mono
TYROBP	0	0.889817	1.7378	1	0.935	0	CD16Mono
NPC2	0	0.889122	1.68068	0.993	0.857	0	CD16Mono
VASP	0	0.888717	1.6399	0.989	0.8	0	CD16Mono
WARS	0	0.886107	1.80581	0.971	0.781	0	CD16Mono
BRI3	0	0.884974	1.61193	0.994	0.846	0	CD16Mono
OAZ1	0	0.883777	1.13615	0.999	0.937	0	CD16Mono
DUSP1	0	0.883717	1.69853	0.988	0.819	0	CD16Mono
CTSS	0	0.883503	1.74608	1	0.925	0	CD16Mono
HLA-DPA1	0	0.88232	1.68628	0.992	0.832	0	CD16Mono
TNFSF10	0	0.875853	1.78087	0.984	0.813	0	CD16Mono
C1QB	0	0.874803	1.81293	0.881	0.826	0	CD16Mono
HLA-DRB5	0	0.872828	1.48154	0.994	0.885	0	CD16Mono
C1QA	0	0.872219	1.93444	0.895	0.855	0	CD16Mono
CXCL16	0	0.870001	1.30878	0.905	0.671	0	CD16Mono
C3AR1	0	0.867988	1.47529	0.901	0.587	0	CD16Mono
LILRB2	0	0.865793	1.66675	0.902	0.67	0	CD16Mono
PECAM1	0	0.865079	1.7741	0.919	0.736	0	CD16Mono
NCF2	0	0.860767	1.39209	0.979	0.829	0	CD16Mono
ZFAND5	0	0.859917	1.60846	0.948	0.605	0	CD16Mono
C1QC	0	0.859087	0.557099	0.854	0.78	0	CD16Mono
RNASET2	0	0.85868	1.48707	0.967	0.623	0	CD16Mono
GPBAR1	0	0.8561	1.37113	0.902	0.769	0	CD16Mono
ACTB	0	0.854984	0.839466	1	0.999	0	CD16Mono
TYMP	0	0.852441	1.43399	0.982	0.792	0	CD16Mono
SMIM25	0	0.851815	1.60879	0.861	0.684	0	CD16Mono
SLC8A1	0	0.851067	1.22482	0.913	0.794	0	CD16Mono
RNF144B	0	0.849828	1.34412	0.904	0.758	0	CD16Mono
CSF1R	0	0.8486	1.63137	0.856	0.664	0	CD16Mono
LILRA5	0	0.845993	1.35237	0.909	0.835	0	CD16Mono
NEAT1	0	0.84592	1.40004	0.998	0.917	0	CD16Mono
ASAH1	0	0.845868	1.42224	0.951	0.632	0	CD16Mono
YBX1	0	0.845576	1.06476	0.996	0.905	0	CD16Mono
TIMP1	0	0.845187	1.5481	0.95	0.664	0	CD16Mono
CYP4F22	0	0.843399	0.683557	0.837	0.537	0	CD16Mono
CLEC12A	0	0.841454	1.4172	0.917	0.72	0	CD16Mono
CD300LF	0	0.840307	1.10647	0.884	0.655	0	CD16Mono
SMCO4	0	0.840233	1.09078	0.933	0.723	0	CD16Mono
SPI1	0	0.839916	1.36799	0.889	0.63	0	CD16Mono
FKBP1A	0	0.83719	1.25763	0.987	0.851	0	CD16Mono
MTSS1	0	0.836995	1.57339	0.873	0.546	0	CD16Mono
S100A4	0	0.83663	1.03443	1	0.985	0	CD16Mono
FGL2	0	0.835743	1.33802	0.97	0.843	0	CD16Mono
LRRC25	0	0.834419	1.52602	0.854	0.665	0	CD16Mono
CD68	0	0.832903	1.43028	0.891	0.778	0	CD16Mono
POU2F2	0	0.832652	1.44427	0.914	0.527	0	CD16Mono
CYBB	0	0.830113	1.26671	0.972	0.855	0	CD16Mono
LGALS1	0	0.828918	1.23155	0.983	0.789	0	CD16Mono
IL3RA	0	0.827007	0.683095	0.829	0.512	0	CD16Mono
S100A6	0	0.826647	0.989712	1	0.985	0	CD16Mono
STXBP2	0	0.825797	1.48975	0.899	0.638	0	CD16Mono
LTA4H	0	0.825349	1.31938	0.962	0.683	0	CD16Mono
HLA-DPB1	0	0.824734	1.30925	0.998	0.92	0	CD16Mono
C19orf38	0	0.824298	1.22447	0.884	0.755	0	CD16Mono
IER5	0	0.823897	1.40265	0.869	0.473	0	CD16Mono
CD300E	0	0.82168	1.22269	0.889	0.724	0	CD16Mono
LYST	0	0.820353	1.36141	0.908	0.66	0	CD16Mono
CTSZ	0	0.816705	1.17738	0.933	0.661	0	CD16Mono
FAM49A	0	0.816278	1.02858	0.883	0.597	0	CD16Mono
VMO1	0	0.815927	0.886888	0.793	0.618	0	CD16Mono
SLC31A2	0	0.815697	1.20369	0.852	0.631	0	CD16Mono
VAMP5	0	0.815342	1.2754	0.977	0.862	0	CD16Mono
CMTM6	0	0.814654	1.27924	0.932	0.693	0	CD16Mono
ZEB2	0	0.814072	1.27596	0.967	0.774	0	CD16Mono
LGALS9	0	0.813338	1.11958	0.914	0.705	0	CD16Mono
NAMPT	0	0.812854	1.29965	0.886	0.586	0	CD16Mono
GNAI2	0	0.811401	0.990718	0.985	0.848	0	CD16Mono
RHOB	0	0.811213	1.36356	0.844	0.591	0	CD16Mono
BATF3	0	0.810851	1.01786	0.811	0.531	0	CD16Mono
FAM110A	0	0.810751	1.30989	0.852	0.551	0	CD16Mono
HCK	0	0.809409	1.42797	0.843	0.765	0	CD16Mono
CALHM6	0	0.80671	0.896447	0.874	0.623	0	CD16Mono
PTPN6	0	0.805548	1.19808	0.935	0.657	0	CD16Mono
HLA-DRA	0	0.80465	1.1321	0.995	0.925	0	CD16Mono
CTSC	0	0.804564	1.257	0.92	0.576	0	CD16Mono
DUSP6	0	0.803257	1.29168	0.864	0.677	0	CD16Mono
ABI3	0	0.803013	1.18557	0.882	0.616	0	CD16Mono
RRAS	0	0.801475	1.35465	0.822	0.58	0	CD16Mono
ANXA5	0	0.800675	1.13834	0.932	0.611	0	CD16Mono
IFITM2	0	0.800259	1.04899	0.986	0.882	0	CD16Mono
ETS2	0	0.799645	0.748027	0.872	0.603	0	CD16Mono
SNX18	0	0.799172	1.20068	0.842	0.44	0	CD16Mono
ADGRE5	0	0.798935	1.15081	0.947	0.702	0	CD16Mono
HLA-DRB1	0	0.798623	1.08337	0.988	0.917	0	CD16Mono
TUBA1B	0	0.798172	1.16402	0.959	0.693	0	CD16Mono
LMO2	0	0.794393	1.30662	0.823	0.67	0	CD16Mono
SLC7A7	0	0.793461	1.13649	0.882	0.847	0	CD16Mono
P2RY13	0	0.7927	1.05242	0.868	0.803	0	CD16Mono
CFP	0	0.79098	1.20807	0.857	0.64	0	CD16Mono
GBP2	0	0.790771	1.07357	0.96	0.759	0	CD16Mono
TKT	0	0.790431	1.05005	0.939	0.663	0	CD16Mono
CASP1	0	0.790172	1.05188	0.945	0.734	0	CD16Mono
GBP1	0	0.790115	1.15308	0.956	0.852	0	CD16Mono
GLUL	0	0.789931	0.920371	0.909	0.594	0	CD16Mono
PRELID1	0	0.788444	1.07921	0.929	0.697	0	CD16Mono
CPPED1	0	0.787663	1.1553	0.859	0.665	0	CD16Mono
FCN1	0	0.78675	0.910188	0.963	0.911	0	CD16Mono
CLEC7A	0	0.785828	1.19602	0.85	0.765	0	CD16Mono
LFNG	0	0.785303	1.16691	0.855	0.525	0	CD16Mono
PYCARD	0	0.785126	1.04467	0.913	0.637	0	CD16Mono
VSIR	0	0.784623	1.07619	0.904	0.68	0	CD16Mono
UNC119	0	0.78395	1.10051	0.881	0.678	0	CD16Mono
VMP1	0	0.781328	0.990953	0.966	0.764	0	CD16Mono
MARCKS	0	0.780932	1.30553	0.843	0.745	0	CD16Mono
FCGRT	0	0.778249	0.878782	0.947	0.802	0	CD16Mono
SLC24A4	0	0.777992	0.818779	0.828	0.775	0	CD16Mono
2023-03-01	0	0.777722	0.850814	0.925	0.83	0	CD16Mono
C1orf162	0	0.777714	1.00924	0.96	0.705	0	CD16Mono
IRAK3	0	0.77431	0.909622	0.861	0.767	0	CD16Mono
RHOC	0	0.77273	1.27016	0.81	0.559	0	CD16Mono
CTSL	0	0.77218	0.923578	0.758	0.443	0	CD16Mono
SYNGR2	0	0.771691	0.950099	0.896	0.594	0	CD16Mono
SPN	0	0.771535	1.07879	0.886	0.59	0	CD16Mono
HLA-DQB1	0	0.771408	0.73746	0.983	0.913	0	CD16Mono
ANXA2	0	0.771161	1.00663	0.914	0.664	0	CD16Mono
MT2A	0	0.770849	1.13405	0.963	0.817	0	CD16Mono
RAB31	0	0.770648	0.821773	0.883	0.832	0	CD16Mono
SCIMP	0	0.770254	1.05595	0.82	0.689	0	CD16Mono
NFKBIZ	0	0.769941	1.17983	0.829	0.581	0	CD16Mono
IGSF6	0	0.7688	1.1341	0.838	0.695	0	CD16Mono
CD74	0	0.768179	0.804396	0.999	0.935	0	CD16Mono
CPVL	0	0.766837	0.775205	0.888	0.845	0	CD16Mono
HLA-DQA1	0	0.766472	0.803544	0.936	0.846	0	CD16Mono
CLEC4F	0	0.766085	0.255887	0.72	0.633	0	CD16Mono
AC064805.1	0	0.765442	0.667034	0.731	0.551	0	CD16Mono
GSTP1	0	0.764555	0.946587	0.955	0.723	0	CD16Mono
BID	0	0.763275	1.11456	0.794	0.469	0	CD16Mono
GRK3	0	0.760957	1.03481	0.809	0.691	0	CD16Mono
WSB1	0	0.759262	0.959437	0.888	0.588	0	CD16Mono
LINC02432	0	0.759195	0.647508	0.734	0.549	0	CD16Mono
OLIG1	0	0.758022	0.502538	0.755	0.544	0	CD16Mono
FMNL2	0	0.757825	0.52246	0.728	0.513	0	CD16Mono
LACTB	0	0.757463	0.708147	0.845	0.55	0	CD16Mono
AIM2	0	0.757316	0.319337	0.813	0.582	0	CD16Mono
ITGAX	0	0.757212	0.977337	0.793	0.621	0	CD16Mono
TMEM176B	0	0.75367	0.702438	0.781	0.615	0	CD16Mono
SKAP2	0	0.753487	0.975555	0.863	0.666	0	CD16Mono
SOD2	0	0.753199	0.994636	0.87	0.628	0	CD16Mono
TNNI2	0	0.752294	0.409818	0.751	0.441	0	CD16Mono
SIGLEC10	0	0.751139	1.18106	0.739	0.557	0	CD16Mono
ADA2	0	0.750459	0.811229	0.905	0.697	0	CD16Mono
MNDA	0	0.750354	0.370848	0.939	0.893	0	CD16Mono
CEBPD	0	0.748974	0.453981	0.971	0.907	0	CD16Mono
CUX1	0	0.745712	0.946269	0.828	0.562	0	CD16Mono
METRNL	0	0.745677	0.700117	0.875	0.798	0	CD16Mono
TMTC1	0	0.743762	0.546776	0.716	0.678	0	CD16Mono
LGALS3	0	0.743429	0.996393	0.83	0.715	0	CD16Mono
RAB10	0	0.742913	0.942294	0.824	0.522	0	CD16Mono
SIDT2	0	0.74244	0.839094	0.778	0.573	0	CD16Mono
CKS1B	0	0.742397	0.593925	0.823	0.614	0	CD16Mono
BACH1	0	0.741686	0.781055	0.845	0.606	0	CD16Mono
SLC43A2	0	0.740844	0.700106	0.8	0.628	0	CD16Mono
IFNGR2	0	0.740379	0.9821	0.806	0.656	0	CD16Mono
PAG1	0	0.739129	0.998922	0.822	0.523	0	CD16Mono
C5AR1	0	0.738628	1.14437	0.731	0.503	0	CD16Mono
ATP1B3	0	0.738596	0.935985	0.816	0.538	0	CD16Mono
NAAA	0	0.738584	1.03235	0.765	0.44	0	CD16Mono
EPB41L3	0	0.737353	0.710438	0.777	0.694	0	CD16Mono
CYBA	0	0.737209	0.641554	0.993	0.911	0	CD16Mono
IFIT3	0	0.736839	0.775565	0.781	0.54	0	CD16Mono
PILRA	0	0.735731	0.988347	0.748	0.636	0	CD16Mono
ZNF385A	0	0.735719	0.512572	0.799	0.69	0	CD16Mono
SEC14L1	0	0.735331	0.806528	0.867	0.682	0	CD16Mono
JDP2	0	0.733185	0.559964	0.763	0.654	0	CD16Mono
CTNNA1	0	0.731987	0.60791	0.806	0.573	0	CD16Mono
BCL2A1	0	0.731522	1.16257	0.749	0.508	0	CD16Mono
LAP3	0	0.73106	0.710601	0.888	0.645	0	CD16Mono
LCP1	0	0.731024	0.687054	0.976	0.844	0	CD16Mono
ATG3	0	0.730878	0.913773	0.802	0.542	0	CD16Mono
FGD4	0	0.730137	0.709129	0.782	0.755	0	CD16Mono
NACC2	0	0.729933	0.491121	0.817	0.587	0	CD16Mono
H2AFY	0	0.729823	0.761094	0.941	0.732	0	CD16Mono
CHST15	0	0.728848	0.82299	0.752	0.685	0	CD16Mono
RARA	0	0.728237	0.838106	0.775	0.591	0	CD16Mono
RNF130	0	0.727499	0.742875	0.851	0.626	0	CD16Mono
ACTR2	0	0.726907	0.663606	0.97	0.858	0	CD16Mono
OAS1	0	0.726542	0.950507	0.765	0.596	0	CD16Mono
FKBP15	0	0.726336	0.710015	0.776	0.443	0	CD16Mono
STX11	0	0.725731	0.81329	0.774	0.593	0	CD16Mono
PIK3AP1	0	0.724067	1.0397	0.738	0.575	0	CD16Mono
MPEG1	0	0.723431	0.731566	0.851	0.84	0	CD16Mono
SECTM1	0	0.723377	0.933225	0.767	0.786	0	CD16Mono
MAP3K8	0	0.722967	0.554606	0.844	0.719	0	CD16Mono
PSMA4	0	0.722608	0.744368	0.932	0.755	0	CD16Mono
KDM1B	0	0.722602	0.893521	0.741	0.508	0	CD16Mono
SRGN	0	0.722513	0.682874	0.987	0.878	0	CD16Mono
PSTPIP2	0	0.721884	0.654191	0.806	0.593	0	CD16Mono
PDK4	0	0.720822	0.490355	0.723	0.643	0	CD16Mono
YWHAH	0	0.720818	0.607378	0.891	0.676	0	CD16Mono
LILRB1	0	0.720711	1.00783	0.743	0.6	0	CD16Mono
TUBA1A	0	0.720092	0.843814	0.849	0.621	0	CD16Mono
MS4A4A	0	0.719224	0.602513	0.691	0.56	0	CD16Mono
PLEKHO1	0	0.718341	0.72254	0.866	0.702	0	CD16Mono
SNX10	0	0.717239	0.763092	0.822	0.636	0	CD16Mono
TAGLN	0	0.71709	0.54204	0.7	0.454	0	CD16Mono
AP1S2	0	0.715163	0.64641	0.904	0.64	0	CD16Mono
LPCAT2	0	0.714867	0.747436	0.725	0.636	0	CD16Mono
MIS18BP1	0	0.714767	0.823427	0.808	0.575	0	CD16Mono
MYD88	0	0.71447	0.852813	0.736	0.417	0	CD16Mono
FGD2	0	0.71262	0.752324	0.743	0.629	0	CD16Mono
TMSB4X	0	0.71194	0.296643	1	1	0	CD16Mono
DAPP1	0	0.710726	0.477317	0.872	0.744	0	CD16Mono
GNB4	0	0.709332	0.637343	0.755	0.624	0	CD16Mono
GBP5	0	0.708102	0.592087	0.939	0.753	0	CD16Mono
HLA-DMA	0	0.707573	0.462439	0.92	0.805	0	CD16Mono
MEF2C	0	0.706482	0.59315	0.837	0.773	0	CD16Mono
DAPK1	0	0.704997	0.574408	0.694	0.489	0	CD16Mono
FGR	0	0.704333	0.735311	0.79	0.599	0	CD16Mono
CDH23	0	0.704278	0.734892	0.687	0.522	0	CD16Mono
IRF1	0	0.703523	0.695464	0.964	0.857	0	CD16Mono
C20orf27	0	0.703516	0.629899	0.742	0.458	0	CD16Mono
MPP1	0	0.703515	0.33343	0.815	0.728	0	CD16Mono
ZNF106	0	0.702855	0.727272	0.833	0.654	0	CD16Mono
PSME2	0	0.702258	0.656918	0.967	0.852	0	CD16Mono
NINJ1	0	0.702174	0.653807	0.773	0.613	0	CD16Mono
PFN1	0	0.700799	0.409942	1	0.988	0	CD16Mono
APLP2	0	0.699796	0.390764	0.9	0.711	0	CD16Mono
DOCK5	0	0.699567	0.742398	0.703	0.52	0	CD16Mono
KCTD12	0	0.69896	0.273407	0.841	0.781	0	CD16Mono
SLC11A1	0	0.69878	0.840018	0.742	0.664	0	CD16Mono
TENT5A	0	0.69852	0.580081	0.746	0.508	0	CD16Mono
BLVRA	0	0.698432	0.735802	0.739	0.537	0	CD16Mono
C9orf72	0	0.698138	0.608128	0.753	0.549	0	CD16Mono
IFIT2	0	0.697942	0.575616	0.731	0.5	0	CD16Mono
RXRA	0	0.696699	0.893577	0.719	0.56	0	CD16Mono
ALOX5	0	0.69596	0.56905	0.755	0.625	0	CD16Mono
GBP4	0	0.695836	0.70042	0.853	0.744	0	CD16Mono
LILRB3	0	0.695457	0.77307	0.731	0.655	0	CD16Mono
PELI1	0	0.694729	0.351269	0.776	0.565	0	CD16Mono
KYNU	0	0.694164	0.545199	0.753	0.749	0	CD16Mono
TMPO	0	0.693139	0.752438	0.81	0.596	0	CD16Mono
MYOF	0	0.693012	0.851511	0.669	0.532	0	CD16Mono
CDA	0	0.691902	0.652166	0.748	0.798	0	CD16Mono
TCIRG1	0	0.691631	0.717316	0.748	0.517	0	CD16Mono
PLEK	0	0.691577	0.551126	0.915	0.78	0	CD16Mono
CTSH	0	0.691557	0.341358	0.845	0.685	0	CD16Mono
IFI30	0	0.691226	0.792264	0.698	0.572	0	CD16Mono
ATP6V1B2	0	0.689917	0.561009	0.814	0.672	0	CD16Mono
TNFAIP2	0	0.689901	0.618592	0.778	0.729	0	CD16Mono
TSPO	0	0.689881	0.526228	0.924	0.757	0	CD16Mono
TNFSF13B	0	0.688882	0.611955	0.785	0.704	0	CD16Mono
DMXL2	0	0.68789	0.685249	0.737	0.64	0	CD16Mono
LILRA2	0	0.687885	0.760352	0.708	0.725	0	CD16Mono
CAMKK2	0	0.687578	0.648966	0.74	0.556	0	CD16Mono
MAP3K1	0	0.686599	0.742339	0.777	0.591	0	CD16Mono
TBXAS1	0	0.68617	0.839643	0.712	0.611	0	CD16Mono
KLF6	0	0.68437	0.580815	0.941	0.777	0	CD16Mono
PLSCR1	0	0.683471	0.309963	0.817	0.588	0	CD16Mono
RABGAP1L	0	0.683354	0.784946	0.738	0.49	0	CD16Mono
ADAP2	0	0.68139	0.645729	0.677	0.595	0	CD16Mono
PAK1	0	0.680129	0.768236	0.717	0.565	0	CD16Mono
KIAA0930	0	0.67926	0.68402	0.737	0.666	0	CD16Mono
THEMIS2	0	0.677913	0.712854	0.74	0.656	0	CD16Mono
HSPA1A	0	0.677689	0.556921	0.769	0.553	0	CD16Mono
NOTCH2	0	0.676687	0.674538	0.739	0.588	0	CD16Mono
CKB	0	0.676576	1.02752	0.643	0.578	0	CD16Mono
H2AFZ	0	0.674789	0.521409	0.902	0.737	0	CD16Mono
TALDO1	0	0.673819	0.340174	0.956	0.845	0	CD16Mono
CTSB	0	0.673352	0.576315	0.776	0.605	0	CD16Mono
ODF3B	0	0.673225	0.428584	0.699	0.546	0	CD16Mono
SFT2D2	0	0.672731	0.558882	0.816	0.671	0	CD16Mono
JAK2	0	0.672593	0.487352	0.776	0.632	0	CD16Mono
NAGK	0	0.67257	0.607396	0.768	0.575	0	CD16Mono
MAPKAPK3	0	0.671886	0.773967	0.687	0.528	0	CD16Mono
RHOQ	0	0.671723	0.550726	0.757	0.611	0	CD16Mono
FCGR2A	0	0.671573	0.708642	0.717	0.755	0	CD16Mono
PLXNB2	0	0.670097	0.822627	0.676	0.638	0	CD16Mono
PRDX1	0	0.669019	0.548937	0.864	0.724	0	CD16Mono
IRF5	0	0.668391	0.364258	0.682	0.529	0	CD16Mono
MARCKSL1	0	0.668119	0.690755	0.815	0.695	0	CD16Mono
SH2B3	0	0.667688	0.74707	0.685	0.527	0	CD16Mono
EHBP1L1	0	0.66714	0.721274	0.686	0.454	0	CD16Mono
ID2	0	0.666956	0.391187	0.93	0.814	0	CD16Mono
SH3BP2	0	0.666861	0.724615	0.682	0.452	0	CD16Mono
SLAMF7	0	0.665421	0.381771	0.722	0.548	0	CD16Mono
SSR3	0	0.664869	0.463049	0.893	0.708	0	CD16Mono
SLC25A5	0	0.664593	0.542634	0.861	0.695	0	CD16Mono
JUNB	0	0.664011	0.461802	0.914	0.824	0	CD16Mono
PLAC8	0	0.663387	0.515933	0.926	0.724	0	CD16Mono
RGS2	0	0.663221	0.671138	0.723	0.659	0	CD16Mono
SDCBP	0	0.662698	0.485485	0.845	0.73	0	CD16Mono
UNC93B1	0	0.661263	0.701604	0.677	0.515	0	CD16Mono
SOX4	0	0.661009	0.538668	0.697	0.572	0	CD16Mono
SAMHD1	0	0.660616	0.452471	0.915	0.762	0	CD16Mono
EFHD2	0	0.660599	0.356174	0.905	0.767	0	CD16Mono
PPM1N	0	0.660516	0.753022	0.66	0.54	0	CD16Mono
GNS	0	0.659427	0.724851	0.681	0.541	0	CD16Mono
TMEM176A	0	0.659397	0.264404	0.645	0.471	0	CD16Mono
LRRK2	0	0.658389	0.482891	0.753	0.8	0	CD16Mono
S100A10	0	0.657963	0.407614	0.994	0.944	0	CD16Mono
YBX3	0	0.65779	0.411532	0.821	0.742	0	CD16Mono
ADGRE2	0	0.657581	0.807324	0.631	0.506	0	CD16Mono
RASSF4	0	0.657252	0.343519	0.705	0.582	0	CD16Mono
ISG15	0	0.656598	0.514595	0.876	0.761	0	CD16Mono
NUP214	0	0.655897	0.369897	0.799	0.659	0	CD16Mono
DPYSL2	0	0.655861	0.549224	0.702	0.477	0	CD16Mono
CAMK1	0	0.65581	0.792371	0.63	0.515	0	CD16Mono
EPSTI1	0	0.655651	0.381726	0.81	0.686	0	CD16Mono
SNN	0	0.655312	0.511836	0.695	0.646	0	CD16Mono
PLAGL2	0	0.655212	0.85802	0.631	0.458	0	CD16Mono
ATP2B1	0	0.65475	0.570882	0.721	0.489	0	CD16Mono
PARP14	0	0.654213	0.294857	0.885	0.718	0	CD16Mono
CASP5	0	0.653757	0.427364	0.594	0.384	0	CD16Mono
HMGN2	0	0.652628	0.44562	0.951	0.843	0	CD16Mono
VIM	0	0.651531	0.333357	0.996	0.949	0	CD16Mono
CTBP2	0	0.651321	0.645237	0.685	0.618	0	CD16Mono
ITGA4	0	0.65118	0.363526	0.892	0.693	0	CD16Mono
STAT2	0	0.650899	0.48664	0.777	0.647	0	CD16Mono
MEFV	0	0.649842	0.398401	0.663	0.734	0	CD16Mono
UBE2D1	0	0.648264	0.319116	0.848	0.713	0	CD16Mono
HM13	0	0.647426	0.446069	0.821	0.688	0	CD16Mono
GCA	0	0.646734	0.368477	0.734	0.61	0	CD16Mono
GRINA	0	0.646691	0.489919	0.698	0.58	0	CD16Mono
MCL1	0	0.645822	0.347238	0.917	0.683	0	CD16Mono
PLXNC1	0	0.645244	0.731112	0.666	0.608	0	CD16Mono
CTSD	0	0.644868	0.391237	0.832	0.693	0	CD16Mono
WDFY2	0	0.643031	0.38762	0.709	0.503	0	CD16Mono
TIMP2	0	0.642692	0.560879	0.68	0.643	0	CD16Mono
SLC15A3	0	0.642686	0.487037	0.645	0.575	0	CD16Mono
LILRA1	0	0.64265	0.726399	0.615	0.669	0	CD16Mono
CD63	0	0.642251	0.344423	0.951	0.835	0	CD16Mono
TTYH3	0	0.641406	0.561168	0.636	0.554	0	CD16Mono
CDC42EP2	0	0.641033	0.28025	0.582	0.4	0	CD16Mono
SMIM14	0	0.64094	0.288155	0.769	0.603	0	CD16Mono
MFSD1	0	0.640771	0.351471	0.729	0.558	0	CD16Mono
TUBB	0	0.640249	0.354967	0.788	0.568	0	CD16Mono
INSIG1	0	0.640227	0.777761	0.611	0.421	0	CD16Mono
SLC2A6	0	0.636909	0.802229	0.6	0.451	0	CD16Mono
RBBP8	0	0.636001	0.467378	0.6	0.451	0	CD16Mono
SULF2	0	0.635961	0.340505	0.787	0.725	0	CD16Mono
CAT	0	0.635394	0.504264	0.694	0.535	0	CD16Mono
FCGR3B	0	0.634163	0.259715	0.563	0.376	0	CD16Mono
BLVRB	0	0.632889	0.314332	0.718	0.559	0	CD16Mono
KCNQ1OT1	0	0.631924	0.570679	0.622	0.424	0	CD16Mono
RIN2	0	0.631901	0.302679	0.607	0.53	0	CD16Mono
ABCC3	0	0.63141	0.414221	0.598	0.64	0	CD16Mono
LYPD2	0	0.630539	1.48571	0.579	0.637	0	CD16Mono
SAMD4A	0	0.630484	0.444482	0.623	0.579	0	CD16Mono
QKI	0	0.629549	0.41031	0.76	0.677	0	CD16Mono
UBE2J1	0	0.629419	0.541696	0.643	0.476	0	CD16Mono
ITPRIPL2	0	0.628647	0.384975	0.659	0.645	0	CD16Mono
SIRPB1	0	0.628373	0.506822	0.628	0.56	0	CD16Mono
CLEC4A	0	0.625904	0.258627	0.699	0.736	0	CD16Mono
STX7	0	0.625363	0.368986	0.713	0.569	0	CD16Mono
CX3CR1	0	0.624807	0.481521	0.663	0.554	0	CD16Mono
METTL7A	0	0.623198	0.537268	0.651	0.634	0	CD16Mono
LPAR6	0	0.622583	0.315509	0.69	0.517	0	CD16Mono
PPT1	0	0.622357	0.432049	0.625	0.414	0	CD16Mono
HHEX	0	0.622121	0.581078	0.608	0.485	0	CD16Mono
SCARB2	0	0.619968	0.54059	0.64	0.561	0	CD16Mono
CD4	0	0.619676	0.386187	0.65	0.504	0	CD16Mono
MX2	0	0.619292	0.375321	0.671	0.51	0	CD16Mono
SCPEP1	0	0.618159	0.39122	0.669	0.55	0	CD16Mono
CD86	0	0.617367	0.688633	0.616	0.73	0	CD16Mono
ANXA4	0	0.617213	0.502238	0.653	0.565	0	CD16Mono
LY96	0	0.617113	0.487368	0.628	0.531	0	CD16Mono
VCL	0	0.617086	0.281437	0.672	0.496	0	CD16Mono
GAPT	0	0.616683	0.289796	0.637	0.609	0	CD16Mono
GCH1	0	0.616107	0.608913	0.604	0.486	0	CD16Mono
HRH2	0	0.614818	0.580954	0.648	0.698	0	CD16Mono
RELT	0	0.614569	0.592794	0.601	0.524	0	CD16Mono
TET2	0	0.612623	0.35755	0.686	0.577	0	CD16Mono
HES4	0	0.611746	0.810824	0.533	0.346	0	CD16Mono
TPPP3	0	0.610691	0.515688	0.525	0.503	0	CD16Mono
SPTLC2	4.36825e-305	0.610177	0.296026	0.704	0.589	8.7365e-302	CD16Mono
YWHAE	6.07457e-301	0.609434	0.313588	0.68	0.511	1.21491e-297	CD16Mono
C15orf39	1.38212e-295	0.608409	0.605044	0.59	0.495	2.76424e-292	CD16Mono
EMILIN2	1.94556e-289	0.607266	0.405034	0.624	0.538	3.89112e-286	CD16Mono
NCOA3	8.24163e-282	0.605863	0.312089	0.699	0.569	1.64833e-278	CD16Mono
SNX3	9.22905e-280	0.605495	0.260827	0.725	0.543	1.84581e-276	CD16Mono
HDLBP	3.67917e-278	0.605159	0.340217	0.618	0.46	7.35833e-275	CD16Mono
NAGA	4.18855e-278	0.605128	0.51588	0.6	0.535	8.3771e-275	CD16Mono
NCOA4	2.89726e-277	0.605009	0.261368	0.681	0.535	5.79452e-274	CD16Mono
OGFRL1	1.76532e-274	0.604466	0.337506	0.667	0.578	3.53063e-271	CD16Mono
MTHFD2	7.16687e-269	0.603358	0.460808	0.618	0.554	1.43337e-265	CD16Mono
GLIPR1	6.78589e-267	0.603024	0.279517	0.732	0.546	1.35718e-263	CD16Mono
LYL1	7.37164e-262	0.601978	0.53036	0.59	0.521	1.47433e-258	CD16Mono
SWAP70	1.88096e-261	0.601898	0.444424	0.574	0.404	3.76192e-258	CD16Mono
FNIP2	3.71683e-241	0.597823	0.504915	0.58	0.514	7.43366e-238	CD16Mono
BTK	1.61936e-238	0.597255	0.548268	0.572	0.64	3.23872e-235	CD16Mono
MTMR11	8.43023e-232	0.595865	0.384238	0.603	0.676	1.68605e-228	CD16Mono
RASSF2	1.48616e-217	0.592904	0.394645	0.634	0.551	2.97232e-214	CD16Mono
ZSWIM6	8.66103e-217	0.592713	0.294996	0.576	0.433	1.73221e-213	CD16Mono
CCDC88A	1.63411e-211	0.59159	0.413356	0.613	0.496	3.26821e-208	CD16Mono
RAB11FIP1	2.77682e-210	0.591333	0.286082	0.676	0.585	5.55364e-207	CD16Mono
FBP1	3.80537e-204	0.589941	0.414346	0.611	0.633	7.61075e-201	CD16Mono
PLXDC2	1.12825e-202	0.589615	0.345685	0.627	0.703	2.2565e-199	CD16Mono
ZNF703	3.31612e-199	0.588758	0.668661	0.529	0.51	6.63224e-196	CD16Mono
SORT1	4.93902e-196	0.58801	0.459164	0.545	0.612	9.87804e-193	CD16Mono
TLR4	1.09359e-188	0.586407	0.436868	0.578	0.702	2.18718e-185	CD16Mono
HGF	2.45831e-186	0.585676	0.27576	0.527	0.519	4.91662e-183	CD16Mono
ACSL4	1.3303e-182	0.585031	0.352395	0.623	0.567	2.66059e-179	CD16Mono
IFI6	1.92551e-177	0.583821	0.281011	0.696	0.672	3.85102e-174	CD16Mono
KLF4	1.73723e-174	0.58306	0.600694	0.555	0.686	3.47447e-171	CD16Mono
CD300C	2.01334e-171	0.582196	0.282247	0.517	0.433	4.02669e-168	CD16Mono
TMEM154	1.10279e-168	0.581696	0.372853	0.609	0.533	2.20558e-165	CD16Mono
LRMP	2.89043e-156	0.578577	0.323636	0.579	0.493	5.78086e-153	CD16Mono
CSTA	4.75552e-152	0.577509	0.406885	0.615	0.768	9.51103e-149	CD16Mono
CD302	1.90376e-146	0.576036	0.399009	0.584	0.542	3.80753e-143	CD16Mono
TPP1	1.96927e-145	0.575786	0.272022	0.623	0.556	3.93854e-142	CD16Mono
RGS18	4.55187e-142	0.574878	0.350684	0.576	0.712	9.10374e-139	CD16Mono
P2RX1	1.59684e-140	0.574352	0.269284	0.511	0.412	3.19368e-137	CD16Mono
ALDH3B1	6.11884e-139	0.573983	0.481922	0.547	0.668	1.22377e-135	CD16Mono
PLAUR	6.41244e-123	0.56955	0.513455	0.54	0.535	1.28249e-119	CD16Mono
HSPA6	9.99041e-112	0.566219	0.273795	0.522	0.497	1.99808e-108	CD16Mono
CBFA2T3	5.52913e-110	0.565677	0.340013	0.535	0.649	1.10583e-106	CD16Mono
ICAM4	6.04928e-110	0.565574	0.411405	0.482	0.291	1.20986e-106	CD16Mono
RAB32	2.06232e-109	0.565568	0.415462	0.564	0.728	4.12464e-106	CD16Mono
ASAP1	5.68235e-109	0.565445	0.319684	0.597	0.568	1.13647e-105	CD16Mono
ADGRE1	9.74067e-106	0.564411	0.529947	0.537	0.604	1.94813e-102	CD16Mono
TESC	8.85644e-92	0.559931	0.543486	0.515	0.403	1.77129e-88	CD16Mono
C5AR2	2.39419e-88	0.441285	0.28309	0.333	0.414	4.78839e-85	CD16Mono
[truncated: 4,197 more rows]

## Sheet: Spatial
Gene	p_val	auc	avg_log2FC	pct.1	pct.2	p_val_adj	Cluster
KRT79	3.14833e-194	0.60933	2.04699	0.271	0.054	1.15232e-189	Stromal
CYB5A	3.0386e-133	0.37642	0.85492	0.142	0.395	1.11216e-128	Stromal
ACSL1	2.01411e-111	0.387446	0.918365	0.155	0.382	7.37185e-107	Stromal
GAL	1.24934e-104	0.586051	2.73847	0.264	0.099	4.57272e-100	Stromal
AWAT2	4.70729e-98	0.55051	1.15527	0.116	0.016	1.72292e-93	Stromal
APMAP	8.20759e-95	0.401046	0.576999	0.132	0.338	3.00406e-90	Stromal
GPD1	2.735e-93	0.547832	0.494602	0.109	0.014	1.00104e-88	Stromal
PGRMC1	5.02357e-86	0.410253	0.387165	0.109	0.3	1.83868e-81	Stromal
ELOVL3	1.82604e-82	0.55751	1.57607	0.155	0.042	6.68347e-78	Stromal
CIDEA	2.05402e-80	0.554941	1.02356	0.147	0.038	7.51793e-76	Stromal
CYP4F8	2.76532e-79	0.542623	0.759007	0.1	0.015	1.01214e-74	Stromal
THRSP	6.66214e-76	0.549095	1.66139	0.127	0.03	2.43841e-71	Stromal
DGAT2L6	1.1253e-75	0.542439	0.879175	0.102	0.017	4.11872e-71	Stromal
PLIN2	3.22354e-72	0.423003	0.252975	0.093	0.254	1.17985e-67	Stromal
SOAT1	5.43364e-72	0.421531	0.555026	0.101	0.265	1.98877e-67	Stromal
AGPAT3	8.27888e-71	0.418479	0.261743	0.124	0.295	3.03015e-66	Stromal
SAA1	3.98348e-70	0.557112	0.839834	0.17	0.058	1.45799e-65	Stromal
FADS2	1.43636e-65	0.579405	2.98874	0.323	0.191	5.25723e-61	Stromal
ELOVL5	1.42525e-62	0.420987	1.05078	0.148	0.315	5.21656e-58	Stromal
H2AFJ	9.7113e-59	0.419103	0.269626	0.19	0.361	3.55443e-54	Stromal
ACAA2	5.02217e-56	0.433015	0.540235	0.1	0.243	1.83816e-51	Stromal
FDFT1	2.46325e-54	0.430249	0.365376	0.127	0.275	9.01575e-50	Stromal
ELOVL1	4.8237e-54	0.419405	0.613515	0.231	0.398	1.76552e-49	Stromal
PM20D1	1.80304e-53	0.545587	2.09703	0.139	0.049	6.5993e-49	Stromal
ACSBG1	5.44263e-49	0.545242	1.4436	0.145	0.057	1.99206e-44	Stromal
HMGCR	8.06859e-36	0.451554	0.266931	0.087	0.19	2.95318e-31	Stromal
INSIG1	4.59604e-35	0.447682	0.905339	0.117	0.231	1.6822e-30	Stromal
C1orf122	1.02319e-32	0.441154	0.618973	0.205	0.334	3.74498e-28	Stromal
CRAT	2.20329e-32	0.553006	1.98943	0.271	0.186	8.06426e-28	Stromal
DGAT2	4.64828e-32	0.550506	1.82948	0.254	0.159	1.70132e-27	Stromal
MSMO1	2.28728e-31	0.451237	1.13513	0.117	0.222	8.37167e-27	Stromal
ACSS2	8.76826e-31	0.45355	0.389435	0.103	0.204	3.20927e-26	Stromal
DHCR24	1.51135e-29	0.445822	0.767024	0.193	0.304	5.53169e-25	Stromal
MUC1	3.41284e-28	0.541384	1.17755	0.188	0.114	1.24913e-23	Stromal
ALOX15B	3.45408e-28	0.543195	1.63404	0.205	0.128	1.26423e-23	Stromal
ACADM	3.16578e-27	0.460995	0.317127	0.075	0.16	1.15871e-22	Stromal
ACAT2	1.80539e-26	0.460157	0.542701	0.085	0.172	6.60793e-22	Stromal
DNASE1L2	1.85273e-22	0.529997	0.449988	0.127	0.068	6.78117e-18	Stromal
FDPS	1.42739e-20	0.453418	1.03216	0.228	0.34	5.22438e-16	Stromal
TMEM164	6.45429e-19	0.467617	0.440332	0.086	0.158	2.36233e-14	Stromal
TMEM91	1.97145e-18	0.530517	0.822374	0.154	0.098	7.21572e-14	Stromal
AGPAT1	4.59528e-18	0.463504	0.304812	0.135	0.217	1.68192e-13	Stromal
HMGCS1	7.42124e-16	0.466683	1.34787	0.13	0.205	2.71625e-11	Stromal
DHCR7	1.06223e-15	0.530598	0.753598	0.181	0.126	3.88786e-11	Stromal
EBP	1.15021e-14	0.466721	0.407797	0.15	0.225	4.20989e-10	Stromal
AZGP1	2.4484e-14	0.531143	0.810792	0.209	0.151	8.96137e-10	Stromal
PSAPL1	1.12815e-13	0.527318	0.523643	0.168	0.114	4.12913e-09	Stromal
SRD5A1	6.92731e-13	0.47565	0.367777	0.077	0.131	2.53547e-08	Stromal
PRDX2	3.77508e-12	0.464518	1.11627	0.261	0.35	1.38172e-07	Stromal
MUCL1	2.49779e-11	0.524837	0.641583	0.167	0.121	9.14214e-07	Stromal
SORD	3.23019e-11	0.477829	0.35575	0.077	0.126	1.18228e-06	Stromal
ABHD5	9.83163e-11	0.476614	0.471203	0.097	0.148	3.59847e-06	Stromal
FASN	1.99328e-08	0.526194	2.2516	0.264	0.231	0.000729562	Stromal
TM7SF2	1.15736e-07	0.518697	0.631343	0.143	0.109	0.00423607	Stromal
DCXR	1.47993e-07	0.475986	0.523497	0.193	0.252	0.0054167	Stromal
CALML3	1.84093e-07	0.525146	0.775692	0.295	0.249	0.00673799	Stromal
FADS1	2.74407e-07	0.478912	1.19002	0.143	0.193	0.0100436	Stromal
ELOVL4	5.50873e-07	0.482798	0.662477	0.092	0.128	0.0201625	Stromal
CD36	6.91114e-07	0.483253	0.368319	0.087	0.124	0.0252955	Stromal
GK5	2.31182e-05	0.486875	0.25347	0.072	0.102	0.846148	Stromal
PMVK	4.00432e-05	0.481278	0.805711	0.196	0.248	1	Stromal
MSRB1	6.4283e-05	0.483921	0.496331	0.141	0.181	1	Stromal
GPT2	0.00995978	0.491858	0.272861	0.083	0.102	1	Stromal
CCL14	7.51503e-264	0.802584	1.41067	0.684	0.113	2.75058e-259	Endothelial
ACKR1	3.22946e-250	0.827018	1.66221	0.745	0.151	1.18202e-245	Endothelial
EGFL7	4.78288e-242	0.823179	1.27419	0.752	0.153	1.75058e-237	Endothelial
RAMP3	1.36676e-219	0.747207	0.898584	0.567	0.086	5.00248e-215	Endothelial
SPARCL1	1.84336e-217	0.843555	1.62012	0.813	0.215	6.74689e-213	Endothelial
VWF	7.64773e-216	0.829599	1.52653	0.779	0.193	2.79915e-211	Endothelial
PLVAP	1.40732e-184	0.766511	1.10158	0.633	0.135	5.15093e-180	Endothelial
CLDN5	4.87563e-173	0.730884	0.899903	0.545	0.101	1.78453e-168	Endothelial
AQP1	1.13469e-160	0.858601	1.65981	0.937	0.434	4.15307e-156	Endothelial
TSPAN7	2.18003e-159	0.67299	0.685273	0.394	0.055	7.97911e-155	Endothelial
ADIRF	1.69763e-158	0.846242	1.54502	0.9	0.388	6.21349e-154	Endothelial
ECSCR	1.89678e-155	0.690201	0.710791	0.443	0.072	6.9424e-151	Endothelial
RGS5	1.17746e-151	0.734821	0.966607	0.574	0.127	4.30964e-147	Endothelial
LIFR	2.0521e-150	0.683908	0.713171	0.428	0.069	7.51089e-146	Endothelial
CLEC14A	4.01375e-150	0.676417	0.598049	0.411	0.062	1.46907e-145	Endothelial
CD34	1.05107e-146	0.754172	0.964981	0.637	0.165	3.84701e-142	Endothelial
FABP4	1.3159e-144	0.663862	0.925203	0.375	0.055	4.81631e-140	Endothelial
SOX18	1.96843e-144	0.714993	0.793179	0.521	0.108	7.20466e-140	Endothelial
CDH5	4.1323e-136	0.662399	0.549592	0.38	0.058	1.51246e-131	Endothelial
ADGRL4	3.63137e-133	0.655169	0.562822	0.36	0.054	1.32912e-128	Endothelial
JAM2	2.95262e-129	0.645538	0.474363	0.336	0.048	1.08069e-124	Endothelial
RAMP2	2.33092e-127	0.706117	0.722544	0.511	0.116	8.53141e-123	Endothelial
EMCN	5.17118e-127	0.637426	0.513721	0.314	0.043	1.8927e-122	Endothelial
GNG11	1.13173e-126	0.737143	0.966768	0.611	0.168	4.14223e-122	Endothelial
IGFBP7	2.40337e-126	0.83325	1.64452	0.976	0.55	8.79659e-122	Endothelial
MMRN2	2.57667e-126	0.661299	0.599644	0.38	0.063	9.43089e-122	Endothelial
SHANK3	1.53898e-125	0.665434	0.592723	0.392	0.068	5.63282e-121	Endothelial
PECAM1	9.81194e-125	0.778777	1.13271	0.759	0.276	3.59127e-120	Endothelial
CXCL12	2.99233e-118	0.801399	1.33902	0.866	0.402	1.09522e-113	Endothelial
RAPGEF3	3.16126e-115	0.629926	0.462394	0.299	0.042	1.15705e-110	Endothelial
LGI4	7.51232e-112	0.632245	0.441034	0.309	0.046	2.74959e-107	Endothelial
ESAM	1.70494e-111	0.659594	0.548251	0.387	0.073	6.24025e-107	Endothelial
PTPRB	2.44828e-109	0.612246	0.380126	0.255	0.032	8.96094e-105	Endothelial
TINAGL1	1.09526e-107	0.680648	0.649395	0.457	0.104	4.00878e-103	Endothelial
C7	2.7289e-107	0.621929	0.527985	0.282	0.04	9.98803e-103	Endothelial
CD93	1.45235e-105	0.687553	0.630809	0.482	0.117	5.31576e-101	Endothelial
ADCY4	8.93282e-104	0.651674	0.55238	0.367	0.071	3.2695e-99	Endothelial
SELP	1.67462e-102	0.608883	0.411458	0.248	0.033	6.12927e-98	Endothelial
NR2F2	5.61552e-102	0.664673	0.599486	0.411	0.089	2.05533e-97	Endothelial
DIPK2B	7.00327e-102	0.611167	0.368593	0.255	0.034	2.56327e-97	Endothelial
SNCG	3.60691e-98	0.617453	0.383378	0.275	0.041	1.32017e-93	Endothelial
MEOX1	2.53451e-96	0.612807	0.372302	0.263	0.038	9.27656e-92	Endothelial
TM4SF1	2.13396e-95	0.68942	0.666041	0.513	0.137	7.81052e-91	Endothelial
IFITM3	6.19395e-92	0.785481	1.05788	0.964	0.579	2.26705e-87	Endothelial
FAM110D	3.76086e-89	0.583543	0.265422	0.187	0.021	1.37651e-84	Endothelial
ID1	4.99202e-89	0.718475	0.829104	0.633	0.224	1.82713e-84	Endothelial
S1PR1	1.28667e-88	0.616402	0.37517	0.277	0.046	4.70934e-84	Endothelial
DIPK1B	1.99345e-86	0.587685	0.271852	0.2	0.024	7.29624e-82	Endothelial
CRIP2	3.01115e-86	0.727862	0.693952	0.698	0.267	1.10211e-81	Endothelial
A2M	1.20378e-84	0.759343	0.955205	0.881	0.434	4.40597e-80	Endothelial
DEPP1	6.55622e-84	0.685068	0.679345	0.511	0.155	2.39964e-79	Endothelial
KLF2	2.50968e-83	0.713837	0.787052	0.628	0.234	9.18567e-79	Endothelial
PDE2A	5.17882e-83	0.599071	0.349061	0.231	0.035	1.8955e-78	Endothelial
NPDC1	1.43371e-79	0.684084	0.698741	0.511	0.165	5.24752e-75	Endothelial
MGP	7.3987e-78	0.743294	1.20941	0.791	0.404	2.708e-73	Endothelial
APLNR	5.10095e-77	0.608629	0.367602	0.263	0.047	1.867e-72	Endothelial
CLU	2.22058e-75	0.746244	1.01924	0.842	0.458	8.12756e-71	Endothelial
PEAR1	3.57861e-75	0.596376	0.314052	0.229	0.037	1.30981e-70	Endothelial
ID3	1.28731e-74	0.685586	0.695823	0.533	0.185	4.71169e-70	Endothelial
TIMP3	9.85869e-74	0.734339	0.876472	0.793	0.388	3.60838e-69	Endothelial
LHFPL6	2.11846e-73	0.657784	0.564688	0.428	0.124	7.75376e-69	Endothelial
FZD4	7.44684e-72	0.61121	0.393808	0.275	0.055	2.72562e-67	Endothelial
TNS2	1.91935e-69	0.647395	0.481434	0.399	0.113	7.02502e-65	Endothelial
IFITM2	8.59444e-67	0.724152	0.86425	0.774	0.401	3.14565e-62	Endothelial
CYYR1	2.89592e-66	0.579909	0.26774	0.187	0.028	1.05994e-61	Endothelial
AOC3	4.94102e-66	0.584993	0.289023	0.202	0.033	1.80846e-61	Endothelial
APOD	3.03862e-65	0.73191	0.916787	0.847	0.494	1.11216e-60	Endothelial
IGFBP5	1.08799e-64	0.731135	0.873895	0.839	0.497	3.98214e-60	Endothelial
EPAS1	1.49338e-64	0.688889	0.786514	0.589	0.24	5.46593e-60	Endothelial
SYNPO2	1.8242e-63	0.617718	0.436194	0.304	0.074	6.67674e-59	Endothelial
ERG	4.4524e-63	0.580173	0.264741	0.19	0.03	1.62962e-58	Endothelial
PCAT19	3.17649e-62	0.576673	0.292408	0.18	0.028	1.16263e-57	Endothelial
IL33	1.61086e-60	0.618041	0.435998	0.311	0.079	5.89591e-56	Endothelial
COL15A1	5.1155e-60	0.660687	0.672609	0.477	0.171	1.87232e-55	Endothelial
ROBO4	3.87823e-58	0.606621	0.325923	0.277	0.065	1.41947e-53	Endothelial
ACTA2	2.27656e-57	0.665072	0.704311	0.501	0.196	8.33244e-53	Endothelial
SPTBN1	2.30086e-57	0.695336	0.694355	0.669	0.325	8.42138e-53	Endothelial
SLC9A3R2	2.63473e-57	0.619265	0.401296	0.321	0.087	9.64338e-53	Endothelial
TAGLN	3.1969e-57	0.683679	0.722944	0.599	0.267	1.1701e-52	Endothelial
MYL9	3.36421e-57	0.694342	0.592201	0.672	0.321	1.23133e-52	Endothelial
TGFBR2	1.53191e-56	0.693655	0.81236	0.655	0.323	5.60695e-52	Endothelial
ENG	6.69696e-56	0.691622	0.761066	0.672	0.317	2.45115e-51	Endothelial
GRASP	9.84293e-56	0.61109	0.366714	0.294	0.076	3.60261e-51	Endothelial
COL18A1	1.48734e-54	0.694702	0.73	0.698	0.35	5.44383e-50	Endothelial
ITGA7	1.6744e-54	0.60062	0.315687	0.263	0.062	6.12847e-50	Endothelial
PODXL	2.26101e-53	0.598404	0.358117	0.255	0.06	8.27551e-49	Endothelial
STEAP4	3.75211e-53	0.630621	0.532458	0.37	0.119	1.37331e-48	Endothelial
TFPI	7.35224e-53	0.620734	0.421096	0.336	0.099	2.69099e-48	Endothelial
NOTCH3	1.72953e-52	0.673721	0.562655	0.594	0.258	6.33027e-48	Endothelial
IGFBP4	4.19958e-52	0.709403	0.652459	0.876	0.523	1.53709e-47	Endothelial
CAVIN1	1.02395e-50	0.688554	0.676795	0.684	0.361	3.74775e-46	Endothelial
RBP7	1.61452e-50	0.576176	0.312446	0.187	0.036	5.90932e-46	Endothelial
EPS8	2.56585e-50	0.606031	0.367931	0.287	0.078	9.39126e-46	Endothelial
CCL19	4.31521e-50	0.686415	0.942834	0.669	0.35	1.57941e-45	Endothelial
RASIP1	3.14318e-49	0.57878	0.251889	0.197	0.04	1.15044e-44	Endothelial
HSPG2	1.01532e-48	0.683691	0.637715	0.691	0.352	3.71617e-44	Endothelial
CARMN	3.77302e-48	0.587439	0.323251	0.226	0.052	1.38096e-43	Endothelial
FHL1	5.79448e-48	0.63528	0.529218	0.411	0.149	2.12084e-43	Endothelial
CCL21	9.09181e-48	0.644168	0.721091	0.455	0.176	3.32769e-43	Endothelial
MCAM	1.08296e-47	0.620382	0.38957	0.35	0.112	3.96376e-43	Endothelial
CFD	1.12981e-47	0.705404	0.659563	0.905	0.633	4.13523e-43	Endothelial
CAV1	3.25168e-46	0.664468	0.631317	0.572	0.269	1.19015e-41	Endothelial
PLAC9	9.83566e-46	0.661797	0.534439	0.567	0.261	3.59995e-41	Endothelial
PGM5	3.21182e-45	0.579978	0.287147	0.204	0.046	1.17556e-40	Endothelial
LAMA5	3.84259e-45	0.625391	0.363441	0.384	0.133	1.40642e-40	Endothelial
GGT5	2.19253e-43	0.630321	0.393999	0.416	0.155	8.02488e-39	Endothelial
LIMS2	1.52996e-42	0.608949	0.396582	0.314	0.103	5.59979e-38	Endothelial
SLIT3	1.56759e-42	0.641667	0.516971	0.47	0.199	5.73754e-38	Endothelial
MMRN1	1.90807e-42	0.569669	0.269941	0.175	0.037	6.98372e-38	Endothelial
C1QTNF1	6.65571e-42	0.611225	0.358635	0.328	0.11	2.43606e-37	Endothelial
MRTFB	1.41976e-41	0.604499	0.364607	0.302	0.096	5.19648e-37	Endothelial
EBF1	1.93276e-41	0.591091	0.296086	0.251	0.07	7.07408e-37	Endothelial
PRRX1	2.00791e-41	0.65595	0.54536	0.569	0.272	7.34916e-37	Endothelial
TNXB	7.56058e-41	0.658852	0.501545	0.594	0.295	2.76725e-36	Endothelial
LTBP4	2.29061e-40	0.648044	0.489912	0.53	0.244	8.38386e-36	Endothelial
CALCRL	2.69919e-40	0.57888	0.253581	0.209	0.052	9.8793e-36	Endothelial
CFH	2.24312e-39	0.663449	0.727914	0.637	0.346	8.21004e-35	Endothelial
LMCD1	1.27849e-37	0.605107	0.37487	0.316	0.11	4.67938e-33	Endothelial
ABCA8	1.30477e-37	0.582009	0.287806	0.224	0.062	4.77558e-33	Endothelial
RNASE1	1.38665e-37	0.668313	0.495196	0.732	0.42	5.07528e-33	Endothelial
SOD3	2.01528e-37	0.651956	0.556785	0.577	0.298	7.37612e-33	Endothelial
HLA-E	3.02854e-35	0.6771	0.287565	0.966	0.662	1.10848e-30	Endothelial
CLEC3B	6.18034e-35	0.584303	0.261676	0.241	0.072	2.26206e-30	Endothelial
ECE1	1.27711e-34	0.622312	0.389042	0.418	0.181	4.67434e-30	Endothelial
TXNIP	1.5367e-34	0.670861	0.385899	0.888	0.551	5.62449e-30	Endothelial
HYAL2	1.81133e-34	0.621882	0.423787	0.414	0.18	6.62964e-30	Endothelial
OLFM1	2.35166e-34	0.580146	0.280057	0.224	0.066	8.60733e-30	Endothelial
STAB1	5.39629e-34	0.618771	0.43116	0.401	0.171	1.9751e-29	Endothelial
ADH1B	1.55238e-33	0.6	0.359729	0.311	0.114	5.68186e-29	Endothelial
MUSTN1	4.77309e-33	0.569286	0.263373	0.187	0.05	1.747e-28	Endothelial
CCDC80	2.37964e-32	0.663872	0.676921	0.8	0.54	8.70972e-28	Endothelial
ICAM2	2.65266e-31	0.583782	0.255426	0.248	0.082	9.709e-27	Endothelial
MTUS1	4.16202e-31	0.58274	0.255905	0.246	0.08	1.52334e-26	Endothelial
CNN3	6.75776e-31	0.629531	0.494718	0.489	0.251	2.47341e-26	Endothelial
PDGFRB	7.20129e-31	0.638971	0.445589	0.574	0.31	2.63574e-26	Endothelial
CALD1	3.49689e-30	0.633428	0.523802	0.533	0.284	1.27989e-25	Endothelial
ITGA6	3.93564e-30	0.605515	0.290277	0.363	0.149	1.44048e-25	Endothelial
VWA1	1.57457e-29	0.594839	0.271107	0.309	0.118	5.76308e-25	Endothelial
CYGB	1.8415e-29	0.579836	0.253323	0.238	0.079	6.74006e-25	Endothelial
ADGRA2	2.25685e-29	0.602368	0.360557	0.343	0.144	8.26028e-25	Endothelial
LRRC32	2.54742e-29	0.58975	0.315794	0.28	0.105	9.32382e-25	Endothelial
GSN	8.54566e-29	0.659011	0.346616	0.934	0.659	3.1278e-24	Endothelial
LAMB2	1.36306e-28	0.630202	0.413604	0.535	0.288	4.98893e-24	Endothelial
EHD2	1.37957e-28	0.61316	0.411772	0.404	0.194	5.04937e-24	Endothelial
ADAMTS10	2.50143e-28	0.581214	0.275802	0.246	0.087	9.15547e-24	Endothelial
MYH9	4.29811e-28	0.647557	0.310079	0.779	0.458	1.57315e-23	Endothelial
FBLN1	7.82642e-28	0.649759	0.416212	0.769	0.515	2.86455e-23	Endothelial
C3	1.03621e-27	0.650302	0.614679	0.783	0.521	3.79263e-23	Endothelial
HEG1	2.46012e-27	0.584178	0.28841	0.265	0.099	9.00428e-23	Endothelial
TPSB2	4.12641e-27	0.61093	0.711637	0.401	0.198	1.51031e-22	Endothelial
MYO15B	4.1882e-27	0.598379	0.307622	0.338	0.145	1.53292e-22	Endothelial
MRGPRF	4.02799e-26	0.573899	0.259736	0.221	0.077	1.47429e-21	Endothelial
COX7A1	6.4617e-26	0.586731	0.270173	0.285	0.113	2.36505e-21	Endothelial
TGFBR3	1.70318e-25	0.589316	0.268987	0.302	0.124	6.23381e-21	Endothelial
TPM2	2.79992e-25	0.59606	0.281541	0.341	0.15	1.0248e-20	Endothelial
RBPMS	5.30367e-25	0.574311	0.252016	0.229	0.083	1.9412e-20	Endothelial
CXCL14	8.60325e-25	0.644874	0.397434	0.822	0.601	3.14888e-20	Endothelial
PDLIM1	1.61671e-24	0.608775	0.364869	0.431	0.217	5.91731e-20	Endothelial
CTSG	1.7534e-24	0.575346	0.335221	0.234	0.088	6.41763e-20	Endothelial
GIMAP6	1.86299e-24	0.596808	0.300265	0.353	0.16	6.81874e-20	Endothelial
SPARC	2.19161e-24	0.643832	0.393353	0.871	0.602	8.0215e-20	Endothelial
CST3	4.80313e-24	0.645868	0.27282	0.959	0.732	1.75799e-19	Endothelial
IL6ST	2.21038e-23	0.615429	0.375579	0.501	0.277	8.09021e-19	Endothelial
COL4A2	4.51788e-23	0.608472	0.349503	0.448	0.236	1.65359e-18	Endothelial
KCTD12	6.09138e-23	0.621114	0.420838	0.562	0.332	2.22951e-18	Endothelial
CCN2	7.96479e-23	0.609858	0.771919	0.438	0.249	2.91519e-18	Endothelial
TCF4	3.07461e-22	0.602861	0.343536	0.411	0.216	1.12534e-17	Endothelial
SLCO2A1	4.03834e-22	0.571938	0.289341	0.231	0.09	1.47807e-17	Endothelial
A4GALT	7.14583e-22	0.577942	0.266789	0.263	0.11	2.61545e-17	Endothelial
TPSAB1	1.01172e-21	0.570559	0.330518	0.226	0.088	3.70301e-17	Endothelial
MFAP4	2.31559e-21	0.618697	0.416087	0.577	0.355	8.47528e-17	Endothelial
BACE2	2.3615e-20	0.582927	0.255359	0.304	0.14	8.64332e-16	Endothelial
CRIM1	1.26252e-19	0.592272	0.335035	0.38	0.193	4.62095e-15	Endothelial
FILIP1L	1.5768e-19	0.57309	0.284027	0.253	0.109	5.77125e-15	Endothelial
FKBP9	2.71039e-19	0.604731	0.350612	0.487	0.284	9.92031e-15	Endothelial
GIMAP7	2.88682e-19	0.576639	0.250419	0.277	0.125	1.0566e-14	Endothelial
SNHG7	2.89917e-19	0.598501	0.27254	0.436	0.237	1.06112e-14	Endothelial
C1S	6.00593e-19	0.621754	0.352991	0.745	0.505	2.19823e-14	Endothelial
MXRA7	6.18825e-19	0.599998	0.354025	0.45	0.256	2.26496e-14	Endothelial
MGLL	1.11332e-18	0.584696	0.282045	0.333	0.167	4.07486e-14	Endothelial
NFIB	2.61397e-18	0.581644	0.25401	0.319	0.156	9.56741e-14	Endothelial
SNED1	4.58529e-18	0.578959	0.255866	0.302	0.146	1.67826e-13	Endothelial
PHLDB1	6.03418e-18	0.58648	0.294155	0.353	0.186	2.20857e-13	Endothelial
SORBS3	7.12936e-18	0.594549	0.256254	0.433	0.238	2.60942e-13	Endothelial
SELENOM	7.89896e-18	0.608596	0.318776	0.584	0.367	2.8911e-13	Endothelial
S100A13	1.54266e-17	0.603312	0.33745	0.516	0.322	5.6463e-13	Endothelial
TMEM173	1.90044e-17	0.588768	0.275226	0.384	0.208	6.95579e-13	Endothelial
SELENOP	4.11644e-17	0.613743	0.306918	0.696	0.481	1.50666e-12	Endothelial
COL4A1	5.17005e-17	0.586521	0.297202	0.372	0.201	1.89229e-12	Endothelial
CAVIN3	2.17906e-16	0.58388	0.260842	0.363	0.196	7.97558e-12	Endothelial
PRCP	3.32914e-16	0.594422	0.395369	0.457	0.277	1.2185e-11	Endothelial
EFEMP1	4.86413e-16	0.584754	0.318157	0.372	0.208	1.78032e-11	Endothelial
GAS6	5.34446e-16	0.600686	0.260334	0.543	0.349	1.95613e-11	Endothelial
PLPP3	7.78455e-14	0.585724	0.264806	0.443	0.271	2.84922e-09	Endothelial
IGHG3	3.25223e-13	0.584002	0.605744	0.421	0.275	1.19035e-08	Endothelial
IGKC	7.1348e-13	0.599065	0.410459	0.659	0.532	2.61141e-08	Endothelial
IGHG4	4.65229e-12	0.583044	0.997113	0.45	0.311	1.70279e-07	Endothelial
CYB5R3	6.75041e-12	0.590642	0.255054	0.623	0.438	2.47072e-07	Endothelial
DPYSL2	8.84394e-12	0.582389	0.269981	0.484	0.316	3.23697e-07	Endothelial
KLF9	1.1211e-11	0.566594	0.255018	0.309	0.178	4.10332e-07	Endothelial
TSC22D3	1.24336e-11	0.58332	0.284625	0.504	0.336	4.5508e-07	Endothelial
FSTL1	1.56812e-11	0.587984	0.326126	0.582	0.415	5.73947e-07	Endothelial
DPT	1.7159e-11	0.572524	0.273077	0.367	0.228	6.28037e-07	Endothelial
THY1	1.74265e-11	0.580108	0.306608	0.457	0.304	6.37827e-07	Endothelial
IGHG1	5.15846e-10	0.566021	0.500409	0.345	0.218	1.88805e-05	Endothelial
IGLC3	3.41859e-09	0.564067	0.545137	0.35	0.231	0.000125124	Endothelial
IGLC2	8.24506e-06	0.553821	0.785432	0.414	0.317	0.301777	Endothelial
CFD	4.73192e-205	0.727798	0.972463	0.888	0.589	1.73193e-200	Fibroblast
TNXB	1.82912e-197	0.687329	0.833961	0.58	0.245	6.69478e-193	Fibroblast
CCN5	4.258e-182	0.695518	0.755181	0.696	0.34	1.55847e-177	Fibroblast
CCDC80	5.21652e-174	0.704883	0.873386	0.816	0.491	1.9093e-169	Fibroblast
FBLN1	3.53549e-166	0.698087	0.904964	0.778	0.468	1.29402e-161	Fibroblast
PI16	1.21133e-132	0.658568	0.582513	0.588	0.285	4.43358e-128	Fibroblast
DCN	1.43226e-129	0.683533	0.697264	0.935	0.676	5.24222e-125	Fibroblast
MFAP4	9.1944e-102	0.641029	0.553862	0.578	0.315	3.36524e-97	Fibroblast
ADH1B	3.8751e-101	0.593136	0.323349	0.272	0.088	1.41832e-96	Fibroblast
IGFBP5	9.37249e-99	0.651119	0.499311	0.726	0.463	3.43042e-94	Fibroblast
MMP2	1.76327e-96	0.65044	0.462997	0.757	0.468	6.45375e-92	Fibroblast
MGP	4.14355e-79	0.629133	0.416891	0.617	0.376	1.51658e-74	Fibroblast
COL1A2	8.73542e-78	0.640612	0.399724	0.88	0.631	3.19725e-73	Fibroblast
APOD	2.7996e-75	0.631399	0.448221	0.693	0.467	1.02468e-70	Fibroblast
SLIT3	2.73656e-73	0.598807	0.336669	0.368	0.175	1.00161e-68	Fibroblast
IGFBP6	9.98022e-68	0.593468	0.35167	0.351	0.169	3.65286e-63	Fibroblast
PTGIS	1.31418e-65	0.577153	0.269479	0.257	0.104	4.81005e-61	Fibroblast
ELN	1.2707e-64	0.584951	0.412893	0.302	0.139	4.65089e-60	Fibroblast
PLAC9	5.13359e-63	0.600544	0.351254	0.431	0.238	1.87894e-58	Fibroblast
FBLN2	2.0779e-60	0.614051	0.405729	0.624	0.404	7.60533e-56	Fibroblast
PODN	2.39341e-59	0.578959	0.286243	0.284	0.129	8.76012e-55	Fibroblast
PLA2G2A	5.08172e-58	0.579547	0.460367	0.29	0.136	1.85996e-53	Fibroblast
ITIH5	4.09437e-56	0.570012	0.261973	0.238	0.102	1.49858e-51	Fibroblast
SFRP2	1.80808e-51	0.59208	0.303985	0.436	0.252	6.61777e-47	Fibroblast
MFAP5	8.14694e-51	0.571615	0.262588	0.266	0.125	2.98186e-46	Fibroblast
CXCL12	3.5319e-47	0.599013	0.36413	0.576	0.388	1.29271e-42	Fibroblast
C3	4.15095e-39	0.594885	0.279908	0.699	0.494	1.51929e-34	Fibroblast
THBS2	5.69169e-36	0.579014	0.280916	0.442	0.288	2.08321e-31	Fibroblast
CFH	6.14054e-30	0.574496	0.286225	0.471	0.333	2.2475e-25	Fibroblast
IGHG3	2.99084e-26	0.564357	0.317872	0.382	0.258	1.09468e-21	Fibroblast
FSTL1	2.36558e-25	0.571487	0.255299	0.54	0.396	8.65826e-21	Fibroblast
IGLC3	5.37217e-24	0.557655	0.460563	0.326	0.216	1.96627e-19	Fibroblast
IGHG4	2.3196e-23	0.562952	0.487499	0.403	0.297	8.48997e-19	Fibroblast
IGHG1	1.11237e-18	0.549349	0.309534	0.304	0.206	4.07138e-14	Fibroblast
MMP2	3.80382e-232	0.839373	1.66187	0.953	0.485	1.39224e-227	GA_Fibroblast
LUM	7.26806e-230	0.822152	1.65017	0.897	0.383	2.66018e-225	GA_Fibroblast
COL6A3	1.75314e-229	0.817661	1.54409	0.882	0.362	6.41666e-225	GA_Fibroblast
MS4A6A	2.12962e-226	0.771421	1.21868	0.703	0.214	7.79463e-222	GA_Fibroblast
COL3A1	1.17755e-223	0.840212	1.92805	0.967	0.548	4.30996e-219	GA_Fibroblast
COL1A2	2.08271e-223	0.847336	1.9259	0.997	0.65	7.62293e-219	GA_Fibroblast
COL1A1	7.1125e-212	0.835477	1.98417	0.982	0.604	2.60325e-207	GA_Fibroblast
HTRA1	2.39297e-211	0.798859	1.42209	0.825	0.341	8.7585e-207	GA_Fibroblast
CTSK	2.10928e-208	0.819787	1.25597	0.938	0.471	7.72019e-204	GA_Fibroblast
DCN	9.7486e-208	0.836892	1.48274	0.996	0.702	3.56809e-203	GA_Fibroblast
CCL13	4.89287e-203	0.735598	0.944751	0.611	0.166	1.79084e-198	GA_Fibroblast
CD163	4.59131e-201	0.765167	1.07026	0.746	0.24	1.68046e-196	GA_Fibroblast
PRSS23	9.37468e-197	0.768971	1.25618	0.741	0.264	3.43122e-192	GA_Fibroblast
C1QC	8.5237e-195	0.781949	1.25964	0.818	0.315	3.11976e-190	GA_Fibroblast
C1S	8.83533e-194	0.809387	1.47342	0.917	0.481	3.23382e-189	GA_Fibroblast
C3	3.97516e-192	0.809945	1.60777	0.901	0.501	1.45495e-187	GA_Fibroblast
FBN1	1.02593e-191	0.776734	1.17369	0.788	0.306	3.75499e-187	GA_Fibroblast
CCL18	1.4144e-191	0.756634	1.19677	0.722	0.234	5.17685e-187	GA_Fibroblast
FCER1G	8.05674e-186	0.775392	1.03681	0.821	0.315	2.94885e-181	GA_Fibroblast
COL5A2	1.8783e-185	0.749831	0.990515	0.7	0.229	6.87478e-181	GA_Fibroblast
COL6A1	3.31162e-184	0.809491	1.34699	0.962	0.564	1.21209e-179	GA_Fibroblast
COL6A2	7.60966e-183	0.809436	1.3021	0.981	0.581	2.78521e-178	GA_Fibroblast
AEBP1	1.72585e-182	0.79196	1.19869	0.887	0.423	6.3168e-178	GA_Fibroblast
FSTL1	1.81889e-182	0.786057	1.23485	0.843	0.387	6.65731e-178	GA_Fibroblast
CTSS	3.96947e-181	0.786278	0.965399	0.864	0.389	1.45287e-176	GA_Fibroblast
AIF1	9.84482e-181	0.767438	1.0984	0.786	0.299	3.6033e-176	GA_Fibroblast
C1QB	1.01684e-179	0.789369	1.36566	0.855	0.418	3.72172e-175	GA_Fibroblast
SPARC	1.38447e-179	0.806887	1.50163	0.965	0.584	5.06729e-175	GA_Fibroblast
LILRB4	6.07447e-179	0.76041	0.925975	0.779	0.276	2.22332e-174	GA_Fibroblast
C1R	2.60098e-178	0.80053	1.34422	0.927	0.52	9.51985e-174	GA_Fibroblast
RNASE1	2.62669e-177	0.783774	1.20422	0.851	0.398	9.61396e-173	GA_Fibroblast
CYBB	6.49892e-177	0.75259	0.812833	0.749	0.254	2.37867e-172	GA_Fibroblast
PSAP	9.2278e-177	0.809702	1.23863	0.974	0.68	3.37747e-172	GA_Fibroblast
FBLN2	1.08023e-176	0.784952	1.15329	0.862	0.409	3.95375e-172	GA_Fibroblast
TNC	1.92399e-176	0.753884	1.17076	0.729	0.262	7.04199e-172	GA_Fibroblast
SELENOP	1.07635e-175	0.790837	1.25451	0.886	0.457	3.93953e-171	GA_Fibroblast
CCDC80	8.14092e-175	0.796818	1.17317	0.92	0.52	2.97966e-170	GA_Fibroblast
HLA-DMB	9.63902e-175	0.773389	1.09893	0.82	0.348	3.52798e-170	GA_Fibroblast
C1QA	1.60636e-174	0.790772	1.29845	0.883	0.46	5.87942e-170	GA_Fibroblast
CTSC	8.41371e-174	0.779432	1.13591	0.848	0.385	3.0795e-169	GA_Fibroblast
SERPINF1	1.34204e-173	0.792971	1.14257	0.924	0.489	4.912e-169	GA_Fibroblast
FN1	2.00765e-173	0.790122	1.2117	0.893	0.461	7.34819e-169	GA_Fibroblast
ITGB2	6.27382e-173	0.776858	0.884691	0.851	0.373	2.29628e-168	GA_Fibroblast
CST3	9.66826e-172	0.80658	1.40518	0.977	0.721	3.53868e-167	GA_Fibroblast
ADA2	1.73726e-171	0.752889	0.82809	0.763	0.269	6.35856e-167	GA_Fibroblast
CTHRC1	4.84937e-171	0.731624	1.05503	0.635	0.208	1.77492e-166	GA_Fibroblast
HLA-DQA1	8.30802e-171	0.787484	1.17168	0.878	0.458	3.04082e-166	GA_Fibroblast
THY1	2.32504e-170	0.752134	0.95153	0.73	0.275	8.50989e-166	GA_Fibroblast
IGFBP4	3.26567e-170	0.791737	1.3448	0.908	0.507	1.19527e-165	GA_Fibroblast
TIMP1	1.0493e-169	0.78873	1.66401	0.905	0.478	3.84055e-165	GA_Fibroblast
VIM	1.78646e-169	0.804199	1.11415	0.993	0.707	6.53862e-165	GA_Fibroblast
COTL1	2.40688e-169	0.767944	1.06778	0.817	0.342	8.80943e-165	GA_Fibroblast
S100A4	6.05691e-169	0.799099	1.2425	0.965	0.608	2.21689e-164	GA_Fibroblast
FCGR3A	3.0278e-168	0.72945	0.967061	0.657	0.204	1.10821e-163	GA_Fibroblast
SRGN	7.24387e-168	0.759325	0.804864	0.803	0.305	2.65133e-163	GA_Fibroblast
SLCO2B1	9.50897e-168	0.740775	0.973637	0.688	0.241	3.48038e-163	GA_Fibroblast
TMSB4X	1.1883e-167	0.802231	1.33506	0.982	0.697	4.34931e-163	GA_Fibroblast
SERPING1	3.14153e-167	0.792254	1.15959	0.924	0.537	1.14983e-162	GA_Fibroblast
MPEG1	3.6799e-167	0.748201	0.882756	0.737	0.266	1.34688e-162	GA_Fibroblast
LCP1	6.96955e-167	0.764463	0.965809	0.82	0.334	2.55092e-162	GA_Fibroblast
CD68	7.83363e-167	0.764654	0.907234	0.821	0.335	2.86719e-162	GA_Fibroblast
CTSB	3.55843e-166	0.796	1.20109	0.942	0.6	1.30242e-161	GA_Fibroblast
HLA-DPA1	2.38175e-165	0.791022	1.33772	0.902	0.54	8.71744e-161	GA_Fibroblast
TIMP2	8.46377e-165	0.785808	1.01116	0.94	0.491	3.09782e-160	GA_Fibroblast
LGMN	8.61014e-165	0.752357	1.05093	0.746	0.291	3.1514e-160	GA_Fibroblast
CTSL	2.31266e-164	0.753992	0.983038	0.768	0.297	8.46455e-160	GA_Fibroblast
SAT1	2.96182e-164	0.769722	1.05547	0.834	0.374	1.08406e-159	GA_Fibroblast
ARHGDIB	1.41716e-163	0.76555	1.00901	0.824	0.354	5.18696e-159	GA_Fibroblast
ADAMDEC1	1.45004e-163	0.729172	0.810291	0.668	0.213	5.3073e-159	GA_Fibroblast
LIPA	6.52846e-163	0.74338	0.977381	0.72	0.261	2.38948e-158	GA_Fibroblast
MRC1	9.99668e-163	0.734957	0.739928	0.696	0.232	3.65889e-158	GA_Fibroblast
IFI30	1.24515e-162	0.772515	1.12434	0.839	0.401	4.55739e-158	GA_Fibroblast
PI16	5.94069e-162	0.753597	1.61254	0.733	0.309	2.17435e-157	GA_Fibroblast
TNFAIP2	8.22298e-162	0.759717	0.836194	0.811	0.332	3.00969e-157	GA_Fibroblast
TYROBP	2.64692e-161	0.770981	1.1133	0.843	0.398	9.688e-157	GA_Fibroblast
CCN5	2.92546e-161	0.765734	1.11549	0.813	0.372	1.07075e-156	GA_Fibroblast
HLA-DRA	4.0489e-161	0.795004	1.33522	0.939	0.667	1.48194e-156	GA_Fibroblast
LAPTM5	6.56189e-161	0.7715	1.10922	0.847	0.403	2.40172e-156	GA_Fibroblast
FTH1	9.5621e-161	0.798488	1.06555	0.991	0.821	3.49983e-156	GA_Fibroblast
CPVL	1.04893e-160	0.739278	0.930115	0.696	0.254	3.83919e-156	GA_Fibroblast
NPC2	1.93462e-160	0.777477	1.06971	0.901	0.448	7.0809e-156	GA_Fibroblast
FTL	2.55147e-160	0.79829	1.25206	0.991	0.836	9.33865e-156	GA_Fibroblast
CD63	6.20151e-160	0.790657	1.04786	0.957	0.606	2.26982e-155	GA_Fibroblast
HLA-DPB1	1.67107e-159	0.78862	1.30017	0.91	0.579	6.11629e-155	GA_Fibroblast
CD53	1.7192e-159	0.736104	0.778191	0.716	0.243	6.29243e-155	GA_Fibroblast
CD14	3.20326e-159	0.764463	1.17292	0.82	0.369	1.17243e-154	GA_Fibroblast
TMSB10	7.68776e-159	0.796595	1.22195	0.989	0.816	2.8138e-154	GA_Fibroblast
PTPRC	2.10092e-158	0.733959	0.775004	0.707	0.239	7.68958e-154	GA_Fibroblast
HLA-DQB1	2.34111e-158	0.781789	1.21356	0.894	0.507	8.56871e-154	GA_Fibroblast
SOD2	4.02919e-158	0.775479	0.910405	0.882	0.45	1.47472e-153	GA_Fibroblast
LRRC15	4.31042e-158	0.688111	0.731846	0.491	0.129	1.57766e-153	GA_Fibroblast
LRP1	5.56171e-158	0.77496	1.09173	0.889	0.45	2.03564e-153	GA_Fibroblast
S100A6	2.6172e-157	0.794933	1.13097	0.992	0.804	9.57921e-153	GA_Fibroblast
CYBA	2.80911e-157	0.769493	1.01722	0.856	0.412	1.02816e-152	GA_Fibroblast
HLA-DMA	1.1054e-156	0.76667	0.992791	0.836	0.398	4.04588e-152	GA_Fibroblast
ITGAX	2.41956e-156	0.728669	0.688946	0.692	0.226	8.85584e-152	GA_Fibroblast
FGL2	4.00819e-156	0.751283	0.876343	0.772	0.316	1.46704e-151	GA_Fibroblast
F13A1	1.49971e-155	0.710307	0.878212	0.577	0.181	5.48909e-151	GA_Fibroblast
VOPP1	1.22559e-154	0.738399	0.751806	0.737	0.265	4.48577e-150	GA_Fibroblast
PLEK	2.6354e-154	0.719677	0.740384	0.649	0.205	9.64582e-150	GA_Fibroblast
SLAMF8	8.89335e-154	0.727217	0.760039	0.684	0.229	3.25506e-149	GA_Fibroblast
SLC40A1	1.53091e-153	0.705571	0.877302	0.558	0.173	5.60329e-149	GA_Fibroblast
VCAN	1.96935e-153	0.712351	0.720761	0.6	0.19	7.20801e-149	GA_Fibroblast
ARPC1B	4.95245e-152	0.76149	0.948461	0.843	0.388	1.81265e-147	GA_Fibroblast
TMEM176B	1.31498e-151	0.732683	0.930102	0.687	0.256	4.81295e-147	GA_Fibroblast
CD52	1.66098e-151	0.748982	1.06658	0.771	0.323	6.07936e-147	GA_Fibroblast
GPNMB	2.62994e-151	0.772314	0.936554	0.916	0.474	9.62585e-147	GA_Fibroblast
FCGR2A	6.39957e-149	0.724582	0.807982	0.677	0.233	2.34231e-144	GA_Fibroblast
CTSH	2.60175e-148	0.75878	0.938817	0.834	0.393	9.52266e-144	GA_Fibroblast
CAPG	1.43904e-147	0.759097	0.907481	0.844	0.399	5.26704e-143	GA_Fibroblast
CXCL9	1.73924e-147	0.725414	1.31243	0.661	0.242	6.36579e-143	GA_Fibroblast
SERPINA1	1.80573e-147	0.719515	0.742551	0.664	0.22	6.60915e-143	GA_Fibroblast
CORO1A	3.2983e-147	0.739676	0.939131	0.737	0.298	1.20721e-142	GA_Fibroblast
CTSZ	4.2121e-147	0.74132	0.8474	0.764	0.304	1.54167e-142	GA_Fibroblast
FOLR2	5.80294e-147	0.688424	0.760441	0.503	0.145	2.12394e-142	GA_Fibroblast
TRBC2	1.1806e-146	0.730228	0.897065	0.7	0.26	4.32113e-142	GA_Fibroblast
RARRES2	1.7841e-146	0.713661	1.02495	0.6	0.21	6.52998e-142	GA_Fibroblast
SDCBP	9.35401e-146	0.748338	0.808565	0.805	0.344	3.42366e-141	GA_Fibroblast
CD74	5.01121e-145	0.782717	1.22072	0.958	0.778	1.83415e-140	GA_Fibroblast
ACTB	5.27715e-145	0.781451	1.18024	0.98	0.72	1.93149e-140	GA_Fibroblast
HLA-DRB1	6.9899e-144	0.776996	1.14335	0.915	0.634	2.55837e-139	GA_Fibroblast
PTGDS	1.16551e-143	0.748809	1.00111	0.79	0.359	4.26589e-139	GA_Fibroblast
LYZ	3.9583e-143	0.771878	0.855393	0.881	0.56	1.44878e-138	GA_Fibroblast
CD99	1.17314e-142	0.766655	0.92978	0.915	0.503	4.29381e-138	GA_Fibroblast
MMP9	2.68803e-142	0.745137	0.462815	0.807	0.341	9.83844e-138	GA_Fibroblast
HCLS1	5.66242e-142	0.718282	0.757432	0.662	0.232	2.0725e-137	GA_Fibroblast
DPT	3.54627e-141	0.707466	0.668345	0.597	0.203	1.29797e-136	GA_Fibroblast
ADGRE5	5.70838e-141	0.730638	0.774085	0.722	0.281	2.08932e-136	GA_Fibroblast
MFAP4	8.05412e-141	0.740438	0.893097	0.746	0.332	2.94789e-136	GA_Fibroblast
ANXA5	1.35407e-140	0.751768	0.824081	0.841	0.393	4.95603e-136	GA_Fibroblast
ISLR	1.95486e-139	0.730218	0.914654	0.699	0.289	7.15497e-135	GA_Fibroblast
GNAI2	5.34151e-139	0.754417	0.899424	0.851	0.424	1.95505e-134	GA_Fibroblast
IRF8	1.31154e-138	0.708073	0.76209	0.616	0.209	4.80037e-134	GA_Fibroblast
S100A10	1.58331e-138	0.76975	0.942538	0.97	0.592	5.79508e-134	GA_Fibroblast
WIPF1	7.74361e-138	0.718915	0.759517	0.668	0.247	2.83424e-133	GA_Fibroblast
NCF1	1.0972e-137	0.729655	0.667787	0.733	0.288	4.01584e-133	GA_Fibroblast
FNDC1	1.22161e-137	0.610537	0.427509	0.258	0.039	4.47123e-133	GA_Fibroblast
IGFBP7	2.0544e-137	0.764614	1.07024	0.912	0.539	7.51932e-133	GA_Fibroblast
LOXL1	6.58684e-137	0.690633	0.673326	0.533	0.166	2.41085e-132	GA_Fibroblast
IL32	1.63866e-136	0.730666	0.859855	0.733	0.298	5.99767e-132	GA_Fibroblast
LGALS1	2.98184e-136	0.768743	0.976761	0.946	0.625	1.09138e-131	GA_Fibroblast
CXCL12	8.27746e-136	0.746043	0.956546	0.79	0.391	3.02963e-131	GA_Fibroblast
PDGFRB	9.32077e-136	0.726994	0.763814	0.707	0.289	3.41149e-131	GA_Fibroblast
HCST	3.8918e-135	0.72356	0.760547	0.701	0.272	1.42444e-130	GA_Fibroblast
C2	4.14352e-135	0.709844	0.721062	0.632	0.223	1.51657e-130	GA_Fibroblast
IL10RA	4.77819e-135	0.707778	0.678827	0.627	0.216	1.74887e-130	GA_Fibroblast
SPI1	5.94346e-135	0.724917	0.77975	0.719	0.278	2.17537e-130	GA_Fibroblast
ICAM1	2.17268e-134	0.715054	0.6571	0.674	0.241	7.95221e-130	GA_Fibroblast
RNF130	2.43938e-134	0.720215	0.706175	0.695	0.261	8.92839e-130	GA_Fibroblast
LTB	3.95557e-134	0.705381	0.747038	0.617	0.211	1.44778e-129	GA_Fibroblast
ATP5F1E	6.88051e-134	0.759875	1.03044	0.909	0.518	2.51834e-129	GA_Fibroblast
LAIR1	1.91392e-133	0.68659	0.630444	0.535	0.161	7.00513e-129	GA_Fibroblast
DRAM1	2.23348e-133	0.691777	0.566526	0.566	0.173	8.17477e-129	GA_Fibroblast
GMFG	3.02883e-133	0.714199	0.756018	0.661	0.243	1.10858e-128	GA_Fibroblast
NNMT	6.17067e-133	0.725868	0.907234	0.691	0.295	2.25853e-128	GA_Fibroblast
B2M	9.78255e-133	0.770636	1.04031	0.985	0.8	3.58051e-128	GA_Fibroblast
CD81	2.46695e-132	0.763863	0.969211	0.94	0.604	9.0293e-128	GA_Fibroblast
MS4A4A	4.60581e-132	0.683579	0.748524	0.512	0.157	1.68577e-127	GA_Fibroblast
SAMHD1	4.73585e-132	0.716168	0.754516	0.665	0.255	1.73337e-127	GA_Fibroblast
FERMT3	7.04858e-132	0.709511	0.651024	0.654	0.229	2.57985e-127	GA_Fibroblast
BRI3	6.08655e-131	0.749117	0.844577	0.855	0.442	2.22774e-126	GA_Fibroblast
HTRA3	9.97612e-131	0.709968	1.14325	0.62	0.238	3.65136e-126	GA_Fibroblast
VSIG4	3.88342e-130	0.689608	0.828279	0.554	0.175	1.42137e-125	GA_Fibroblast
PLD3	1.81646e-129	0.749506	0.82616	0.858	0.46	6.64841e-125	GA_Fibroblast
CTSD	2.33822e-129	0.759658	0.971199	0.924	0.585	8.55811e-125	GA_Fibroblast
TNFSF13	5.99527e-129	0.702618	0.656904	0.617	0.216	2.19433e-124	GA_Fibroblast
PRRX1	1.28817e-128	0.712364	0.743432	0.65	0.254	4.71482e-124	GA_Fibroblast
FBLN1	1.59355e-128	0.751332	0.987227	0.871	0.496	5.83257e-124	GA_Fibroblast
CSF1R	1.794e-128	0.718995	0.793489	0.703	0.277	6.56623e-124	GA_Fibroblast
ADAMTS2	1.87152e-128	0.67973	0.741415	0.503	0.155	6.84996e-124	GA_Fibroblast
HLA-B	2.52454e-128	0.76529	1.0633	0.967	0.754	9.24009e-124	GA_Fibroblast
HEXB	2.8182e-128	0.725754	0.622792	0.75	0.308	1.03149e-123	GA_Fibroblast
FAP	3.3244e-128	0.649675	0.55443	0.388	0.095	1.21676e-123	GA_Fibroblast
SLAMF7	3.50948e-128	0.68859	0.71361	0.554	0.176	1.2845e-123	GA_Fibroblast
CRIP1	6.2038e-128	0.755255	1.01096	0.917	0.538	2.27065e-123	GA_Fibroblast
MAFB	4.26908e-127	0.719896	0.708977	0.711	0.288	1.56253e-122	GA_Fibroblast
VAMP5	4.27402e-127	0.721248	0.81761	0.703	0.295	1.56433e-122	GA_Fibroblast
WARS	6.62147e-127	0.736039	0.785522	0.794	0.375	2.42352e-122	GA_Fibroblast
HLA-A	1.0213e-126	0.763036	0.963783	0.959	0.731	3.73807e-122	GA_Fibroblast
EMP3	2.0359e-126	0.730118	0.742869	0.776	0.342	7.45161e-122	GA_Fibroblast
ARL6IP5	3.00592e-126	0.728302	0.730456	0.765	0.332	1.1002e-121	GA_Fibroblast
PLEKHO1	4.05874e-126	0.71527	0.764302	0.687	0.271	1.48554e-121	GA_Fibroblast
SLC15A3	5.08034e-126	0.708041	0.661044	0.654	0.243	1.85945e-121	GA_Fibroblast
SCPEP1	6.51872e-126	0.717958	0.70006	0.706	0.283	2.38592e-121	GA_Fibroblast
CD48	7.99634e-126	0.693807	0.619343	0.588	0.196	2.92674e-121	GA_Fibroblast
ABI3BP	8.03476e-126	0.691634	0.646052	0.563	0.192	2.9408e-121	GA_Fibroblast
FCGRT	9.14861e-126	0.728547	0.812956	0.75	0.34	3.34848e-121	GA_Fibroblast
CXCL14	1.15594e-125	0.75567	0.83217	0.939	0.582	4.23087e-121	GA_Fibroblast
SH3BGRL3	1.2102e-125	0.754799	0.886941	0.924	0.566	4.42946e-121	GA_Fibroblast
HLA-C	1.24942e-125	0.759328	0.995401	0.94	0.652	4.57301e-121	GA_Fibroblast
FBP1	1.62694e-125	0.732151	0.6163	0.784	0.357	5.95475e-121	GA_Fibroblast
DAB2	2.32902e-125	0.705405	0.714146	0.632	0.237	8.52444e-121	GA_Fibroblast
A2M	2.35524e-125	0.741055	0.886319	0.829	0.422	8.6204e-121	GA_Fibroblast
MARCO	3.15419e-125	0.710405	0.893367	0.669	0.254	1.15446e-120	GA_Fibroblast
SNX10	5.86376e-125	0.697594	0.588308	0.612	0.209	2.1462e-120	GA_Fibroblast
HLA-DOA	9.03323e-125	0.699639	0.6797	0.609	0.218	3.30625e-120	GA_Fibroblast
YBX1	1.23327e-124	0.744103	0.859553	0.874	0.45	4.51389e-120	GA_Fibroblast
EVL	2.57211e-124	0.722638	0.713607	0.745	0.311	9.41418e-120	GA_Fibroblast
TXNIP	2.57602e-124	0.751527	0.936791	0.909	0.537	9.42847e-120	GA_Fibroblast
PRDX1	6.72111e-124	0.744038	0.801064	0.863	0.458	2.45999e-119	GA_Fibroblast
TUBA1B	7.93033e-124	0.751639	0.873409	0.925	0.545	2.90258e-119	GA_Fibroblast
CAP1	9.70484e-124	0.732146	0.815022	0.79	0.369	3.55207e-119	GA_Fibroblast
LAP3	1.41183e-123	0.724752	0.877096	0.738	0.327	5.16745e-119	GA_Fibroblast
ARPC5	1.61681e-123	0.731826	0.762191	0.806	0.367	5.9177e-119	GA_Fibroblast
GRN	2.25221e-123	0.749618	0.822145	0.901	0.526	8.24333e-119	GA_Fibroblast
SULF1	2.63896e-123	0.662702	0.750109	0.442	0.125	9.65887e-119	GA_Fibroblast
ASAH1	7.36387e-123	0.722276	0.730157	0.734	0.317	2.69525e-118	GA_Fibroblast
RHOA	7.37064e-123	0.745949	0.815225	0.905	0.487	2.69773e-118	GA_Fibroblast
MT2A	4.85343e-122	0.749524	0.941442	0.898	0.544	1.7764e-117	GA_Fibroblast
CD2	8.85267e-122	0.684113	0.619064	0.547	0.178	3.24017e-117	GA_Fibroblast
ZYX	1.11316e-121	0.727125	0.725393	0.78	0.35	4.07428e-117	GA_Fibroblast
CALHM6	2.57547e-121	0.678455	0.659514	0.517	0.164	9.42647e-117	GA_Fibroblast
TRAC	3.03572e-121	0.701208	0.785245	0.624	0.234	1.1111e-116	GA_Fibroblast
GABARAP	4.95016e-121	0.743366	0.8091	0.885	0.481	1.81181e-116	GA_Fibroblast
HLA-DRB5	6.05079e-121	0.721048	1.20952	0.692	0.323	2.21465e-116	GA_Fibroblast
TPM3	1.1635e-120	0.732395	0.801841	0.81	0.39	4.25853e-116	GA_Fibroblast
GZMK	2.27091e-120	0.644776	0.547294	0.383	0.095	8.31174e-116	GA_Fibroblast
STAT1	3.28087e-120	0.731532	0.926122	0.788	0.388	1.20083e-115	GA_Fibroblast
MARCKS	3.63484e-120	0.727938	0.78595	0.788	0.364	1.33039e-115	GA_Fibroblast
CD4	4.13129e-120	0.708948	0.677646	0.68	0.267	1.51209e-115	GA_Fibroblast
IGFBP5	4.58989e-120	0.741264	0.96041	0.833	0.485	1.67994e-115	GA_Fibroblast
CDH11	4.8893e-120	0.653581	0.533655	0.411	0.112	1.78953e-115	GA_Fibroblast
GNAS	6.73211e-120	0.746453	0.868258	0.92	0.529	2.46402e-115	GA_Fibroblast
RASSF4	5.75798e-119	0.69091	0.660846	0.588	0.205	2.10748e-114	GA_Fibroblast
GLUL	9.73277e-119	0.735128	0.80165	0.83	0.427	3.56229e-114	GA_Fibroblast
MSN	4.63268e-118	0.723831	0.730216	0.772	0.351	1.69561e-113	GA_Fibroblast
PPT1	6.91973e-118	0.707977	0.713902	0.677	0.272	2.53269e-113	GA_Fibroblast
FYB1	7.37818e-118	0.687069	0.671643	0.569	0.196	2.70049e-113	GA_Fibroblast
BASP1	7.6282e-118	0.686266	0.619413	0.56	0.195	2.792e-113	GA_Fibroblast
PCOLCE	8.00617e-118	0.724303	0.872878	0.748	0.361	2.93034e-113	GA_Fibroblast
PFN1	1.02844e-117	0.747502	0.89845	0.921	0.583	3.76418e-113	GA_Fibroblast
RNF213	2.05497e-117	0.711893	0.789037	0.689	0.293	7.52141e-113	GA_Fibroblast
LGALS9	2.358e-117	0.703918	0.585027	0.662	0.256	8.63051e-113	GA_Fibroblast
TPP1	2.53972e-117	0.70902	0.68531	0.685	0.279	9.29565e-113	GA_Fibroblast
TXNDC5	3.80161e-117	0.699075	0.860172	0.604	0.243	1.39143e-112	GA_Fibroblast
CCL5	4.16685e-117	0.700825	0.686112	0.64	0.245	1.52511e-112	GA_Fibroblast
CLEC7A	4.27818e-117	0.689854	0.586948	0.59	0.206	1.56586e-112	GA_Fibroblast
ARRB2	7.64561e-117	0.691117	0.618274	0.593	0.212	2.79837e-112	GA_Fibroblast
HLA-E	1.62377e-116	0.749598	0.931967	0.935	0.653	5.94317e-112	GA_Fibroblast
MSR1	1.9386e-116	0.675914	0.678948	0.518	0.168	7.09548e-112	GA_Fibroblast
LST1	2.71328e-116	0.703799	0.691885	0.659	0.26	9.93089e-112	GA_Fibroblast
SERPINH1	2.95396e-116	0.709338	0.815582	0.67	0.288	1.08118e-111	GA_Fibroblast
IGHG1	9.35761e-116	0.684876	1.79871	0.535	0.197	3.42498e-111	GA_Fibroblast
MAN2B1	1.09044e-115	0.713576	0.687929	0.716	0.308	3.99111e-111	GA_Fibroblast
LITAF	1.55676e-115	0.720178	0.666882	0.763	0.344	5.69791e-111	GA_Fibroblast
CHIT1	1.77746e-115	0.69776	0.616435	0.624	0.24	6.50569e-111	GA_Fibroblast
TRAM1	1.97839e-115	0.718003	0.677559	0.757	0.333	7.24109e-111	GA_Fibroblast
PDGFRA	1.99385e-115	0.675653	0.608279	0.507	0.171	7.2977e-111	GA_Fibroblast
ANXA1	2.24404e-115	0.73165	0.806573	0.839	0.425	8.21342e-111	GA_Fibroblast
RGS10	4.73065e-115	0.698028	0.647626	0.636	0.242	1.73146e-110	GA_Fibroblast
GBP5	4.9033e-115	0.685939	0.836138	0.562	0.201	1.79466e-110	GA_Fibroblast
ANGPTL2	9.16338e-115	0.681012	0.633702	0.528	0.189	3.35389e-110	GA_Fibroblast
LTA4H	1.0054e-114	0.70135	0.665842	0.65	0.256	3.67987e-110	GA_Fibroblast
RAC2	1.05008e-114	0.69953	0.643472	0.645	0.249	3.84341e-110	GA_Fibroblast
TSPAN4	1.22383e-114	0.702346	0.652024	0.65	0.263	4.47933e-110	GA_Fibroblast
LHFPL2	2.86715e-114	0.685411	0.606704	0.574	0.2	1.04941e-109	GA_Fibroblast
UBB	3.23165e-114	0.74153	0.826919	0.913	0.549	1.18282e-109	GA_Fibroblast
SERF2	4.78475e-114	0.746988	0.881554	0.944	0.661	1.75127e-109	GA_Fibroblast
GNS	5.79672e-114	0.709415	0.632174	0.7	0.295	2.12166e-109	GA_Fibroblast
COL5A1	7.66301e-114	0.697186	0.802439	0.613	0.246	2.80474e-109	GA_Fibroblast
CFL1	9.73687e-114	0.741789	0.854569	0.913	0.559	3.56379e-109	GA_Fibroblast
UCP2	1.11247e-113	0.681112	0.619211	0.543	0.19	4.07175e-109	GA_Fibroblast
ALOX5	2.83472e-113	0.688545	0.615626	0.596	0.213	1.03754e-108	GA_Fibroblast
CD248	3.36198e-113	0.68678	0.624202	0.564	0.211	1.23052e-108	GA_Fibroblast
ALDH1A1	4.40886e-113	0.675884	0.599256	0.528	0.175	1.61369e-108	GA_Fibroblast
ACTG1	4.93189e-113	0.745975	0.772185	0.966	0.655	1.80512e-108	GA_Fibroblast
JCHAIN	1.11185e-112	0.652747	1.58748	0.41	0.121	4.0695e-108	GA_Fibroblast
MXRA5	2.76239e-112	0.696045	0.769304	0.609	0.247	1.01106e-107	GA_Fibroblast
C1orf162	4.00252e-112	0.666878	0.537701	0.483	0.154	1.46496e-107	GA_Fibroblast
CD3D	6.64181e-112	0.673731	0.571075	0.52	0.172	2.43097e-107	GA_Fibroblast
TYMP	7.58144e-112	0.732703	0.759862	0.859	0.471	2.77488e-107	GA_Fibroblast
CXCL10	7.96162e-112	0.668607	1.06462	0.486	0.159	2.91403e-107	GA_Fibroblast
TNS3	9.84581e-112	0.688761	0.543238	0.601	0.219	3.60366e-107	GA_Fibroblast
FPR3	1.50534e-111	0.670735	0.564583	0.509	0.164	5.50969e-107	GA_Fibroblast
GSTO1	2.02218e-111	0.7112	0.721969	0.72	0.317	7.40138e-107	GA_Fibroblast
ACTR2	4.4342e-111	0.718729	0.720184	0.772	0.363	1.62296e-106	GA_Fibroblast
IGLC3	4.56014e-111	0.684707	2.00052	0.541	0.21	1.66906e-106	GA_Fibroblast
PMP22	5.34464e-111	0.706224	0.771767	0.669	0.298	1.95619e-106	GA_Fibroblast
MS4A7	8.54866e-111	0.64817	0.503324	0.406	0.114	3.1289e-106	GA_Fibroblast
CCL19	1.05163e-110	0.713081	0.933534	0.71	0.334	3.84906e-106	GA_Fibroblast
TGFBI	1.14752e-110	0.71489	0.672346	0.745	0.343	4.20003e-106	GA_Fibroblast
SERPINE2	1.40332e-110	0.657142	0.731164	0.436	0.134	5.13628e-106	GA_Fibroblast
CD44	1.43969e-110	0.734509	0.563751	0.91	0.501	5.2694e-106	GA_Fibroblast
PSME2	1.48944e-110	0.722505	0.793896	0.795	0.393	5.45149e-106	GA_Fibroblast
KCTD12	1.62809e-110	0.708728	0.716778	0.696	0.312	5.95896e-106	GA_Fibroblast
GLIPR2	1.76679e-110	0.692297	0.616781	0.62	0.236	6.46662e-106	GA_Fibroblast
TXN	2.97384e-110	0.72734	0.614474	0.858	0.431	1.08846e-105	GA_Fibroblast
FXYD5	4.51163e-110	0.71193	0.69796	0.725	0.33	1.6513e-105	GA_Fibroblast
PLXND1	4.65993e-110	0.700543	0.661852	0.657	0.273	1.70558e-105	GA_Fibroblast
TPT1	6.27067e-110	0.74511	0.878481	0.976	0.753	2.29513e-105	GA_Fibroblast
CD47	8.25151e-110	0.704659	0.617794	0.701	0.291	3.02014e-105	GA_Fibroblast
UBA52	1.49907e-109	0.742249	0.76876	0.965	0.664	5.48676e-105	GA_Fibroblast
SIGLEC1	2.00938e-109	0.658616	0.529361	0.452	0.139	7.35454e-105	GA_Fibroblast
RPS27L	2.13221e-109	0.714126	0.687915	0.758	0.344	7.80409e-105	GA_Fibroblast
TUBB	2.18303e-109	0.732449	0.729669	0.883	0.498	7.9901e-105	GA_Fibroblast
HSP90B1	2.88653e-109	0.723323	0.701767	0.828	0.409	1.0565e-104	GA_Fibroblast
FCGR1A	5.38098e-109	0.660802	0.541824	0.472	0.144	1.96949e-104	GA_Fibroblast
S100A11	6.04449e-109	0.739576	0.741181	0.935	0.614	2.21234e-104	GA_Fibroblast
IGSF6	1.16966e-108	0.677047	0.511641	0.554	0.189	4.28109e-104	GA_Fibroblast
CALM1	1.4205e-108	0.723775	0.70175	0.836	0.418	5.19918e-104	GA_Fibroblast
HCK	1.78753e-108	0.684881	0.574696	0.592	0.215	6.54254e-104	GA_Fibroblast
VMP1	2.53402e-108	0.703661	0.683368	0.696	0.293	9.27478e-104	GA_Fibroblast
C3AR1	2.56022e-108	0.662168	0.55118	0.478	0.149	9.37065e-104	GA_Fibroblast
RAP1B	2.95785e-108	0.707765	0.635097	0.723	0.315	1.0826e-103	GA_Fibroblast
SFRP2	3.58467e-108	0.694825	0.859662	0.613	0.258	1.31202e-103	GA_Fibroblast
HLA-F	4.41501e-108	0.718084	0.80783	0.771	0.381	1.61594e-103	GA_Fibroblast
PPP1R18	1.03587e-107	0.691715	0.594443	0.63	0.244	3.79139e-103	GA_Fibroblast
RPS13	1.11802e-107	0.740392	0.731995	0.965	0.67	4.09205e-103	GA_Fibroblast
LGALS2	1.20329e-107	0.680793	0.518425	0.573	0.204	4.40418e-103	GA_Fibroblast
IRF1	2.3314e-107	0.69913	0.708062	0.665	0.277	8.53318e-103	GA_Fibroblast
RPS27	3.05031e-107	0.74344	0.832061	0.995	0.872	1.11644e-102	GA_Fibroblast
ACP5	4.06265e-107	0.695206	0.627454	0.65	0.26	1.48697e-102	GA_Fibroblast
UBC	7.44113e-107	0.738347	0.718118	0.955	0.641	2.72353e-102	GA_Fibroblast
TPM4	8.38038e-107	0.720099	0.665164	0.82	0.405	3.0673e-102	GA_Fibroblast
JAML	9.15545e-107	0.677713	0.502558	0.559	0.196	3.35098e-102	GA_Fibroblast
TMEM176A	9.83199e-107	0.666924	0.616279	0.49	0.166	3.59861e-102	GA_Fibroblast
FCGR2B	1.16094e-106	0.678826	0.528936	0.563	0.2	4.24916e-102	GA_Fibroblast
SQSTM1	1.60036e-106	0.721589	0.742094	0.815	0.421	5.85749e-102	GA_Fibroblast
RPS12	1.82353e-106	0.74144	0.689479	0.989	0.772	6.6743e-102	GA_Fibroblast
RPS29	2.30204e-106	0.741306	0.779028	0.986	0.769	8.4257e-102	GA_Fibroblast
ZFP36L2	2.4674e-106	0.721962	0.712867	0.833	0.424	9.03091e-102	GA_Fibroblast
C15orf48	2.94555e-106	0.695395	0.429791	0.668	0.263	1.0781e-101	GA_Fibroblast
IFITM2	3.02372e-106	0.716274	0.732251	0.773	0.386	1.10671e-101	GA_Fibroblast
GPX4	3.81174e-106	0.731799	0.708612	0.897	0.539	1.39513e-101	GA_Fibroblast
OAZ1	1.1119e-105	0.732951	0.783856	0.905	0.562	4.06967e-101	GA_Fibroblast
ARPC3	1.23252e-105	0.714024	0.710636	0.783	0.367	4.51114e-101	GA_Fibroblast
THEMIS2	1.46962e-105	0.672004	0.487903	0.537	0.182	5.37897e-101	GA_Fibroblast
SH3BGRL	2.06014e-105	0.705902	0.636401	0.718	0.321	7.54032e-101	GA_Fibroblast
CALM3	3.51433e-105	0.706099	0.69821	0.711	0.325	1.28628e-100	GA_Fibroblast
IFITM3	3.76486e-105	0.732625	0.892588	0.901	0.57	1.37798e-100	GA_Fibroblast
IFI16	3.95782e-105	0.699686	0.676098	0.681	0.29	1.4486e-100	GA_Fibroblast
EMILIN1	4.15005e-105	0.681827	0.710395	0.562	0.218	1.51896e-100	GA_Fibroblast
CALU	4.66986e-105	0.694691	0.669221	0.638	0.269	1.70921e-100	GA_Fibroblast
IGKC	5.83362e-105	0.728522	2.84607	0.787	0.516	2.13516e-100	GA_Fibroblast
EMILIN2	6.09647e-105	0.673865	0.566071	0.536	0.19	2.23137e-100	GA_Fibroblast
EEF1A1	8.20348e-105	0.740516	0.737294	0.996	0.856	3.00255e-100	GA_Fibroblast
SELENOM	1.00838e-104	0.708786	0.74522	0.718	0.347	3.69078e-100	GA_Fibroblast
PTMA	1.02491e-104	0.733602	0.72864	0.943	0.586	3.75129e-100	GA_Fibroblast
RPL21	1.1654e-104	0.737687	0.762934	0.972	0.695	4.2655e-100	GA_Fibroblast
ATP6V0E1	1.98234e-104	0.713573	0.680207	0.777	0.375	7.25557e-100	GA_Fibroblast
SLC7A7	2.10399e-104	0.672738	0.528765	0.541	0.187	7.70083e-100	GA_Fibroblast
IGHA1	2.65491e-104	0.698164	2.59453	0.621	0.291	9.71722e-100	GA_Fibroblast
TIMP3	6.55211e-104	0.712489	0.828636	0.749	0.377	2.39814e-99	GA_Fibroblast
RPL39	7.36807e-104	0.736992	0.782453	0.966	0.701	2.69679e-99	GA_Fibroblast
CAPZB	1.32148e-103	0.714526	0.746095	0.783	0.389	4.83674e-99	GA_Fibroblast
ARPC2	1.51254e-103	0.717495	0.631513	0.834	0.409	5.53604e-99	GA_Fibroblast
PLAAT4	2.41557e-103	0.680343	0.701104	0.563	0.218	8.84124e-99	GA_Fibroblast
VCAM1	3.6891e-103	0.657201	0.619457	0.455	0.148	1.35025e-98	GA_Fibroblast
RNASET2	5.87276e-103	0.697236	0.598851	0.677	0.288	2.14949e-98	GA_Fibroblast
DDX5	8.36159e-103	0.723665	0.707914	0.879	0.477	3.06043e-98	GA_Fibroblast
RPL34	9.01542e-103	0.735231	0.739478	0.967	0.682	3.29974e-98	GA_Fibroblast
MYL12A	9.05431e-103	0.716292	0.725035	0.814	0.407	3.31397e-98	GA_Fibroblast
FLNA	1.14587e-102	0.726146	0.716097	0.886	0.512	4.19399e-98	GA_Fibroblast
MXRA8	1.30454e-102	0.683583	0.652713	0.571	0.235	4.77474e-98	GA_Fibroblast
IGHG3	1.47003e-102	0.688698	1.98382	0.585	0.255	5.38045e-98	GA_Fibroblast
ARHGAP4	1.50253e-102	0.663595	0.501894	0.494	0.166	5.49942e-98	GA_Fibroblast
GZMA	1.64054e-102	0.658629	0.544696	0.469	0.153	6.00455e-98	GA_Fibroblast
RPL37	1.70323e-102	0.73669	0.717214	0.981	0.762	6.23399e-98	GA_Fibroblast
DPYSL3	1.91423e-102	0.676146	0.622318	0.539	0.207	7.00626e-98	GA_Fibroblast
CALM2	2.01359e-102	0.721413	0.687425	0.86	0.457	7.36994e-98	GA_Fibroblast
RPL30	2.3829e-102	0.736137	0.723662	0.978	0.744	8.72163e-98	GA_Fibroblast
RPS23	2.66757e-102	0.734802	0.752015	0.959	0.69	9.76357e-98	GA_Fibroblast
STOM	2.94555e-102	0.706843	0.616191	0.739	0.347	1.0781e-97	GA_Fibroblast
ANXA2	2.9538e-102	0.731784	0.599317	0.965	0.607	1.08112e-97	GA_Fibroblast
TAPBP	3.86924e-102	0.721017	0.710735	0.839	0.46	1.41618e-97	GA_Fibroblast
MVP	4.03787e-102	0.702315	0.640976	0.707	0.322	1.4779e-97	GA_Fibroblast
CLU	4.5762e-102	0.718762	0.756737	0.814	0.446	1.67493e-97	GA_Fibroblast
OLFML2B	5.00617e-102	0.643337	0.526215	0.396	0.118	1.83231e-97	GA_Fibroblast
LCP2	5.27962e-102	0.670313	0.578083	0.528	0.187	1.93239e-97	GA_Fibroblast
HSPA8	6.03077e-102	0.723502	0.747956	0.86	0.488	2.20732e-97	GA_Fibroblast
H3F3A	8.76403e-102	0.72171	0.649059	0.883	0.466	3.20772e-97	GA_Fibroblast
NCF2	1.02474e-101	0.677612	0.485465	0.579	0.211	3.75067e-97	GA_Fibroblast
RASSF2	1.09083e-101	0.659874	0.516121	0.474	0.158	3.99256e-97	GA_Fibroblast
RPS15A	1.1278e-101	0.734919	0.737734	0.965	0.728	4.12787e-97	GA_Fibroblast
DPYSL2	2.19362e-101	0.696377	0.610754	0.676	0.293	8.02887e-97	GA_Fibroblast
RPS20	2.48172e-101	0.731961	0.748261	0.953	0.639	9.08334e-97	GA_Fibroblast
ITM2B	2.54611e-101	0.731284	0.565526	0.947	0.623	9.31903e-97	GA_Fibroblast
LGALS3	3.79859e-101	0.725102	0.617144	0.908	0.517	1.39032e-96	GA_Fibroblast
RPL10	4.29303e-101	0.735971	0.734557	0.991	0.843	1.57129e-96	GA_Fibroblast
PKM	4.71166e-101	0.723352	0.584634	0.891	0.496	1.72451e-96	GA_Fibroblast
SMAP2	5.38403e-101	0.683442	0.577073	0.6	0.237	1.97061e-96	GA_Fibroblast
RPL36AL	6.10128e-101	0.718649	0.703285	0.844	0.447	2.23313e-96	GA_Fibroblast
MOB1A	7.41069e-101	0.698655	0.624608	0.703	0.306	2.71239e-96	GA_Fibroblast
RPS25	8.88747e-101	0.732536	0.713171	0.959	0.675	3.2529e-96	GA_Fibroblast
GASK1B	9.79801e-101	0.674523	0.582684	0.55	0.205	3.58617e-96	GA_Fibroblast
RPS24	1.18713e-100	0.731529	0.660562	0.944	0.649	4.34501e-96	GA_Fibroblast
RNASEK	1.77008e-100	0.720624	0.662155	0.856	0.475	6.47865e-96	GA_Fibroblast
RBM3	1.98525e-100	0.71738	0.672277	0.844	0.439	7.26623e-96	GA_Fibroblast
TAGLN2	2.19898e-100	0.7245	0.789623	0.885	0.526	8.04847e-96	GA_Fibroblast
PSMB9	2.3428e-100	0.707154	0.712589	0.744	0.362	8.5749e-96	GA_Fibroblast
RPS27A	2.6089e-100	0.73234	0.73811	0.955	0.685	9.54884e-96	GA_Fibroblast
CAPNS1	2.92766e-100	0.710759	0.678584	0.772	0.391	1.07155e-95	GA_Fibroblast
FMNL1	3.84684e-100	0.669271	0.542032	0.526	0.189	1.40798e-95	GA_Fibroblast
PFDN5	4.19492e-100	0.72711	0.708955	0.923	0.571	1.53538e-95	GA_Fibroblast
NCKAP1L	5.79251e-100	0.668113	0.538764	0.524	0.186	2.12011e-95	GA_Fibroblast
RPL17	6.01958e-100	0.732915	0.643282	0.978	0.726	2.20323e-95	GA_Fibroblast
GBP1	9.07866e-100	0.684778	0.785083	0.604	0.247	3.32288e-95	GA_Fibroblast
CKLF	1.19878e-99	0.679493	0.572959	0.586	0.226	4.38764e-95	GA_Fibroblast
DIO2	1.286e-99	0.661528	0.556982	0.487	0.168	4.70689e-95	GA_Fibroblast
CLIC1	2.28546e-99	0.714202	0.676256	0.818	0.423	8.36501e-95	GA_Fibroblast
PSME1	2.52774e-99	0.715409	0.674549	0.832	0.434	9.25179e-95	GA_Fibroblast
CANX	2.60257e-99	0.711369	0.605927	0.813	0.398	9.52566e-95	GA_Fibroblast
RPL35A	3.077e-99	0.731266	0.669331	0.962	0.694	1.12621e-94	GA_Fibroblast
GNB1	3.62219e-99	0.703728	0.643833	0.744	0.346	1.32576e-94	GA_Fibroblast
EFHD2	3.64905e-99	0.692221	0.631499	0.658	0.283	1.33559e-94	GA_Fibroblast
MYL6	3.94885e-99	0.7301	0.736581	0.957	0.663	1.44532e-94	GA_Fibroblast
CSTB	1.22487e-98	0.720435	0.270268	0.877	0.495	4.48316e-94	GA_Fibroblast
GSN	1.34935e-98	0.729013	0.644797	0.973	0.645	4.93877e-94	GA_Fibroblast
GPSM3	1.51979e-98	0.668734	0.539324	0.529	0.192	5.56258e-94	GA_Fibroblast
EIF1	2.04159e-98	0.724439	0.657862	0.928	0.554	7.47243e-94	GA_Fibroblast
RPL19	7.0985e-98	0.730708	0.681433	0.972	0.743	2.59812e-93	GA_Fibroblast
PCBP2	7.29501e-98	0.716551	0.680903	0.855	0.46	2.67005e-93	GA_Fibroblast
ANPEP	8.71943e-98	0.669356	0.617064	0.526	0.198	3.1914e-93	GA_Fibroblast
HNRNPA2B1	1.06319e-97	0.711868	0.690713	0.818	0.417	3.89139e-93	GA_Fibroblast
CD37	1.72778e-97	0.670828	0.535696	0.547	0.202	6.32385e-93	GA_Fibroblast
CEBPB	1.81639e-97	0.704608	0.554621	0.767	0.363	6.64816e-93	GA_Fibroblast
RPS3A	2.05772e-97	0.728462	0.591329	0.963	0.673	7.53145e-93	GA_Fibroblast
RUNX1	2.45252e-97	0.668111	0.555685	0.526	0.194	8.97646e-93	GA_Fibroblast
ZFP36L1	2.47609e-97	0.705623	0.632679	0.771	0.373	9.06275e-93	GA_Fibroblast
DOK2	2.78746e-97	0.650322	0.495833	0.441	0.143	1.02024e-92	GA_Fibroblast
PTP4A2	3.46434e-97	0.692899	0.607244	0.677	0.297	1.26798e-92	GA_Fibroblast
ARAP1	4.99426e-97	0.684341	0.572314	0.616	0.258	1.82795e-92	GA_Fibroblast
RPL26	9.02358e-97	0.727055	0.647915	0.946	0.652	3.30272e-92	GA_Fibroblast
FAM20A	1.27515e-96	0.64803	0.522791	0.43	0.138	4.66717e-92	GA_Fibroblast
GAPDH	1.45214e-96	0.727222	0.666541	0.944	0.668	5.315e-92	GA_Fibroblast
BST2	1.4963e-96	0.688825	0.629291	0.645	0.28	5.47661e-92	GA_Fibroblast
ATP6V1F	2.63896e-96	0.703149	0.601455	0.75	0.364	9.65887e-92	GA_Fibroblast
PLA2G2A	2.99763e-96	0.649057	0.700765	0.43	0.142	1.09716e-91	GA_Fibroblast
GM2A	3.23287e-96	0.709311	0.586673	0.798	0.411	1.18326e-91	GA_Fibroblast
BGN	3.77492e-96	0.692368	0.741731	0.655	0.303	1.38166e-91	GA_Fibroblast
ACTR3	4.05677e-96	0.693427	0.599322	0.695	0.304	1.48482e-91	GA_Fibroblast
GAS1	5.0091e-96	0.664632	0.626828	0.502	0.188	1.83338e-91	GA_Fibroblast
COLGALT1	6.98066e-96	0.689756	0.618176	0.651	0.289	2.55499e-91	GA_Fibroblast
RPL27A	1.71778e-95	0.727407	0.713432	0.959	0.725	6.28725e-91	GA_Fibroblast
PLAUR	2.03016e-95	0.660017	0.440342	0.509	0.172	7.43059e-91	GA_Fibroblast
TUBA1A	2.03949e-95	0.704367	0.65207	0.76	0.383	7.46474e-91	GA_Fibroblast
LILRB5	2.16434e-95	0.63733	0.421027	0.389	0.116	7.92169e-91	GA_Fibroblast
DAZAP2	2.36452e-95	0.702491	0.660871	0.758	0.366	8.65439e-91	GA_Fibroblast
RPL32	4.21848e-95	0.72801	0.615452	0.98	0.777	1.544e-90	GA_Fibroblast
RPL22	7.90284e-95	0.721819	0.624882	0.927	0.584	2.89252e-90	GA_Fibroblast
COX7C	8.09939e-95	0.713607	0.479798	0.86	0.465	2.96446e-90	GA_Fibroblast
AKR1B1	8.28315e-95	0.668088	0.554915	0.536	0.202	3.03171e-90	GA_Fibroblast
PPIB	9.43416e-95	0.708556	0.684346	0.798	0.422	3.453e-90	GA_Fibroblast
RPL6	1.13664e-94	0.723772	0.522769	0.955	0.63	4.16022e-90	GA_Fibroblast
RPL23A	1.25247e-94	0.725007	0.653214	0.95	0.668	4.58418e-90	GA_Fibroblast
EPSTI1	1.33593e-94	0.658514	0.509117	0.493	0.171	4.88963e-90	GA_Fibroblast
RPS8	1.57581e-94	0.72623	0.498989	0.974	0.718	5.76764e-90	GA_Fibroblast
PPIA	2.19215e-94	0.720117	0.548955	0.919	0.561	8.02348e-90	GA_Fibroblast
PSMB10	2.99777e-94	0.685647	0.585973	0.636	0.277	1.09722e-89	GA_Fibroblast
STAB1	4.97446e-94	0.652947	0.607792	0.45	0.158	1.8207e-89	GA_Fibroblast
RPLP2	4.99501e-94	0.726788	0.670896	0.976	0.787	1.82822e-89	GA_Fibroblast
CSK	6.17576e-94	0.679964	0.585076	0.608	0.251	2.26039e-89	GA_Fibroblast
RPL41	7.78046e-94	0.727448	0.568142	0.996	0.876	2.84773e-89	GA_Fibroblast
RPL28	8.41104e-94	0.726825	0.641322	0.98	0.809	3.07852e-89	GA_Fibroblast
RPL37A	1.0765e-93	0.726549	0.558389	0.984	0.8	3.94011e-89	GA_Fibroblast
BCAT1	1.13911e-93	0.662478	0.473953	0.525	0.185	4.16925e-89	GA_Fibroblast
TNFSF13B	1.22631e-93	0.656042	0.473464	0.483	0.166	4.48841e-89	GA_Fibroblast
RPL36A	1.23439e-93	0.722918	0.59977	0.944	0.643	4.518e-89	GA_Fibroblast
ATOX1	1.34681e-93	0.70084	0.580186	0.758	0.368	4.92944e-89	GA_Fibroblast
TAP1	1.71938e-93	0.697755	0.653672	0.73	0.347	6.29309e-89	GA_Fibroblast
RPL9	1.85302e-93	0.724867	0.607095	0.97	0.718	6.78225e-89	GA_Fibroblast
ZEB2	2.15219e-93	0.671064	0.541029	0.558	0.218	7.87721e-89	GA_Fibroblast
MYO9B	2.32246e-93	0.674339	0.563719	0.577	0.231	8.50043e-89	GA_Fibroblast
RPL38	2.47853e-93	0.723275	0.645625	0.957	0.663	9.07166e-89	GA_Fibroblast
PLEKHO2	2.68967e-93	0.664608	0.538292	0.525	0.194	9.84445e-89	GA_Fibroblast
M6PR	3.1148e-93	0.679144	0.543912	0.609	0.25	1.14005e-88	GA_Fibroblast
RAP2B	3.16653e-93	0.666882	0.495874	0.536	0.203	1.15898e-88	GA_Fibroblast
IFI27	4.24538e-93	0.718399	0.515889	0.887	0.564	1.55385e-88	GA_Fibroblast
RPL27	4.68188e-93	0.723065	0.616945	0.955	0.668	1.71361e-88	GA_Fibroblast
PARK7	5.23913e-93	0.696352	0.590278	0.727	0.342	1.91757e-88	GA_Fibroblast
C1orf54	5.48411e-93	0.655937	0.454556	0.487	0.168	2.00724e-88	GA_Fibroblast
ANXA6	6.71646e-93	0.674843	0.575687	0.567	0.237	2.45829e-88	GA_Fibroblast
ADAM12	9.90871e-93	0.604136	0.397746	0.266	0.06	3.62669e-88	GA_Fibroblast
ATP5MG	1.11336e-92	0.70891	0.522605	0.832	0.443	4.07501e-88	GA_Fibroblast
GLIPR1	1.16425e-92	0.648927	0.470217	0.445	0.15	4.26128e-88	GA_Fibroblast
TRBC1	1.50242e-92	0.661143	0.64456	0.501	0.186	5.49901e-88	GA_Fibroblast
CALR	1.60194e-92	0.714132	0.637716	0.874	0.509	5.86327e-88	GA_Fibroblast
MGAT1	1.77043e-92	0.697381	0.62205	0.727	0.355	6.47996e-88	GA_Fibroblast
LIMD2	1.87678e-92	0.664518	0.591013	0.517	0.198	6.86921e-88	GA_Fibroblast
COMMD6	2.16105e-92	0.699219	0.627056	0.756	0.365	7.90967e-88	GA_Fibroblast
POMP	2.86966e-92	0.691668	0.549619	0.71	0.316	1.05032e-87	GA_Fibroblast
PNRC1	2.88671e-92	0.691807	0.591513	0.696	0.319	1.05657e-87	GA_Fibroblast
EVI2B	2.93511e-92	0.661947	0.499798	0.518	0.188	1.07428e-87	GA_Fibroblast
RPL12	3.2468e-92	0.72365	0.609857	0.966	0.733	1.18836e-87	GA_Fibroblast
COX6C	3.62406e-92	0.708885	0.470137	0.853	0.447	1.32644e-87	GA_Fibroblast
PLA2G2D	3.69072e-92	0.630117	0.507818	0.364	0.106	1.35084e-87	GA_Fibroblast
GIMAP5	4.73627e-92	0.6507	0.499558	0.453	0.156	1.73352e-87	GA_Fibroblast
PSMB8	4.93505e-92	0.695826	0.616097	0.718	0.347	1.80628e-87	GA_Fibroblast
FAU	5.50568e-92	0.722774	0.702534	0.95	0.71	2.01513e-87	GA_Fibroblast
TNFRSF1B	6.6866e-92	0.665618	0.525654	0.531	0.203	2.44736e-87	GA_Fibroblast
PLAU	7.12993e-92	0.666889	0.596041	0.545	0.207	2.60962e-87	GA_Fibroblast
RPL23	7.62874e-92	0.72107	0.624689	0.955	0.654	2.79219e-87	GA_Fibroblast
MPP1	8.80799e-92	0.651602	0.473531	0.463	0.159	3.22381e-87	GA_Fibroblast
SRP14	9.06531e-92	0.704932	0.648291	0.809	0.415	3.31799e-87	GA_Fibroblast
APLP2	1.15639e-91	0.702949	0.563519	0.794	0.4	4.23249e-87	GA_Fibroblast
CHI3L1	1.24051e-91	0.703106	0.288624	0.765	0.404	4.54038e-87	GA_Fibroblast
EVI2A	1.29402e-91	0.645318	0.454615	0.434	0.142	4.73623e-87	GA_Fibroblast
RPS11	1.60795e-91	0.723636	0.68535	0.97	0.785	5.88524e-87	GA_Fibroblast
LSP1	1.65835e-91	0.686286	0.563137	0.661	0.293	6.06971e-87	GA_Fibroblast
RPL11	2.20731e-91	0.722111	0.659583	0.962	0.711	8.07899e-87	GA_Fibroblast
RPL4	3.45439e-91	0.721878	0.485773	0.969	0.712	1.26434e-86	GA_Fibroblast
YWHAB	4.12938e-91	0.701375	0.573571	0.794	0.392	1.51139e-86	GA_Fibroblast
PARP14	4.74421e-91	0.67629	0.604625	0.596	0.248	1.73643e-86	GA_Fibroblast
MAN1A1	5.44432e-91	0.664434	0.505713	0.526	0.203	1.99267e-86	GA_Fibroblast
NDUFA1	5.54433e-91	0.699515	0.527326	0.771	0.379	2.02928e-86	GA_Fibroblast
HMGB1	5.73613e-91	0.702865	0.591868	0.805	0.406	2.09948e-86	GA_Fibroblast
MORF4L1	1.00858e-90	0.699742	0.652316	0.769	0.384	3.6915e-86	GA_Fibroblast
RPS16	1.35117e-90	0.721968	0.620545	0.972	0.751	4.94543e-86	GA_Fibroblast
HEXA	1.47573e-90	0.677882	0.56139	0.607	0.258	5.40134e-86	GA_Fibroblast
KCNAB2	1.54738e-90	0.653983	0.472874	0.48	0.169	5.66358e-86	GA_Fibroblast
RPS14	1.70038e-90	0.722623	0.587751	0.986	0.804	6.22355e-86	GA_Fibroblast
GNG5	1.81264e-90	0.692719	0.623621	0.715	0.336	6.63445e-86	GA_Fibroblast
UQCRB	1.88226e-90	0.7052	0.518058	0.829	0.431	6.88927e-86	GA_Fibroblast
APOL1	1.91677e-90	0.671167	0.630412	0.563	0.23	7.01556e-86	GA_Fibroblast
NUPR1	2.35898e-90	0.706398	0.436658	0.824	0.448	8.6341e-86	GA_Fibroblast
TMA7	2.50228e-90	0.707864	0.540088	0.845	0.462	9.1586e-86	GA_Fibroblast
PABPC1	2.67791e-90	0.71502	0.605095	0.915	0.56	9.80143e-86	GA_Fibroblast
RPS4X	3.13673e-90	0.719317	0.580886	0.955	0.657	1.14808e-85	GA_Fibroblast
TGFBR2	3.33821e-90	0.687292	0.651768	0.65	0.311	1.22182e-85	GA_Fibroblast
SQOR	4.08371e-90	0.681499	0.501954	0.646	0.275	1.49468e-85	GA_Fibroblast
AP1S2	5.00835e-90	0.665706	0.48135	0.547	0.209	1.83311e-85	GA_Fibroblast
CCL4	9.26788e-90	0.647693	0.461721	0.456	0.152	3.39214e-85	GA_Fibroblast
C6orf62	9.48551e-90	0.684097	0.574846	0.665	0.291	3.47179e-85	GA_Fibroblast
GNG10	9.51826e-90	0.668049	0.50768	0.556	0.219	3.48378e-85	GA_Fibroblast
RPL31	1.23665e-89	0.719003	0.583127	0.954	0.674	4.52626e-85	GA_Fibroblast
RPL24	1.6976e-89	0.717816	0.625922	0.938	0.646	6.21337e-85	GA_Fibroblast
SEMA3C	1.867e-89	0.658502	0.602165	0.49	0.188	6.83342e-85	GA_Fibroblast
RPL13A	2.21337e-89	0.721382	0.559521	0.982	0.82	8.10117e-85	GA_Fibroblast
RPL15	2.38353e-89	0.719594	0.594031	0.959	0.713	8.72395e-85	GA_Fibroblast
RPS26	2.46083e-89	0.718146	0.581774	0.934	0.66	9.00688e-85	GA_Fibroblast
CXCR4	2.63662e-89	0.651188	0.503679	0.471	0.163	9.65028e-85	GA_Fibroblast
TFRC	3.06918e-89	0.674271	0.489354	0.597	0.246	1.12335e-84	GA_Fibroblast
PREX1	3.33929e-89	0.654858	0.48088	0.483	0.176	1.22221e-84	GA_Fibroblast
COL12A1	4.44416e-89	0.65438	0.687883	0.468	0.176	1.62661e-84	GA_Fibroblast
RPL14	4.78669e-89	0.716717	0.547254	0.939	0.632	1.75198e-84	GA_Fibroblast
ITGB1	5.85726e-89	0.69052	0.640308	0.695	0.336	2.14382e-84	GA_Fibroblast
KDELR2	6.2978e-89	0.689863	0.595438	0.7	0.331	2.30506e-84	GA_Fibroblast
CELF2	6.31878e-89	0.653631	0.495727	0.475	0.173	2.31274e-84	GA_Fibroblast
NCOA4	6.70322e-89	0.688183	0.526472	0.701	0.318	2.45345e-84	GA_Fibroblast
NFKBIA	7.2258e-89	0.691305	0.578763	0.719	0.339	2.64471e-84	GA_Fibroblast
RPS7	7.84973e-89	0.716107	0.517533	0.928	0.621	2.87308e-84	GA_Fibroblast
RPL13	8.04545e-89	0.720846	0.584303	0.989	0.834	2.94471e-84	GA_Fibroblast
NME2	8.64737e-89	0.709049	0.571254	0.868	0.499	3.16502e-84	GA_Fibroblast
SEC61G	9.49106e-89	0.689837	0.553943	0.718	0.329	3.47382e-84	GA_Fibroblast
GRB2	1.12292e-88	0.680814	0.519769	0.649	0.28	4.11e-84	GA_Fibroblast
LY96	1.20874e-88	0.646433	0.431975	0.45	0.151	4.4241e-84	GA_Fibroblast
RPS17	1.87006e-88	0.717723	0.497679	0.958	0.683	6.84462e-84	GA_Fibroblast
MYH9	2.13687e-88	0.703643	0.669072	0.814	0.443	7.82116e-84	GA_Fibroblast
RAB31	2.30343e-88	0.671072	0.567468	0.577	0.237	8.43078e-84	GA_Fibroblast
LYN	2.51026e-88	0.653157	0.469409	0.483	0.172	9.18781e-84	GA_Fibroblast
NAP1L1	3.09764e-88	0.697112	0.603568	0.767	0.385	1.13377e-83	GA_Fibroblast
MYO1F	3.11749e-88	0.658294	0.525409	0.506	0.19	1.14103e-83	GA_Fibroblast
PCBP1	3.21272e-88	0.69937	0.552954	0.799	0.403	1.17589e-83	GA_Fibroblast
ENO1	4.26004e-88	0.710135	0.562861	0.875	0.526	1.55922e-83	GA_Fibroblast
H2AFY	4.684e-88	0.684759	0.518443	0.685	0.303	1.71439e-83	GA_Fibroblast
RPS2	5.33433e-88	0.719252	0.523001	0.98	0.789	1.95242e-83	GA_Fibroblast
MGST3	7.10752e-88	0.696392	0.62449	0.754	0.385	2.60142e-83	GA_Fibroblast
AHNAK	7.51684e-88	0.71315	0.507011	0.944	0.58	2.75124e-83	GA_Fibroblast
RPS19	7.90409e-88	0.71924	0.578759	0.974	0.801	2.89298e-83	GA_Fibroblast
NDUFB1	9.21157e-88	0.693118	0.473685	0.753	0.358	3.37153e-83	GA_Fibroblast
ITGAL	9.44507e-88	0.650993	0.4821	0.475	0.167	3.45699e-83	GA_Fibroblast
RPL5	1.13229e-87	0.71465	0.515413	0.938	0.62	4.14428e-83	GA_Fibroblast
LAPTM4A	1.44452e-87	0.701495	0.579216	0.821	0.431	5.28707e-83	GA_Fibroblast
[truncated: 16,660 more rows]
