# Supplementary material for: Recruitment of CXCR4+ type 1 innate lymphoid cells distinguishes sarcoidosis from other skin granulomatous diseases
Source: J Clin Invest. 2024 Sep 3;134(17):e178711. doi: 10.1172/JCI178711 (PMC11364400; doi:10.1172/JCI178711)
Supplement: Supplemental table 4 [file jci-134-178711-s161.xlsx]

## Sheet: README
Supplementary Data 4. Differentially expressed gene lists for all annotated clusters from scRNA and spatial RNA seq analysis
All cell types, related to Fig1B: Differentially expressed gene lists for all annotated clusters from sarcoidosis scRNA analysis
Column description:
	Gene	Gene name
	p_val	p value
	avg_log2FC	average log 2 fold gene expression
	pct.1	percent expression in querry population
	pct.2	percent expression in non-querry population
	p_val_adj	adjusted p value
	Comparison	Differential gene expression form condition A vs Condition B. SarPat : Sarcoid patient affected skin. SarCon : Sarcoid patient unaffected skin. GranPat : NonSarcoid patient affected skin. GranCon : NonSarcoid patient unaffected skin.
Immune sub clusters, related to Fig 1C: Differentially expressed gene lists for all annotated clusters from immune subclusters of sarcoidosis scRNA dataset
Column description:
	Gene	Gene name
	p_val	p value
	avg_log2FC	average log 2 fold gene expression
	pct.1	percent expression in querry population
	pct.2	percent expression in non-querry population
	p_val_adj	adjusted p value
	Comparison	Differential gene expression form condition A vs Condition B. SarPat : Sarcoid patient affected skin. SarCon : Sarcoid patient unaffected skin. GranPat : NonSarcoid patient affected skin. GranCon : NonSarcoid patient unaffected skin.
PBMC dataset, related to Fig 4A: Differentially expressed gene lists for all annotated clusters from PBMC scRNA analysis
Column description:
	Gene	Gene name
	p_val	p value
	avg_log2FC	average log 2 fold gene expression
	pct.1	percent expression in querry population
	pct.2	percent expression in non-querry population
	p_val_adj	adjusted p value
	cluster identity	Cluster identity
SarcoidSkin vs Sarcoid blood, related to Fig 2E: Differentially expressed genes between Flow sorted ILC1 from sarcoid skin and sarcoid blood
Column description:
	gene_name	Gene name
	baseMean	baseMean
	log2FoldChange	average log 2 fold gene expression
	pvalue	p value
	padj	adjusted p value
SarcoidBlood vs Healthyblood, related to Fig 4f: Differentially expressed genes between Flow sorted ILC1 from sarcoid blood and healthy blood
Column description:
	gene_name	Gene name
	baseMean	baseMean
	log2FoldChange	average log 2 fold gene expression
	pvalue	p value
	padj	adjusted p value
Common, related to figure 2E: Common genes between Flow sorted ILC1 bulk RNA-seq and scRNA-seq ILC cluster
	Top shared genes	72 genes that were shared between Flow sorted ILC1 bulk RNA-seq and top 100 marker identified in scRNA-seq ILC cluster

## Sheet: All cell types
Gene	p_val	avg_log2FC	pct.1	pct.2	p_val_adj	Comparison
C1QA	0	1.13556	0.161	0.009	0	Epithelial_DEmarkers_GranPat_vs_GranCon
C1QC	0	0.887051	0.116	0.006	0	Epithelial_DEmarkers_GranPat_vs_GranCon
C1QB	0	1.14433	0.143	0.005	0	Epithelial_DEmarkers_GranPat_vs_GranCon
RPL11	0	-0.25883	0.972	0.989	0	Epithelial_DEmarkers_GranPat_vs_GranCon
IFI6	0	1.1866	0.31	0.092	0	Epithelial_DEmarkers_GranPat_vs_GranCon
CTSS	0	1.48848	0.229	0.037	0	Epithelial_DEmarkers_GranPat_vs_GranCon
C1orf68	0	-0.935461	0.031	0.153	0	Epithelial_DEmarkers_GranPat_vs_GranCon
S100A9	0	1.72614	0.209	0.048	0	Epithelial_DEmarkers_GranPat_vs_GranCon
S100A8	0	2.17942	0.226	0.039	0	Epithelial_DEmarkers_GranPat_vs_GranCon
FCER1G	0	0.910661	0.131	0.011	0	Epithelial_DEmarkers_GranPat_vs_GranCon
PTPRC	0	0.945177	0.124	0.01	0	Epithelial_DEmarkers_GranPat_vs_GranCon
TMSB10	0	0.808743	0.894	0.833	0	Epithelial_DEmarkers_GranPat_vs_GranCon
MARCO	0	0.89485	0.116	0.006	0	Epithelial_DEmarkers_GranPat_vs_GranCon
CXCR4	0	1.05467	0.126	0.024	0	Epithelial_DEmarkers_GranPat_vs_GranCon
STAT1	0	0.868226	0.319	0.133	0	Epithelial_DEmarkers_GranPat_vs_GranCon
FN1	0	1.623	0.288	0.093	0	Epithelial_DEmarkers_GranPat_vs_GranCon
RPL29	0	-0.352382	0.953	0.982	0	Epithelial_DEmarkers_GranPat_vs_GranCon
PARP14	0	0.650388	0.2	0.079	0	Epithelial_DEmarkers_GranPat_vs_GranCon
CXCL9	0	1.14353	0.107	0.005	0	Epithelial_DEmarkers_GranPat_vs_GranCon
SPP1	0	2.93664	0.277	0.001	0	Epithelial_DEmarkers_GranPat_vs_GranCon
CD74	0	2.0422	0.544	0.279	0	Epithelial_DEmarkers_GranPat_vs_GranCon
RPS14	0	-0.352481	0.971	0.988	0	Epithelial_DEmarkers_GranPat_vs_GranCon
HLA-A	0	0.882884	0.814	0.741	0	Epithelial_DEmarkers_GranPat_vs_GranCon
HLA-C	0	0.903982	0.83	0.751	0	Epithelial_DEmarkers_GranPat_vs_GranCon
HLA-B	0	0.887028	0.912	0.873	0	Epithelial_DEmarkers_GranPat_vs_GranCon
AIF1	0	0.660619	0.104	0.01	0	Epithelial_DEmarkers_GranPat_vs_GranCon
HLA-DRA	0	2.20723	0.465	0.169	0	Epithelial_DEmarkers_GranPat_vs_GranCon
HLA-DRB5	0	0.949636	0.204	0.077	0	Epithelial_DEmarkers_GranPat_vs_GranCon
HLA-DRB1	0	1.76445	0.402	0.148	0	Epithelial_DEmarkers_GranPat_vs_GranCon
HLA-DQA1	0	1.35936	0.247	0.056	0	Epithelial_DEmarkers_GranPat_vs_GranCon
HLA-DQB1	0	1.3017	0.257	0.069	0	Epithelial_DEmarkers_GranPat_vs_GranCon
HLA-DPA1	0	1.48497	0.319	0.109	0	Epithelial_DEmarkers_GranPat_vs_GranCon
HLA-DPB1	0	1.6752	0.356	0.125	0	Epithelial_DEmarkers_GranPat_vs_GranCon
EEF1A1	0	-0.27929	0.998	0.999	0	Epithelial_DEmarkers_GranPat_vs_GranCon
RPS12	0	-0.351685	0.979	0.99	0	Epithelial_DEmarkers_GranPat_vs_GranCon
HSPB1	0	-0.409303	0.742	0.895	0	Epithelial_DEmarkers_GranPat_vs_GranCon
TMSB4X	0	0.650964	0.933	0.921	0	Epithelial_DEmarkers_GranPat_vs_GranCon
TIMP1	0	1.66916	0.449	0.24	0	Epithelial_DEmarkers_GranPat_vs_GranCon
RPS4X	0	-0.317869	0.965	0.99	0	Epithelial_DEmarkers_GranPat_vs_GranCon
SLURP1	0	-0.866282	0.058	0.253	0	Epithelial_DEmarkers_GranPat_vs_GranCon
RPL8	0	-0.366702	0.95	0.986	0	Epithelial_DEmarkers_GranPat_vs_GranCon
CCL27	0	-0.467068	0.408	0.618	0	Epithelial_DEmarkers_GranPat_vs_GranCon
FBP1	0	1.30534	0.158	0.019	0	Epithelial_DEmarkers_GranPat_vs_GranCon
RPL35	0	-0.41823	0.909	0.96	0	Epithelial_DEmarkers_GranPat_vs_GranCon
IFITM3	0	0.949616	0.704	0.543	0	Epithelial_DEmarkers_GranPat_vs_GranCon
MTRNR2L8	0	-0.517186	0.431	0.603	0	Epithelial_DEmarkers_GranPat_vs_GranCon
FTH1	0	1.02644	0.949	0.93	0	Epithelial_DEmarkers_GranPat_vs_GranCon
SCGB2A2	0	-0.886836	0.28	0.563	0	Epithelial_DEmarkers_GranPat_vs_GranCon
SRGN	0	1.49637	0.238	0.037	0	Epithelial_DEmarkers_GranPat_vs_GranCon
KRT2	0	-0.320492	0.2	0.482	0	Epithelial_DEmarkers_GranPat_vs_GranCon
KRT1	0	-0.866376	0.548	0.745	0	Epithelial_DEmarkers_GranPat_vs_GranCon
DCD	0	-0.998353	0.344	0.682	0	Epithelial_DEmarkers_GranPat_vs_GranCon
RPS26	0	-0.503573	0.808	0.919	0	Epithelial_DEmarkers_GranPat_vs_GranCon
NACA	0	-0.25806	0.934	0.975	0	Epithelial_DEmarkers_GranPat_vs_GranCon
LYZ	0	3.75499	0.375	0.017	0	Epithelial_DEmarkers_GranPat_vs_GranCon
AC020656.1	0	1.65462	0.169	0.003	0	Epithelial_DEmarkers_GranPat_vs_GranCon
RPS29	0	0.485715	0.901	0.913	0	Epithelial_DEmarkers_GranPat_vs_GranCon
IFI27	0	1.71485	0.597	0.302	0	Epithelial_DEmarkers_GranPat_vs_GranCon
CRIP1	0	-0.97354	0.249	0.434	0	Epithelial_DEmarkers_GranPat_vs_GranCon
B2M	0	0.977832	0.981	0.975	0	Epithelial_DEmarkers_GranPat_vs_GranCon
C15orf48	0	0.953681	0.143	0.034	0	Epithelial_DEmarkers_GranPat_vs_GranCon
RPLP1	0	-0.462553	0.996	0.996	0	Epithelial_DEmarkers_GranPat_vs_GranCon
IL32	0	0.902603	0.159	0.049	0	Epithelial_DEmarkers_GranPat_vs_GranCon
COTL1	0	0.915373	0.183	0.064	0	Epithelial_DEmarkers_GranPat_vs_GranCon
XAF1	0	0.474894	0.156	0.047	0	Epithelial_DEmarkers_GranPat_vs_GranCon
RPL26	0	-0.453258	0.889	0.952	0	Epithelial_DEmarkers_GranPat_vs_GranCon
CCL4	0	1.06369	0.108	0.004	0	Epithelial_DEmarkers_GranPat_vs_GranCon
KRT10	0	-0.598876	0.752	0.893	0	Epithelial_DEmarkers_GranPat_vs_GranCon
CFD	0	-0.75034	0.367	0.569	0	Epithelial_DEmarkers_GranPat_vs_GranCon
RPS15	0	-0.39885	0.946	0.976	0	Epithelial_DEmarkers_GranPat_vs_GranCon
RPL36	0	-0.471003	0.893	0.948	0	Epithelial_DEmarkers_GranPat_vs_GranCon
RPS28	0	-0.403371	0.974	0.982	0	Epithelial_DEmarkers_GranPat_vs_GranCon
SCGB1B2P	0	-0.884776	0.146	0.383	0	Epithelial_DEmarkers_GranPat_vs_GranCon
FXYD3	0	-0.489334	0.633	0.824	0	Epithelial_DEmarkers_GranPat_vs_GranCon
KRTDAP	0	-1.30012	0.414	0.66	0	Epithelial_DEmarkers_GranPat_vs_GranCon
DMKN	0	-0.806935	0.623	0.814	0	Epithelial_DEmarkers_GranPat_vs_GranCon
TYROBP	0	1.36891	0.197	0.017	0	Epithelial_DEmarkers_GranPat_vs_GranCon
LGALS7B	0	-0.861088	0.463	0.703	0	Epithelial_DEmarkers_GranPat_vs_GranCon
RPS19	0	-0.34676	0.973	0.981	0	Epithelial_DEmarkers_GranPat_vs_GranCon
RPL18	0	-0.277945	0.965	0.986	0	Epithelial_DEmarkers_GranPat_vs_GranCon
FTL	0	1.19861	0.953	0.912	0	Epithelial_DEmarkers_GranPat_vs_GranCon
RPS5	0	-0.350846	0.862	0.96	0	Epithelial_DEmarkers_GranPat_vs_GranCon
RPL3	0	-0.321248	0.919	0.981	0	Epithelial_DEmarkers_GranPat_vs_GranCon
TYMP	0	0.911632	0.346	0.144	0	Epithelial_DEmarkers_GranPat_vs_GranCon
MT-ND6	0	1.11215	0.186	0.062	0	Epithelial_DEmarkers_GranPat_vs_GranCon
RPS15A	1.11526e-295	-0.270531	0.951	0.973	3.08525e-303	Epithelial_DEmarkers_GranPat_vs_GranCon
CTSC	1.11577e-293	0.753688	0.236	0.109	3.08667e-292	Epithelial_DEmarkers_GranPat_vs_GranCon
RPS18	1.19632e-293	-0.276044	0.978	0.989	3.3095e-292	Epithelial_DEmarkers_GranPat_vs_GranCon
SBSN	2.77855e-293	-0.591629	0.236	0.41	7.68657e-296	Epithelial_DEmarkers_GranPat_vs_GranCon
CKB	4.22033e-293	-0.4997	0.41	0.578	1.16751e-292	Epithelial_DEmarkers_GranPat_vs_GranCon
IFI44L	4.36383e-293	0.540757	0.107	0.024	1.20721e-298	Epithelial_DEmarkers_GranPat_vs_GranCon
RPL15	5.12941e-293	-0.273487	0.922	0.974	1.419e-295	Epithelial_DEmarkers_GranPat_vs_GranCon
PSMB9	2.65074e-291	0.666432	0.357	0.204	7.33301e-287	Epithelial_DEmarkers_GranPat_vs_GranCon
CD14	8.03169e-286	0.67834	0.121	0.034	2.22189e-281	Epithelial_DEmarkers_GranPat_vs_GranCon
RPS16	1.09542e-285	-0.269655	0.929	0.973	3.03036e-281	Epithelial_DEmarkers_GranPat_vs_GranCon
CTSB	8.12709e-284	0.915171	0.367	0.225	2.24828e-279	Epithelial_DEmarkers_GranPat_vs_GranCon
HLA-E	4.19895e-282	0.642965	0.682	0.567	1.1616e-277	Epithelial_DEmarkers_GranPat_vs_GranCon
DSG1	3.92063e-279	-0.500169	0.472	0.646	1.0846e-274	Epithelial_DEmarkers_GranPat_vs_GranCon
HLA-DMA	1.40476e-276	0.587108	0.131	0.04	3.88614e-272	Epithelial_DEmarkers_GranPat_vs_GranCon
HOPX	4.661e-274	-0.409196	0.502	0.681	1.28942e-269	Epithelial_DEmarkers_GranPat_vs_GranCon
MX1	1.92647e-270	0.451591	0.159	0.058	5.32937e-266	Epithelial_DEmarkers_GranPat_vs_GranCon
GBP1	7.5321e-270	0.692479	0.207	0.092	2.08368e-265	Epithelial_DEmarkers_GranPat_vs_GranCon
LAMTOR4	1.9023e-268	-0.480625	0.458	0.606	5.26253e-264	Epithelial_DEmarkers_GranPat_vs_GranCon
PIP	4.07081e-263	-1.04423	0.103	0.247	1.12615e-258	Epithelial_DEmarkers_GranPat_vs_GranCon
MT2A	4.61062e-262	0.930894	0.699	0.619	1.27548e-257	Epithelial_DEmarkers_GranPat_vs_GranCon
LUM	1.50374e-259	0.850898	0.177	0.071	4.15995e-255	Epithelial_DEmarkers_GranPat_vs_GranCon
LY6D	3.12652e-259	-0.326884	0.563	0.758	8.64921e-255	Epithelial_DEmarkers_GranPat_vs_GranCon
ISG15	1.17047e-258	0.653908	0.127	0.04	3.238e-254	Epithelial_DEmarkers_GranPat_vs_GranCon
RPS9	2.271e-247	-0.257851	0.894	0.966	6.2825e-243	Epithelial_DEmarkers_GranPat_vs_GranCon
CIRBP	9.98337e-243	-0.330914	0.681	0.82	2.7618e-238	Epithelial_DEmarkers_GranPat_vs_GranCon
MUCL1	5.91881e-240	-0.31531	0.195	0.358	1.63738e-235	Epithelial_DEmarkers_GranPat_vs_GranCon
RPS8	1.35775e-238	-0.25774	0.959	0.99	3.75608e-234	Epithelial_DEmarkers_GranPat_vs_GranCon
APOL6	4.21243e-236	0.439158	0.124	0.041	1.16533e-231	Epithelial_DEmarkers_GranPat_vs_GranCon
RPL7	1.30286e-235	-0.298852	0.839	0.936	3.60424e-231	Epithelial_DEmarkers_GranPat_vs_GranCon
SCGB1D2	2.28747e-235	-0.950406	0.149	0.296	6.32807e-231	Epithelial_DEmarkers_GranPat_vs_GranCon
RPL34	2.85067e-234	-0.26167	0.95	0.977	7.8861e-230	Epithelial_DEmarkers_GranPat_vs_GranCon
HLA-F	6.92108e-228	0.474127	0.21	0.101	1.91465e-223	Epithelial_DEmarkers_GranPat_vs_GranCon
TOMM7	1.62556e-226	-0.328783	0.715	0.833	4.49696e-222	Epithelial_DEmarkers_GranPat_vs_GranCon
PARP9	1.62419e-213	0.340149	0.151	0.061	4.49316e-209	Epithelial_DEmarkers_GranPat_vs_GranCon
SLPI	1.89842e-212	-0.376244	0.306	0.456	5.25179e-208	Epithelial_DEmarkers_GranPat_vs_GranCon
KRT6A	2.27341e-211	1.2158	0.248	0.139	6.28917e-207	Epithelial_DEmarkers_GranPat_vs_GranCon
MALAT1	3.17901e-210	0.613579	0.987	0.984	8.79441e-206	Epithelial_DEmarkers_GranPat_vs_GranCon
RPS17	8.99731e-209	-0.500737	0.411	0.53	2.48902e-204	Epithelial_DEmarkers_GranPat_vs_GranCon
PERP	7.73592e-207	-0.254309	0.793	0.916	2.14007e-202	Epithelial_DEmarkers_GranPat_vs_GranCon
TUBB4B	1.1049e-203	-0.343008	0.567	0.711	3.0566e-199	Epithelial_DEmarkers_GranPat_vs_GranCon
JUP	1.77174e-203	-0.361905	0.518	0.675	4.90134e-199	Epithelial_DEmarkers_GranPat_vs_GranCon
DSP	4.43608e-203	-0.331487	0.72	0.849	1.2272e-198	Epithelial_DEmarkers_GranPat_vs_GranCon
SOD2	6.54662e-199	0.777424	0.398	0.275	1.81106e-194	Epithelial_DEmarkers_GranPat_vs_GranCon
UBE2L6	1.03303e-198	0.377871	0.218	0.112	2.85776e-194	Epithelial_DEmarkers_GranPat_vs_GranCon
GSN	1.28522e-194	-0.554708	0.583	0.708	3.55542e-190	Epithelial_DEmarkers_GranPat_vs_GranCon
RPL37A	1.22701e-193	-0.266134	0.92	0.962	3.39441e-189	Epithelial_DEmarkers_GranPat_vs_GranCon
TECR	8.55969e-193	-0.361953	0.445	0.574	2.36795e-188	Epithelial_DEmarkers_GranPat_vs_GranCon
TNFSF10	4.45825e-192	0.547928	0.366	0.24	1.23333e-187	Epithelial_DEmarkers_GranPat_vs_GranCon
PSME2	2.90236e-190	0.573071	0.428	0.306	8.0291e-186	Epithelial_DEmarkers_GranPat_vs_GranCon
ADIRF	4.66271e-189	-0.425417	0.296	0.434	1.28989e-184	Epithelial_DEmarkers_GranPat_vs_GranCon
ACTB	5.57776e-187	0.341262	0.963	0.972	1.54303e-182	Epithelial_DEmarkers_GranPat_vs_GranCon
C19orf33	2.86489e-185	-0.575622	0.294	0.402	7.92542e-181	Epithelial_DEmarkers_GranPat_vs_GranCon
CYBA	2.57726e-184	0.644842	0.214	0.115	7.12972e-180	Epithelial_DEmarkers_GranPat_vs_GranCon
BST2	1.80405e-183	0.651434	0.14	0.06	4.99072e-179	Epithelial_DEmarkers_GranPat_vs_GranCon
PPP1R14B	1.36434e-176	-0.272636	0.603	0.745	3.7743e-172	Epithelial_DEmarkers_GranPat_vs_GranCon
RNF213	2.40805e-176	0.603812	0.268	0.162	6.66162e-172	Epithelial_DEmarkers_GranPat_vs_GranCon
FBLN1	3.44325e-176	-0.586067	0.205	0.328	9.5254e-172	Epithelial_DEmarkers_GranPat_vs_GranCon
CRIP2	9.47066e-168	-0.355175	0.417	0.541	2.61996e-163	Epithelial_DEmarkers_GranPat_vs_GranCon
MT-ND2	4.71031e-167	0.422069	0.956	0.959	1.30306e-162	Epithelial_DEmarkers_GranPat_vs_GranCon
IFI16	4.23155e-166	0.546317	0.391	0.274	1.17062e-161	Epithelial_DEmarkers_GranPat_vs_GranCon
HINT1	8.02376e-166	-0.250714	0.783	0.892	2.21969e-161	Epithelial_DEmarkers_GranPat_vs_GranCon
RARRES3	3.28189e-165	0.393205	0.123	0.051	9.07903e-161	Epithelial_DEmarkers_GranPat_vs_GranCon
SERPINA12	1.63337e-164	-0.31232	0.032	0.108	4.51855e-160	Epithelial_DEmarkers_GranPat_vs_GranCon
DUSP2	1.82609e-163	0.606127	0.212	0.118	5.0517e-159	Epithelial_DEmarkers_GranPat_vs_GranCon
DEFB1	2.23716e-163	-0.429381	0.311	0.428	6.18887e-159	Epithelial_DEmarkers_GranPat_vs_GranCon
UBR4	4.89673e-159	-0.464083	0.259	0.37	1.35463e-154	Epithelial_DEmarkers_GranPat_vs_GranCon
C1R	4.93941e-158	0.590811	0.248	0.147	1.36644e-153	Epithelial_DEmarkers_GranPat_vs_GranCon
APOE	2.96746e-156	-0.263524	0.631	0.753	8.20919e-152	Epithelial_DEmarkers_GranPat_vs_GranCon
CLDN1	2.13393e-153	-0.432533	0.366	0.471	5.90329e-149	Epithelial_DEmarkers_GranPat_vs_GranCon
CCND1	5.57038e-151	-0.302289	0.504	0.636	1.54099e-146	Epithelial_DEmarkers_GranPat_vs_GranCon
AHNAK2	2.41158e-150	-0.398394	0.35	0.456	6.67139e-146	Epithelial_DEmarkers_GranPat_vs_GranCon
CTNNBIP1	5.98123e-150	-0.344424	0.36	0.477	1.65465e-145	Epithelial_DEmarkers_GranPat_vs_GranCon
CRYAB	6.44694e-149	-0.324868	0.383	0.499	1.78348e-144	Epithelial_DEmarkers_GranPat_vs_GranCon
NDUFA4L2	4.51741e-148	-0.305071	0.248	0.366	1.2497e-143	Epithelial_DEmarkers_GranPat_vs_GranCon
ARPC1B	2.15663e-147	0.372343	0.121	0.053	5.96611e-143	Epithelial_DEmarkers_GranPat_vs_GranCon
GBP2	5.12493e-146	0.469722	0.268	0.169	1.41776e-141	Epithelial_DEmarkers_GranPat_vs_GranCon
RNASE1	2.3495e-145	0.65963	0.133	0.062	6.49966e-141	Epithelial_DEmarkers_GranPat_vs_GranCon
PABPC1	1.23084e-143	0.441095	0.681	0.602	3.405e-139	Epithelial_DEmarkers_GranPat_vs_GranCon
ODF3B	3.89246e-142	0.255667	0.157	0.079	1.07681e-137	Epithelial_DEmarkers_GranPat_vs_GranCon
MT-CO1	1.6604e-140	0.268841	0.994	0.991	4.59332e-136	Epithelial_DEmarkers_GranPat_vs_GranCon
SFN	2.32197e-139	-0.408864	0.662	0.817	6.4235e-135	Epithelial_DEmarkers_GranPat_vs_GranCon
PSME1	1.46092e-135	0.475768	0.55	0.459	4.0415e-131	Epithelial_DEmarkers_GranPat_vs_GranCon
S100A4	7.36888e-134	0.972882	0.609	0.553	2.03853e-129	Epithelial_DEmarkers_GranPat_vs_GranCon
PLSCR1	2.98438e-133	0.384776	0.157	0.083	8.25599e-129	Epithelial_DEmarkers_GranPat_vs_GranCon
PSMB8	2.56195e-132	0.375713	0.308	0.207	7.08737e-128	Epithelial_DEmarkers_GranPat_vs_GranCon
MIF	8.67251e-132	-0.379227	0.28	0.379	2.39916e-127	Epithelial_DEmarkers_GranPat_vs_GranCon
LAP3	1.75147e-128	0.533414	0.284	0.192	4.84527e-124	Epithelial_DEmarkers_GranPat_vs_GranCon
PKP1	5.56485e-126	-0.313243	0.449	0.567	1.53946e-121	Epithelial_DEmarkers_GranPat_vs_GranCon
TAP1	1.09977e-124	0.41274	0.275	0.182	3.04241e-120	Epithelial_DEmarkers_GranPat_vs_GranCon
KRT16	2.18624e-122	1.04105	0.237	0.155	6.048e-118	Epithelial_DEmarkers_GranPat_vs_GranCon
LAMP1	1.04655e-120	-0.25954	0.478	0.577	2.89517e-116	Epithelial_DEmarkers_GranPat_vs_GranCon
COPS9	2.34982e-118	-0.305188	0.42	0.509	6.50053e-114	Epithelial_DEmarkers_GranPat_vs_GranCon
LGALS3BP	2.43216e-118	0.42013	0.211	0.127	6.72834e-114	Epithelial_DEmarkers_GranPat_vs_GranCon
C1S	7.13129e-117	0.55022	0.192	0.114	1.9728e-112	Epithelial_DEmarkers_GranPat_vs_GranCon
FABP4	6.99047e-115	0.602227	0.11	0.052	1.93384e-110	Epithelial_DEmarkers_GranPat_vs_GranCon
CREM	1.47472e-114	0.700336	0.145	0.079	4.07966e-110	Epithelial_DEmarkers_GranPat_vs_GranCon
ARHGDIB	1.27875e-113	0.465087	0.258	0.17	3.53753e-109	Epithelial_DEmarkers_GranPat_vs_GranCon
DEGS2	1.84462e-113	-0.353879	0.127	0.211	5.10296e-109	Epithelial_DEmarkers_GranPat_vs_GranCon
CSTA	2.36803e-112	-0.397981	0.312	0.403	6.55092e-108	Epithelial_DEmarkers_GranPat_vs_GranCon
EMP2	1.74096e-108	-0.260947	0.521	0.629	4.81618e-104	Epithelial_DEmarkers_GranPat_vs_GranCon
TMEM45A	2.34196e-108	-0.251496	0.374	0.476	6.47881e-104	Epithelial_DEmarkers_GranPat_vs_GranCon
NMT1	1.52409e-106	0.373782	0.192	0.118	4.21626e-102	Epithelial_DEmarkers_GranPat_vs_GranCon
MMP7	1.60217e-106	0.980299	0.115	0.058	4.43225e-102	Epithelial_DEmarkers_GranPat_vs_GranCon
GADD45B	7.23788e-104	-0.267553	0.643	0.754	2.00229e-99	Epithelial_DEmarkers_GranPat_vs_GranCon
PRDX2	5.7402e-103	-0.256409	0.454	0.539	1.58797e-98	Epithelial_DEmarkers_GranPat_vs_GranCon
CTSZ	1.11448e-102	0.5119	0.171	0.103	3.08311e-98	Epithelial_DEmarkers_GranPat_vs_GranCon
RPL17	9.82244e-101	-0.29757	0.264	0.352	2.71728e-96	Epithelial_DEmarkers_GranPat_vs_GranCon
CCL19	6.94701e-100	0.791746	0.167	0.099	1.92182e-95	Epithelial_DEmarkers_GranPat_vs_GranCon
MT1H	4.98953e-98	0.75047	0.162	0.098	1.3803e-93	Epithelial_DEmarkers_GranPat_vs_GranCon
CST3	1.72417e-97	0.548398	0.707	0.648	4.76973e-93	Epithelial_DEmarkers_GranPat_vs_GranCon
TPPP3	3.61962e-97	-0.373449	0.254	0.338	1.00133e-92	Epithelial_DEmarkers_GranPat_vs_GranCon
AP1S2	2.11816e-96	0.440268	0.154	0.091	5.85969e-92	Epithelial_DEmarkers_GranPat_vs_GranCon
KRT77	7.9274e-96	-0.39121	0.073	0.139	2.19304e-91	Epithelial_DEmarkers_GranPat_vs_GranCon
SLC2A3	1.48304e-93	0.574824	0.179	0.112	4.10267e-89	Epithelial_DEmarkers_GranPat_vs_GranCon
IGFBP7	5.2915e-92	0.61384	0.387	0.311	1.46384e-87	Epithelial_DEmarkers_GranPat_vs_GranCon
CTSL	1.14428e-89	0.391557	0.155	0.093	3.16554e-85	Epithelial_DEmarkers_GranPat_vs_GranCon
SP100	2.47239e-88	0.358902	0.266	0.189	6.83961e-84	Epithelial_DEmarkers_GranPat_vs_GranCon
RPS4Y1	4.939e-88	-0.378997	0.105	0.178	1.36632e-83	Epithelial_DEmarkers_GranPat_vs_GranCon
SAT1	1.61947e-87	0.471907	0.637	0.578	4.4801e-83	Epithelial_DEmarkers_GranPat_vs_GranCon
FGFBP1	2.0452e-87	-0.407614	0.206	0.285	5.65785e-83	Epithelial_DEmarkers_GranPat_vs_GranCon
COL6A3	8.13141e-85	0.6476	0.143	0.086	2.24947e-80	Epithelial_DEmarkers_GranPat_vs_GranCon
MYL12A	4.70305e-83	0.398023	0.607	0.54	1.30105e-78	Epithelial_DEmarkers_GranPat_vs_GranCon
DAB2	5.705e-83	0.326431	0.105	0.055	1.57823e-78	Epithelial_DEmarkers_GranPat_vs_GranCon
DCT	4.23693e-82	-0.574616	0.051	0.106	1.1721e-77	Epithelial_DEmarkers_GranPat_vs_GranCon
ZNF331	2.55294e-81	0.44634	0.163	0.102	7.06245e-77	Epithelial_DEmarkers_GranPat_vs_GranCon
ZFP36	4.29513e-81	0.332512	0.653	0.619	1.1882e-76	Epithelial_DEmarkers_GranPat_vs_GranCon
ARF5	1.90894e-80	-0.253617	0.338	0.414	5.28089e-76	Epithelial_DEmarkers_GranPat_vs_GranCon
PMP22	2.06035e-79	-0.284354	0.201	0.284	5.69976e-75	Epithelial_DEmarkers_GranPat_vs_GranCon
SULT2B1	2.85623e-79	-0.324887	0.137	0.205	7.90147e-75	Epithelial_DEmarkers_GranPat_vs_GranCon
SH3GLB2	6.10215e-79	-0.273574	0.295	0.372	1.6881e-74	Epithelial_DEmarkers_GranPat_vs_GranCon
NSG1	3.89862e-78	-0.296075	0.263	0.338	1.07852e-73	Epithelial_DEmarkers_GranPat_vs_GranCon
SERPINB1	8.22098e-78	0.370636	0.223	0.156	2.27425e-73	Epithelial_DEmarkers_GranPat_vs_GranCon
GLUL	2.77219e-77	0.406893	0.344	0.269	7.66898e-73	Epithelial_DEmarkers_GranPat_vs_GranCon
AQP5	7.02911e-77	-0.510928	0.134	0.211	1.94453e-72	Epithelial_DEmarkers_GranPat_vs_GranCon
DPYSL2	8.76468e-76	0.467019	0.205	0.141	2.42466e-71	Epithelial_DEmarkers_GranPat_vs_GranCon
SERPING1	3.17594e-75	0.452449	0.201	0.135	8.78592e-71	Epithelial_DEmarkers_GranPat_vs_GranCon
WARS	1.28806e-74	0.367816	0.107	0.06	3.56328e-70	Epithelial_DEmarkers_GranPat_vs_GranCon
ZEB2	2.94977e-74	0.358221	0.159	0.1	8.16024e-70	Epithelial_DEmarkers_GranPat_vs_GranCon
CSTB	4.09605e-74	0.487119	0.613	0.569	1.13313e-69	Epithelial_DEmarkers_GranPat_vs_GranCon
IFITM2	6.04942e-72	0.417718	0.297	0.223	1.67351e-67	Epithelial_DEmarkers_GranPat_vs_GranCon
BIRC3	9.15375e-72	0.492459	0.113	0.066	2.53229e-67	Epithelial_DEmarkers_GranPat_vs_GranCon
SERPINB2	2.90523e-70	-0.491173	0.12	0.179	8.03702e-66	Epithelial_DEmarkers_GranPat_vs_GranCon
TAPBP	3.13566e-69	0.367676	0.287	0.217	8.67449e-65	Epithelial_DEmarkers_GranPat_vs_GranCon
LY6G6C	3.20524e-69	-0.313321	0.154	0.216	8.86698e-65	Epithelial_DEmarkers_GranPat_vs_GranCon
PLAUR	3.66359e-68	0.446112	0.11	0.065	1.0135e-63	Epithelial_DEmarkers_GranPat_vs_GranCon
AAK1	3.81532e-68	0.325558	0.167	0.111	1.05547e-63	Epithelial_DEmarkers_GranPat_vs_GranCon
KRT6B	9.03628e-68	0.587489	0.143	0.091	2.4998e-63	Epithelial_DEmarkers_GranPat_vs_GranCon
FXYD5	2.82584e-64	0.298326	0.139	0.088	7.8174e-60	Epithelial_DEmarkers_GranPat_vs_GranCon
VMP1	5.02537e-64	0.492645	0.339	0.271	1.39022e-59	Epithelial_DEmarkers_GranPat_vs_GranCon
SH3BGRL	4.58202e-62	0.372131	0.336	0.269	1.26757e-57	Epithelial_DEmarkers_GranPat_vs_GranCon
TPM4	8.32956e-62	0.380452	0.43	0.362	2.30429e-57	Epithelial_DEmarkers_GranPat_vs_GranCon
LGALSL	1.19299e-61	-0.28479	0.205	0.268	3.30029e-57	Epithelial_DEmarkers_GranPat_vs_GranCon
IFNGR1	1.01815e-60	0.291801	0.284	0.218	2.8166e-56	Epithelial_DEmarkers_GranPat_vs_GranCon
CASP4	3.04219e-60	0.32812	0.227	0.167	8.4159e-56	Epithelial_DEmarkers_GranPat_vs_GranCon
NNMT	5.13888e-60	0.424424	0.15	0.099	1.42162e-55	Epithelial_DEmarkers_GranPat_vs_GranCon
SGK1	5.34767e-60	0.359628	0.383	0.314	1.47938e-55	Epithelial_DEmarkers_GranPat_vs_GranCon
BHLHE40	1.36601e-58	0.294613	0.239	0.178	3.77893e-54	Epithelial_DEmarkers_GranPat_vs_GranCon
CBX3	2.06716e-58	0.38654	0.345	0.28	5.71858e-54	Epithelial_DEmarkers_GranPat_vs_GranCon
RGS10	2.60085e-58	0.314455	0.158	0.106	7.195e-54	Epithelial_DEmarkers_GranPat_vs_GranCon
IRF1	8.85515e-58	0.37975	0.396	0.328	2.44969e-53	Epithelial_DEmarkers_GranPat_vs_GranCon
PRSS23	2.13085e-57	0.365877	0.124	0.078	5.89479e-53	Epithelial_DEmarkers_GranPat_vs_GranCon
LY6E	8.83724e-57	0.350654	0.39	0.321	2.44473e-52	Epithelial_DEmarkers_GranPat_vs_GranCon
KRT8	1.20537e-56	-0.372542	0.122	0.181	3.33452e-52	Epithelial_DEmarkers_GranPat_vs_GranCon
TNFAIP2	9.91371e-56	0.253055	0.114	0.071	2.74253e-51	Epithelial_DEmarkers_GranPat_vs_GranCon
AP2B1	9.89147e-55	0.2889	0.153	0.104	2.73638e-50	Epithelial_DEmarkers_GranPat_vs_GranCon
FGL2	1.17843e-54	0.256161	0.1	0.059	3.26001e-50	Epithelial_DEmarkers_GranPat_vs_GranCon
DSC2	2.02774e-53	0.387031	0.211	0.158	5.60954e-49	Epithelial_DEmarkers_GranPat_vs_GranCon
DHCR24	4.76478e-53	-0.257939	0.216	0.274	1.31813e-48	Epithelial_DEmarkers_GranPat_vs_GranCon
EVL	2.11246e-52	0.284731	0.174	0.123	5.84392e-48	Epithelial_DEmarkers_GranPat_vs_GranCon
ARPC5	1.76096e-51	0.379535	0.523	0.466	4.87151e-47	Epithelial_DEmarkers_GranPat_vs_GranCon
A2M	1.8161e-51	0.433971	0.156	0.108	5.02407e-47	Epithelial_DEmarkers_GranPat_vs_GranCon
RGCC	8.91054e-51	0.345023	0.219	0.164	2.46501e-46	Epithelial_DEmarkers_GranPat_vs_GranCon
NEAT1	2.82509e-50	0.339891	0.856	0.885	7.81532e-46	Epithelial_DEmarkers_GranPat_vs_GranCon
DSG3	1.4016e-49	0.296852	0.212	0.159	3.87739e-45	Epithelial_DEmarkers_GranPat_vs_GranCon
SPINK5	3.01753e-48	-0.317657	0.199	0.253	8.34769e-44	Epithelial_DEmarkers_GranPat_vs_GranCon
MEF2C	1.35768e-47	0.314814	0.124	0.082	3.75589e-43	Epithelial_DEmarkers_GranPat_vs_GranCon
CD47	5.95172e-47	0.292792	0.307	0.248	1.64648e-42	Epithelial_DEmarkers_GranPat_vs_GranCon
GNAI2	1.10722e-46	0.319884	0.385	0.324	3.06301e-42	Epithelial_DEmarkers_GranPat_vs_GranCon
STEAP4	1.17958e-46	0.254302	0.1	0.062	3.2632e-42	Epithelial_DEmarkers_GranPat_vs_GranCon
CXCL12	1.04056e-45	0.296081	0.182	0.133	2.87861e-41	Epithelial_DEmarkers_GranPat_vs_GranCon
ACTN1	4.2932e-45	0.327247	0.21	0.16	1.18767e-40	Epithelial_DEmarkers_GranPat_vs_GranCon
RGS2	5.31015e-45	0.416387	0.186	0.139	1.469e-40	Epithelial_DEmarkers_GranPat_vs_GranCon
B4GALT1	2.32232e-44	0.403432	0.215	0.168	6.42448e-40	Epithelial_DEmarkers_GranPat_vs_GranCon
WDR45B	2.63839e-44	0.269543	0.3	0.242	7.29884e-40	Epithelial_DEmarkers_GranPat_vs_GranCon
CCDC80	9.74954e-44	0.623227	0.336	0.288	2.69711e-39	Epithelial_DEmarkers_GranPat_vs_GranCon
ATP5F1E	2.05508e-43	0.301078	0.746	0.738	5.68519e-39	Epithelial_DEmarkers_GranPat_vs_GranCon
ADAR	7.87402e-43	0.269302	0.216	0.166	2.17827e-38	Epithelial_DEmarkers_GranPat_vs_GranCon
PDXDC1	2.70594e-42	0.255991	0.153	0.11	7.48572e-38	Epithelial_DEmarkers_GranPat_vs_GranCon
NRARP	3.27408e-42	-0.28059	0.301	0.349	9.05742e-38	Epithelial_DEmarkers_GranPat_vs_GranCon
ETS1	7.4254e-42	0.325289	0.113	0.076	2.05416e-37	Epithelial_DEmarkers_GranPat_vs_GranCon
STK4	1.68199e-41	0.374845	0.139	0.099	4.65307e-37	Epithelial_DEmarkers_GranPat_vs_GranCon
ARPC3	2.70501e-41	0.328342	0.526	0.474	7.48314e-37	Epithelial_DEmarkers_GranPat_vs_GranCon
ANXA5	1.6402e-40	0.316942	0.37	0.317	4.53746e-36	Epithelial_DEmarkers_GranPat_vs_GranCon
HES1	2.33118e-40	0.402368	0.586	0.557	6.44898e-36	Epithelial_DEmarkers_GranPat_vs_GranCon
SKIL	3.77849e-40	0.340358	0.194	0.149	1.04528e-35	Epithelial_DEmarkers_GranPat_vs_GranCon
ARHGAP18	1.03932e-39	0.297646	0.125	0.087	2.87518e-35	Epithelial_DEmarkers_GranPat_vs_GranCon
TPM3	2.45095e-39	0.333951	0.504	0.45	6.7803e-35	Epithelial_DEmarkers_GranPat_vs_GranCon
CKLF	9.53143e-39	0.263034	0.129	0.091	2.63677e-34	Epithelial_DEmarkers_GranPat_vs_GranCon
LMO4	9.63166e-39	0.30838	0.453	0.399	2.6645e-34	Epithelial_DEmarkers_GranPat_vs_GranCon
MYOF	1.86723e-38	0.297413	0.232	0.185	5.16552e-34	Epithelial_DEmarkers_GranPat_vs_GranCon
RPL38	5.72883e-38	0.263647	0.765	0.796	1.58482e-33	Epithelial_DEmarkers_GranPat_vs_GranCon
SOCS3	2.75841e-37	0.314865	0.347	0.294	7.63085e-33	Epithelial_DEmarkers_GranPat_vs_GranCon
GSTO1	1.02524e-36	0.330852	0.291	0.242	2.83621e-32	Epithelial_DEmarkers_GranPat_vs_GranCon
HIF1A	1.58836e-36	0.323732	0.262	0.214	4.39404e-32	Epithelial_DEmarkers_GranPat_vs_GranCon
ITGB1	3.19181e-36	0.327952	0.403	0.355	8.82984e-32	Epithelial_DEmarkers_GranPat_vs_GranCon
GRB2	1.96699e-35	0.277768	0.229	0.184	5.44148e-31	Epithelial_DEmarkers_GranPat_vs_GranCon
AZGP1	2.81806e-35	-0.4105	0.103	0.147	7.79589e-31	Epithelial_DEmarkers_GranPat_vs_GranCon
CFLAR	2.91791e-35	0.292864	0.22	0.175	8.07211e-31	Epithelial_DEmarkers_GranPat_vs_GranCon
VPS13C	7.63798e-34	0.269816	0.179	0.138	2.11297e-29	Epithelial_DEmarkers_GranPat_vs_GranCon
CNN3	8.35972e-34	0.25062	0.23	0.184	2.31263e-29	Epithelial_DEmarkers_GranPat_vs_GranCon
PDIA3	9.04079e-34	0.258438	0.515	0.465	2.50104e-29	Epithelial_DEmarkers_GranPat_vs_GranCon
MT-ND5	4.48299e-33	0.262891	0.899	0.913	1.24017e-28	Epithelial_DEmarkers_GranPat_vs_GranCon
MT1G	1.19045e-32	0.630263	0.354	0.313	3.29327e-28	Epithelial_DEmarkers_GranPat_vs_GranCon
CTSH	2.06846e-32	0.337446	0.126	0.092	5.72219e-28	Epithelial_DEmarkers_GranPat_vs_GranCon
SELENOK	5.383e-32	0.300978	0.392	0.341	1.48915e-27	Epithelial_DEmarkers_GranPat_vs_GranCon
PRRX1	7.33514e-32	0.293909	0.12	0.086	2.02919e-27	Epithelial_DEmarkers_GranPat_vs_GranCon
BZW1	1.07622e-31	0.312276	0.4	0.352	2.97726e-27	Epithelial_DEmarkers_GranPat_vs_GranCon
NABP1	1.53452e-31	0.335502	0.186	0.146	4.2451e-27	Epithelial_DEmarkers_GranPat_vs_GranCon
FOSL2	1.61588e-31	0.367483	0.276	0.233	4.47018e-27	Epithelial_DEmarkers_GranPat_vs_GranCon
NCOA7	4.98513e-31	0.300665	0.183	0.144	1.37909e-26	Epithelial_DEmarkers_GranPat_vs_GranCon
CCND2	6.92723e-31	0.273971	0.157	0.12	1.91635e-26	Epithelial_DEmarkers_GranPat_vs_GranCon
ZC3HAV1	1.60802e-30	0.348358	0.197	0.157	4.44843e-26	Epithelial_DEmarkers_GranPat_vs_GranCon
SMCHD1	1.79892e-30	0.321782	0.191	0.152	4.97655e-26	Epithelial_DEmarkers_GranPat_vs_GranCon
VAMP5	2.89902e-30	0.289542	0.155	0.118	8.01986e-26	Epithelial_DEmarkers_GranPat_vs_GranCon
MT1M	3.38803e-30	0.342502	0.151	0.115	9.37266e-26	Epithelial_DEmarkers_GranPat_vs_GranCon
RNF19A	3.49479e-30	0.315044	0.239	0.197	9.668e-26	Epithelial_DEmarkers_GranPat_vs_GranCon
MORF4L1	4.40896e-30	0.272937	0.523	0.474	1.21969e-25	Epithelial_DEmarkers_GranPat_vs_GranCon
HBEGF	2.0529e-29	0.290857	0.233	0.192	5.67915e-25	Epithelial_DEmarkers_GranPat_vs_GranCon
MCL1	2.10305e-29	0.283986	0.45	0.4	5.81786e-25	Epithelial_DEmarkers_GranPat_vs_GranCon
REL	2.35916e-29	0.336128	0.386	0.335	6.52639e-25	Epithelial_DEmarkers_GranPat_vs_GranCon
RASGEF1B	1.42018e-28	0.253652	0.158	0.122	3.92878e-24	Epithelial_DEmarkers_GranPat_vs_GranCon
STAT3	1.51312e-28	0.25408	0.398	0.35	4.18591e-24	Epithelial_DEmarkers_GranPat_vs_GranCon
SH3BGRL3	1.55858e-28	0.269422	0.631	0.611	4.31166e-24	Epithelial_DEmarkers_GranPat_vs_GranCon
FOXP1	7.30554e-28	0.269823	0.278	0.236	2.02101e-23	Epithelial_DEmarkers_GranPat_vs_GranCon
STK17B	1.13668e-27	0.288703	0.125	0.094	3.1445e-23	Epithelial_DEmarkers_GranPat_vs_GranCon
SPARCL1	2.00387e-27	0.473394	0.3	0.265	5.5435e-23	Epithelial_DEmarkers_GranPat_vs_GranCon
SFRP2	2.25087e-27	-0.727213	0.11	0.147	6.2268e-23	Epithelial_DEmarkers_GranPat_vs_GranCon
TAGLN	5.32109e-27	0.406153	0.197	0.16	1.47203e-22	Epithelial_DEmarkers_GranPat_vs_GranCon
EIF2S2	1.73409e-26	0.258173	0.404	0.36	4.79719e-22	Epithelial_DEmarkers_GranPat_vs_GranCon
NR4A2	3.3604e-26	0.40205	0.35	0.311	9.29622e-22	Epithelial_DEmarkers_GranPat_vs_GranCon
FAM49B	7.33589e-26	0.250511	0.168	0.134	2.0294e-21	Epithelial_DEmarkers_GranPat_vs_GranCon
CDC42SE2	1.07852e-25	0.279193	0.165	0.131	2.98363e-21	Epithelial_DEmarkers_GranPat_vs_GranCon
RNASET2	1.6785e-25	0.258106	0.171	0.138	4.64341e-21	Epithelial_DEmarkers_GranPat_vs_GranCon
NDUFB9	4.28632e-25	0.251369	0.427	0.38	1.18577e-20	Epithelial_DEmarkers_GranPat_vs_GranCon
ACTR2	2.25272e-23	0.258061	0.407	0.365	6.23193e-19	Epithelial_DEmarkers_GranPat_vs_GranCon
BTG2	2.57879e-23	0.253032	0.433	0.39	7.13396e-19	Epithelial_DEmarkers_GranPat_vs_GranCon
RBBP4	4.90084e-23	0.255281	0.255	0.219	1.35577e-18	Epithelial_DEmarkers_GranPat_vs_GranCon
AMD1	2.23618e-22	0.274064	0.466	0.423	6.18618e-18	Epithelial_DEmarkers_GranPat_vs_GranCon
ARGLU1	3.45022e-22	0.272407	0.346	0.31	9.54468e-18	Epithelial_DEmarkers_GranPat_vs_GranCon
MSN	4.04782e-22	0.268337	0.305	0.264	1.11979e-17	Epithelial_DEmarkers_GranPat_vs_GranCon
LRRFIP1	7.68044e-20	0.253755	0.337	0.303	2.12472e-15	Epithelial_DEmarkers_GranPat_vs_GranCon
SDCBP	8.77941e-20	0.278234	0.308	0.276	2.42874e-15	Epithelial_DEmarkers_GranPat_vs_GranCon
SERPINF1	4.1824e-19	0.306718	0.182	0.153	1.15702e-14	Epithelial_DEmarkers_GranPat_vs_GranCon
LIMS1	7.77986e-19	0.255056	0.275	0.242	2.15222e-14	Epithelial_DEmarkers_GranPat_vs_GranCon
ARL4C	1.05314e-18	0.293375	0.173	0.144	2.9134e-14	Epithelial_DEmarkers_GranPat_vs_GranCon
PSAP	1.4208e-18	0.327602	0.561	0.535	3.9305e-14	Epithelial_DEmarkers_GranPat_vs_GranCon
TFRC	2.9287e-18	0.313545	0.168	0.142	8.10195e-14	Epithelial_DEmarkers_GranPat_vs_GranCon
LGALS1	4.59998e-18	0.259502	0.456	0.432	1.27254e-13	Epithelial_DEmarkers_GranPat_vs_GranCon
NAMPT	5.82845e-18	0.28579	0.338	0.302	1.61238e-13	Epithelial_DEmarkers_GranPat_vs_GranCon
C11orf96	1.68317e-17	0.355862	0.158	0.132	4.65631e-13	Epithelial_DEmarkers_GranPat_vs_GranCon
POMP	2.70628e-17	0.278686	0.516	0.486	7.48664e-13	Epithelial_DEmarkers_GranPat_vs_GranCon
IGFBP4	3.19634e-16	0.421358	0.271	0.247	8.84235e-12	Epithelial_DEmarkers_GranPat_vs_GranCon
HSPH1	4.56224e-16	0.410348	0.281	0.251	1.2621e-11	Epithelial_DEmarkers_GranPat_vs_GranCon
HNRNPU	1.66019e-15	0.311784	0.559	0.537	4.59276e-11	Epithelial_DEmarkers_GranPat_vs_GranCon
MT-ATP8	1.71172e-15	0.314319	0.231	0.204	4.73531e-11	Epithelial_DEmarkers_GranPat_vs_GranCon
GPM6B	6.00527e-14	-0.271261	0.096	0.12	1.6613e-09	Epithelial_DEmarkers_GranPat_vs_GranCon
P4HA1	1.81127e-13	0.287316	0.137	0.117	5.01071e-09	Epithelial_DEmarkers_GranPat_vs_GranCon
AKAP13	3.16483e-13	0.264445	0.305	0.278	8.7552e-09	Epithelial_DEmarkers_GranPat_vs_GranCon
TM4SF1	9.00503e-13	0.261058	0.196	0.173	2.49115e-08	Epithelial_DEmarkers_GranPat_vs_GranCon
CLU	5.42714e-11	0.39171	0.266	0.249	1.50136e-06	Epithelial_DEmarkers_GranPat_vs_GranCon
ZG16B	6.60047e-11	-0.267294	0.153	0.174	1.82595e-06	Epithelial_DEmarkers_GranPat_vs_GranCon
MT-ND4L	7.96129e-11	0.403896	0.574	0.569	2.20241e-06	Epithelial_DEmarkers_GranPat_vs_GranCon
PLCG2	2.51253e-10	1.03557	0.32	0.301	6.95065e-06	Epithelial_DEmarkers_GranPat_vs_GranCon
CTGF	2.7418e-08	0.299757	0.157	0.14	0.000758493	Epithelial_DEmarkers_GranPat_vs_GranCon
VEGFA	2.9739e-08	0.339685	0.165	0.15	0.0008227	Epithelial_DEmarkers_GranPat_vs_GranCon
SPARC	2.80689e-07	0.319593	0.315	0.3	0.00776497	Epithelial_DEmarkers_GranPat_vs_GranCon
MTRNR2L12	3.6132e-07	0.457087	0.496	0.503	0.00999555	Epithelial_DEmarkers_GranPat_vs_GranCon
TNFAIP3	5.86874e-07	0.303997	0.179	0.163	0.0162353	Epithelial_DEmarkers_GranPat_vs_GranCon
CRIM1	7.19248e-07	0.252752	0.22	0.205	0.0198973	Epithelial_DEmarkers_GranPat_vs_GranCon
HNRNPH1	8.30098e-07	0.284519	0.592	0.585	0.0229638	Epithelial_DEmarkers_GranPat_vs_GranCon
CEMIP2	7.91057e-06	0.289097	0.175	0.162	0.218838	Epithelial_DEmarkers_GranPat_vs_GranCon
FABP5	1.63278e-05	0.508963	0.471	0.462	0.451694	Epithelial_DEmarkers_GranPat_vs_GranCon
S100A6	0.00712357	0.264026	0.792	0.833	1	Epithelial_DEmarkers_GranPat_vs_GranCon
SPP1	0	-2.55336	0.053	0.277	0	Epithelial_DEmarkers_SarPat_vs_GranPat
CD74	0	1.02232	0.813	0.544	0	Epithelial_DEmarkers_SarPat_vs_GranPat
HLA-A	0	0.662238	0.887	0.814	0	Epithelial_DEmarkers_SarPat_vs_GranPat
HLA-C	0	0.824421	0.898	0.83	0	Epithelial_DEmarkers_SarPat_vs_GranPat
HLA-DRB1	0	1.2469	0.702	0.402	0	Epithelial_DEmarkers_SarPat_vs_GranPat
B2M	0	0.443264	0.982	0.981	0	Epithelial_DEmarkers_SarPat_vs_GranPat
RPS4Y1	0	1.42646	0.345	0.105	0	Epithelial_DEmarkers_SarPat_vs_GranPat
TYMP	6.6764e-293	0.9047	0.525	0.346	1.84696e-298	Epithelial_DEmarkers_SarPat_vs_GranPat
HLA-DRA	7.26459e-293	0.633473	0.707	0.465	2.00968e-299	Epithelial_DEmarkers_SarPat_vs_GranPat
LTB	2.61801e-287	0.873423	0.143	0.023	7.24246e-283	Epithelial_DEmarkers_SarPat_vs_GranPat
XIST	1.00637e-285	-0.673787	0.274	0.5	2.78402e-281	Epithelial_DEmarkers_SarPat_vs_GranPat
MT1G	4.34023e-278	-1.21872	0.17	0.354	1.20068e-273	Epithelial_DEmarkers_SarPat_vs_GranPat
HLA-B	2.5395e-267	0.473009	0.939	0.912	7.02527e-263	Epithelial_DEmarkers_SarPat_vs_GranPat
CXCR4	3.98884e-267	0.98996	0.299	0.126	1.10347e-262	Epithelial_DEmarkers_SarPat_vs_GranPat
IFI27	6.31997e-266	0.665666	0.741	0.597	1.74836e-261	Epithelial_DEmarkers_SarPat_vs_GranPat
HLA-DQB1	1.32569e-261	0.637563	0.469	0.257	3.66738e-257	Epithelial_DEmarkers_SarPat_vs_GranPat
GBP1	4.42791e-244	0.665252	0.386	0.207	1.22494e-239	Epithelial_DEmarkers_SarPat_vs_GranPat
RPS8	5.10855e-240	-0.373407	0.962	0.959	1.41323e-235	Epithelial_DEmarkers_SarPat_vs_GranPat
DCD	4.89309e-215	0.289629	0.158	0.344	1.35362e-210	Epithelial_DEmarkers_SarPat_vs_GranPat
PSMB9	1.14598e-208	0.644059	0.51	0.357	3.17023e-204	Epithelial_DEmarkers_SarPat_vs_GranPat
HLA-DPB1	2.56725e-200	0.589234	0.548	0.356	7.10204e-196	Epithelial_DEmarkers_SarPat_vs_GranPat
BST2	2.2939e-198	0.626546	0.293	0.14	6.34585e-194	Epithelial_DEmarkers_SarPat_vs_GranPat
IL32	8.69917e-185	0.837138	0.307	0.159	2.40654e-180	Epithelial_DEmarkers_SarPat_vs_GranPat
STAT1	2.05363e-184	0.619596	0.469	0.319	5.68117e-180	Epithelial_DEmarkers_SarPat_vs_GranPat
RPS2	3.56478e-184	0.447399	0.992	0.975	9.86162e-180	Epithelial_DEmarkers_SarPat_vs_GranPat
GBP4	9.16967e-182	0.457935	0.183	0.066	2.5367e-177	Epithelial_DEmarkers_SarPat_vs_GranPat
HLA-DMA	1.15383e-179	0.425705	0.278	0.131	3.19195e-175	Epithelial_DEmarkers_SarPat_vs_GranPat
FOS	9.43403e-179	-0.497682	0.824	0.867	2.60983e-174	Epithelial_DEmarkers_SarPat_vs_GranPat
RARRES3	2.39382e-178	0.700783	0.258	0.123	6.62226e-174	Epithelial_DEmarkers_SarPat_vs_GranPat
RPL27A	1.8802e-172	0.395699	0.865	0.849	5.20138e-168	Epithelial_DEmarkers_SarPat_vs_GranPat
IL7R	9.09887e-157	0.64161	0.111	0.029	2.51711e-152	Epithelial_DEmarkers_SarPat_vs_GranPat
HLA-DQA1	3.07096e-156	0.629709	0.401	0.247	8.49551e-152	Epithelial_DEmarkers_SarPat_vs_GranPat
CRIP2	1.8535e-152	-0.373395	0.269	0.417	5.12753e-148	Epithelial_DEmarkers_SarPat_vs_GranPat
PSMB8	1.01407e-151	0.635016	0.433	0.308	2.80531e-147	Epithelial_DEmarkers_SarPat_vs_GranPat
CCL27	3.33827e-151	-0.578688	0.255	0.408	9.23499e-147	Epithelial_DEmarkers_SarPat_vs_GranPat
S100A10	1.69244e-150	-0.487606	0.797	0.881	4.68196e-146	Epithelial_DEmarkers_SarPat_vs_GranPat
CD69	1.03593e-149	0.681809	0.131	0.042	2.86579e-145	Epithelial_DEmarkers_SarPat_vs_GranPat
CD52	1.36785e-148	0.625242	0.161	0.062	3.78403e-144	Epithelial_DEmarkers_SarPat_vs_GranPat
MT1H	1.88505e-147	-0.861209	0.061	0.162	5.21481e-143	Epithelial_DEmarkers_SarPat_vs_GranPat
MTRNR2L12	2.11069e-146	0.52729	0.619	0.496	5.83902e-142	Epithelial_DEmarkers_SarPat_vs_GranPat
MT1X	1.83903e-145	-0.369854	0.646	0.774	5.08751e-141	Epithelial_DEmarkers_SarPat_vs_GranPat
HLA-E	3.48777e-144	0.508342	0.734	0.682	9.64856e-140	Epithelial_DEmarkers_SarPat_vs_GranPat
HLA-F	2.07655e-142	0.448011	0.344	0.21	5.74457e-138	Epithelial_DEmarkers_SarPat_vs_GranPat
HLA-DPA1	4.00484e-142	0.523337	0.478	0.319	1.1079e-137	Epithelial_DEmarkers_SarPat_vs_GranPat
CXCL9	3.57893e-141	1.02289	0.221	0.107	9.90074e-137	Epithelial_DEmarkers_SarPat_vs_GranPat
IRF1	6.35984e-140	0.627412	0.516	0.396	1.75939e-135	Epithelial_DEmarkers_SarPat_vs_GranPat
FABP4	3.52746e-136	-0.705537	0.029	0.11	9.75836e-132	Epithelial_DEmarkers_SarPat_vs_GranPat
CHIT1	8.03819e-130	0.471542	0.105	0.031	2.22368e-125	Epithelial_DEmarkers_SarPat_vs_GranPat
MT-ND3	1.5793e-129	-0.307457	0.878	0.968	4.36899e-125	Epithelial_DEmarkers_SarPat_vs_GranPat
APOL6	1.69896e-127	0.299794	0.241	0.124	4.70001e-123	Epithelial_DEmarkers_SarPat_vs_GranPat
EGR1	8.71556e-126	-0.475104	0.448	0.579	2.41107e-121	Epithelial_DEmarkers_SarPat_vs_GranPat
BTN3A2	3.27601e-125	0.312621	0.189	0.087	9.06276e-121	Epithelial_DEmarkers_SarPat_vs_GranPat
LSP1	7.45727e-125	-0.335109	0.143	0.262	2.06298e-120	Epithelial_DEmarkers_SarPat_vs_GranPat
KLK11	1.54922e-123	-0.410993	0.176	0.301	4.28577e-119	Epithelial_DEmarkers_SarPat_vs_GranPat
NFKBIA	1.6877e-123	0.552317	0.755	0.696	4.66886e-119	Epithelial_DEmarkers_SarPat_vs_GranPat
RPS9	4.39231e-122	0.287107	0.948	0.894	1.21509e-117	Epithelial_DEmarkers_SarPat_vs_GranPat
MT-ND4L	9.79391e-122	-0.668164	0.442	0.574	2.70939e-117	Epithelial_DEmarkers_SarPat_vs_GranPat
MMP9	1.84158e-120	0.565283	0.12	0.042	5.09454e-116	Epithelial_DEmarkers_SarPat_vs_GranPat
CKB	1.7728e-118	-0.425988	0.289	0.41	4.90427e-114	Epithelial_DEmarkers_SarPat_vs_GranPat
HLA-DMB	5.91703e-118	0.276454	0.14	0.055	1.63689e-113	Epithelial_DEmarkers_SarPat_vs_GranPat
BIRC3	4.23413e-117	0.422304	0.219	0.113	1.17133e-112	Epithelial_DEmarkers_SarPat_vs_GranPat
CCL5	1.96834e-115	0.462885	0.197	0.095	5.44521e-111	Epithelial_DEmarkers_SarPat_vs_GranPat
LGALS3BP	2.84502e-114	0.396638	0.333	0.211	7.87046e-110	Epithelial_DEmarkers_SarPat_vs_GranPat
TNFAIP3	5.39537e-114	0.563784	0.292	0.179	1.49258e-109	Epithelial_DEmarkers_SarPat_vs_GranPat
CCL4	4.1324e-109	0.704108	0.207	0.108	1.14319e-104	Epithelial_DEmarkers_SarPat_vs_GranPat
TAP1	6.40443e-109	0.513832	0.384	0.275	1.77172e-104	Epithelial_DEmarkers_SarPat_vs_GranPat
G0S2	1.85583e-105	0.46188	0.124	0.049	5.13396e-101	Epithelial_DEmarkers_SarPat_vs_GranPat
MTRNR2L1	3.33828e-104	-0.845486	0.036	0.104	9.23502e-100	Epithelial_DEmarkers_SarPat_vs_GranPat
FN1	2.79439e-103	-0.923672	0.185	0.288	7.7304e-99	Epithelial_DEmarkers_SarPat_vs_GranPat
TRAC	4.62837e-101	0.512552	0.121	0.049	1.28039e-96	Epithelial_DEmarkers_SarPat_vs_GranPat
DSTN	5.12104e-101	-0.386211	0.618	0.735	1.41668e-96	Epithelial_DEmarkers_SarPat_vs_GranPat
RPS4X	7.58059e-101	-0.252787	0.967	0.965	2.0971e-96	Epithelial_DEmarkers_SarPat_vs_GranPat
EIF1AX	1.09484e-99	-0.343868	0.455	0.574	3.02877e-95	Epithelial_DEmarkers_SarPat_vs_GranPat
CCDC80	2.90819e-98	-0.798796	0.23	0.336	8.0452e-94	Epithelial_DEmarkers_SarPat_vs_GranPat
TRBC2	1.8399e-97	0.429502	0.113	0.044	5.0899e-93	Epithelial_DEmarkers_SarPat_vs_GranPat
TSC22D3	4.26183e-97	0.778267	0.393	0.291	1.17899e-92	Epithelial_DEmarkers_SarPat_vs_GranPat
VAMP2	5.86285e-96	-0.252649	0.224	0.336	1.6219e-91	Epithelial_DEmarkers_SarPat_vs_GranPat
HOPX	1.16396e-94	-0.444379	0.387	0.502	3.21999e-90	Epithelial_DEmarkers_SarPat_vs_GranPat
RPL3	1.40147e-94	0.250088	0.968	0.919	3.87701e-90	Epithelial_DEmarkers_SarPat_vs_GranPat
SLPI	5.74888e-94	-0.370217	0.193	0.306	1.59037e-89	Epithelial_DEmarkers_SarPat_vs_GranPat
KLF5	1.42966e-93	-0.400107	0.4	0.502	3.95502e-89	Epithelial_DEmarkers_SarPat_vs_GranPat
GBP2	6.94458e-93	0.480403	0.367	0.268	1.92115e-88	Epithelial_DEmarkers_SarPat_vs_GranPat
TMSB10	4.47551e-91	0.356143	0.9	0.894	1.23811e-86	Epithelial_DEmarkers_SarPat_vs_GranPat
TPPP3	1.21589e-90	-0.286104	0.152	0.254	3.36364e-86	Epithelial_DEmarkers_SarPat_vs_GranPat
ATF3	1.92194e-90	-0.385783	0.44	0.551	5.31685e-86	Epithelial_DEmarkers_SarPat_vs_GranPat
SYT8	8.63454e-89	-0.548983	0.073	0.15	2.38866e-84	Epithelial_DEmarkers_SarPat_vs_GranPat
GATA3	1.97419e-88	-0.355306	0.256	0.358	5.4614e-84	Epithelial_DEmarkers_SarPat_vs_GranPat
PSME2	3.71642e-88	0.494609	0.509	0.428	1.02811e-83	Epithelial_DEmarkers_SarPat_vs_GranPat
TAP2	4.12816e-87	0.276761	0.189	0.103	1.14201e-82	Epithelial_DEmarkers_SarPat_vs_GranPat
PABPC1	7.59684e-86	-0.328064	0.566	0.681	2.10159e-81	Epithelial_DEmarkers_SarPat_vs_GranPat
UBC	1.41158e-84	0.317249	0.852	0.799	3.905e-80	Epithelial_DEmarkers_SarPat_vs_GranPat
TAPBP	1.82235e-84	0.378689	0.391	0.287	5.04135e-80	Epithelial_DEmarkers_SarPat_vs_GranPat
MT-ND6	3.10154e-84	-0.990793	0.108	0.186	8.5801e-80	Epithelial_DEmarkers_SarPat_vs_GranPat
CLDN1	3.98239e-84	-0.280538	0.253	0.366	1.10169e-79	Epithelial_DEmarkers_SarPat_vs_GranPat
APOD	1.54087e-80	0.495791	0.143	0.238	4.26268e-76	Epithelial_DEmarkers_SarPat_vs_GranPat
WFDC5	3.33004e-79	-0.253639	0.088	0.166	9.21223e-75	Epithelial_DEmarkers_SarPat_vs_GranPat
LAPTM4A	5.03543e-79	-0.252792	0.468	0.576	1.393e-74	Epithelial_DEmarkers_SarPat_vs_GranPat
GBP5	1.16018e-78	0.274547	0.109	0.047	3.20951e-74	Epithelial_DEmarkers_SarPat_vs_GranPat
PARP14	2.02804e-78	0.278772	0.302	0.2	5.61036e-74	Epithelial_DEmarkers_SarPat_vs_GranPat
AMD1	4.23612e-76	-0.34475	0.362	0.466	1.17188e-71	Epithelial_DEmarkers_SarPat_vs_GranPat
MT-ND5	7.62962e-75	-0.336348	0.797	0.899	2.11066e-70	Epithelial_DEmarkers_SarPat_vs_GranPat
ANXA1	1.82004e-74	-0.320879	0.539	0.656	5.03495e-70	Epithelial_DEmarkers_SarPat_vs_GranPat
AQP3	1.20424e-73	-0.358825	0.507	0.59	3.3314e-69	Epithelial_DEmarkers_SarPat_vs_GranPat
CYBA	3.41004e-73	0.385752	0.314	0.214	9.43354e-69	Epithelial_DEmarkers_SarPat_vs_GranPat
NDUFB9	1.13748e-69	-0.371969	0.334	0.427	3.14671e-65	Epithelial_DEmarkers_SarPat_vs_GranPat
CD55	8.07482e-69	-0.400499	0.259	0.354	2.23382e-64	Epithelial_DEmarkers_SarPat_vs_GranPat
RNASE1	9.24401e-68	-0.541086	0.068	0.133	2.55726e-63	Epithelial_DEmarkers_SarPat_vs_GranPat
EMP1	1.46523e-67	-0.327278	0.357	0.46	4.05342e-63	Epithelial_DEmarkers_SarPat_vs_GranPat
ZFP36L1	1.89362e-67	-0.336872	0.711	0.774	5.23852e-63	Epithelial_DEmarkers_SarPat_vs_GranPat
CD48	4.13623e-67	0.314842	0.111	0.052	1.14425e-62	Epithelial_DEmarkers_SarPat_vs_GranPat
DPYSL2	1.96353e-66	-0.535785	0.13	0.205	5.43192e-62	Epithelial_DEmarkers_SarPat_vs_GranPat
MT-ND2	2.22989e-66	-0.253059	0.888	0.956	6.16877e-62	Epithelial_DEmarkers_SarPat_vs_GranPat
LGALS3	2.26316e-66	-0.277171	0.718	0.769	6.26081e-62	Epithelial_DEmarkers_SarPat_vs_GranPat
CXADR	3.43744e-66	-0.286992	0.364	0.459	9.50933e-62	Epithelial_DEmarkers_SarPat_vs_GranPat
WNT4	7.5253e-64	-0.290233	0.118	0.194	2.0818e-59	Epithelial_DEmarkers_SarPat_vs_GranPat
CD37	1.08637e-63	0.342299	0.122	0.062	3.00534e-59	Epithelial_DEmarkers_SarPat_vs_GranPat
SOD2	4.0971e-62	0.389954	0.491	0.398	1.13342e-57	Epithelial_DEmarkers_SarPat_vs_GranPat
HLA-DRB5	1.26692e-61	-0.588978	0.132	0.204	3.50482e-57	Epithelial_DEmarkers_SarPat_vs_GranPat
C1S	4.71815e-61	0.405844	0.28	0.192	1.30523e-56	Epithelial_DEmarkers_SarPat_vs_GranPat
PRDM1	2.60996e-60	0.361547	0.116	0.06	7.22019e-56	Epithelial_DEmarkers_SarPat_vs_GranPat
UBE2L6	2.8085e-60	0.360657	0.299	0.218	7.76943e-56	Epithelial_DEmarkers_SarPat_vs_GranPat
HSPB1	2.19636e-59	-0.26785	0.689	0.742	6.07602e-55	Epithelial_DEmarkers_SarPat_vs_GranPat
AREG	6.2401e-58	-0.467187	0.212	0.294	1.72626e-53	Epithelial_DEmarkers_SarPat_vs_GranPat
LAP3	7.38214e-58	0.398195	0.365	0.284	2.04219e-53	Epithelial_DEmarkers_SarPat_vs_GranPat
MARCO	1.38648e-57	-0.509932	0.06	0.116	3.83556e-53	Epithelial_DEmarkers_SarPat_vs_GranPat
MGP	5.31846e-57	-0.312363	0.284	0.385	1.4713e-52	Epithelial_DEmarkers_SarPat_vs_GranPat
CCL19	1.8901e-56	0.84668	0.239	0.167	5.22878e-52	Epithelial_DEmarkers_SarPat_vs_GranPat
LGALS7B	1.7726e-55	-0.290709	0.381	0.463	4.90371e-51	Epithelial_DEmarkers_SarPat_vs_GranPat
CXCL14	3.10772e-54	-0.460919	0.636	0.728	8.59719e-50	Epithelial_DEmarkers_SarPat_vs_GranPat
TAGLN	2.28826e-52	-0.462822	0.128	0.197	6.33025e-48	Epithelial_DEmarkers_SarPat_vs_GranPat
ACTA2	5.40258e-51	-0.333521	0.123	0.192	1.49457e-46	Epithelial_DEmarkers_SarPat_vs_GranPat
TIMP3	9.69062e-50	-0.449151	0.2	0.277	2.68081e-45	Epithelial_DEmarkers_SarPat_vs_GranPat
CTSH	3.08794e-48	0.387172	0.191	0.126	8.54246e-44	Epithelial_DEmarkers_SarPat_vs_GranPat
DSP	4.06996e-48	-0.305451	0.675	0.72	1.12591e-43	Epithelial_DEmarkers_SarPat_vs_GranPat
MEF2A	7.84352e-48	-0.27387	0.209	0.28	2.16983e-43	Epithelial_DEmarkers_SarPat_vs_GranPat
SELENOW	6.44598e-47	-0.252334	0.567	0.627	1.78322e-42	Epithelial_DEmarkers_SarPat_vs_GranPat
KRT15	1.39643e-46	-0.647601	0.285	0.36	3.86308e-42	Epithelial_DEmarkers_SarPat_vs_GranPat
COL1A1	5.01471e-46	0.813007	0.441	0.373	1.38727e-41	Epithelial_DEmarkers_SarPat_vs_GranPat
NEAT1	1.21028e-45	-0.354627	0.82	0.856	3.34811e-41	Epithelial_DEmarkers_SarPat_vs_GranPat
C1R	1.78532e-44	0.257646	0.329	0.248	4.93891e-40	Epithelial_DEmarkers_SarPat_vs_GranPat
LY6E	2.86112e-43	0.410857	0.451	0.39	7.91499e-39	Epithelial_DEmarkers_SarPat_vs_GranPat
MALAT1	3.53251e-43	-0.319677	0.978	0.987	9.77233e-39	Epithelial_DEmarkers_SarPat_vs_GranPat
TNFSF10	4.92034e-43	0.359624	0.429	0.366	1.36116e-38	Epithelial_DEmarkers_SarPat_vs_GranPat
CHI3L1	8.01372e-43	0.322926	0.148	0.093	2.21691e-38	Epithelial_DEmarkers_SarPat_vs_GranPat
UBR4	5.09495e-42	-0.287299	0.194	0.259	1.40947e-37	Epithelial_DEmarkers_SarPat_vs_GranPat
ALOX5AP	6.76038e-42	0.269348	0.108	0.061	1.87019e-37	Epithelial_DEmarkers_SarPat_vs_GranPat
WDR45B	1.54184e-41	-0.267704	0.234	0.3	4.26534e-37	Epithelial_DEmarkers_SarPat_vs_GranPat
CD63	6.45337e-41	0.256004	0.749	0.724	1.78526e-36	Epithelial_DEmarkers_SarPat_vs_GranPat
AP1S2	2.12175e-40	-0.363707	0.101	0.154	5.8696e-36	Epithelial_DEmarkers_SarPat_vs_GranPat
APOC1	1.9202e-39	0.359318	0.148	0.096	5.31205e-35	Epithelial_DEmarkers_SarPat_vs_GranPat
KRT7	1.00422e-37	0.47321	0.16	0.107	2.77808e-33	Epithelial_DEmarkers_SarPat_vs_GranPat
SCGB2A2	1.799e-37	0.47084	0.192	0.28	4.97677e-33	Epithelial_DEmarkers_SarPat_vs_GranPat
HSPA1A	3.9719e-37	0.522151	0.742	0.746	1.09879e-32	Epithelial_DEmarkers_SarPat_vs_GranPat
AC020916.1	7.62626e-37	0.415652	0.267	0.21	2.10973e-32	Epithelial_DEmarkers_SarPat_vs_GranPat
MEF2C	7.78082e-37	-0.286535	0.077	0.124	2.15249e-32	Epithelial_DEmarkers_SarPat_vs_GranPat
FRZB	1.11062e-36	-0.421818	0.058	0.1	3.07243e-32	Epithelial_DEmarkers_SarPat_vs_GranPat
MT-ND1	2.71088e-36	-0.2592	0.923	0.965	7.49938e-32	Epithelial_DEmarkers_SarPat_vs_GranPat
S100A7	1.68172e-35	0.624586	0.102	0.06	4.65231e-31	Epithelial_DEmarkers_SarPat_vs_GranPat
TIMP1	3.55211e-35	-0.481418	0.38	0.449	9.82656e-31	Epithelial_DEmarkers_SarPat_vs_GranPat
CFH	2.47437e-34	-0.360361	0.122	0.176	6.84509e-30	Epithelial_DEmarkers_SarPat_vs_GranPat
NR4A2	3.00387e-34	-0.298207	0.278	0.35	8.30991e-30	Epithelial_DEmarkers_SarPat_vs_GranPat
MARCKSL1	5.90103e-33	0.310887	0.318	0.258	1.63246e-28	Epithelial_DEmarkers_SarPat_vs_GranPat
C6orf48	6.58594e-33	0.255951	0.292	0.229	1.82193e-28	Epithelial_DEmarkers_SarPat_vs_GranPat
SERPINF1	1.02862e-32	0.31355	0.242	0.182	2.84558e-28	Epithelial_DEmarkers_SarPat_vs_GranPat
SELENOM	1.28139e-32	0.278273	0.286	0.223	3.54483e-28	Epithelial_DEmarkers_SarPat_vs_GranPat
AZGP1	2.01972e-31	0.659577	0.149	0.103	5.58736e-27	Epithelial_DEmarkers_SarPat_vs_GranPat
COL3A1	5.06006e-31	0.623732	0.362	0.307	1.39982e-26	Epithelial_DEmarkers_SarPat_vs_GranPat
KRT8	7.32099e-31	0.341734	0.172	0.122	2.02528e-26	Epithelial_DEmarkers_SarPat_vs_GranPat
PERP	1.44175e-30	-0.290612	0.8	0.793	3.98844e-26	Epithelial_DEmarkers_SarPat_vs_GranPat
CFD	1.54182e-29	-0.343378	0.301	0.367	4.2653e-25	Epithelial_DEmarkers_SarPat_vs_GranPat
PSME1	1.13291e-28	0.293765	0.563	0.55	3.13408e-24	Epithelial_DEmarkers_SarPat_vs_GranPat
JUN	5.67317e-28	0.265847	0.735	0.73	1.56943e-23	Epithelial_DEmarkers_SarPat_vs_GranPat
COL6A1	1.13675e-27	0.389072	0.326	0.271	3.1447e-23	Epithelial_DEmarkers_SarPat_vs_GranPat
TYROBP	1.27799e-27	-0.493938	0.152	0.197	3.53543e-23	Epithelial_DEmarkers_SarPat_vs_GranPat
HSPA1B	3.22741e-27	0.444669	0.605	0.613	8.9283e-23	Epithelial_DEmarkers_SarPat_vs_GranPat
NMT1	1.35665e-26	-0.298626	0.149	0.192	3.75303e-22	Epithelial_DEmarkers_SarPat_vs_GranPat
GABPB1-AS1	1.54073e-26	0.304622	0.258	0.206	4.26227e-22	Epithelial_DEmarkers_SarPat_vs_GranPat
RGS16	2.56313e-26	0.428599	0.238	0.192	7.09065e-22	Epithelial_DEmarkers_SarPat_vs_GranPat
SFRP2	5.77166e-26	0.773939	0.149	0.11	1.59667e-21	Epithelial_DEmarkers_SarPat_vs_GranPat
S100A9	2.67665e-25	0.780028	0.259	0.209	7.40467e-21	Epithelial_DEmarkers_SarPat_vs_GranPat
HBB	3.70293e-25	1.17968	0.191	0.244	1.02438e-20	Epithelial_DEmarkers_SarPat_vs_GranPat
KRT16	1.54962e-22	1.11361	0.285	0.237	4.28688e-18	Epithelial_DEmarkers_SarPat_vs_GranPat
LGALS1	3.10701e-22	0.274726	0.506	0.456	8.59522e-18	Epithelial_DEmarkers_SarPat_vs_GranPat
DUSP2	1.82135e-21	0.322884	0.257	0.212	5.03859e-17	Epithelial_DEmarkers_SarPat_vs_GranPat
XBP1	2.67653e-21	0.313502	0.274	0.228	7.40434e-17	Epithelial_DEmarkers_SarPat_vs_GranPat
PIP	4.15654e-21	1.21097	0.137	0.103	1.14987e-16	Epithelial_DEmarkers_SarPat_vs_GranPat
HTRA1	4.08406e-20	0.316843	0.191	0.151	1.12982e-15	Epithelial_DEmarkers_SarPat_vs_GranPat
PCOLCE	1.00974e-19	0.346574	0.154	0.118	2.79333e-15	Epithelial_DEmarkers_SarPat_vs_GranPat
C1QC	4.0128e-19	-0.290265	0.084	0.116	1.1101e-14	Epithelial_DEmarkers_SarPat_vs_GranPat
DMKN	5.16187e-19	-0.61236	0.613	0.623	1.42798e-14	Epithelial_DEmarkers_SarPat_vs_GranPat
KLF2	7.00702e-19	0.32456	0.272	0.232	1.93842e-14	Epithelial_DEmarkers_SarPat_vs_GranPat
KRT6A	1.19332e-18	0.851476	0.29	0.248	3.3012e-14	Epithelial_DEmarkers_SarPat_vs_GranPat
P4HA1	1.9536e-18	-0.266642	0.105	0.137	5.40443e-14	Epithelial_DEmarkers_SarPat_vs_GranPat
IGFBP7	3.3221e-18	0.303016	0.425	0.387	9.19024e-14	Epithelial_DEmarkers_SarPat_vs_GranPat
FKBP5	1.50791e-17	0.269962	0.241	0.2	4.17147e-13	Epithelial_DEmarkers_SarPat_vs_GranPat
KRT19	1.92476e-17	0.582724	0.184	0.15	5.32465e-13	Epithelial_DEmarkers_SarPat_vs_GranPat
ID2	2.84196e-17	0.385979	0.448	0.417	7.862e-13	Epithelial_DEmarkers_SarPat_vs_GranPat
POSTN	1.88792e-16	-0.307589	0.149	0.185	5.22275e-12	Epithelial_DEmarkers_SarPat_vs_GranPat
DNAJA1	1.54293e-15	0.254661	0.631	0.625	4.26835e-11	Epithelial_DEmarkers_SarPat_vs_GranPat
DDIT4	3.66937e-15	0.379604	0.376	0.347	1.0151e-10	Epithelial_DEmarkers_SarPat_vs_GranPat
ACKR1	5.09689e-15	0.28306	0.128	0.098	1.41e-10	Epithelial_DEmarkers_SarPat_vs_GranPat
ADIRF	6.80093e-14	0.251752	0.329	0.296	1.88141e-09	Epithelial_DEmarkers_SarPat_vs_GranPat
SPARC	4.40835e-13	0.338514	0.347	0.315	1.21953e-08	Epithelial_DEmarkers_SarPat_vs_GranPat
NFKBIZ	3.00146e-12	0.263757	0.307	0.276	8.30324e-08	Epithelial_DEmarkers_SarPat_vs_GranPat
COL1A2	4.27177e-12	0.632766	0.361	0.342	1.18174e-07	Epithelial_DEmarkers_SarPat_vs_GranPat
TKT	7.73263e-12	0.323394	0.32	0.29	2.13915e-07	Epithelial_DEmarkers_SarPat_vs_GranPat
YME1L1	1.37365e-11	0.251845	0.32	0.289	3.80006e-07	Epithelial_DEmarkers_SarPat_vs_GranPat
FDPS	1.55641e-11	0.348516	0.245	0.213	4.30565e-07	Epithelial_DEmarkers_SarPat_vs_GranPat
CST3	3.24074e-11	0.445247	0.686	0.707	8.96518e-07	Epithelial_DEmarkers_SarPat_vs_GranPat
AP2B1	3.82936e-11	-0.25224	0.13	0.153	1.05935e-06	Epithelial_DEmarkers_SarPat_vs_GranPat
KRT2	8.069e-11	-0.40099	0.232	0.2	2.23221e-06	Epithelial_DEmarkers_SarPat_vs_GranPat
FASN	1.4417e-10	0.460361	0.123	0.099	3.98832e-06	Epithelial_DEmarkers_SarPat_vs_GranPat
COL6A2	1.91127e-10	0.323015	0.321	0.295	5.28735e-06	Epithelial_DEmarkers_SarPat_vs_GranPat
LGALS7	2.58335e-10	0.573662	0.214	0.192	7.14658e-06	Epithelial_DEmarkers_SarPat_vs_GranPat
LY6D	1.5833e-09	-0.270876	0.553	0.563	4.38004e-05	Epithelial_DEmarkers_SarPat_vs_GranPat
MTRNR2L8	4.63052e-09	0.519022	0.43	0.431	0.000128099	Epithelial_DEmarkers_SarPat_vs_GranPat
MGST1	5.49787e-09	0.327311	0.145	0.121	0.000152093	Epithelial_DEmarkers_SarPat_vs_GranPat
KRT1	1.64248e-06	-0.449604	0.55	0.548	0.0454376	Epithelial_DEmarkers_SarPat_vs_GranPat
IGFBP5	1.35289e-05	0.265034	0.235	0.219	0.374264	Epithelial_DEmarkers_SarPat_vs_GranPat
CLU	1.66969e-05	0.319825	0.282	0.266	0.461903	Epithelial_DEmarkers_SarPat_vs_GranPat
MT-ATP8	3.11357e-05	-0.25653	0.218	0.231	0.861339	Epithelial_DEmarkers_SarPat_vs_GranPat
SCGB1D2	5.36695e-05	1.11517	0.162	0.149	1	Epithelial_DEmarkers_SarPat_vs_GranPat
IFI6	0.00013252	-0.25012	0.298	0.31	1	Epithelial_DEmarkers_SarPat_vs_GranPat
AQP5	0.000282845	-0.375589	0.12	0.134	1	Epithelial_DEmarkers_SarPat_vs_GranPat
SOD3	0.000583128	0.272342	0.178	0.167	1	Epithelial_DEmarkers_SarPat_vs_GranPat
CALML5	0.000870266	0.422359	0.364	0.361	1	Epithelial_DEmarkers_SarPat_vs_GranPat
CTSS	0.00149819	-0.278827	0.264	0.229	1	Epithelial_DEmarkers_SarPat_vs_GranPat
PLCG2	0.00272566	-0.893946	0.319	0.32	1	Epithelial_DEmarkers_SarPat_vs_GranPat
C1QA	0	1.2161	0.198	0.016	0	Epithelial_DEmarkers_SarPat_vs_SarCon
C1QB	0	1.11155	0.161	0.008	0	Epithelial_DEmarkers_SarPat_vs_SarCon
CD52	0	1.04526	0.161	0.016	0	Epithelial_DEmarkers_SarPat_vs_SarCon
IFI6	0	0.911933	0.298	0.095	0	Epithelial_DEmarkers_SarPat_vs_SarCon
LAPTM5	0	0.738453	0.135	0.016	0	Epithelial_DEmarkers_SarPat_vs_SarCon
GBP1	0	1.32096	0.386	0.131	0	Epithelial_DEmarkers_SarPat_vs_SarCon
GBP4	0	0.751325	0.183	0.027	0	Epithelial_DEmarkers_SarPat_vs_SarCon
GBP5	0	0.681552	0.109	0.005	0	Epithelial_DEmarkers_SarPat_vs_SarCon
CTSS	0	1.15761	0.264	0.055	0	Epithelial_DEmarkers_SarPat_vs_SarCon
S100A9	0	2.05664	0.259	0.065	0	Epithelial_DEmarkers_SarPat_vs_SarCon
S100A8	0	1.8118	0.249	0.063	0	Epithelial_DEmarkers_SarPat_vs_SarCon
CD48	0	0.672259	0.111	0.007	0	Epithelial_DEmarkers_SarPat_vs_SarCon
RGS1	0	0.946749	0.133	0.009	0	Epithelial_DEmarkers_SarPat_vs_SarCon
PTPRC	0	0.960526	0.155	0.011	0	Epithelial_DEmarkers_SarPat_vs_SarCon
CHIT1	0	0.751272	0.105	0	0	Epithelial_DEmarkers_SarPat_vs_SarCon
TMSB10	0	1.0807	0.9	0.831	0	Epithelial_DEmarkers_SarPat_vs_SarCon
CXCR4	0	2.01938	0.299	0.04	0	Epithelial_DEmarkers_SarPat_vs_SarCon
STAT1	0	1.43814	0.469	0.189	0	Epithelial_DEmarkers_SarPat_vs_SarCon
PARP14	0	0.852837	0.302	0.126	0	Epithelial_DEmarkers_SarPat_vs_SarCon
RPL9	0	-0.355677	0.944	0.977	0	Epithelial_DEmarkers_SarPat_vs_SarCon
CXCL9	0	2.1903	0.221	0.001	0	Epithelial_DEmarkers_SarPat_vs_SarCon
IL7R	0	0.846131	0.111	0.006	0	Epithelial_DEmarkers_SarPat_vs_SarCon
CD74	0	3.04321	0.813	0.254	0	Epithelial_DEmarkers_SarPat_vs_SarCon
HLA-A	0	1.51929	0.887	0.755	0	Epithelial_DEmarkers_SarPat_vs_SarCon
HLA-E	0	1.03374	0.734	0.646	0	Epithelial_DEmarkers_SarPat_vs_SarCon
HLA-C	0	1.67704	0.898	0.783	0	Epithelial_DEmarkers_SarPat_vs_SarCon
HLA-B	0	1.73479	0.939	0.79	0	Epithelial_DEmarkers_SarPat_vs_SarCon
LTB	0	1.02365	0.143	0.008	0	Epithelial_DEmarkers_SarPat_vs_SarCon
HLA-DRA	0	2.81759	0.707	0.149	0	Epithelial_DEmarkers_SarPat_vs_SarCon
HLA-DRB1	0	2.8084	0.702	0.163	0	Epithelial_DEmarkers_SarPat_vs_SarCon
HLA-DQA1	0	1.99562	0.401	0.056	0	Epithelial_DEmarkers_SarPat_vs_SarCon
HLA-DQB1	0	1.80964	0.469	0.104	0	Epithelial_DEmarkers_SarPat_vs_SarCon
PSMB9	0	1.42613	0.51	0.225	0	Epithelial_DEmarkers_SarPat_vs_SarCon
HLA-DMA	0	0.991008	0.278	0.057	0	Epithelial_DEmarkers_SarPat_vs_SarCon
HLA-DPA1	0	2.06331	0.478	0.097	0	Epithelial_DEmarkers_SarPat_vs_SarCon
HLA-DPB1	0	2.30632	0.548	0.125	0	Epithelial_DEmarkers_SarPat_vs_SarCon
TRBC2	0	0.764209	0.113	0.007	0	Epithelial_DEmarkers_SarPat_vs_SarCon
TMSB4X	0	0.971434	0.927	0.884	0	Epithelial_DEmarkers_SarPat_vs_SarCon
CCL19	0	1.93979	0.239	0.048	0	Epithelial_DEmarkers_SarPat_vs_SarCon
IFITM3	0	1.12092	0.699	0.543	0	Epithelial_DEmarkers_SarPat_vs_SarCon
FTH1	0	0.841778	0.963	0.926	0	Epithelial_DEmarkers_SarPat_vs_SarCon
RARRES3	0	1.07055	0.258	0.074	0	Epithelial_DEmarkers_SarPat_vs_SarCon
CRYAB	0	-0.599282	0.248	0.488	0	Epithelial_DEmarkers_SarPat_vs_SarCon
SRGN	0	1.64058	0.288	0.044	0	Epithelial_DEmarkers_SarPat_vs_SarCon
CD69	0	1.01066	0.131	0.008	0	Epithelial_DEmarkers_SarPat_vs_SarCon
LYZ	0	3.59611	0.544	0.019	0	Epithelial_DEmarkers_SarPat_vs_SarCon
AC020656.1	0	1.64408	0.243	0.008	0	Epithelial_DEmarkers_SarPat_vs_SarCon
EPSTI1	0	0.526895	0.162	0.018	0	Epithelial_DEmarkers_SarPat_vs_SarCon
IFI27	0	2.52918	0.741	0.253	0	Epithelial_DEmarkers_SarPat_vs_SarCon
CKB	0	-0.64348	0.289	0.525	0	Epithelial_DEmarkers_SarPat_vs_SarCon
B2M	0	1.5224	0.982	0.961	0	Epithelial_DEmarkers_SarPat_vs_SarCon
IL32	0	1.84342	0.307	0.035	0	Epithelial_DEmarkers_SarPat_vs_SarCon
COTL1	0	1.0337	0.207	0.059	0	Epithelial_DEmarkers_SarPat_vs_SarCon
CCL5	0	1.31217	0.197	0.006	0	Epithelial_DEmarkers_SarPat_vs_SarCon
CCL4	0	1.7502	0.207	0.007	0	Epithelial_DEmarkers_SarPat_vs_SarCon
MMP9	0	0.898607	0.12	0.004	0	Epithelial_DEmarkers_SarPat_vs_SarCon
BST2	0	1.31917	0.293	0.058	0	Epithelial_DEmarkers_SarPat_vs_SarCon
TYROBP	0	0.869047	0.152	0.021	0	Epithelial_DEmarkers_SarPat_vs_SarCon
FTL	0	0.875482	0.947	0.904	0	Epithelial_DEmarkers_SarPat_vs_SarCon
TYMP	0	1.6487	0.525	0.233	0	Epithelial_DEmarkers_SarPat_vs_SarCon
RPS6	1.00493e-293	-0.363011	0.967	0.985	2.78005e-293	Epithelial_DEmarkers_SarPat_vs_SarCon
IRF1	1.00851e-293	1.00781	0.516	0.351	2.78993e-299	Epithelial_DEmarkers_SarPat_vs_SarCon
PSME2	1.53362e-293	1.08258	0.509	0.381	4.24261e-298	Epithelial_DEmarkers_SarPat_vs_SarCon
RPS3A	3.21571e-293	-0.378571	0.952	0.982	8.89594e-291	Epithelial_DEmarkers_SarPat_vs_SarCon
ALOX5AP	5.10188e-293	0.687898	0.108	0.007	1.41138e-299	Epithelial_DEmarkers_SarPat_vs_SarCon
UBE2L6	5.72815e-293	0.783243	0.299	0.133	1.58463e-290	Epithelial_DEmarkers_SarPat_vs_SarCon
TAP1	8.17258e-293	0.958756	0.384	0.218	2.26086e-298	Epithelial_DEmarkers_SarPat_vs_SarCon
HLA-DMB	9.02727e-293	0.553436	0.14	0.02	2.4973e-303	Epithelial_DEmarkers_SarPat_vs_SarCon
IFI44L	8.20166e-284	0.508892	0.142	0.024	2.26891e-279	Epithelial_DEmarkers_SarPat_vs_SarCon
APOL6	8.33173e-277	0.655024	0.241	0.088	2.30489e-272	Epithelial_DEmarkers_SarPat_vs_SarCon
CD37	1.77786e-276	0.702883	0.122	0.017	4.91827e-272	Epithelial_DEmarkers_SarPat_vs_SarCon
C15orf48	7.04354e-275	0.817197	0.153	0.032	1.94852e-270	Epithelial_DEmarkers_SarPat_vs_SarCon
FCER1G	7.41848e-274	0.722104	0.118	0.015	2.05225e-269	Epithelial_DEmarkers_SarPat_vs_SarCon
DCD	2.87678e-270	-1.45927	0.158	0.369	7.95833e-266	Epithelial_DEmarkers_SarPat_vs_SarCon
HCST	2.07717e-268	0.670223	0.115	0.014	5.74627e-264	Epithelial_DEmarkers_SarPat_vs_SarCon
RPL7	5.58558e-259	-0.41656	0.83	0.92	1.54519e-254	Epithelial_DEmarkers_SarPat_vs_SarCon
CYBRD1	1.59361e-258	-0.78058	0.11	0.278	4.40855e-254	Epithelial_DEmarkers_SarPat_vs_SarCon
GBP2	2.85827e-257	0.937861	0.367	0.216	7.90711e-253	Epithelial_DEmarkers_SarPat_vs_SarCon
HLA-F	8.55869e-244	0.755697	0.344	0.19	2.36768e-239	Epithelial_DEmarkers_SarPat_vs_SarCon
RPL5	4.12031e-243	-0.335152	0.924	0.969	1.13984e-238	Epithelial_DEmarkers_SarPat_vs_SarCon
PEBP1	1.8698e-242	-0.516658	0.622	0.819	5.17262e-238	Epithelial_DEmarkers_SarPat_vs_SarCon
ITGB2	2.06316e-238	0.607831	0.111	0.017	5.70754e-234	Epithelial_DEmarkers_SarPat_vs_SarCon
NFKBIA	1.58961e-235	0.757619	0.755	0.703	4.39749e-231	Epithelial_DEmarkers_SarPat_vs_SarCon
BIRC3	2.01516e-234	0.889555	0.219	0.086	5.57474e-230	Epithelial_DEmarkers_SarPat_vs_SarCon
IFIT3	3.66492e-233	0.482623	0.159	0.042	1.01386e-228	Epithelial_DEmarkers_SarPat_vs_SarCon
PSMB8	1.2456e-232	0.892698	0.433	0.302	3.44584e-228	Epithelial_DEmarkers_SarPat_vs_SarCon
RPL22	1.92682e-225	-0.343855	0.846	0.937	5.33036e-221	Epithelial_DEmarkers_SarPat_vs_SarCon
HLA-DRB5	1.14886e-224	0.650885	0.132	0.03	3.17819e-220	Epithelial_DEmarkers_SarPat_vs_SarCon
RPL21	8.36827e-224	-0.31853	0.905	0.963	2.315e-219	Epithelial_DEmarkers_SarPat_vs_SarCon
LCP1	3.59744e-222	0.608711	0.116	0.021	9.95195e-218	Epithelial_DEmarkers_SarPat_vs_SarCon
ISG15	9.21943e-222	0.625839	0.188	0.063	2.55046e-217	Epithelial_DEmarkers_SarPat_vs_SarCon
TRIM22	2.08647e-221	0.464003	0.183	0.06	5.77202e-217	Epithelial_DEmarkers_SarPat_vs_SarCon
GMFG	3.06138e-217	0.630375	0.124	0.026	8.46901e-213	Epithelial_DEmarkers_SarPat_vs_SarCon
FBP1	2.14334e-214	1.00725	0.153	0.045	5.92933e-210	Epithelial_DEmarkers_SarPat_vs_SarCon
TNFAIP3	1.20811e-212	0.974168	0.292	0.151	3.34212e-208	Epithelial_DEmarkers_SarPat_vs_SarCon
JUNB	7.11167e-212	0.569644	0.828	0.791	1.96737e-207	Epithelial_DEmarkers_SarPat_vs_SarCon
KRT15	2.49069e-211	-1.05443	0.285	0.469	6.89026e-207	Epithelial_DEmarkers_SarPat_vs_SarCon
NFIX	1.41456e-210	-0.376864	0.358	0.561	3.91323e-206	Epithelial_DEmarkers_SarPat_vs_SarCon
SLPI	4.90097e-205	-0.457308	0.193	0.375	1.3558e-200	Epithelial_DEmarkers_SarPat_vs_SarCon
C1R	2.54795e-203	0.809277	0.329	0.178	7.04866e-199	Epithelial_DEmarkers_SarPat_vs_SarCon
XAF1	8.93609e-200	0.451474	0.179	0.062	2.47208e-195	Epithelial_DEmarkers_SarPat_vs_SarCon
RPS8	5.72973e-199	-0.325157	0.962	0.979	1.58507e-194	Epithelial_DEmarkers_SarPat_vs_SarCon
LGALS3BP	5.02187e-196	0.797401	0.333	0.196	1.38925e-191	Epithelial_DEmarkers_SarPat_vs_SarCon
PSME1	7.366e-196	0.821513	0.563	0.507	2.03773e-191	Epithelial_DEmarkers_SarPat_vs_SarCon
NFIB	1.22884e-195	-0.420259	0.373	0.571	3.39947e-191	Epithelial_DEmarkers_SarPat_vs_SarCon
TAP2	2.33068e-191	0.47558	0.189	0.074	6.4476e-187	Epithelial_DEmarkers_SarPat_vs_SarCon
GSN	6.75358e-191	-0.969783	0.51	0.694	1.86831e-186	Epithelial_DEmarkers_SarPat_vs_SarCon
APOL3	3.07529e-188	0.370426	0.114	0.026	8.50749e-184	Epithelial_DEmarkers_SarPat_vs_SarCon
NENF	7.94772e-187	-0.281318	0.333	0.525	2.19866e-182	Epithelial_DEmarkers_SarPat_vs_SarCon
ALDH3A2	2.91496e-181	-0.339058	0.268	0.446	8.06395e-177	Epithelial_DEmarkers_SarPat_vs_SarCon
ADIRF	1.62693e-179	-0.671344	0.329	0.509	4.50073e-175	Epithelial_DEmarkers_SarPat_vs_SarCon
TIMP1	1.94244e-175	1.205	0.38	0.242	5.37357e-171	Epithelial_DEmarkers_SarPat_vs_SarCon
DUSP2	2.53788e-175	0.935411	0.257	0.135	7.02079e-171	Epithelial_DEmarkers_SarPat_vs_SarCon
ACTB	2.92438e-175	0.490398	0.934	0.941	8.08999e-171	Epithelial_DEmarkers_SarPat_vs_SarCon
NACA	3.15943e-175	-0.261015	0.935	0.968	8.74023e-171	Epithelial_DEmarkers_SarPat_vs_SarCon
CST3	1.43019e-173	0.98397	0.686	0.628	3.95647e-169	Epithelial_DEmarkers_SarPat_vs_SarCon
PPDPF	1.41679e-172	-0.416614	0.518	0.703	3.9194e-168	Epithelial_DEmarkers_SarPat_vs_SarCon
PARP9	6.6136e-172	0.457237	0.204	0.09	1.82959e-167	Epithelial_DEmarkers_SarPat_vs_SarCon
FBLN1	6.66806e-170	-0.918942	0.186	0.335	1.84465e-165	Epithelial_DEmarkers_SarPat_vs_SarCon
RPL3	2.00799e-169	-0.285219	0.968	0.986	5.55491e-165	Epithelial_DEmarkers_SarPat_vs_SarCon
RPL35A	2.17885e-169	-0.273879	0.904	0.957	6.02757e-165	Epithelial_DEmarkers_SarPat_vs_SarCon
ACAT1	1.50659e-168	-0.260042	0.183	0.341	4.16783e-164	Epithelial_DEmarkers_SarPat_vs_SarCon
PTMA	2.72034e-168	0.264823	0.976	0.974	7.52555e-164	Epithelial_DEmarkers_SarPat_vs_SarCon
ID4	1.54683e-164	-0.519621	0.284	0.449	4.27915e-160	Epithelial_DEmarkers_SarPat_vs_SarCon
KRT16	1.87987e-164	1.90861	0.285	0.16	5.20048e-160	Epithelial_DEmarkers_SarPat_vs_SarCon
SYT8	2.64173e-163	-0.55931	0.073	0.188	7.30808e-159	Epithelial_DEmarkers_SarPat_vs_SarCon
AHNAK2	1.22441e-162	-0.454089	0.251	0.404	3.3872e-158	Epithelial_DEmarkers_SarPat_vs_SarCon
GSTM3	1.5348e-162	-0.313294	0.267	0.44	4.24587e-158	Epithelial_DEmarkers_SarPat_vs_SarCon
BTG1	2.24963e-162	0.563637	0.812	0.8	6.22338e-158	Epithelial_DEmarkers_SarPat_vs_SarCon
SLC2A3	8.71942e-162	0.727972	0.181	0.075	2.41214e-157	Epithelial_DEmarkers_SarPat_vs_SarCon
RPLP1	1.73702e-160	-0.304813	0.997	0.996	4.8053e-156	Epithelial_DEmarkers_SarPat_vs_SarCon
COL1A1	6.46698e-157	1.36406	0.441	0.306	1.78902e-152	Epithelial_DEmarkers_SarPat_vs_SarCon
ST13	8.32476e-157	-0.293745	0.47	0.651	2.30296e-152	Epithelial_DEmarkers_SarPat_vs_SarCon
MGST3	6.83122e-156	-0.345038	0.548	0.733	1.88979e-151	Epithelial_DEmarkers_SarPat_vs_SarCon
RPL10A	9.39162e-155	-0.298272	0.889	0.949	2.5981e-150	Epithelial_DEmarkers_SarPat_vs_SarCon
TRAC	3.37002e-154	0.717549	0.121	0.038	9.32282e-150	Epithelial_DEmarkers_SarPat_vs_SarCon
RPL26	5.90721e-153	-0.277891	0.893	0.949	1.63417e-148	Epithelial_DEmarkers_SarPat_vs_SarCon
ESD	1.43761e-152	-0.250157	0.298	0.47	3.97701e-148	Epithelial_DEmarkers_SarPat_vs_SarCon
PRDX2	5.86985e-145	-0.283703	0.415	0.589	1.62383e-140	Epithelial_DEmarkers_SarPat_vs_SarCon
C1S	1.53106e-140	0.717271	0.28	0.156	4.23553e-136	Epithelial_DEmarkers_SarPat_vs_SarCon
PTGDS	1.88441e-140	0.938898	0.224	0.115	5.21302e-136	Epithelial_DEmarkers_SarPat_vs_SarCon
EGFR	1.14372e-139	-0.277932	0.285	0.448	3.16398e-135	Epithelial_DEmarkers_SarPat_vs_SarCon
SNCA	2.05147e-139	-0.318787	0.053	0.15	5.67518e-135	Epithelial_DEmarkers_SarPat_vs_SarCon
UBR4	3.44329e-139	-0.29767	0.194	0.336	9.52552e-135	Epithelial_DEmarkers_SarPat_vs_SarCon
BTN3A2	4.25446e-139	0.472374	0.189	0.089	1.17695e-134	Epithelial_DEmarkers_SarPat_vs_SarCon
TNFSF10	9.87407e-139	0.760375	0.429	0.329	2.73156e-134	Epithelial_DEmarkers_SarPat_vs_SarCon
FABP5	1.03042e-138	1.18231	0.441	0.324	2.85056e-134	Epithelial_DEmarkers_SarPat_vs_SarCon
BTN3A1	4.6372e-138	0.359221	0.129	0.045	1.28284e-133	Epithelial_DEmarkers_SarPat_vs_SarCon
PNKD	2.77689e-136	-0.252692	0.226	0.376	7.682e-132	Epithelial_DEmarkers_SarPat_vs_SarCon
C12orf57	3.87671e-136	-0.269789	0.524	0.696	1.07245e-131	Epithelial_DEmarkers_SarPat_vs_SarCon
IFI44	7.0332e-136	0.258802	0.1	0.028	1.94566e-131	Epithelial_DEmarkers_SarPat_vs_SarCon
BOC	7.55396e-136	-0.287319	0.115	0.236	2.08973e-131	Epithelial_DEmarkers_SarPat_vs_SarCon
PALMD	2.33356e-135	-0.30779	0.306	0.466	6.45556e-131	Epithelial_DEmarkers_SarPat_vs_SarCon
RPS21	2.43334e-135	-0.296784	0.704	0.851	6.7316e-131	Epithelial_DEmarkers_SarPat_vs_SarCon
ETV7	2.71638e-135	0.259865	0.108	0.033	7.51459e-131	Epithelial_DEmarkers_SarPat_vs_SarCon
LGALS3	6.03086e-135	-0.408957	0.718	0.831	1.66838e-130	Epithelial_DEmarkers_SarPat_vs_SarCon
WISP2	1.2682e-134	-0.867139	0.075	0.176	3.50834e-130	Epithelial_DEmarkers_SarPat_vs_SarCon
SH3YL1	1.60081e-134	-0.264808	0.269	0.427	4.42848e-130	Epithelial_DEmarkers_SarPat_vs_SarCon
DST	1.81261e-134	-0.482618	0.392	0.561	5.01439e-130	Epithelial_DEmarkers_SarPat_vs_SarCon
RTN4	1.95103e-134	-0.317619	0.567	0.735	5.39732e-130	Epithelial_DEmarkers_SarPat_vs_SarCon
COL3A1	2.11842e-134	1.21182	0.362	0.242	5.8604e-130	Epithelial_DEmarkers_SarPat_vs_SarCon
LAP3	7.33254e-134	0.861537	0.365	0.269	2.02847e-129	Epithelial_DEmarkers_SarPat_vs_SarCon
DSTN	5.70708e-133	-0.336658	0.618	0.803	1.57881e-128	Epithelial_DEmarkers_SarPat_vs_SarCon
S100A7	2.1352e-132	1.47713	0.102	0.03	5.90682e-128	Epithelial_DEmarkers_SarPat_vs_SarCon
CYBA	2.38805e-132	0.889884	0.314	0.207	6.6063e-128	Epithelial_DEmarkers_SarPat_vs_SarCon
EIF3L	1.12683e-131	-0.270993	0.471	0.635	3.11726e-127	Epithelial_DEmarkers_SarPat_vs_SarCon
ETFB	1.22412e-131	-0.348169	0.281	0.434	3.38641e-127	Epithelial_DEmarkers_SarPat_vs_SarCon
DAAM1	4.9875e-131	-0.269535	0.339	0.503	1.37974e-126	Epithelial_DEmarkers_SarPat_vs_SarCon
RPL27	1.0539e-130	-0.261989	0.823	0.912	2.91552e-126	Epithelial_DEmarkers_SarPat_vs_SarCon
TAPBP	9.45664e-130	0.710667	0.391	0.295	2.61609e-125	Epithelial_DEmarkers_SarPat_vs_SarCon
G0S2	1.02547e-129	0.631895	0.124	0.045	2.83685e-125	Epithelial_DEmarkers_SarPat_vs_SarCon
NDRG2	3.39703e-129	-0.494546	0.169	0.297	9.39755e-125	Epithelial_DEmarkers_SarPat_vs_SarCon
CAVIN1	4.67297e-129	-0.279884	0.356	0.522	1.29273e-124	Epithelial_DEmarkers_SarPat_vs_SarCon
NUCKS1	8.98091e-129	-0.259099	0.504	0.685	2.48448e-124	Epithelial_DEmarkers_SarPat_vs_SarCon
ATP5PO	2.2292e-127	-0.276268	0.448	0.615	6.16687e-123	Epithelial_DEmarkers_SarPat_vs_SarCon
NDUFB9	2.34214e-127	-0.334612	0.334	0.49	6.47929e-123	Epithelial_DEmarkers_SarPat_vs_SarCon
RPL4	1.82231e-126	-0.295542	0.734	0.85	5.04123e-122	Epithelial_DEmarkers_SarPat_vs_SarCon
TPD52L1	6.40261e-126	-0.453885	0.194	0.324	1.77122e-121	Epithelial_DEmarkers_SarPat_vs_SarCon
MT2A	4.54606e-125	0.756652	0.641	0.6	1.25762e-120	Epithelial_DEmarkers_SarPat_vs_SarCon
NDUFC1	5.63146e-125	-0.299401	0.301	0.457	1.55789e-120	Epithelial_DEmarkers_SarPat_vs_SarCon
RPS24	6.32396e-125	-0.250336	0.941	0.971	1.74946e-120	Epithelial_DEmarkers_SarPat_vs_SarCon
SOD2	1.84122e-124	0.858457	0.491	0.409	5.09356e-120	Epithelial_DEmarkers_SarPat_vs_SarCon
CLDN1	3.11442e-124	-0.369247	0.253	0.394	8.61572e-120	Epithelial_DEmarkers_SarPat_vs_SarCon
CCNI	2.35842e-123	-0.269901	0.511	0.681	6.52433e-119	Epithelial_DEmarkers_SarPat_vs_SarCon
CHCHD10	7.2291e-123	-0.474017	0.337	0.484	1.99986e-118	Epithelial_DEmarkers_SarPat_vs_SarCon
TIMP3	9.31032e-121	-0.545459	0.2	0.33	2.57561e-116	Epithelial_DEmarkers_SarPat_vs_SarCon
TPM1	1.20913e-120	-0.33662	0.225	0.363	3.34494e-116	Epithelial_DEmarkers_SarPat_vs_SarCon
EID1	5.03129e-119	-0.271408	0.507	0.685	1.39186e-114	Epithelial_DEmarkers_SarPat_vs_SarCon
CD9	1.04834e-118	-0.315631	0.69	0.854	2.90013e-114	Epithelial_DEmarkers_SarPat_vs_SarCon
UBC	1.95109e-118	0.332775	0.852	0.87	5.3975e-114	Epithelial_DEmarkers_SarPat_vs_SarCon
SLC25A4	2.66483e-118	-0.324033	0.112	0.22	7.37199e-114	Epithelial_DEmarkers_SarPat_vs_SarCon
SPINT1-AS1	8.58132e-117	-0.250819	0.144	0.263	2.37394e-112	Epithelial_DEmarkers_SarPat_vs_SarCon
CSRP1	5.04023e-115	-0.465037	0.221	0.351	1.39433e-110	Epithelial_DEmarkers_SarPat_vs_SarCon
LTBP4	6.10431e-115	-0.358412	0.147	0.262	1.6887e-110	Epithelial_DEmarkers_SarPat_vs_SarCon
EXPH5	7.93021e-115	-0.264349	0.168	0.289	2.19381e-110	Epithelial_DEmarkers_SarPat_vs_SarCon
ECI1	3.50992e-114	-0.250521	0.23	0.366	9.70985e-110	Epithelial_DEmarkers_SarPat_vs_SarCon
PDCD4	6.70889e-113	-0.445431	0.42	0.58	1.85595e-108	Epithelial_DEmarkers_SarPat_vs_SarCon
ATP5F1A	7.49091e-113	-0.293372	0.466	0.622	2.07228e-108	Epithelial_DEmarkers_SarPat_vs_SarCon
APP	2.73581e-111	-0.276758	0.327	0.476	7.56834e-107	Epithelial_DEmarkers_SarPat_vs_SarCon
AHNAK	5.73473e-111	-0.29357	0.59	0.747	1.58645e-106	Epithelial_DEmarkers_SarPat_vs_SarCon
PRDM1	2.77594e-109	0.58478	0.116	0.046	7.67936e-105	Epithelial_DEmarkers_SarPat_vs_SarCon
PLAC9	2.78495e-108	-0.42391	0.095	0.193	7.70428e-104	Epithelial_DEmarkers_SarPat_vs_SarCon
CD59	1.8315e-107	-0.306675	0.382	0.54	5.06666e-103	Epithelial_DEmarkers_SarPat_vs_SarCon
NLRC5	1.9697e-106	0.314895	0.137	0.06	5.44897e-102	Epithelial_DEmarkers_SarPat_vs_SarCon
RPL23	8.16234e-106	-0.258543	0.783	0.887	2.25803e-101	Epithelial_DEmarkers_SarPat_vs_SarCon
APOD	1.21176e-105	0.401655	0.143	0.255	3.35222e-101	Epithelial_DEmarkers_SarPat_vs_SarCon
PLPP3	1.67737e-105	-0.443248	0.079	0.171	4.64029e-101	Epithelial_DEmarkers_SarPat_vs_SarCon
SLC29A1	2.80074e-105	-0.262221	0.073	0.162	7.74795e-101	Epithelial_DEmarkers_SarPat_vs_SarCon
ISG20	3.76873e-104	0.459777	0.133	0.059	1.04258e-99	Epithelial_DEmarkers_SarPat_vs_SarCon
FHL1	3.19538e-102	-0.261667	0.059	0.141	8.83969e-98	Epithelial_DEmarkers_SarPat_vs_SarCon
COX7A1	6.65388e-102	-0.441817	0.071	0.156	1.84073e-97	Epithelial_DEmarkers_SarPat_vs_SarCon
PDLIM4	1.0783e-100	-0.273138	0.231	0.361	2.983e-96	Epithelial_DEmarkers_SarPat_vs_SarCon
C1QTNF12	1.36245e-99	-0.280409	0.034	0.102	3.76909e-95	Epithelial_DEmarkers_SarPat_vs_SarCon
TMEM176B	1.88388e-99	0.547837	0.103	0.039	5.21156e-95	Epithelial_DEmarkers_SarPat_vs_SarCon
CALM2	2.07233e-99	-0.369429	0.626	0.783	5.73288e-95	Epithelial_DEmarkers_SarPat_vs_SarCon
NEAT1	2.08758e-98	0.310069	0.82	0.812	5.77507e-94	Epithelial_DEmarkers_SarPat_vs_SarCon
FOXC1	2.34527e-98	-0.290174	0.147	0.258	6.48794e-94	Epithelial_DEmarkers_SarPat_vs_SarCon
ICAM1	3.0999e-98	0.405166	0.109	0.043	8.57558e-94	Epithelial_DEmarkers_SarPat_vs_SarCon
PMP22	2.46645e-97	-0.411544	0.158	0.268	6.82318e-93	Epithelial_DEmarkers_SarPat_vs_SarCon
MX1	4.53948e-97	0.313643	0.152	0.073	1.2558e-92	Epithelial_DEmarkers_SarPat_vs_SarCon
TIMP2	4.06701e-96	-0.629314	0.14	0.238	1.1251e-91	Epithelial_DEmarkers_SarPat_vs_SarCon
WARS	1.15435e-94	0.601112	0.168	0.091	3.1934e-90	Epithelial_DEmarkers_SarPat_vs_SarCon
MMP2	2.80873e-93	-1.09105	0.139	0.231	7.77007e-89	Epithelial_DEmarkers_SarPat_vs_SarCon
CPE	4.6106e-92	-0.314014	0.113	0.21	1.27548e-87	Epithelial_DEmarkers_SarPat_vs_SarCon
ITGBL1	3.79108e-91	-0.288334	0.037	0.103	1.04876e-86	Epithelial_DEmarkers_SarPat_vs_SarCon
CCL2	8.47394e-91	0.701478	0.217	0.131	2.34423e-86	Epithelial_DEmarkers_SarPat_vs_SarCon
PFN1	9.73479e-91	0.593503	0.698	0.723	2.69303e-86	Epithelial_DEmarkers_SarPat_vs_SarCon
IFI35	3.32679e-90	0.305189	0.121	0.054	9.20323e-86	Epithelial_DEmarkers_SarPat_vs_SarCon
FRZB	3.56247e-90	-0.755605	0.058	0.131	9.85521e-86	Epithelial_DEmarkers_SarPat_vs_SarCon
S100A4	4.09405e-89	0.252635	0.634	0.532	1.13258e-84	Epithelial_DEmarkers_SarPat_vs_SarCon
NDUFA4	1.54512e-88	-0.302771	0.528	0.681	4.27443e-84	Epithelial_DEmarkers_SarPat_vs_SarCon
INHBB	6.99404e-85	-0.27062	0.065	0.14	1.93483e-80	Epithelial_DEmarkers_SarPat_vs_SarCon
KRT6A	8.60254e-85	1.32649	0.29	0.205	2.37981e-80	Epithelial_DEmarkers_SarPat_vs_SarCon
AQP5	1.22368e-84	-1.44117	0.12	0.206	3.38519e-80	Epithelial_DEmarkers_SarPat_vs_SarCon
CFD	1.48254e-84	-0.699859	0.301	0.416	4.1013e-80	Epithelial_DEmarkers_SarPat_vs_SarCon
THBS2	1.53736e-83	-0.396518	0.083	0.161	4.25294e-79	Epithelial_DEmarkers_SarPat_vs_SarCon
IGFBP5	2.58645e-83	-0.460959	0.235	0.349	7.15516e-79	Epithelial_DEmarkers_SarPat_vs_SarCon
SAMHD1	3.32813e-82	0.277006	0.112	0.049	9.20694e-78	Epithelial_DEmarkers_SarPat_vs_SarCon
CTSC	1.37262e-81	0.694006	0.277	0.195	3.79722e-77	Epithelial_DEmarkers_SarPat_vs_SarCon
CAMK2N1	1.49032e-79	-0.619706	0.081	0.157	4.12282e-75	Epithelial_DEmarkers_SarPat_vs_SarCon
ARHGDIB	3.17082e-78	0.69136	0.266	0.187	8.77175e-74	Epithelial_DEmarkers_SarPat_vs_SarCon
SOD3	5.72968e-76	-0.269585	0.178	0.284	1.58506e-71	Epithelial_DEmarkers_SarPat_vs_SarCon
EN1	2.54535e-73	-0.290084	0.099	0.179	7.04145e-69	Epithelial_DEmarkers_SarPat_vs_SarCon
CITED4	7.58111e-73	-0.371116	0.234	0.338	2.09724e-68	Epithelial_DEmarkers_SarPat_vs_SarCon
SOCS3	4.57155e-72	0.603763	0.343	0.261	1.26467e-67	Epithelial_DEmarkers_SarPat_vs_SarCon
ODF3B	5.06096e-72	0.346033	0.183	0.112	1.40006e-67	Epithelial_DEmarkers_SarPat_vs_SarCon
COX5B	2.95637e-71	-0.275554	0.604	0.739	8.17849e-67	Epithelial_DEmarkers_SarPat_vs_SarCon
UQCRB	1.75075e-69	-0.301124	0.565	0.707	4.84327e-65	Epithelial_DEmarkers_SarPat_vs_SarCon
TRIM69	2.72338e-69	0.369578	0.192	0.12	7.53396e-65	Epithelial_DEmarkers_SarPat_vs_SarCon
CREM	3.72332e-69	0.729276	0.195	0.128	1.03002e-64	Epithelial_DEmarkers_SarPat_vs_SarCon
SLIT3	1.58322e-68	-0.292991	0.049	0.109	4.37981e-64	Epithelial_DEmarkers_SarPat_vs_SarCon
POSTN	2.64504e-68	-0.443913	0.149	0.236	7.31723e-64	Epithelial_DEmarkers_SarPat_vs_SarCon
DEFB1	1.37782e-67	-0.389492	0.247	0.344	3.81161e-63	Epithelial_DEmarkers_SarPat_vs_SarCon
ABI3BP	3.33896e-66	-0.275718	0.061	0.125	9.23689e-62	Epithelial_DEmarkers_SarPat_vs_SarCon
CXCL14	6.17521e-66	-0.650426	0.636	0.693	1.70831e-61	Epithelial_DEmarkers_SarPat_vs_SarCon
ATP1B1	1.76435e-65	-0.613682	0.262	0.355	4.88089e-61	Epithelial_DEmarkers_SarPat_vs_SarCon
NCALD	1.99811e-65	-0.501387	0.056	0.116	5.52757e-61	Epithelial_DEmarkers_SarPat_vs_SarCon
ATP5F1B	3.92782e-65	-0.277438	0.52	0.655	1.08659e-60	Epithelial_DEmarkers_SarPat_vs_SarCon
TFCP2L1	1.29757e-64	-0.262846	0.099	0.173	3.58959e-60	Epithelial_DEmarkers_SarPat_vs_SarCon
IGFBP7	1.95514e-64	0.662927	0.425	0.359	5.40869e-60	Epithelial_DEmarkers_SarPat_vs_SarCon
ACKR1	2.28957e-62	0.624673	0.128	0.07	6.33388e-58	Epithelial_DEmarkers_SarPat_vs_SarCon
SAT1	1.17293e-61	0.378458	0.622	0.573	3.24479e-57	Epithelial_DEmarkers_SarPat_vs_SarCon
ATP5MC3	1.5019e-61	-0.25511	0.525	0.654	4.15485e-57	Epithelial_DEmarkers_SarPat_vs_SarCon
SNORC	1.55561e-61	-0.790507	0.064	0.124	4.30344e-57	Epithelial_DEmarkers_SarPat_vs_SarCon
PDGFRB	1.52601e-60	-0.350532	0.072	0.135	4.22157e-56	Epithelial_DEmarkers_SarPat_vs_SarCon
DNAJA1	7.18469e-60	0.39873	0.631	0.619	1.98757e-55	Epithelial_DEmarkers_SarPat_vs_SarCon
SLC26A2	1.40194e-59	-0.395089	0.097	0.165	3.87832e-55	Epithelial_DEmarkers_SarPat_vs_SarCon
ZG16B	9.11673e-59	-0.54723	0.124	0.199	2.52205e-54	Epithelial_DEmarkers_SarPat_vs_SarCon
PPP1R1B	1.05924e-58	-0.520133	0.081	0.144	2.93028e-54	Epithelial_DEmarkers_SarPat_vs_SarCon
CTSH	5.27815e-57	0.632201	0.191	0.128	1.46015e-52	Epithelial_DEmarkers_SarPat_vs_SarCon
MELTF	5.98026e-57	-0.423521	0.049	0.102	1.65438e-52	Epithelial_DEmarkers_SarPat_vs_SarCon
TNFRSF14	9.50975e-57	0.350876	0.193	0.128	2.63078e-52	Epithelial_DEmarkers_SarPat_vs_SarCon
PLSCR1	1.09885e-56	0.369164	0.19	0.126	3.03986e-52	Epithelial_DEmarkers_SarPat_vs_SarCon
CFL1	2.57845e-56	0.361145	0.723	0.768	7.13301e-52	Epithelial_DEmarkers_SarPat_vs_SarCon
NMI	6.65555e-56	0.33572	0.198	0.133	1.84119e-51	Epithelial_DEmarkers_SarPat_vs_SarCon
KRT8	1.60458e-55	-0.384838	0.172	0.256	4.43891e-51	Epithelial_DEmarkers_SarPat_vs_SarCon
FN1	6.70198e-55	0.539618	0.185	0.119	1.85403e-50	Epithelial_DEmarkers_SarPat_vs_SarCon
CD40	2.88495e-54	0.307186	0.118	0.066	7.98091e-50	Epithelial_DEmarkers_SarPat_vs_SarCon
VMP1	5.00085e-54	0.646465	0.385	0.34	1.38344e-49	Epithelial_DEmarkers_SarPat_vs_SarCon
ATP1A1	2.25985e-53	-0.387243	0.466	0.574	6.25166e-49	Epithelial_DEmarkers_SarPat_vs_SarCon
SLC12A2	2.70917e-53	-0.708932	0.198	0.277	7.49465e-49	Epithelial_DEmarkers_SarPat_vs_SarCon
KRT18	5.27978e-53	-0.517166	0.162	0.239	1.4606e-48	Epithelial_DEmarkers_SarPat_vs_SarCon
PCOLCE	7.01738e-49	0.592304	0.154	0.099	1.94129e-44	Epithelial_DEmarkers_SarPat_vs_SarCon
EPCAM	5.86466e-48	-0.259001	0.091	0.152	1.6224e-43	Epithelial_DEmarkers_SarPat_vs_SarCon
ETS1	6.58503e-48	0.393765	0.125	0.074	1.82168e-43	Epithelial_DEmarkers_SarPat_vs_SarCon
CAPG	1.03575e-46	0.559346	0.414	0.37	2.8653e-42	Epithelial_DEmarkers_SarPat_vs_SarCon
RNF213	2.2567e-46	0.544725	0.32	0.268	6.24293e-42	Epithelial_DEmarkers_SarPat_vs_SarCon
CXCL2	4.58723e-45	0.348774	0.112	0.065	1.26901e-40	Epithelial_DEmarkers_SarPat_vs_SarCon
A2M	8.0172e-45	0.449165	0.154	0.099	2.21788e-40	Epithelial_DEmarkers_SarPat_vs_SarCon
MGP	2.61322e-44	-0.374957	0.284	0.365	7.22922e-40	Epithelial_DEmarkers_SarPat_vs_SarCon
SERPING1	2.62373e-44	0.296843	0.244	0.173	7.2583e-40	Epithelial_DEmarkers_SarPat_vs_SarCon
CD14	1.9982e-43	0.388727	0.106	0.062	5.52782e-39	Epithelial_DEmarkers_SarPat_vs_SarCon
CLDN10	1.48682e-42	-0.696413	0.06	0.106	4.11313e-38	Epithelial_DEmarkers_SarPat_vs_SarCon
SCGB2A2	1.71571e-42	-0.369923	0.192	0.279	4.74635e-38	Epithelial_DEmarkers_SarPat_vs_SarCon
PLAUR	5.641e-41	0.376125	0.12	0.075	1.56053e-36	Epithelial_DEmarkers_SarPat_vs_SarCon
GSDMD	9.46247e-40	0.296573	0.154	0.103	2.6177e-35	Epithelial_DEmarkers_SarPat_vs_SarCon
AC058791.1	2.07779e-39	0.398446	0.103	0.061	5.74801e-35	Epithelial_DEmarkers_SarPat_vs_SarCon
QPCT	4.66878e-39	-0.296286	0.098	0.152	1.29157e-34	Epithelial_DEmarkers_SarPat_vs_SarCon
IFITM2	2.73183e-38	0.454141	0.271	0.211	7.55733e-34	Epithelial_DEmarkers_SarPat_vs_SarCon
CFH	1.83847e-37	-0.370237	0.122	0.178	5.08595e-33	Epithelial_DEmarkers_SarPat_vs_SarCon
VAMP5	1.84209e-36	0.524606	0.194	0.143	5.09595e-32	Epithelial_DEmarkers_SarPat_vs_SarCon
LY6D	2.66818e-35	0.353287	0.553	0.503	7.38127e-31	Epithelial_DEmarkers_SarPat_vs_SarCon
ZNF331	6.42677e-35	0.582315	0.191	0.146	1.7779e-30	Epithelial_DEmarkers_SarPat_vs_SarCon
KRT7	8.01543e-35	-0.348899	0.16	0.222	2.21739e-30	Epithelial_DEmarkers_SarPat_vs_SarCon
ZFP36L2	3.3848e-34	0.383024	0.749	0.771	9.36371e-30	Epithelial_DEmarkers_SarPat_vs_SarCon
ZFP36	6.39574e-34	0.35378	0.614	0.62	1.76932e-29	Epithelial_DEmarkers_SarPat_vs_SarCon
NNMT	6.78359e-34	0.47986	0.188	0.138	1.87661e-29	Epithelial_DEmarkers_SarPat_vs_SarCon
IFI16	2.16651e-33	0.467072	0.39	0.355	5.99342e-29	Epithelial_DEmarkers_SarPat_vs_SarCon
ZC3HAV1	1.52357e-32	0.489467	0.237	0.193	4.2148e-28	Epithelial_DEmarkers_SarPat_vs_SarCon
SH3BGRL3	1.15111e-30	0.524207	0.574	0.601	3.18443e-26	Epithelial_DEmarkers_SarPat_vs_SarCon
SLFN5	4.34525e-29	0.253765	0.132	0.091	1.20207e-24	Epithelial_DEmarkers_SarPat_vs_SarCon
STK17B	7.74439e-29	0.466131	0.151	0.111	2.14241e-24	Epithelial_DEmarkers_SarPat_vs_SarCon
FXYD5	1.39833e-28	0.395653	0.158	0.115	3.86834e-24	Epithelial_DEmarkers_SarPat_vs_SarCon
CTSB	6.00164e-28	0.626698	0.366	0.338	1.66029e-23	Epithelial_DEmarkers_SarPat_vs_SarCon
CHI3L1	1.30814e-27	0.595985	0.148	0.109	3.61884e-23	Epithelial_DEmarkers_SarPat_vs_SarCon
LY6E	2.49569e-27	0.43765	0.451	0.426	6.90408e-23	Epithelial_DEmarkers_SarPat_vs_SarCon
SPARC	7.02625e-27	0.64202	0.347	0.309	1.94374e-22	Epithelial_DEmarkers_SarPat_vs_SarCon
EVL	7.62738e-27	0.436234	0.2	0.161	2.11004e-22	Epithelial_DEmarkers_SarPat_vs_SarCon
DUSP5	3.26282e-25	0.385708	0.159	0.121	9.02627e-21	Epithelial_DEmarkers_SarPat_vs_SarCon
TMEM173	4.26477e-24	0.26647	0.112	0.078	1.17981e-19	Epithelial_DEmarkers_SarPat_vs_SarCon
KRT14	1.74916e-23	0.27995	0.785	0.78	4.83888e-19	Epithelial_DEmarkers_SarPat_vs_SarCon
FASN	6.89899e-22	0.296326	0.123	0.17	1.90854e-17	Epithelial_DEmarkers_SarPat_vs_SarCon
REL	8.04644e-22	0.506038	0.394	0.381	2.22597e-17	Epithelial_DEmarkers_SarPat_vs_SarCon
COL1A2	1.96943e-21	0.589048	0.361	0.319	5.44823e-17	Epithelial_DEmarkers_SarPat_vs_SarCon
APOC1	4.1135e-21	0.422871	0.148	0.114	1.13796e-16	Epithelial_DEmarkers_SarPat_vs_SarCon
SCGB1B2P	4.78984e-21	-0.880468	0.14	0.185	1.32506e-16	Epithelial_DEmarkers_SarPat_vs_SarCon
TSC22D3	1.29766e-19	0.6403	0.393	0.378	3.58984e-15	Epithelial_DEmarkers_SarPat_vs_SarCon
DUSP4	2.37448e-19	0.363912	0.141	0.11	6.56876e-15	Epithelial_DEmarkers_SarPat_vs_SarCon
MSN	9.06573e-19	0.380581	0.319	0.293	2.50794e-14	Epithelial_DEmarkers_SarPat_vs_SarCon
TNFAIP2	2.2136e-18	0.290075	0.134	0.101	6.1237e-14	Epithelial_DEmarkers_SarPat_vs_SarCon
MYL12A	3.38526e-18	0.376777	0.597	0.648	9.36499e-14	Epithelial_DEmarkers_SarPat_vs_SarCon
TAGLN2	4.85037e-18	0.352333	0.612	0.671	1.34181e-13	Epithelial_DEmarkers_SarPat_vs_SarCon
RGS16	5.57592e-18	0.438467	0.238	0.206	1.54252e-13	Epithelial_DEmarkers_SarPat_vs_SarCon
MUCL1	2.45815e-17	-0.260411	0.181	0.234	6.80023e-13	Epithelial_DEmarkers_SarPat_vs_SarCon
AREG	5.36485e-17	0.308602	0.212	0.179	1.48413e-12	Epithelial_DEmarkers_SarPat_vs_SarCon
SPARCL1	5.69897e-17	0.61118	0.282	0.258	1.57656e-12	Epithelial_DEmarkers_SarPat_vs_SarCon
SFN	5.96089e-16	0.31967	0.667	0.706	1.64902e-11	Epithelial_DEmarkers_SarPat_vs_SarCon
ARPC1B	6.06184e-15	0.258906	0.133	0.105	1.67695e-10	Epithelial_DEmarkers_SarPat_vs_SarCon
KRT17	1.1911e-14	-0.392888	0.234	0.285	3.29505e-10	Epithelial_DEmarkers_SarPat_vs_SarCon
MVP	3.96568e-14	0.273251	0.206	0.18	1.09707e-09	Epithelial_DEmarkers_SarPat_vs_SarCon
MCL1	7.52814e-14	0.41941	0.472	0.493	2.08258e-09	Epithelial_DEmarkers_SarPat_vs_SarCon
FUS	1.99599e-13	0.315613	0.638	0.707	5.52171e-09	Epithelial_DEmarkers_SarPat_vs_SarCon
CALR	2.53236e-13	0.409556	0.527	0.566	7.00553e-09	Epithelial_DEmarkers_SarPat_vs_SarCon
CTSZ	5.73342e-13	0.560348	0.214	0.194	1.58609e-08	Epithelial_DEmarkers_SarPat_vs_SarCon
PPP1R18	7.9795e-13	0.286155	0.122	0.098	2.20745e-08	Epithelial_DEmarkers_SarPat_vs_SarCon
CSTB	9.07056e-13	0.295667	0.577	0.609	2.50928e-08	Epithelial_DEmarkers_SarPat_vs_SarCon
COL6A3	1.24821e-12	0.334369	0.129	0.103	3.45306e-08	Epithelial_DEmarkers_SarPat_vs_SarCon
PHLDA2	1.59578e-11	0.36139	0.28	0.26	4.41456e-07	Epithelial_DEmarkers_SarPat_vs_SarCon
C11orf96	2.83401e-11	0.260821	0.139	0.114	7.84e-07	Epithelial_DEmarkers_SarPat_vs_SarCon
LDHA	6.26174e-10	-0.250148	0.663	0.762	1.73225e-05	Epithelial_DEmarkers_SarPat_vs_SarCon
CD47	1.31962e-09	0.331903	0.342	0.338	3.6506e-05	Epithelial_DEmarkers_SarPat_vs_SarCon
CRIP1	1.08089e-08	0.450109	0.205	0.191	0.000299018	Epithelial_DEmarkers_SarPat_vs_SarCon
YME1L1	5.68957e-08	0.271818	0.32	0.386	0.00157396	Epithelial_DEmarkers_SarPat_vs_SarCon
RGCC	6.49908e-08	0.394994	0.186	0.171	0.00179791	Epithelial_DEmarkers_SarPat_vs_SarCon
KDM6B	8.24117e-08	0.355258	0.225	0.213	0.00227984	Epithelial_DEmarkers_SarPat_vs_SarCon
SFRP1	1.14666e-07	-0.532241	0.27	0.291	0.00317213	Epithelial_DEmarkers_SarPat_vs_SarCon
FKBP5	3.00533e-06	0.256857	0.241	0.286	0.0831393	Epithelial_DEmarkers_SarPat_vs_SarCon
RGS10	3.09474e-06	0.260733	0.167	0.152	0.0856129	Epithelial_DEmarkers_SarPat_vs_SarCon
DCN	4.79636e-06	-0.937653	0.435	0.443	0.132687	Epithelial_DEmarkers_SarPat_vs_SarCon
GRN	6.97389e-06	0.271816	0.405	0.484	0.192926	Epithelial_DEmarkers_SarPat_vs_SarCon
AC020916.1	7.47518e-06	0.343975	0.267	0.259	0.206793	Epithelial_DEmarkers_SarPat_vs_SarCon
CXCL16	8.14675e-06	0.257609	0.156	0.143	0.225372	Epithelial_DEmarkers_SarPat_vs_SarCon
SP100	1.02082e-05	0.283394	0.276	0.272	0.282399	Epithelial_DEmarkers_SarPat_vs_SarCon
LUM	2.60094e-05	0.329696	0.174	0.155	0.719523	Epithelial_DEmarkers_SarPat_vs_SarCon
YPEL5	0.000115108	0.253169	0.298	0.348	1	Epithelial_DEmarkers_SarPat_vs_SarCon
PIP	0.000121977	-0.328514	0.137	0.155	1	Epithelial_DEmarkers_SarPat_vs_SarCon
TMEM45A	0.00013054	0.264037	0.293	0.338	1	Epithelial_DEmarkers_SarPat_vs_SarCon
STK4	0.000151462	0.35562	0.159	0.15	1	Epithelial_DEmarkers_SarPat_vs_SarCon
GADD45A	0.000174834	0.299993	0.277	0.274	1	Epithelial_DEmarkers_SarPat_vs_SarCon
PRSS23	0.000188524	0.291044	0.125	0.115	1	Epithelial_DEmarkers_SarPat_vs_SarCon
ZC3H12A	0.000210914	0.255713	0.234	0.228	1	Epithelial_DEmarkers_SarPat_vs_SarCon
ATOX1	0.000258293	0.341021	0.364	0.385	1	Epithelial_DEmarkers_SarPat_vs_SarCon
MARCKSL1	0.000304785	0.338527	0.318	0.325	1	Epithelial_DEmarkers_SarPat_vs_SarCon
CALML5	0.000479189	0.531222	0.364	0.372	1	Epithelial_DEmarkers_SarPat_vs_SarCon
B4GALT1	0.000552221	0.255102	0.245	0.242	1	Epithelial_DEmarkers_SarPat_vs_SarCon
HBB	0.000592101	0.80635	0.191	0.181	1	Epithelial_DEmarkers_SarPat_vs_SarCon
SOCS1	0.000652544	0.303137	0.174	0.166	1	Epithelial_DEmarkers_SarPat_vs_SarCon
GLUL	0.000791749	0.351557	0.369	0.385	1	Epithelial_DEmarkers_SarPat_vs_SarCon
PPP2R5C	0.000890314	0.320386	0.257	0.297	1	Epithelial_DEmarkers_SarPat_vs_SarCon
BHLHE40	0.00120578	0.260203	0.239	0.236	1	Epithelial_DEmarkers_SarPat_vs_SarCon
ADAR	0.00170614	0.282713	0.256	0.259	1	Epithelial_DEmarkers_SarPat_vs_SarCon
SUB1	0.00171353	0.273825	0.536	0.597	1	Epithelial_DEmarkers_SarPat_vs_SarCon
CASP4	0.00184551	0.289509	0.249	0.251	1	Epithelial_DEmarkers_SarPat_vs_SarCon
LBH	0.00341809	0.2649	0.187	0.181	1	Epithelial_DEmarkers_SarPat_vs_SarCon
DDIT4	0.00382749	0.411315	0.376	0.396	1	Epithelial_DEmarkers_SarPat_vs_SarCon
PRELID1	0.00454648	0.251264	0.406	0.478	1	Epithelial_DEmarkers_SarPat_vs_SarCon
TFRC	0.00628271	0.350366	0.194	0.192	1	Epithelial_DEmarkers_SarPat_vs_SarCon
MMP23B	0	-0.37097	0.186	0.316	0	Fibroblast_DEmarkers_GranPat_vs_GranCon
NBL1	0	-0.601292	0.376	0.534	0	Fibroblast_DEmarkers_GranPat_vs_GranCon
PLA2G2A	0	1.63192	0.288	0.091	0	Fibroblast_DEmarkers_GranPat_vs_GranCon
C1QA	0	1.53414	0.183	0.007	0	Fibroblast_DEmarkers_GranPat_vs_GranCon
C1QC	0	1.11616	0.127	0.005	0	Fibroblast_DEmarkers_GranPat_vs_GranCon
C1QB	0	1.62728	0.173	0.004	0	Fibroblast_DEmarkers_GranPat_vs_GranCon
ID3	0	-0.875129	0.368	0.599	0	Fibroblast_DEmarkers_GranPat_vs_GranCon
HMGN2	0	-0.333003	0.444	0.608	0	Fibroblast_DEmarkers_GranPat_vs_GranCon
WASF2	0	-0.300536	0.441	0.599	0	Fibroblast_DEmarkers_GranPat_vs_GranCon
RSPO1	0	-0.301369	0.037	0.122	0	Fibroblast_DEmarkers_GranPat_vs_GranCon
PLPP3	0	-1.00469	0.401	0.654	0	Fibroblast_DEmarkers_GranPat_vs_GranCon
JUN	0	-0.675615	0.64	0.804	0	Fibroblast_DEmarkers_GranPat_vs_GranCon
NFIA	0	-0.437605	0.426	0.606	0	Fibroblast_DEmarkers_GranPat_vs_GranCon
LEPR	0	-1.24125	0.139	0.41	0	Fibroblast_DEmarkers_GranPat_vs_GranCon
DIRAS3	0	-0.385773	0.04	0.123	0	Fibroblast_DEmarkers_GranPat_vs_GranCon
WLS	0	-0.351593	0.134	0.253	0	Fibroblast_DEmarkers_GranPat_vs_GranCon
MCOLN3	0	-0.33253	0.054	0.14	0	Fibroblast_DEmarkers_GranPat_vs_GranCon
GBP1	0	1.06408	0.264	0.116	0	Fibroblast_DEmarkers_GranPat_vs_GranCon
GSTM5	0	-0.572831	0.143	0.313	0	Fibroblast_DEmarkers_GranPat_vs_GranCon
GSTM3	0	-0.552297	0.286	0.483	0	Fibroblast_DEmarkers_GranPat_vs_GranCon
OLFML3	0	-0.52453	0.331	0.501	0	Fibroblast_DEmarkers_GranPat_vs_GranCon
CTSS	0	1.43494	0.37	0.182	0	Fibroblast_DEmarkers_GranPat_vs_GranCon
S100A11	0	0.610829	0.829	0.789	0	Fibroblast_DEmarkers_GranPat_vs_GranCon
S100A9	0	0.85356	0.102	0.008	0	Fibroblast_DEmarkers_GranPat_vs_GranCon
S100A6	0	-0.402795	0.981	0.996	0	Fibroblast_DEmarkers_GranPat_vs_GranCon
LMNA	0	-0.621614	0.659	0.857	0	Fibroblast_DEmarkers_GranPat_vs_GranCon
CADM3	0	-0.401177	0.085	0.187	0	Fibroblast_DEmarkers_GranPat_vs_GranCon
FCER1G	0	1.0801	0.13	0.006	0	Fibroblast_DEmarkers_GranPat_vs_GranCon
IER5	0	-0.351671	0.16	0.297	0	Fibroblast_DEmarkers_GranPat_vs_GranCon
PRG4	0	1.10681	0.108	0.029	0	Fibroblast_DEmarkers_GranPat_vs_GranCon
RGS1	0	0.955384	0.103	0.005	0	Fibroblast_DEmarkers_GranPat_vs_GranCon
CFH	0	-0.485706	0.659	0.822	0	Fibroblast_DEmarkers_GranPat_vs_GranCon
PTPRC	0	1.1341	0.134	0.008	0	Fibroblast_DEmarkers_GranPat_vs_GranCon
PRELP	0	-0.493084	0.226	0.393	0	Fibroblast_DEmarkers_GranPat_vs_GranCon
NUCKS1	0	-0.359901	0.587	0.747	0	Fibroblast_DEmarkers_GranPat_vs_GranCon
EPHX1	0	-0.663784	0.24	0.454	0	Fibroblast_DEmarkers_GranPat_vs_GranCon
H3F3A	0	-0.264883	0.771	0.877	0	Fibroblast_DEmarkers_GranPat_vs_GranCon
GREM2	0	-0.837976	0.094	0.284	0	Fibroblast_DEmarkers_GranPat_vs_GranCon
ID2	0	-0.716396	0.326	0.548	0	Fibroblast_DEmarkers_GranPat_vs_GranCon
OSR1	0	-0.454336	0.101	0.217	0	Fibroblast_DEmarkers_GranPat_vs_GranCon
RHOB	0	-0.516662	0.284	0.464	0	Fibroblast_DEmarkers_GranPat_vs_GranCon
ZFP36L2	0	-0.408471	0.778	0.887	0	Fibroblast_DEmarkers_GranPat_vs_GranCon
SPTBN1	0	-0.412425	0.415	0.571	0	Fibroblast_DEmarkers_GranPat_vs_GranCon
ANXA4	0	-0.411661	0.292	0.447	0	Fibroblast_DEmarkers_GranPat_vs_GranCon
TMSB10	0	0.508529	0.954	0.924	0	Fibroblast_DEmarkers_GranPat_vs_GranCon
TCF7L1	0	-0.364755	0.153	0.271	0	Fibroblast_DEmarkers_GranPat_vs_GranCon
ATOH8	0	-0.444666	0.03	0.157	0	Fibroblast_DEmarkers_GranPat_vs_GranCon
IL1R1	0	0.723068	0.41	0.294	0	Fibroblast_DEmarkers_GranPat_vs_GranCon
MARCO	0	1.05468	0.123	0.003	0	Fibroblast_DEmarkers_GranPat_vs_GranCon
INHBB	0	-0.518194	0.094	0.232	0	Fibroblast_DEmarkers_GranPat_vs_GranCon
CXCR4	0	1.11664	0.124	0.025	0	Fibroblast_DEmarkers_GranPat_vs_GranCon
FAP	0	0.7292	0.291	0.167	0	Fibroblast_DEmarkers_GranPat_vs_GranCon
CYBRD1	0	-0.508623	0.388	0.562	0	Fibroblast_DEmarkers_GranPat_vs_GranCon
STAT1	0	1.01744	0.348	0.183	0	Fibroblast_DEmarkers_GranPat_vs_GranCon
FN1	0	2.02177	0.728	0.57	0	Fibroblast_DEmarkers_GranPat_vs_GranCon
COL4A4	0	0.518978	0.115	0.012	0	Fibroblast_DEmarkers_GranPat_vs_GranCon
PID1	0	-0.580959	0.116	0.294	0	Fibroblast_DEmarkers_GranPat_vs_GranCon
ITM2C	0	-0.465105	0.173	0.326	0	Fibroblast_DEmarkers_GranPat_vs_GranCon
COL6A3	0	1.03709	0.726	0.687	0	Fibroblast_DEmarkers_GranPat_vs_GranCon
TWIST2	0	-0.58364	0.403	0.599	0	Fibroblast_DEmarkers_GranPat_vs_GranCon
TMEM43	0	-0.393893	0.238	0.375	0	Fibroblast_DEmarkers_GranPat_vs_GranCon
RBMS3	0	-0.401837	0.277	0.421	0	Fibroblast_DEmarkers_GranPat_vs_GranCon
RPL29	0	-0.300173	0.917	0.965	0	Fibroblast_DEmarkers_GranPat_vs_GranCon
ARL6IP5	0	-0.362831	0.592	0.739	0	Fibroblast_DEmarkers_GranPat_vs_GranCon
FOXP1	0	0.752438	0.288	0.148	0	Fibroblast_DEmarkers_GranPat_vs_GranCon
ROBO2	0	-0.374877	0.087	0.187	0	Fibroblast_DEmarkers_GranPat_vs_GranCon
CCDC80	0	0.624333	0.863	0.873	0	Fibroblast_DEmarkers_GranPat_vs_GranCon
ZBTB20	0	-0.573376	0.582	0.784	0	Fibroblast_DEmarkers_GranPat_vs_GranCon
PARP14	0	0.783368	0.288	0.174	0	Fibroblast_DEmarkers_GranPat_vs_GranCon
CNBP	0	-0.364066	0.457	0.626	0	Fibroblast_DEmarkers_GranPat_vs_GranCon
H1FX	0	-0.389574	0.366	0.533	0	Fibroblast_DEmarkers_GranPat_vs_GranCon
IL20RB	0	-0.292649	0.031	0.107	0	Fibroblast_DEmarkers_GranPat_vs_GranCon
PLOD2	0	0.569236	0.113	0.032	0	Fibroblast_DEmarkers_GranPat_vs_GranCon
MME	0	0.629342	0.153	0.033	0	Fibroblast_DEmarkers_GranPat_vs_GranCon
EIF4A2	0	-0.366555	0.377	0.55	0	Fibroblast_DEmarkers_GranPat_vs_GranCon
APOD	0	-0.639499	0.687	0.85	0	Fibroblast_DEmarkers_GranPat_vs_GranCon
RPL35A	0	-0.28424	0.831	0.927	0	Fibroblast_DEmarkers_GranPat_vs_GranCon
LRPAP1	0	-0.31116	0.256	0.4	0	Fibroblast_DEmarkers_GranPat_vs_GranCon
MRFAP1	0	-0.360862	0.316	0.471	0	Fibroblast_DEmarkers_GranPat_vs_GranCon
C1QTNF7	0	-0.561529	0.048	0.194	0	Fibroblast_DEmarkers_GranPat_vs_GranCon
FGFBP2	0	-0.824726	0.036	0.169	0	Fibroblast_DEmarkers_GranPat_vs_GranCon
LAP3	0	0.934241	0.316	0.164	0	Fibroblast_DEmarkers_GranPat_vs_GranCon
SLIT2	0	-0.600177	0.147	0.32	0	Fibroblast_DEmarkers_GranPat_vs_GranCon
SOD3	0	-1.00507	0.538	0.816	0	Fibroblast_DEmarkers_GranPat_vs_GranCon
CXCL9	0	2.84764	0.235	0.01	0	Fibroblast_DEmarkers_GranPat_vs_GranCon
CCNI	0	-0.446602	0.543	0.715	0	Fibroblast_DEmarkers_GranPat_vs_GranCon
SPP1	0	2.91264	0.303	0.001	0	Fibroblast_DEmarkers_GranPat_vs_GranCon
ADH5	0	-0.369658	0.251	0.392	0	Fibroblast_DEmarkers_GranPat_vs_GranCon
ADH1B	0	-0.868656	0.252	0.491	0	Fibroblast_DEmarkers_GranPat_vs_GranCon
DKK2	0	-0.578352	0.16	0.335	0	Fibroblast_DEmarkers_GranPat_vs_GranCon
SNHG8	0	-0.5608	0.319	0.525	0	Fibroblast_DEmarkers_GranPat_vs_GranCon
PRSS12	0	-0.386226	0.057	0.157	0	Fibroblast_DEmarkers_GranPat_vs_GranCon
SPRY1	0	-0.590753	0.334	0.52	0	Fibroblast_DEmarkers_GranPat_vs_GranCon
RPS3A	0	-0.293684	0.884	0.953	0	Fibroblast_DEmarkers_GranPat_vs_GranCon
SFRP2	0	-1.15799	0.468	0.632	0	Fibroblast_DEmarkers_GranPat_vs_GranCon
IRX2	0	-0.415453	0.149	0.273	0	Fibroblast_DEmarkers_GranPat_vs_GranCon
IRX1	0	-0.419672	0.083	0.206	0	Fibroblast_DEmarkers_GranPat_vs_GranCon
SELENOP	0	-0.683077	0.519	0.754	0	Fibroblast_DEmarkers_GranPat_vs_GranCon
PIK3R1	0	-0.798761	0.413	0.68	0	Fibroblast_DEmarkers_GranPat_vs_GranCon
MAP1B	0	-0.420335	0.32	0.453	0	Fibroblast_DEmarkers_GranPat_vs_GranCon
FOXD1	0	-0.381285	0.062	0.156	0	Fibroblast_DEmarkers_GranPat_vs_GranCon
PAM	0	-0.596136	0.352	0.547	0	Fibroblast_DEmarkers_GranPat_vs_GranCon
EPB41L4A-AS1	0	-0.423424	0.205	0.344	0	Fibroblast_DEmarkers_GranPat_vs_GranCon
CXCL14	0	-0.407361	0.83	0.937	0	Fibroblast_DEmarkers_GranPat_vs_GranCon
CD14	0	0.833262	0.129	0.048	0	Fibroblast_DEmarkers_GranPat_vs_GranCon
TAF7	0	-0.351365	0.206	0.348	0	Fibroblast_DEmarkers_GranPat_vs_GranCon
CD74	0	2.36413	0.611	0.235	0	Fibroblast_DEmarkers_GranPat_vs_GranCon
SLIT3	0	-0.851109	0.383	0.645	0	Fibroblast_DEmarkers_GranPat_vs_GranCon
COL23A1	0	-0.467641	0.051	0.15	0	Fibroblast_DEmarkers_GranPat_vs_GranCon
RACK1	0	-0.281868	0.842	0.926	0	Fibroblast_DEmarkers_GranPat_vs_GranCon
TUBB2A	0	-0.356959	0.169	0.295	0	Fibroblast_DEmarkers_GranPat_vs_GranCon
NRN1	0	-0.365102	0.128	0.261	0	Fibroblast_DEmarkers_GranPat_vs_GranCon
F13A1	0	-0.538984	0.147	0.313	0	Fibroblast_DEmarkers_GranPat_vs_GranCon
MYLIP	0	-0.375154	0.209	0.356	0	Fibroblast_DEmarkers_GranPat_vs_GranCon
ID4	0	-0.616006	0.14	0.309	0	Fibroblast_DEmarkers_GranPat_vs_GranCon
IER3	0	-0.806089	0.365	0.57	0	Fibroblast_DEmarkers_GranPat_vs_GranCon
HLA-C	0	0.539331	0.874	0.852	0	Fibroblast_DEmarkers_GranPat_vs_GranCon
HLA-B	0	0.992309	0.935	0.853	0	Fibroblast_DEmarkers_GranPat_vs_GranCon
AIF1	0	0.834845	0.107	0.009	0	Fibroblast_DEmarkers_GranPat_vs_GranCon
DDAH2	0	-0.330346	0.177	0.3	0	Fibroblast_DEmarkers_GranPat_vs_GranCon
C6orf48	0	-0.388932	0.231	0.384	0	Fibroblast_DEmarkers_GranPat_vs_GranCon
TNXB	0	-0.477883	0.292	0.46	0	Fibroblast_DEmarkers_GranPat_vs_GranCon
HLA-DRA	0	2.64976	0.482	0.109	0	Fibroblast_DEmarkers_GranPat_vs_GranCon
HLA-DRB5	0	1.53882	0.249	0.067	0	Fibroblast_DEmarkers_GranPat_vs_GranCon
HLA-DRB1	0	2.17852	0.435	0.102	0	Fibroblast_DEmarkers_GranPat_vs_GranCon
HLA-DQA1	0	1.90117	0.272	0.025	0	Fibroblast_DEmarkers_GranPat_vs_GranCon
HLA-DQB1	0	1.70372	0.248	0.036	0	Fibroblast_DEmarkers_GranPat_vs_GranCon
PSMB9	0	0.820687	0.36	0.241	0	Fibroblast_DEmarkers_GranPat_vs_GranCon
HLA-DMA	0	0.771865	0.121	0.025	0	Fibroblast_DEmarkers_GranPat_vs_GranCon
HLA-DPA1	0	1.7554	0.315	0.07	0	Fibroblast_DEmarkers_GranPat_vs_GranCon
HLA-DPB1	0	2.08275	0.417	0.154	0	Fibroblast_DEmarkers_GranPat_vs_GranCon
RPL10A	0	-0.358585	0.778	0.894	0	Fibroblast_DEmarkers_GranPat_vs_GranCon
PIM1	0	0.678918	0.191	0.084	0	Fibroblast_DEmarkers_GranPat_vs_GranCon
HSP90AB1	0	-0.380276	0.753	0.868	0	Fibroblast_DEmarkers_GranPat_vs_GranCon
COL21A1	0	-0.439613	0.061	0.169	0	Fibroblast_DEmarkers_GranPat_vs_GranCon
DST	0	-0.433981	0.419	0.564	0	Fibroblast_DEmarkers_GranPat_vs_GranCon
EEF1A1	0	-0.315159	0.995	0.998	0	Fibroblast_DEmarkers_GranPat_vs_GranCon
HMGN3	0	-0.331326	0.301	0.444	0	Fibroblast_DEmarkers_GranPat_vs_GranCon
TBX18	0	-0.486717	0.092	0.215	0	Fibroblast_DEmarkers_GranPat_vs_GranCon
REV3L	0	-0.447858	0.327	0.473	0	Fibroblast_DEmarkers_GranPat_vs_GranCon
MAN1A1	0	-0.489601	0.286	0.448	0	Fibroblast_DEmarkers_GranPat_vs_GranCon
PERP	0	-0.715043	0.208	0.41	0	Fibroblast_DEmarkers_GranPat_vs_GranCon
SYNE1	0	-0.569795	0.284	0.462	0	Fibroblast_DEmarkers_GranPat_vs_GranCon
SOD2	0	0.507874	0.661	0.55	0	Fibroblast_DEmarkers_GranPat_vs_GranCon
ACTB	0	0.296141	0.978	0.97	0	Fibroblast_DEmarkers_GranPat_vs_GranCon
MEOX2	0	-0.417909	0.099	0.215	0	Fibroblast_DEmarkers_GranPat_vs_GranCon
TWIST1	0	-0.632921	0.38	0.616	0	Fibroblast_DEmarkers_GranPat_vs_GranCon
TOMM7	0	-0.359908	0.607	0.755	0	Fibroblast_DEmarkers_GranPat_vs_GranCon
FKBP9	0	-0.442624	0.326	0.463	0	Fibroblast_DEmarkers_GranPat_vs_GranCon
SBDS	0	-0.429148	0.255	0.399	0	Fibroblast_DEmarkers_GranPat_vs_GranCon
HSPB1	0	-0.428065	0.597	0.768	0	Fibroblast_DEmarkers_GranPat_vs_GranCon
SEMA3C	0	0.82725	0.269	0.158	0	Fibroblast_DEmarkers_GranPat_vs_GranCon
SEMA3D	0	-0.456461	0.058	0.183	0	Fibroblast_DEmarkers_GranPat_vs_GranCon
STEAP4	0	0.835262	0.243	0.119	0	Fibroblast_DEmarkers_GranPat_vs_GranCon
SERPINE1	0	1.07814	0.178	0.061	0	Fibroblast_DEmarkers_GranPat_vs_GranCon
PTN	0	-0.501313	0.286	0.444	0	Fibroblast_DEmarkers_GranPat_vs_GranCon
EPHB6	0	-0.459175	0.066	0.19	0	Fibroblast_DEmarkers_GranPat_vs_GranCon
CD99	0	-0.320669	0.714	0.848	0	Fibroblast_DEmarkers_GranPat_vs_GranCon
XG	0	-0.392897	0.16	0.276	0	Fibroblast_DEmarkers_GranPat_vs_GranCon
TMSB4X	0	0.730384	0.974	0.956	0	Fibroblast_DEmarkers_GranPat_vs_GranCon
SAT1	0	1.06894	0.585	0.44	0	Fibroblast_DEmarkers_GranPat_vs_GranCon
TIMP1	0	2.1888	0.883	0.811	0	Fibroblast_DEmarkers_GranPat_vs_GranCon
MAGED2	0	-0.36683	0.24	0.388	0	Fibroblast_DEmarkers_GranPat_vs_GranCon
RPS4X	0	-0.281055	0.941	0.979	0	Fibroblast_DEmarkers_GranPat_vs_GranCon
ARMCX1	0	-0.327591	0.102	0.217	0	Fibroblast_DEmarkers_GranPat_vs_GranCon
TSC22D3	0	-0.541926	0.471	0.684	0	Fibroblast_DEmarkers_GranPat_vs_GranCon
PGRMC1	0	-0.347474	0.362	0.511	0	Fibroblast_DEmarkers_GranPat_vs_GranCon
FHL1	0	-0.834393	0.27	0.498	0	Fibroblast_DEmarkers_GranPat_vs_GranCon
RPL10	0	-0.288751	0.978	0.993	0	Fibroblast_DEmarkers_GranPat_vs_GranCon
CTSB	0	1.37394	0.569	0.358	0	Fibroblast_DEmarkers_GranPat_vs_GranCon
PDGFRL	0	-0.468604	0.25	0.382	0	Fibroblast_DEmarkers_GranPat_vs_GranCon
PSD3	0	-0.394141	0.135	0.255	0	Fibroblast_DEmarkers_GranPat_vs_GranCon
SCARA5	0	-0.541433	0.167	0.299	0	Fibroblast_DEmarkers_GranPat_vs_GranCon
SFRP1	0	-0.829096	0.153	0.309	0	Fibroblast_DEmarkers_GranPat_vs_GranCon
PREX2	0	-0.358091	0.104	0.212	0	Fibroblast_DEmarkers_GranPat_vs_GranCon
SULF1	0	1.11359	0.169	0.023	0	Fibroblast_DEmarkers_GranPat_vs_GranCon
ZNF704	0	-0.594125	0.151	0.333	0	Fibroblast_DEmarkers_GranPat_vs_GranCon
FABP5	0	0.831492	0.226	0.106	0	Fibroblast_DEmarkers_GranPat_vs_GranCon
RUNX1T1	0	-0.405064	0.288	0.432	0	Fibroblast_DEmarkers_GranPat_vs_GranCon
SDC2	0	-0.335314	0.29	0.438	0	Fibroblast_DEmarkers_GranPat_vs_GranCon
MATN2	0	-0.340453	0.071	0.174	0	Fibroblast_DEmarkers_GranPat_vs_GranCon
OSR2	0	-0.788816	0.235	0.465	0	Fibroblast_DEmarkers_GranPat_vs_GranCon
RGS22	0	-0.366257	0.06	0.153	0	Fibroblast_DEmarkers_GranPat_vs_GranCon
CTHRC1	0	1.20135	0.508	0.288	0	Fibroblast_DEmarkers_GranPat_vs_GranCon
RPL8	0	-0.364501	0.893	0.958	0	Fibroblast_DEmarkers_GranPat_vs_GranCon
ENHO	0	-0.710519	0.054	0.231	0	Fibroblast_DEmarkers_GranPat_vs_GranCon
CNTFR	0	-0.364669	0.037	0.132	0	Fibroblast_DEmarkers_GranPat_vs_GranCon
IL11RA	0	-0.383296	0.195	0.327	0	Fibroblast_DEmarkers_GranPat_vs_GranCon
RECK	0	-0.456164	0.173	0.307	0	Fibroblast_DEmarkers_GranPat_vs_GranCon
MAMDC2	0	-0.805014	0.083	0.294	0	Fibroblast_DEmarkers_GranPat_vs_GranCon
GAS1	0	-0.400784	0.366	0.531	0	Fibroblast_DEmarkers_GranPat_vs_GranCon
FBP1	0	1.54428	0.168	0.005	0	Fibroblast_DEmarkers_GranPat_vs_GranCon
KLF4	0	-0.411324	0.326	0.467	0	Fibroblast_DEmarkers_GranPat_vs_GranCon
SVEP1	0	-0.463548	0.199	0.325	0	Fibroblast_DEmarkers_GranPat_vs_GranCon
TNC	0	1.91208	0.338	0.091	0	Fibroblast_DEmarkers_GranPat_vs_GranCon
GSN	0	-1.28736	0.796	0.973	0	Fibroblast_DEmarkers_GranPat_vs_GranCon
PRRX2	0	-0.572331	0.353	0.549	0	Fibroblast_DEmarkers_GranPat_vs_GranCon
LAMC3	0	-0.4506	0.069	0.192	0	Fibroblast_DEmarkers_GranPat_vs_GranCon
SNHG7	0	-0.453393	0.236	0.402	0	Fibroblast_DEmarkers_GranPat_vs_GranCon
PTGDS	0	-0.658856	0.507	0.666	0	Fibroblast_DEmarkers_GranPat_vs_GranCon
TUBB4B	0	-0.3465	0.327	0.485	0	Fibroblast_DEmarkers_GranPat_vs_GranCon
IFITM3	0	0.432075	0.895	0.9	0	Fibroblast_DEmarkers_GranPat_vs_GranCon
RNH1	0	-0.335359	0.488	0.656	0	Fibroblast_DEmarkers_GranPat_vs_GranCon
TSPAN4	0	-0.395835	0.348	0.504	0	Fibroblast_DEmarkers_GranPat_vs_GranCon
CD81	0	-0.617495	0.825	0.95	0	Fibroblast_DEmarkers_GranPat_vs_GranCon
CDKN1C	0	-0.564705	0.279	0.478	0	Fibroblast_DEmarkers_GranPat_vs_GranCon
DKK3	0	-0.508215	0.155	0.301	0	Fibroblast_DEmarkers_GranPat_vs_GranCon
CAT	0	-0.354272	0.143	0.261	0	Fibroblast_DEmarkers_GranPat_vs_GranCon
C11orf96	0	0.962899	0.457	0.311	0	Fibroblast_DEmarkers_GranPat_vs_GranCon
FTH1	0	0.67343	0.992	0.986	0	Fibroblast_DEmarkers_GranPat_vs_GranCon
SCGB1D2	0	-0.434506	0.026	0.106	0	Fibroblast_DEmarkers_GranPat_vs_GranCon
SCGB2A2	0	-1.04879	0.112	0.29	0	Fibroblast_DEmarkers_GranPat_vs_GranCon
AHNAK	0	-0.612686	0.672	0.866	0	Fibroblast_DEmarkers_GranPat_vs_GranCon
LRRN4CL	0	-0.41588	0.196	0.337	0	Fibroblast_DEmarkers_GranPat_vs_GranCon
ARL2	0	-0.31952	0.29	0.428	0	Fibroblast_DEmarkers_GranPat_vs_GranCon
NEAT1	0	0.520955	0.891	0.861	0	Fibroblast_DEmarkers_GranPat_vs_GranCon
CTSF	0	-0.413516	0.228	0.376	0	Fibroblast_DEmarkers_GranPat_vs_GranCon
GSTP1	0	-0.270232	0.603	0.749	0	Fibroblast_DEmarkers_GranPat_vs_GranCon
PRSS23	0	1.75549	0.447	0.123	0	Fibroblast_DEmarkers_GranPat_vs_GranCon
CTSC	0	1.10445	0.341	0.152	0	Fibroblast_DEmarkers_GranPat_vs_GranCon
ANGPTL5	0	-0.615448	0.116	0.276	0	Fibroblast_DEmarkers_GranPat_vs_GranCon
CRYAB	0	-0.624714	0.3	0.488	0	Fibroblast_DEmarkers_GranPat_vs_GranCon
ZBTB16	0	-0.406389	0.066	0.182	0	Fibroblast_DEmarkers_GranPat_vs_GranCon
NNMT	0	0.747702	0.644	0.598	0	Fibroblast_DEmarkers_GranPat_vs_GranCon
H2AFX	0	-0.372398	0.132	0.261	0	Fibroblast_DEmarkers_GranPat_vs_GranCon
THY1	0	0.632038	0.559	0.415	0	Fibroblast_DEmarkers_GranPat_vs_GranCon
VIM	0	-0.515873	0.986	0.997	0	Fibroblast_DEmarkers_GranPat_vs_GranCon
SVIL	0	-0.700562	0.223	0.44	0	Fibroblast_DEmarkers_GranPat_vs_GranCon
SRGN	0	1.71825	0.241	0.021	0	Fibroblast_DEmarkers_GranPat_vs_GranCon
DDIT4	0	-0.324338	0.223	0.361	0	Fibroblast_DEmarkers_GranPat_vs_GranCon
PLAU	0	0.521533	0.124	0.036	0	Fibroblast_DEmarkers_GranPat_vs_GranCon
KAT6B	0	-0.362893	0.146	0.265	0	Fibroblast_DEmarkers_GranPat_vs_GranCon
PLAC9	0	-0.601906	0.55	0.762	0	Fibroblast_DEmarkers_GranPat_vs_GranCon
ADIRF	0	-1.25406	0.368	0.732	0	Fibroblast_DEmarkers_GranPat_vs_GranCon
GFRA1	0	-0.5353	0.176	0.344	0	Fibroblast_DEmarkers_GranPat_vs_GranCon
EMX2OS	0	-0.393194	0.109	0.229	0	Fibroblast_DEmarkers_GranPat_vs_GranCon
EMX2	0	-0.520622	0.177	0.339	0	Fibroblast_DEmarkers_GranPat_vs_GranCon
RAB11FIP2	0	-0.391736	0.134	0.255	0	Fibroblast_DEmarkers_GranPat_vs_GranCon
CD9	0	-0.868902	0.63	0.851	0	Fibroblast_DEmarkers_GranPat_vs_GranCon
C12orf57	0	-0.409327	0.558	0.741	0	Fibroblast_DEmarkers_GranPat_vs_GranCon
C1S	0	0.532659	0.729	0.731	0	Fibroblast_DEmarkers_GranPat_vs_GranCon
A2M	0	0.756062	0.18	0.08	0	Fibroblast_DEmarkers_GranPat_vs_GranCon
SSPN	0	-0.849514	0.279	0.543	0	Fibroblast_DEmarkers_GranPat_vs_GranCon
TUBA1A	0	-0.512614	0.373	0.556	0	Fibroblast_DEmarkers_GranPat_vs_GranCon
KRT1	0	-1.49214	0.1	0.232	0	Fibroblast_DEmarkers_GranPat_vs_GranCon
HOXC8	0	-0.331543	0.066	0.166	0	Fibroblast_DEmarkers_GranPat_vs_GranCon
DCD	0	-1.18344	0.146	0.39	0	Fibroblast_DEmarkers_GranPat_vs_GranCon
DDIT3	0	-0.293088	0.092	0.196	0	Fibroblast_DEmarkers_GranPat_vs_GranCon
WIF1	0	-1.1783	0.032	0.208	0	Fibroblast_DEmarkers_GranPat_vs_GranCon
LYZ	0	4.00875	0.431	0.013	0	Fibroblast_DEmarkers_GranPat_vs_GranCon
AC020656.1	0	1.87607	0.186	0.003	0	Fibroblast_DEmarkers_GranPat_vs_GranCon
TSPAN8	0	-0.444422	0.062	0.171	0	Fibroblast_DEmarkers_GranPat_vs_GranCon
LUM	0	1.15299	0.777	0.596	0	Fibroblast_DEmarkers_GranPat_vs_GranCon
DCN	0	-0.559287	0.938	0.973	0	Fibroblast_DEmarkers_GranPat_vs_GranCon
PEBP1	0	-0.478426	0.586	0.778	0	Fibroblast_DEmarkers_GranPat_vs_GranCon
UBC	0	-0.373048	0.75	0.865	0	Fibroblast_DEmarkers_GranPat_vs_GranCon
SAP18	0	-0.383518	0.447	0.615	0	Fibroblast_DEmarkers_GranPat_vs_GranCon
SGCG	0	-0.434239	0.027	0.153	0	Fibroblast_DEmarkers_GranPat_vs_GranCon
TNFRSF19	0	-0.319903	0.043	0.127	0	Fibroblast_DEmarkers_GranPat_vs_GranCon
POSTN	0	0.952142	0.29	0.153	0	Fibroblast_DEmarkers_GranPat_vs_GranCon
TSC22D1	0	-0.542697	0.225	0.413	0	Fibroblast_DEmarkers_GranPat_vs_GranCon
ESD	0	-0.332813	0.319	0.461	0	Fibroblast_DEmarkers_GranPat_vs_GranCon
INTS6	0	-0.381682	0.333	0.514	0	Fibroblast_DEmarkers_GranPat_vs_GranCon
KCTD12	0	-0.436033	0.284	0.447	0	Fibroblast_DEmarkers_GranPat_vs_GranCon
F10	0	-0.671558	0.221	0.431	0	Fibroblast_DEmarkers_GranPat_vs_GranCon
LAMP1	0	-0.360069	0.415	0.565	0	Fibroblast_DEmarkers_GranPat_vs_GranCon
GAS6	0	-0.572283	0.235	0.425	0	Fibroblast_DEmarkers_GranPat_vs_GranCon
ANG	0	-0.36868	0.126	0.24	0	Fibroblast_DEmarkers_GranPat_vs_GranCon
RNASE1	0	0.970031	0.141	0.032	0	Fibroblast_DEmarkers_GranPat_vs_GranCon
EGLN3	0	0.712239	0.151	0.052	0	Fibroblast_DEmarkers_GranPat_vs_GranCon
NFKBIA	0	-0.684668	0.633	0.746	0	Fibroblast_DEmarkers_GranPat_vs_GranCon
RPS29	0	0.594571	0.792	0.794	0	Fibroblast_DEmarkers_GranPat_vs_GranCon
SAV1	0	-0.403251	0.228	0.367	0	Fibroblast_DEmarkers_GranPat_vs_GranCon
BMP4	0	-0.398441	0.088	0.189	0	Fibroblast_DEmarkers_GranPat_vs_GranCon
LGALS3	0	-0.542401	0.755	0.892	0	Fibroblast_DEmarkers_GranPat_vs_GranCon
HIF1A	0	0.792731	0.296	0.162	0	Fibroblast_DEmarkers_GranPat_vs_GranCon
HSPA2	0	-0.465612	0.087	0.226	0	Fibroblast_DEmarkers_GranPat_vs_GranCon
ZFP36L1	0	-0.319776	0.747	0.853	0	Fibroblast_DEmarkers_GranPat_vs_GranCon
GALNT16	0	-0.48231	0.087	0.228	0	Fibroblast_DEmarkers_GranPat_vs_GranCon
LTBP2	0	0.567729	0.192	0.073	0	Fibroblast_DEmarkers_GranPat_vs_GranCon
FOS	0	-0.436756	0.831	0.904	0	Fibroblast_DEmarkers_GranPat_vs_GranCon
FBLN5	0	-0.473946	0.347	0.513	0	Fibroblast_DEmarkers_GranPat_vs_GranCon
IFI27	0	0.941217	0.48	0.343	0	Fibroblast_DEmarkers_GranPat_vs_GranCon
WARS	0	0.747747	0.153	0.055	0	Fibroblast_DEmarkers_GranPat_vs_GranCon
MEG3	0	-0.574911	0.376	0.551	0	Fibroblast_DEmarkers_GranPat_vs_GranCon
CKB	0	-0.715544	0.162	0.368	0	Fibroblast_DEmarkers_GranPat_vs_GranCon
ZFYVE21	0	-0.367406	0.16	0.288	0	Fibroblast_DEmarkers_GranPat_vs_GranCon
NDN	0	-0.382323	0.258	0.409	0	Fibroblast_DEmarkers_GranPat_vs_GranCon
SNRPN	0	-0.323677	0.149	0.267	0	Fibroblast_DEmarkers_GranPat_vs_GranCon
B2M	0	0.961708	0.994	0.976	0	Fibroblast_DEmarkers_GranPat_vs_GranCon
C15orf48	0	1.23196	0.147	0.01	0	Fibroblast_DEmarkers_GranPat_vs_GranCon
EID1	0	-0.477221	0.664	0.852	0	Fibroblast_DEmarkers_GranPat_vs_GranCon
GLDN	0	-0.585366	0.147	0.325	0	Fibroblast_DEmarkers_GranPat_vs_GranCon
ANXA2	0	-0.417175	0.732	0.856	0	Fibroblast_DEmarkers_GranPat_vs_GranCon
RPL4	0	-0.348245	0.568	0.731	0	Fibroblast_DEmarkers_GranPat_vs_GranCon
IL16	0	-0.383211	0.081	0.188	0	Fibroblast_DEmarkers_GranPat_vs_GranCon
SLC9A3R2	0	-0.336078	0.112	0.219	0	Fibroblast_DEmarkers_GranPat_vs_GranCon
HCFC1R1	0	-0.365559	0.29	0.422	0	Fibroblast_DEmarkers_GranPat_vs_GranCon
IL32	0	1.10127	0.307	0.15	0	Fibroblast_DEmarkers_GranPat_vs_GranCon
VASN	0	-0.507287	0.245	0.393	0	Fibroblast_DEmarkers_GranPat_vs_GranCon
PPL	0	-0.397531	0.115	0.229	0	Fibroblast_DEmarkers_GranPat_vs_GranCon
C16orf45	0	-0.433927	0.153	0.297	0	Fibroblast_DEmarkers_GranPat_vs_GranCon
BCL7C	0	-0.381688	0.222	0.366	0	Fibroblast_DEmarkers_GranPat_vs_GranCon
TGFB1I1	0	-0.34865	0.22	0.359	0	Fibroblast_DEmarkers_GranPat_vs_GranCon
IRX5	0	-0.41836	0.067	0.188	0	Fibroblast_DEmarkers_GranPat_vs_GranCon
CES1	0	-0.714973	0.132	0.298	0	Fibroblast_DEmarkers_GranPat_vs_GranCon
MT2A	0	2.40173	0.804	0.616	0	Fibroblast_DEmarkers_GranPat_vs_GranCon
MT1G	0	1.58623	0.181	0.028	0	Fibroblast_DEmarkers_GranPat_vs_GranCon
MT1H	0	1.05733	0.104	0.005	0	Fibroblast_DEmarkers_GranPat_vs_GranCon
TPPP3	0	-0.512174	0.123	0.296	0	Fibroblast_DEmarkers_GranPat_vs_GranCon
COTL1	0	1.06974	0.227	0.088	0	Fibroblast_DEmarkers_GranPat_vs_GranCon
RPL13	0	-0.332798	0.937	0.975	0	Fibroblast_DEmarkers_GranPat_vs_GranCon
TNFSF12	0	-0.390332	0.172	0.309	0	Fibroblast_DEmarkers_GranPat_vs_GranCon
CD68	0	0.673699	0.194	0.093	0	Fibroblast_DEmarkers_GranPat_vs_GranCon
PMP22	0	-0.38162	0.646	0.814	0	Fibroblast_DEmarkers_GranPat_vs_GranCon
UBB	0	-0.331024	0.698	0.83	0	Fibroblast_DEmarkers_GranPat_vs_GranCon
RASD1	0	-0.415468	0.253	0.417	0	Fibroblast_DEmarkers_GranPat_vs_GranCon
ALDH3A2	0	-0.414096	0.109	0.236	0	Fibroblast_DEmarkers_GranPat_vs_GranCon
RAB34	0	-0.335076	0.354	0.507	0	Fibroblast_DEmarkers_GranPat_vs_GranCon
TMEM98	0	-0.391016	0.284	0.433	0	Fibroblast_DEmarkers_GranPat_vs_GranCon
CCL5	0	1.30024	0.145	0.009	0	Fibroblast_DEmarkers_GranPat_vs_GranCon
CCL4	0	1.29242	0.118	0.002	0	Fibroblast_DEmarkers_GranPat_vs_GranCon
RPL19	0	-0.262936	0.863	0.947	0	Fibroblast_DEmarkers_GranPat_vs_GranCon
IGFBP4	0	0.471771	0.782	0.745	0	Fibroblast_DEmarkers_GranPat_vs_GranCon
KRT10	0	-1.17814	0.472	0.652	0	Fibroblast_DEmarkers_GranPat_vs_GranCon
EIF1	0	-0.372831	0.862	0.942	0	Fibroblast_DEmarkers_GranPat_vs_GranCon
CAVIN1	0	-0.476291	0.548	0.736	0	Fibroblast_DEmarkers_GranPat_vs_GranCon
HEXIM1	0	-0.508668	0.234	0.413	0	Fibroblast_DEmarkers_GranPat_vs_GranCon
SGCA	0	-0.496982	0.083	0.219	0	Fibroblast_DEmarkers_GranPat_vs_GranCon
HLF	0	-0.298897	0.042	0.122	0	Fibroblast_DEmarkers_GranPat_vs_GranCon
AXIN2	0	-0.49217	0.088	0.22	0	Fibroblast_DEmarkers_GranPat_vs_GranCon
ABCA8	0	-0.576524	0.243	0.405	0	Fibroblast_DEmarkers_GranPat_vs_GranCon
H3F3B	0	-0.418992	0.841	0.93	0	Fibroblast_DEmarkers_GranPat_vs_GranCon
SPHK1	0	0.465513	0.109	0.017	0	Fibroblast_DEmarkers_GranPat_vs_GranCon
MXRA7	0	-0.400188	0.323	0.466	0	Fibroblast_DEmarkers_GranPat_vs_GranCon
APCDD1	0	-0.887734	0.231	0.499	0	Fibroblast_DEmarkers_GranPat_vs_GranCon
TCF4	0	-0.640238	0.605	0.807	0	Fibroblast_DEmarkers_GranPat_vs_GranCon
CCBE1	0	-0.376615	0.099	0.215	0	Fibroblast_DEmarkers_GranPat_vs_GranCon
CPXM1	0	0.383302	0.141	0.055	0	Fibroblast_DEmarkers_GranPat_vs_GranCon
ID1	0	-1.29917	0.24	0.558	0	Fibroblast_DEmarkers_GranPat_vs_GranCon
ASIP	0	-0.508862	0.05	0.166	0	Fibroblast_DEmarkers_GranPat_vs_GranCon
MAFB	0	-0.738426	0.4	0.623	0	Fibroblast_DEmarkers_GranPat_vs_GranCon
SNAI1	0	-0.345249	0.048	0.147	0	Fibroblast_DEmarkers_GranPat_vs_GranCon
GNAS	0	-0.334786	0.59	0.728	0	Fibroblast_DEmarkers_GranPat_vs_GranCon
ATP5F1E	0	0.523271	0.7	0.649	0	Fibroblast_DEmarkers_GranPat_vs_GranCon
PPDPF	0	-0.444489	0.31	0.466	0	Fibroblast_DEmarkers_GranPat_vs_GranCon
SLC2A4RG	0	-0.466835	0.265	0.437	0	Fibroblast_DEmarkers_GranPat_vs_GranCon
CFD	0	-1.03892	0.716	0.946	0	Fibroblast_DEmarkers_GranPat_vs_GranCon
CIRBP	0	-0.512921	0.624	0.812	0	Fibroblast_DEmarkers_GranPat_vs_GranCon
GADD45B	0	-0.693909	0.618	0.777	0	Fibroblast_DEmarkers_GranPat_vs_GranCon
AES	0	-0.447267	0.397	0.582	0	Fibroblast_DEmarkers_GranPat_vs_GranCon
NFIC	0	-0.604638	0.425	0.648	0	Fibroblast_DEmarkers_GranPat_vs_GranCon
EEF2	0	-0.299536	0.552	0.715	0	Fibroblast_DEmarkers_GranPat_vs_GranCon
PRDX2	0	-0.339545	0.302	0.457	0	Fibroblast_DEmarkers_GranPat_vs_GranCon
NFIX	0	-0.623478	0.411	0.62	0	Fibroblast_DEmarkers_GranPat_vs_GranCon
IER2	0	-0.454104	0.473	0.658	0	Fibroblast_DEmarkers_GranPat_vs_GranCon
FKBP8	0	-0.428015	0.328	0.509	0	Fibroblast_DEmarkers_GranPat_vs_GranCon
SCGB1B2P	0	-0.615265	0.034	0.145	0	Fibroblast_DEmarkers_GranPat_vs_GranCon
FXYD1	0	-0.888746	0.276	0.564	0	Fibroblast_DEmarkers_GranPat_vs_GranCon
KRTDAP	0	-1.4205	0.051	0.139	0	Fibroblast_DEmarkers_GranPat_vs_GranCon
DMKN	0	-1.38666	0.088	0.204	0	Fibroblast_DEmarkers_GranPat_vs_GranCon
TYROBP	0	1.57161	0.208	0.011	0	Fibroblast_DEmarkers_GranPat_vs_GranCon
FBXO17	0	-0.311839	0.079	0.176	0	Fibroblast_DEmarkers_GranPat_vs_GranCon
RPS16	0	-0.292049	0.887	0.946	0	Fibroblast_DEmarkers_GranPat_vs_GranCon
LTBP4	0	-0.995172	0.258	0.566	0	Fibroblast_DEmarkers_GranPat_vs_GranCon
FOSB	0	-0.463767	0.49	0.648	0	Fibroblast_DEmarkers_GranPat_vs_GranCon
NOP53	0	-0.476463	0.385	0.586	0	Fibroblast_DEmarkers_GranPat_vs_GranCon
SELENOW	0	-0.439669	0.493	0.687	0	Fibroblast_DEmarkers_GranPat_vs_GranCon
PPP1R15A	0	-0.476584	0.475	0.661	0	Fibroblast_DEmarkers_GranPat_vs_GranCon
FTL	0	0.472423	0.99	0.986	0	Fibroblast_DEmarkers_GranPat_vs_GranCon
RPL13A	0	-0.265467	0.906	0.961	0	Fibroblast_DEmarkers_GranPat_vs_GranCon
FCGRT	0	-0.45891	0.461	0.67	0	Fibroblast_DEmarkers_GranPat_vs_GranCon
RRAS	0	-0.316304	0.267	0.407	0	Fibroblast_DEmarkers_GranPat_vs_GranCon
MYADM	0	-0.545749	0.292	0.456	0	Fibroblast_DEmarkers_GranPat_vs_GranCon
RPS5	0	-0.336395	0.768	0.894	0	Fibroblast_DEmarkers_GranPat_vs_GranCon
RPS4Y1	0	-0.540095	0.068	0.173	0	Fibroblast_DEmarkers_GranPat_vs_GranCon
EMID1	0	-0.446473	0.104	0.218	0	Fibroblast_DEmarkers_GranPat_vs_GranCon
RPL3	0	-0.322115	0.845	0.934	0	Fibroblast_DEmarkers_GranPat_vs_GranCon
CYB5R3	0	-0.464314	0.388	0.543	0	Fibroblast_DEmarkers_GranPat_vs_GranCon
FBLN1	0	-1.07608	0.664	0.86	0	Fibroblast_DEmarkers_GranPat_vs_GranCon
SOD1	0	-0.390463	0.424	0.601	0	Fibroblast_DEmarkers_GranPat_vs_GranCon
RUNX1	0	0.705212	0.281	0.173	0	Fibroblast_DEmarkers_GranPat_vs_GranCon
MT-ND2	0	0.376829	0.95	0.93	0	Fibroblast_DEmarkers_GranPat_vs_GranCon
MT-CO1	0	0.80993	0.996	0.978	0	Fibroblast_DEmarkers_GranPat_vs_GranCon
MT-CO2	0	0.843153	0.999	0.981	0	Fibroblast_DEmarkers_GranPat_vs_GranCon
MT-ATP6	0	0.626285	0.992	0.97	0	Fibroblast_DEmarkers_GranPat_vs_GranCon
MT-CO3	0	0.421129	0.999	0.984	0	Fibroblast_DEmarkers_GranPat_vs_GranCon
MT-ND3	0	0.284547	0.961	0.903	0	Fibroblast_DEmarkers_GranPat_vs_GranCon
MT-ND4	0	0.461351	0.985	0.963	0	Fibroblast_DEmarkers_GranPat_vs_GranCon
MT-ND5	0	0.575339	0.882	0.824	0	Fibroblast_DEmarkers_GranPat_vs_GranCon
MT-ND6	0	1.12764	0.16	0.053	0	Fibroblast_DEmarkers_GranPat_vs_GranCon
CCL19	1.06621e-293	0.501053	0.263	0.147	2.94955e-298	Fibroblast_DEmarkers_GranPat_vs_GranCon
EIF4B	1.18241e-293	-0.325423	0.368	0.514	3.27102e-300	Fibroblast_DEmarkers_GranPat_vs_GranCon
PNKD	1.3008e-293	-0.310918	0.192	0.315	3.59853e-293	Fibroblast_DEmarkers_GranPat_vs_GranCon
FSCN1	1.33862e-293	-0.336984	0.171	0.289	3.70316e-295	Fibroblast_DEmarkers_GranPat_vs_GranCon
ARL3	1.52284e-293	-0.32933	0.185	0.307	4.21279e-294	Fibroblast_DEmarkers_GranPat_vs_GranCon
RAI2	1.6927e-293	-0.315039	0.106	0.207	4.68268e-290	Fibroblast_DEmarkers_GranPat_vs_GranCon
CRIP2	1.77463e-293	-0.327655	0.253	0.386	4.90933e-296	Fibroblast_DEmarkers_GranPat_vs_GranCon
ZNF503	1.83273e-293	-0.335561	0.189	0.314	5.07005e-298	Fibroblast_DEmarkers_GranPat_vs_GranCon
SNX7	1.9241e-293	-0.347761	0.165	0.28	5.32282e-289	Fibroblast_DEmarkers_GranPat_vs_GranCon
THRA	2.26544e-293	-0.323689	0.108	0.212	6.26712e-292	Fibroblast_DEmarkers_GranPat_vs_GranCon
PER3	2.37038e-293	-0.335471	0.129	0.239	6.55741e-290	Fibroblast_DEmarkers_GranPat_vs_GranCon
CLEC2A	2.65261e-293	-0.313713	0.032	0.104	7.33818e-295	Fibroblast_DEmarkers_GranPat_vs_GranCon
ADAMTS2	2.72244e-293	0.623149	0.231	0.131	7.53136e-293	Fibroblast_DEmarkers_GranPat_vs_GranCon
SERPINE2	3.28612e-293	1.06079	0.444	0.352	9.09072e-299	Fibroblast_DEmarkers_GranPat_vs_GranCon
CAPS	3.77992e-293	-0.304317	0.055	0.139	1.04568e-293	Fibroblast_DEmarkers_GranPat_vs_GranCon
FAM19A5	4.4206e-293	-0.252943	0.044	0.122	1.22291e-289	Fibroblast_DEmarkers_GranPat_vs_GranCon
COL3A1	4.5943e-293	0.465997	0.888	0.881	1.27097e-290	Fibroblast_DEmarkers_GranPat_vs_GranCon
CYTOR	4.74802e-293	0.606648	0.217	0.12	1.31349e-293	Fibroblast_DEmarkers_GranPat_vs_GranCon
RPL39	4.78244e-293	0.299341	0.953	0.958	1.32301e-297	Fibroblast_DEmarkers_GranPat_vs_GranCon
ADAM33	5.31908e-293	-0.336036	0.084	0.181	1.47147e-300	Fibroblast_DEmarkers_GranPat_vs_GranCon
KRT14	5.66396e-293	-0.552672	0.199	0.33	1.56688e-303	Fibroblast_DEmarkers_GranPat_vs_GranCon
IL17D	7.219e-293	-0.280418	0.049	0.13	1.99706e-293	Fibroblast_DEmarkers_GranPat_vs_GranCon
RPL7	7.44547e-293	-0.274636	0.744	0.866	2.05972e-291	Fibroblast_DEmarkers_GranPat_vs_GranCon
NENF	7.59183e-293	-0.307835	0.438	0.581	2.1002e-295	Fibroblast_DEmarkers_GranPat_vs_GranCon
CDKN2AIP	7.72736e-293	-0.289175	0.099	0.202	2.1377e-295	Fibroblast_DEmarkers_GranPat_vs_GranCon
IFRD1	7.93095e-293	-0.292911	0.285	0.425	2.19402e-294	Fibroblast_DEmarkers_GranPat_vs_GranCon
NID2	8.52679e-293	0.352298	0.134	0.053	2.35885e-288	Fibroblast_DEmarkers_GranPat_vs_GranCon
NTN1	1.14049e-292	-0.27097	0.05	0.13	3.15505e-288	Fibroblast_DEmarkers_GranPat_vs_GranCon
EDF1	1.92628e-292	-0.25325	0.462	0.613	5.32885e-288	Fibroblast_DEmarkers_GranPat_vs_GranCon
TMEM109	5.00372e-292	-0.306779	0.255	0.383	1.38423e-287	Fibroblast_DEmarkers_GranPat_vs_GranCon
LINC02381	1.13553e-291	-0.305342	0.086	0.181	3.14133e-287	Fibroblast_DEmarkers_GranPat_vs_GranCon
GNAI1	5.00263e-291	-0.319028	0.101	0.201	1.38393e-286	Fibroblast_DEmarkers_GranPat_vs_GranCon
VAMP2	1.11345e-289	-0.326607	0.195	0.317	3.08026e-285	Fibroblast_DEmarkers_GranPat_vs_GranCon
PCDH9	1.76837e-289	-0.34959	0.059	0.142	4.89202e-285	Fibroblast_DEmarkers_GranPat_vs_GranCon
C1orf198	3.35775e-289	-0.355377	0.122	0.227	9.28888e-285	Fibroblast_DEmarkers_GranPat_vs_GranCon
TMEM159	9.69242e-289	-0.328231	0.166	0.282	2.68131e-284	Fibroblast_DEmarkers_GranPat_vs_GranCon
SSC5D	2.51639e-288	-0.280953	0.067	0.155	6.96135e-284	Fibroblast_DEmarkers_GranPat_vs_GranCon
JUND	3.81122e-288	-0.279617	0.787	0.878	1.05434e-283	Fibroblast_DEmarkers_GranPat_vs_GranCon
BRD2	5.65682e-287	-0.253499	0.356	0.5	1.5649e-282	Fibroblast_DEmarkers_GranPat_vs_GranCon
CYS1	6.89856e-287	-0.280331	0.048	0.126	1.90842e-282	Fibroblast_DEmarkers_GranPat_vs_GranCon
APLP2	1.08388e-286	-0.305411	0.438	0.578	2.99845e-282	Fibroblast_DEmarkers_GranPat_vs_GranCon
KLF13	2.09578e-285	-0.347445	0.222	0.345	5.79777e-281	Fibroblast_DEmarkers_GranPat_vs_GranCon
RPL9	2.87365e-285	-0.255335	0.896	0.95	7.94965e-281	Fibroblast_DEmarkers_GranPat_vs_GranCon
TMEM9	2.96859e-285	-0.327224	0.191	0.309	8.2123e-281	Fibroblast_DEmarkers_GranPat_vs_GranCon
FABP4	3.17855e-285	0.698039	0.108	0.037	8.79314e-281	Fibroblast_DEmarkers_GranPat_vs_GranCon
TRMT112	4.82016e-285	-0.255011	0.465	0.616	1.33345e-280	Fibroblast_DEmarkers_GranPat_vs_GranCon
IGFBP5	2.00001e-284	-0.473857	0.546	0.689	5.53283e-280	Fibroblast_DEmarkers_GranPat_vs_GranCon
GNG11	7.60343e-283	-0.291721	0.356	0.494	2.10341e-278	Fibroblast_DEmarkers_GranPat_vs_GranCon
DYNLRB1	2.05191e-282	-0.252224	0.4	0.543	5.67641e-278	Fibroblast_DEmarkers_GranPat_vs_GranCon
LONRF1	4.14437e-282	-0.339623	0.107	0.206	1.1465e-277	Fibroblast_DEmarkers_GranPat_vs_GranCon
DEPP1	4.37654e-282	0.625913	0.1	0.032	1.21073e-277	Fibroblast_DEmarkers_GranPat_vs_GranCon
EIF3G	9.79395e-277	-0.266832	0.353	0.488	2.7094e-272	Fibroblast_DEmarkers_GranPat_vs_GranCon
PDLIM2	1.12972e-275	-0.318701	0.31	0.439	3.12526e-271	Fibroblast_DEmarkers_GranPat_vs_GranCon
SERTAD1	3.92508e-275	-0.336562	0.218	0.338	1.08583e-270	Fibroblast_DEmarkers_GranPat_vs_GranCon
TTC3	7.52862e-275	-0.32183	0.362	0.497	2.08272e-270	Fibroblast_DEmarkers_GranPat_vs_GranCon
ANTXR1	1.28882e-272	-0.36395	0.251	0.374	3.5654e-268	Fibroblast_DEmarkers_GranPat_vs_GranCon
NTAN1	9.48412e-272	-0.293297	0.203	0.321	2.62369e-267	Fibroblast_DEmarkers_GranPat_vs_GranCon
ELANE	9.88683e-272	-0.577199	0.065	0.147	2.73509e-267	Fibroblast_DEmarkers_GranPat_vs_GranCon
PTMS	1.58435e-271	-0.285208	0.523	0.667	4.38294e-267	Fibroblast_DEmarkers_GranPat_vs_GranCon
FIBIN	1.09929e-270	-0.430893	0.162	0.271	3.04107e-266	Fibroblast_DEmarkers_GranPat_vs_GranCon
RBFOX2	8.54305e-269	-0.32812	0.205	0.323	2.36335e-264	Fibroblast_DEmarkers_GranPat_vs_GranCon
WDR83OS	2.86861e-268	-0.275611	0.442	0.579	7.93573e-264	Fibroblast_DEmarkers_GranPat_vs_GranCon
NDFIP1	2.95185e-268	-0.323999	0.322	0.448	8.166e-264	Fibroblast_DEmarkers_GranPat_vs_GranCon
LEPROT	4.4886e-268	-0.303435	0.421	0.557	1.24173e-263	Fibroblast_DEmarkers_GranPat_vs_GranCon
BLVRB	1.08898e-267	-0.254824	0.247	0.373	3.01256e-263	Fibroblast_DEmarkers_GranPat_vs_GranCon
RPS15	1.14226e-266	-0.251802	0.905	0.95	3.15996e-262	Fibroblast_DEmarkers_GranPat_vs_GranCon
KIAA0930	1.9693e-266	-0.299972	0.248	0.372	5.44788e-262	Fibroblast_DEmarkers_GranPat_vs_GranCon
LPAR1	8.14152e-266	-0.313974	0.197	0.313	2.25227e-261	Fibroblast_DEmarkers_GranPat_vs_GranCon
EGFR	6.78626e-265	-0.333598	0.18	0.292	1.87735e-260	Fibroblast_DEmarkers_GranPat_vs_GranCon
LHFPL6	1.21833e-263	-0.295674	0.333	0.469	3.3704e-259	Fibroblast_DEmarkers_GranPat_vs_GranCon
TCF12	4.39656e-263	-0.319334	0.185	0.298	1.21626e-258	Fibroblast_DEmarkers_GranPat_vs_GranCon
ECM2	9.72207e-263	-0.362037	0.2	0.314	2.68951e-258	Fibroblast_DEmarkers_GranPat_vs_GranCon
BAD	1.36147e-262	-0.272741	0.239	0.361	3.76638e-258	Fibroblast_DEmarkers_GranPat_vs_GranCon
C1QTNF2	6.56351e-262	-0.278369	0.073	0.158	1.81573e-257	Fibroblast_DEmarkers_GranPat_vs_GranCon
EIF3L	1.97051e-261	-0.263867	0.314	0.444	5.45123e-257	Fibroblast_DEmarkers_GranPat_vs_GranCon
FAM198B	2.15767e-261	0.462385	0.155	0.073	5.96899e-257	Fibroblast_DEmarkers_GranPat_vs_GranCon
UBL3	9.94325e-261	-0.315108	0.25	0.371	2.7507e-256	Fibroblast_DEmarkers_GranPat_vs_GranCon
PLP2	5.49636e-260	-0.26581	0.2	0.316	1.52051e-255	Fibroblast_DEmarkers_GranPat_vs_GranCon
FST	7.34976e-260	-0.383253	0.145	0.249	2.03324e-255	Fibroblast_DEmarkers_GranPat_vs_GranCon
MFAP4	2.06128e-259	-0.381584	0.41	0.541	5.70233e-255	Fibroblast_DEmarkers_GranPat_vs_GranCon
RNF187	6.53158e-259	-0.270623	0.158	0.265	1.8069e-254	Fibroblast_DEmarkers_GranPat_vs_GranCon
COL18A1	4.66406e-258	-0.470427	0.246	0.362	1.29027e-253	Fibroblast_DEmarkers_GranPat_vs_GranCon
FXYD3	1.85851e-257	-0.379187	0.04	0.108	5.14137e-253	Fibroblast_DEmarkers_GranPat_vs_GranCon
CLEC11A	4.97397e-257	-0.309496	0.263	0.386	1.376e-252	Fibroblast_DEmarkers_GranPat_vs_GranCon
CPQ	5.68083e-257	-0.276927	0.347	0.482	1.57154e-252	Fibroblast_DEmarkers_GranPat_vs_GranCon
TCF7L2	7.21277e-257	-0.348572	0.292	0.419	1.99534e-252	Fibroblast_DEmarkers_GranPat_vs_GranCon
ALKAL2	1.44792e-256	-0.274893	0.041	0.111	4.00553e-252	Fibroblast_DEmarkers_GranPat_vs_GranCon
NKD2	1.84362e-256	-0.317922	0.061	0.14	5.10018e-252	Fibroblast_DEmarkers_GranPat_vs_GranCon
ADGRA2	5.41302e-256	-0.323414	0.203	0.316	1.49746e-251	Fibroblast_DEmarkers_GranPat_vs_GranCon
COL16A1	4.79924e-254	-0.33685	0.209	0.325	1.32766e-249	Fibroblast_DEmarkers_GranPat_vs_GranCon
CAPN2	2.00602e-252	-0.329107	0.244	0.361	5.54945e-248	Fibroblast_DEmarkers_GranPat_vs_GranCon
NR4A1	1.03882e-251	-0.379947	0.402	0.53	2.87378e-247	Fibroblast_DEmarkers_GranPat_vs_GranCon
MFGE8	1.60379e-251	-0.306145	0.373	0.501	4.43672e-247	Fibroblast_DEmarkers_GranPat_vs_GranCon
OLFM2	5.52189e-251	-0.437398	0.136	0.235	1.52758e-246	Fibroblast_DEmarkers_GranPat_vs_GranCon
CPNE3	1.07899e-250	-0.297978	0.277	0.4	2.98493e-246	Fibroblast_DEmarkers_GranPat_vs_GranCon
FBN1	1.29709e-250	0.622763	0.559	0.495	3.58827e-246	Fibroblast_DEmarkers_GranPat_vs_GranCon
DPT	1.95091e-249	-0.266761	0.498	0.65	5.397e-245	Fibroblast_DEmarkers_GranPat_vs_GranCon
LMCD1	2.07738e-249	0.703113	0.206	0.121	5.74687e-245	Fibroblast_DEmarkers_GranPat_vs_GranCon
ZNF608	2.07985e-249	-0.274779	0.068	0.148	5.75371e-245	Fibroblast_DEmarkers_GranPat_vs_GranCon
NOV	2.36483e-249	-0.412465	0.067	0.147	6.54208e-245	Fibroblast_DEmarkers_GranPat_vs_GranCon
TSPAN18	3.46233e-248	-0.281019	0.059	0.136	9.5782e-244	Fibroblast_DEmarkers_GranPat_vs_GranCon
CHN1	8.84701e-248	0.387265	0.114	0.045	2.44744e-243	Fibroblast_DEmarkers_GranPat_vs_GranCon
B4GALT1	2.57939e-247	0.606326	0.326	0.229	7.13564e-243	Fibroblast_DEmarkers_GranPat_vs_GranCon
MAF1	4.45231e-247	-0.254194	0.226	0.342	1.23169e-242	Fibroblast_DEmarkers_GranPat_vs_GranCon
PLSCR4	4.56056e-247	-0.392522	0.225	0.337	1.26163e-242	Fibroblast_DEmarkers_GranPat_vs_GranCon
ANXA1	2.21785e-246	-0.287065	0.731	0.83	6.13547e-242	Fibroblast_DEmarkers_GranPat_vs_GranCon
HAPLN3	4.75188e-246	0.426579	0.111	0.043	1.31456e-241	Fibroblast_DEmarkers_GranPat_vs_GranCon
CKS1B	1.66268e-245	-0.267101	0.167	0.273	4.59965e-241	Fibroblast_DEmarkers_GranPat_vs_GranCon
PFDN5	9.12926e-245	-0.253953	0.739	0.856	2.52552e-240	Fibroblast_DEmarkers_GranPat_vs_GranCon
TACC1	5.27448e-244	-0.289974	0.303	0.427	1.45913e-239	Fibroblast_DEmarkers_GranPat_vs_GranCon
KIAA1217	6.22133e-244	0.348487	0.116	0.047	1.72107e-239	Fibroblast_DEmarkers_GranPat_vs_GranCon
SRRM2	5.75936e-243	-0.314875	0.448	0.577	1.59327e-238	Fibroblast_DEmarkers_GranPat_vs_GranCon
AHNAK2	2.94145e-241	-0.327797	0.151	0.251	8.13722e-237	Fibroblast_DEmarkers_GranPat_vs_GranCon
ALDH1A1	2.04284e-240	-0.338576	0.136	0.234	5.65132e-236	Fibroblast_DEmarkers_GranPat_vs_GranCon
MUCL1	2.63504e-240	-0.398988	0.067	0.146	7.28956e-236	Fibroblast_DEmarkers_GranPat_vs_GranCon
SLPI	1.10271e-239	-0.649639	0.094	0.178	3.05054e-235	Fibroblast_DEmarkers_GranPat_vs_GranCon
COL5A2	7.36936e-238	0.623754	0.481	0.409	2.03866e-233	Fibroblast_DEmarkers_GranPat_vs_GranCon
IER5L	1.0904e-237	-0.261307	0.124	0.22	3.01648e-233	Fibroblast_DEmarkers_GranPat_vs_GranCon
SKI	2.15818e-237	-0.279742	0.207	0.318	5.97038e-233	Fibroblast_DEmarkers_GranPat_vs_GranCon
ASPH	1.37261e-236	-0.320198	0.317	0.439	3.7972e-232	Fibroblast_DEmarkers_GranPat_vs_GranCon
COL1A1	2.05861e-236	0.4817	0.906	0.919	5.69493e-232	Fibroblast_DEmarkers_GranPat_vs_GranCon
TFDP2	2.39059e-233	-0.268405	0.207	0.318	6.61334e-229	Fibroblast_DEmarkers_GranPat_vs_GranCon
MSX1	3.92895e-232	-0.267621	0.108	0.198	1.08691e-227	Fibroblast_DEmarkers_GranPat_vs_GranCon
ANGPTL1	1.60096e-231	-0.344232	0.18	0.287	4.4289e-227	Fibroblast_DEmarkers_GranPat_vs_GranCon
SH3D19	6.72444e-231	-0.325164	0.192	0.298	1.86025e-226	Fibroblast_DEmarkers_GranPat_vs_GranCon
NDUFS4	2.06195e-229	-0.252331	0.18	0.286	5.70419e-225	Fibroblast_DEmarkers_GranPat_vs_GranCon
LTBP3	7.47483e-228	-0.282544	0.192	0.299	2.06784e-223	Fibroblast_DEmarkers_GranPat_vs_GranCon
PHF3	7.85015e-228	-0.296837	0.212	0.322	2.17166e-223	Fibroblast_DEmarkers_GranPat_vs_GranCon
ADD3	3.30115e-227	-0.332359	0.324	0.44	9.1323e-223	Fibroblast_DEmarkers_GranPat_vs_GranCon
SFN	1.61448e-226	-0.369431	0.045	0.112	4.46629e-222	Fibroblast_DEmarkers_GranPat_vs_GranCon
AGAP1	9.10629e-225	-0.252527	0.081	0.161	2.51917e-220	Fibroblast_DEmarkers_GranPat_vs_GranCon
LRRC17	1.38203e-224	-0.321661	0.068	0.144	3.82326e-220	Fibroblast_DEmarkers_GranPat_vs_GranCon
TULP3	1.41166e-224	-0.257189	0.087	0.169	3.90523e-220	Fibroblast_DEmarkers_GranPat_vs_GranCon
FOSL2	2.93782e-224	0.667088	0.277	0.188	8.12719e-220	Fibroblast_DEmarkers_GranPat_vs_GranCon
PLEKHH2	3.10299e-224	-0.393446	0.235	0.345	8.58411e-220	Fibroblast_DEmarkers_GranPat_vs_GranCon
KITLG	4.11126e-224	-0.305643	0.122	0.213	1.13734e-219	Fibroblast_DEmarkers_GranPat_vs_GranCon
RPL35	5.38122e-223	-0.263536	0.837	0.909	1.48866e-218	Fibroblast_DEmarkers_GranPat_vs_GranCon
TYMP	7.8058e-223	0.682287	0.428	0.347	2.1594e-218	Fibroblast_DEmarkers_GranPat_vs_GranCon
LY6D	1.04815e-221	-0.586706	0.048	0.114	2.8996e-217	Fibroblast_DEmarkers_GranPat_vs_GranCon
CNTN1	1.06521e-221	-0.328821	0.119	0.209	2.9468e-217	Fibroblast_DEmarkers_GranPat_vs_GranCon
MPHOSPH8	2.78648e-221	-0.25888	0.23	0.343	7.70852e-217	Fibroblast_DEmarkers_GranPat_vs_GranCon
IFI16	9.65689e-221	0.531938	0.543	0.49	2.67148e-216	Fibroblast_DEmarkers_GranPat_vs_GranCon
CCND1	4.28769e-220	-0.27037	0.231	0.343	1.18615e-215	Fibroblast_DEmarkers_GranPat_vs_GranCon
IGSF10	5.19711e-220	-0.292255	0.081	0.16	1.43773e-215	Fibroblast_DEmarkers_GranPat_vs_GranCon
ABCA10	2.68903e-219	-0.384914	0.09	0.171	7.43893e-215	Fibroblast_DEmarkers_GranPat_vs_GranCon
PBX1	7.16354e-219	-0.290918	0.249	0.36	1.98172e-214	Fibroblast_DEmarkers_GranPat_vs_GranCon
CD34	1.57732e-218	-0.299429	0.19	0.296	4.36351e-214	Fibroblast_DEmarkers_GranPat_vs_GranCon
AR	3.93186e-218	-0.306411	0.096	0.178	1.08771e-213	Fibroblast_DEmarkers_GranPat_vs_GranCon
GMFG	1.35911e-217	0.496259	0.101	0.04	3.75983e-213	Fibroblast_DEmarkers_GranPat_vs_GranCon
AQP1	6.14084e-217	-0.327371	0.272	0.387	1.6988e-212	Fibroblast_DEmarkers_GranPat_vs_GranCon
VMP1	3.35205e-216	0.740167	0.44	0.364	9.27312e-212	Fibroblast_DEmarkers_GranPat_vs_GranCon
BMP1	5.30692e-216	0.408248	0.165	0.088	1.46811e-211	Fibroblast_DEmarkers_GranPat_vs_GranCon
C3	9.35434e-216	0.750423	0.457	0.388	2.58779e-211	Fibroblast_DEmarkers_GranPat_vs_GranCon
CEP126	4.33633e-215	-0.323684	0.157	0.253	1.1996e-210	Fibroblast_DEmarkers_GranPat_vs_GranCon
DNM1	4.37845e-214	-0.295323	0.169	0.267	1.21125e-209	Fibroblast_DEmarkers_GranPat_vs_GranCon
S100A4	4.25004e-212	0.254003	0.933	0.924	1.17573e-207	Fibroblast_DEmarkers_GranPat_vs_GranCon
TECR	1.6261e-210	-0.263281	0.187	0.288	4.49845e-206	Fibroblast_DEmarkers_GranPat_vs_GranCon
OAF	2.70483e-210	0.446965	0.209	0.125	7.48265e-206	Fibroblast_DEmarkers_GranPat_vs_GranCon
APP	2.5037e-209	-0.330426	0.359	0.476	6.92625e-205	Fibroblast_DEmarkers_GranPat_vs_GranCon
CEMIP2	6.98808e-209	0.541992	0.138	0.069	1.93318e-204	Fibroblast_DEmarkers_GranPat_vs_GranCon
IRS2	1.05263e-208	-0.264304	0.099	0.181	2.91198e-204	Fibroblast_DEmarkers_GranPat_vs_GranCon
C1R	2.59762e-207	0.385774	0.751	0.753	7.18606e-203	Fibroblast_DEmarkers_GranPat_vs_GranCon
DIO3OS	1.10425e-206	-0.264007	0.063	0.134	3.0548e-202	Fibroblast_DEmarkers_GranPat_vs_GranCon
METTL7A	3.50594e-205	-0.26379	0.229	0.339	9.69882e-201	Fibroblast_DEmarkers_GranPat_vs_GranCon
G0S2	5.27323e-205	0.641951	0.103	0.044	1.45879e-200	Fibroblast_DEmarkers_GranPat_vs_GranCon
PDGFD	5.89219e-205	-0.370639	0.138	0.228	1.63002e-200	Fibroblast_DEmarkers_GranPat_vs_GranCon
SYNGR1	2.0373e-204	-0.266355	0.098	0.178	5.636e-200	Fibroblast_DEmarkers_GranPat_vs_GranCon
MT1X	7.18223e-204	0.786813	0.626	0.591	1.98689e-199	Fibroblast_DEmarkers_GranPat_vs_GranCon
ARHGAP12	6.41628e-203	-0.254445	0.131	0.221	1.775e-198	Fibroblast_DEmarkers_GranPat_vs_GranCon
CGNL1	1.61658e-202	-0.313786	0.101	0.182	4.47209e-198	Fibroblast_DEmarkers_GranPat_vs_GranCon
APOL1	8.07428e-202	0.450832	0.128	0.062	2.23367e-197	Fibroblast_DEmarkers_GranPat_vs_GranCon
TMX4	1.37647e-201	-0.267989	0.266	0.376	3.80787e-197	Fibroblast_DEmarkers_GranPat_vs_GranCon
HTRA3	4.40889e-201	0.722454	0.247	0.166	1.21967e-196	Fibroblast_DEmarkers_GranPat_vs_GranCon
RARG	6.41108e-201	-0.277707	0.107	0.189	1.77356e-196	Fibroblast_DEmarkers_GranPat_vs_GranCon
HSPA1A	2.21054e-200	-0.302371	0.644	0.782	6.11522e-196	Fibroblast_DEmarkers_GranPat_vs_GranCon
POMP	1.08808e-199	0.598062	0.47	0.406	3.01005e-195	Fibroblast_DEmarkers_GranPat_vs_GranCon
ARL4C	1.67694e-198	0.624864	0.191	0.115	4.63909e-194	Fibroblast_DEmarkers_GranPat_vs_GranCon
SPATA6	2.15453e-198	-0.270759	0.092	0.169	5.96028e-194	Fibroblast_DEmarkers_GranPat_vs_GranCon
DAAM2	1.36592e-197	-0.28316	0.082	0.157	3.77868e-193	Fibroblast_DEmarkers_GranPat_vs_GranCon
SELENBP1	6.77217e-195	-0.254473	0.149	0.239	1.87345e-190	Fibroblast_DEmarkers_GranPat_vs_GranCon
ZNF385D	2.31738e-194	-0.259535	0.07	0.14	6.41079e-190	Fibroblast_DEmarkers_GranPat_vs_GranCon
TXNIP	5.81238e-194	-0.282589	0.714	0.845	1.60794e-189	Fibroblast_DEmarkers_GranPat_vs_GranCon
COMP	4.34271e-193	-1.03982	0.126	0.205	1.20137e-188	Fibroblast_DEmarkers_GranPat_vs_GranCon
CSGALNACT1	3.70078e-192	0.34003	0.154	0.083	1.02378e-187	Fibroblast_DEmarkers_GranPat_vs_GranCon
SLC20A1	4.18162e-192	0.622623	0.193	0.118	1.1568e-187	Fibroblast_DEmarkers_GranPat_vs_GranCon
SUSD6	1.24058e-191	0.356932	0.116	0.054	3.43195e-187	Fibroblast_DEmarkers_GranPat_vs_GranCon
MOB3B	4.66404e-191	-0.275522	0.078	0.149	1.29026e-186	Fibroblast_DEmarkers_GranPat_vs_GranCon
NOVA1	6.30737e-189	-0.300657	0.182	0.277	1.74487e-184	Fibroblast_DEmarkers_GranPat_vs_GranCon
ZNF106	1.75576e-188	-0.255493	0.247	0.352	4.85715e-184	Fibroblast_DEmarkers_GranPat_vs_GranCon
KANK2	3.51747e-188	-0.273653	0.224	0.324	9.73074e-184	Fibroblast_DEmarkers_GranPat_vs_GranCon
CTSL	4.3744e-188	0.651796	0.415	0.35	1.21013e-183	Fibroblast_DEmarkers_GranPat_vs_GranCon
KREMEN1	2.42844e-184	-0.28996	0.152	0.239	6.71803e-180	Fibroblast_DEmarkers_GranPat_vs_GranCon
SPON1	8.08436e-184	-0.335523	0.188	0.28	2.23646e-179	Fibroblast_DEmarkers_GranPat_vs_GranCon
ELL2	4.57511e-183	0.396324	0.114	0.054	1.26566e-178	Fibroblast_DEmarkers_GranPat_vs_GranCon
CTDSPL	7.09175e-183	-0.267136	0.181	0.273	1.96186e-178	Fibroblast_DEmarkers_GranPat_vs_GranCon
MEIS2	8.49477e-182	-0.331907	0.118	0.197	2.34999e-177	Fibroblast_DEmarkers_GranPat_vs_GranCon
PTPN13	2.10996e-181	-0.253504	0.109	0.188	5.83699e-177	Fibroblast_DEmarkers_GranPat_vs_GranCon
LIMCH1	2.12946e-180	-0.277624	0.106	0.184	5.89093e-176	Fibroblast_DEmarkers_GranPat_vs_GranCon
MFAP5	4.93053e-180	0.450694	0.386	0.29	1.36398e-175	Fibroblast_DEmarkers_GranPat_vs_GranCon
DYNC2LI1	5.94782e-180	-0.263822	0.106	0.183	1.6454e-175	Fibroblast_DEmarkers_GranPat_vs_GranCon
TNFRSF12A	2.95282e-178	0.397919	0.141	0.076	8.16868e-174	Fibroblast_DEmarkers_GranPat_vs_GranCon
GAPDH	7.99344e-178	0.352334	0.85	0.864	2.21131e-173	Fibroblast_DEmarkers_GranPat_vs_GranCon
PARD3B	5.03664e-177	-0.278985	0.108	0.185	1.39333e-172	Fibroblast_DEmarkers_GranPat_vs_GranCon
ADAMTS4	2.04292e-176	0.393929	0.104	0.047	5.65154e-172	Fibroblast_DEmarkers_GranPat_vs_GranCon
GNG12	1.06586e-175	-0.260277	0.28	0.382	2.94858e-171	Fibroblast_DEmarkers_GranPat_vs_GranCon
INHBA	7.86373e-175	0.533868	0.139	0.075	2.17542e-170	Fibroblast_DEmarkers_GranPat_vs_GranCon
HES1	7.91321e-171	-0.264755	0.378	0.497	2.18911e-166	Fibroblast_DEmarkers_GranPat_vs_GranCon
KRT15	1.18744e-169	-0.269301	0.046	0.102	3.28493e-165	Fibroblast_DEmarkers_GranPat_vs_GranCon
MT-ND4L	6.4178e-169	0.500824	0.558	0.499	1.77542e-164	Fibroblast_DEmarkers_GranPat_vs_GranCon
BHLHE40	1.34931e-168	0.531547	0.232	0.158	3.73273e-164	Fibroblast_DEmarkers_GranPat_vs_GranCon
OLFML1	4.14768e-168	-0.269327	0.182	0.27	1.14741e-163	Fibroblast_DEmarkers_GranPat_vs_GranCon
TSHZ2	9.23043e-168	0.362217	0.197	0.122	2.55351e-163	Fibroblast_DEmarkers_GranPat_vs_GranCon
MIR4435-2HG	2.03179e-167	0.474798	0.17	0.102	5.62074e-163	Fibroblast_DEmarkers_GranPat_vs_GranCon
EPSTI1	2.88559e-167	0.375904	0.116	0.058	7.9827e-163	Fibroblast_DEmarkers_GranPat_vs_GranCon
LRIG3	4.86186e-167	-0.252364	0.132	0.211	1.34498e-162	Fibroblast_DEmarkers_GranPat_vs_GranCon
ABRACL	1.15795e-166	0.292093	0.103	0.048	3.20335e-162	Fibroblast_DEmarkers_GranPat_vs_GranCon
UGCG	3.76572e-164	0.402588	0.184	0.114	1.04175e-159	Fibroblast_DEmarkers_GranPat_vs_GranCon
WISP2	8.06063e-163	0.524774	0.521	0.445	2.22989e-158	Fibroblast_DEmarkers_GranPat_vs_GranCon
CTGF	7.08114e-162	1.32783	0.467	0.434	1.95893e-157	Fibroblast_DEmarkers_GranPat_vs_GranCon
JUNB	4.79744e-161	-0.369068	0.821	0.853	1.32716e-156	Fibroblast_DEmarkers_GranPat_vs_GranCon
IFI6	2.36622e-160	0.661523	0.363	0.291	6.54592e-156	Fibroblast_DEmarkers_GranPat_vs_GranCon
HLA-A	2.71514e-160	0.49662	0.823	0.82	7.51116e-156	Fibroblast_DEmarkers_GranPat_vs_GranCon
TPM4	1.60401e-159	0.469575	0.523	0.478	4.43733e-155	Fibroblast_DEmarkers_GranPat_vs_GranCon
TFRC	3.11891e-159	0.550701	0.119	0.063	8.62814e-155	Fibroblast_DEmarkers_GranPat_vs_GranCon
CXCL3	4.78715e-159	-0.332181	0.078	0.145	1.32432e-154	Fibroblast_DEmarkers_GranPat_vs_GranCon
NPC2	2.91676e-158	0.409304	0.638	0.627	8.06892e-154	Fibroblast_DEmarkers_GranPat_vs_GranCon
SLC2A3	5.66247e-158	0.560979	0.437	0.371	1.56647e-153	Fibroblast_DEmarkers_GranPat_vs_GranCon
KRT5	1.07901e-154	-0.32681	0.096	0.166	2.98496e-150	Fibroblast_DEmarkers_GranPat_vs_GranCon
H1F0	1.69033e-151	-0.265222	0.185	0.27	4.67614e-147	Fibroblast_DEmarkers_GranPat_vs_GranCon
SULF2	6.58387e-151	0.362461	0.143	0.082	1.82136e-146	Fibroblast_DEmarkers_GranPat_vs_GranCon
SGK1	7.37706e-151	0.636834	0.256	0.188	2.04079e-146	Fibroblast_DEmarkers_GranPat_vs_GranCon
TAPBP	6.92951e-149	0.583969	0.277	0.207	1.91698e-144	Fibroblast_DEmarkers_GranPat_vs_GranCon
SH3BGRL3	7.43087e-149	0.417658	0.616	0.57	2.05568e-144	Fibroblast_DEmarkers_GranPat_vs_GranCon
GGT5	3.7561e-148	0.340736	0.264	0.181	1.03909e-143	Fibroblast_DEmarkers_GranPat_vs_GranCon
OLFML2A	1.21026e-147	-0.328661	0.106	0.175	3.34808e-143	Fibroblast_DEmarkers_GranPat_vs_GranCon
RGS16	2.13519e-145	-0.388607	0.343	0.44	5.90678e-141	Fibroblast_DEmarkers_GranPat_vs_GranCon
EPAS1	8.13019e-145	0.344522	0.114	0.06	2.24914e-140	Fibroblast_DEmarkers_GranPat_vs_GranCon
GBP2	1.1139e-144	0.553642	0.211	0.145	3.0815e-140	Fibroblast_DEmarkers_GranPat_vs_GranCon
BASP1	1.10152e-143	0.531947	0.367	0.301	3.04723e-139	Fibroblast_DEmarkers_GranPat_vs_GranCon
TAGLN	2.68356e-143	0.432196	0.24	0.167	7.4238e-139	Fibroblast_DEmarkers_GranPat_vs_GranCon
EDNRA	3.91291e-143	-0.373504	0.078	0.138	1.08247e-138	Fibroblast_DEmarkers_GranPat_vs_GranCon
ABL2	3.29262e-137	0.397018	0.171	0.11	9.10871e-133	Fibroblast_DEmarkers_GranPat_vs_GranCon
APBB1IP	2.74663e-135	0.385858	0.11	0.059	7.59827e-131	Fibroblast_DEmarkers_GranPat_vs_GranCon
OGN	8.71731e-134	-0.412848	0.106	0.17	2.41156e-129	Fibroblast_DEmarkers_GranPat_vs_GranCon
RASAL2	2.50699e-133	0.309712	0.113	0.061	6.93535e-129	Fibroblast_DEmarkers_GranPat_vs_GranCon
FAM107B	1.27279e-132	0.409156	0.206	0.141	3.52105e-128	Fibroblast_DEmarkers_GranPat_vs_GranCon
ISG15	1.78233e-132	0.681311	0.229	0.165	4.93063e-128	Fibroblast_DEmarkers_GranPat_vs_GranCon
ADAMTS5	3.98321e-132	0.517213	0.234	0.168	1.10192e-127	Fibroblast_DEmarkers_GranPat_vs_GranCon
SPARC	5.6325e-131	0.463773	0.749	0.772	1.55817e-126	Fibroblast_DEmarkers_GranPat_vs_GranCon
APOL6	9.88732e-131	0.478665	0.221	0.156	2.73523e-126	Fibroblast_DEmarkers_GranPat_vs_GranCon
HLA-E	1.13928e-130	0.422237	0.615	0.591	3.15171e-126	Fibroblast_DEmarkers_GranPat_vs_GranCon
MT1E	5.81176e-130	0.765828	0.531	0.521	1.60776e-125	Fibroblast_DEmarkers_GranPat_vs_GranCon
MEDAG	1.81382e-129	0.383626	0.187	0.125	5.01775e-125	Fibroblast_DEmarkers_GranPat_vs_GranCon
ATP13A3	8.32683e-129	0.377725	0.155	0.097	2.30353e-124	Fibroblast_DEmarkers_GranPat_vs_GranCon
CILP	1.06257e-126	0.383773	0.153	0.094	2.93949e-122	Fibroblast_DEmarkers_GranPat_vs_GranCon
CBX3	3.63547e-126	0.4715	0.345	0.282	1.00572e-121	Fibroblast_DEmarkers_GranPat_vs_GranCon
DIO2	1.17155e-125	0.885695	0.305	0.245	3.24099e-121	Fibroblast_DEmarkers_GranPat_vs_GranCon
GLIPR1	1.93957e-123	0.356457	0.115	0.065	5.36562e-119	Fibroblast_DEmarkers_GranPat_vs_GranCon
SLC1A3	8.99416e-123	0.362201	0.158	0.1	2.48814e-118	Fibroblast_DEmarkers_GranPat_vs_GranCon
APOC1	1.40803e-122	0.419997	0.132	0.077	3.89516e-118	Fibroblast_DEmarkers_GranPat_vs_GranCon
FAM20A	6.00915e-122	0.29006	0.138	0.083	1.66237e-117	Fibroblast_DEmarkers_GranPat_vs_GranCon
F3	1.83182e-121	0.327562	0.116	0.065	5.06756e-117	Fibroblast_DEmarkers_GranPat_vs_GranCon
IFI44L	1.29083e-119	0.550137	0.138	0.086	3.57097e-115	Fibroblast_DEmarkers_GranPat_vs_GranCon
LOXL2	3.48021e-118	0.449552	0.145	0.091	9.62765e-114	Fibroblast_DEmarkers_GranPat_vs_GranCon
PLAUR	4.36348e-116	0.524351	0.234	0.177	1.20711e-111	Fibroblast_DEmarkers_GranPat_vs_GranCon
TAP1	5.62655e-116	0.461403	0.146	0.093	1.55653e-111	Fibroblast_DEmarkers_GranPat_vs_GranCon
PDPN	1.49019e-115	0.460483	0.188	0.132	4.12247e-111	Fibroblast_DEmarkers_GranPat_vs_GranCon
TNFAIP6	4.29357e-115	-0.620495	0.17	0.241	1.18777e-110	Fibroblast_DEmarkers_GranPat_vs_GranCon
OSMR	2.57063e-114	0.328733	0.205	0.143	7.11138e-110	Fibroblast_DEmarkers_GranPat_vs_GranCon
LY96	2.84396e-114	0.330058	0.111	0.064	7.86753e-110	Fibroblast_DEmarkers_GranPat_vs_GranCon
DSP	2.91698e-112	-0.338024	0.057	0.105	8.06954e-108	Fibroblast_DEmarkers_GranPat_vs_GranCon
TNFSF13B	6.24189e-111	0.429686	0.187	0.129	1.72676e-106	Fibroblast_DEmarkers_GranPat_vs_GranCon
VGLL3	1.21278e-109	0.534734	0.313	0.259	3.35503e-105	Fibroblast_DEmarkers_GranPat_vs_GranCon
PSME2	2.39374e-108	0.546658	0.358	0.309	6.62203e-104	Fibroblast_DEmarkers_GranPat_vs_GranCon
RAI14	2.60549e-107	0.314053	0.153	0.099	7.20783e-103	Fibroblast_DEmarkers_GranPat_vs_GranCon
SPARCL1	4.5692e-107	-0.502467	0.392	0.468	1.26402e-102	Fibroblast_DEmarkers_GranPat_vs_GranCon
MDFIC	6.97489e-106	0.257015	0.137	0.085	1.92953e-101	Fibroblast_DEmarkers_GranPat_vs_GranCon
TGFB3	2.40797e-105	0.299116	0.116	0.069	6.66142e-101	Fibroblast_DEmarkers_GranPat_vs_GranCon
CA12	2.70992e-104	0.394306	0.118	0.072	7.49673e-100	Fibroblast_DEmarkers_GranPat_vs_GranCon
SLC39A14	1.15112e-103	0.410465	0.186	0.131	3.18447e-99	Fibroblast_DEmarkers_GranPat_vs_GranCon
EMILIN1	8.73923e-103	0.528609	0.34	0.287	2.41762e-98	Fibroblast_DEmarkers_GranPat_vs_GranCon
CTSH	2.62033e-97	0.477949	0.272	0.216	7.24888e-93	Fibroblast_DEmarkers_GranPat_vs_GranCon
GOLM1	1.04961e-96	0.349268	0.173	0.121	2.90363e-92	Fibroblast_DEmarkers_GranPat_vs_GranCon
VEGFA	1.17765e-96	0.541289	0.265	0.209	3.25786e-92	Fibroblast_DEmarkers_GranPat_vs_GranCon
TPM3	2.94247e-96	0.475973	0.463	0.426	8.14006e-92	Fibroblast_DEmarkers_GranPat_vs_GranCon
TNFSF10	3.26503e-95	0.49082	0.37	0.321	9.03237e-91	Fibroblast_DEmarkers_GranPat_vs_GranCon
HLA-F	3.59982e-95	0.38163	0.165	0.114	9.95855e-91	Fibroblast_DEmarkers_GranPat_vs_GranCon
CALU	3.3326e-94	0.431121	0.505	0.479	9.2193e-90	Fibroblast_DEmarkers_GranPat_vs_GranCon
PLEKHO1	4.05727e-94	0.37256	0.129	0.083	1.1224e-89	Fibroblast_DEmarkers_GranPat_vs_GranCon
LMO4	1.44684e-92	0.424193	0.42	0.38	4.00253e-88	Fibroblast_DEmarkers_GranPat_vs_GranCon
CXCL16	1.5159e-91	0.356989	0.12	0.076	4.19358e-87	Fibroblast_DEmarkers_GranPat_vs_GranCon
BZW1	5.18788e-90	0.391997	0.431	0.388	1.43518e-85	Fibroblast_DEmarkers_GranPat_vs_GranCon
FSTL1	1.60581e-89	0.35133	0.658	0.669	4.44233e-85	Fibroblast_DEmarkers_GranPat_vs_GranCon
LDHA	3.11975e-89	0.329762	0.663	0.664	8.63048e-85	Fibroblast_DEmarkers_GranPat_vs_GranCon
MMP11	6.49981e-89	0.720395	0.125	0.081	1.79811e-84	Fibroblast_DEmarkers_GranPat_vs_GranCon
RARRES3	1.67066e-88	0.448959	0.237	0.184	4.6217e-84	Fibroblast_DEmarkers_GranPat_vs_GranCon
SLC4A7	8.01794e-88	0.293788	0.152	0.104	2.21808e-83	Fibroblast_DEmarkers_GranPat_vs_GranCon
ACSL4	1.69421e-87	0.298977	0.138	0.092	4.68685e-83	Fibroblast_DEmarkers_GranPat_vs_GranCon
MCL1	2.28859e-87	0.470839	0.393	0.349	6.33116e-83	Fibroblast_DEmarkers_GranPat_vs_GranCon
COL5A3	7.79378e-87	0.256084	0.119	0.075	2.15607e-82	Fibroblast_DEmarkers_GranPat_vs_GranCon
ETS1	1.86308e-86	0.382579	0.188	0.137	5.15402e-82	Fibroblast_DEmarkers_GranPat_vs_GranCon
ARHGDIB	2.63359e-85	0.507351	0.17	0.124	7.28557e-81	Fibroblast_DEmarkers_GranPat_vs_GranCon
ARPC2	1.77351e-84	0.39086	0.57	0.556	4.90624e-80	Fibroblast_DEmarkers_GranPat_vs_GranCon
ERO1A	3.13307e-82	0.357889	0.128	0.085	8.66732e-78	Fibroblast_DEmarkers_GranPat_vs_GranCon
MYH9	1.11807e-81	0.427174	0.287	0.236	3.09303e-77	Fibroblast_DEmarkers_GranPat_vs_GranCon
CSTB	3.41302e-81	0.612882	0.484	0.461	9.44178e-77	Fibroblast_DEmarkers_GranPat_vs_GranCon
ENO1	5.58158e-81	0.48738	0.565	0.557	1.54409e-76	Fibroblast_DEmarkers_GranPat_vs_GranCon
GPCPD1	3.19468e-80	0.282585	0.114	0.074	8.83775e-76	Fibroblast_DEmarkers_GranPat_vs_GranCon
CRIP1	2.36884e-79	-0.345638	0.268	0.331	6.55316e-75	Fibroblast_DEmarkers_GranPat_vs_GranCon
SEC61G	1.46395e-78	0.415418	0.511	0.494	4.04987e-74	Fibroblast_DEmarkers_GranPat_vs_GranCon
HBB	2.4649e-78	-0.517427	0.193	0.262	6.81889e-74	Fibroblast_DEmarkers_GranPat_vs_GranCon
MALAT1	5.92444e-78	0.277401	0.994	0.993	1.63894e-73	Fibroblast_DEmarkers_GranPat_vs_GranCon
TGFBR2	1.51633e-76	0.370005	0.373	0.329	4.19477e-72	Fibroblast_DEmarkers_GranPat_vs_GranCon
VCAM1	1.63572e-76	0.429233	0.263	0.212	4.52505e-72	Fibroblast_DEmarkers_GranPat_vs_GranCon
COL14A1	4.56696e-76	-0.273381	0.33	0.395	1.2634e-71	Fibroblast_DEmarkers_GranPat_vs_GranCon
RNF213	5.04626e-75	0.476723	0.301	0.255	1.396e-70	Fibroblast_DEmarkers_GranPat_vs_GranCon
HEG1	8.50944e-75	0.275725	0.128	0.087	2.35405e-70	Fibroblast_DEmarkers_GranPat_vs_GranCon
MYL12A	5.05239e-74	0.35471	0.563	0.552	1.39769e-69	Fibroblast_DEmarkers_GranPat_vs_GranCon
NAMPT	1.76077e-73	0.511428	0.337	0.294	4.871e-69	Fibroblast_DEmarkers_GranPat_vs_GranCon
CDC42SE1	3.81154e-73	0.335073	0.116	0.078	1.05442e-68	Fibroblast_DEmarkers_GranPat_vs_GranCon
ETV6	2.37235e-72	0.278068	0.127	0.086	6.56287e-68	Fibroblast_DEmarkers_GranPat_vs_GranCon
CAPZA1	2.86595e-72	0.396632	0.275	0.227	7.92836e-68	Fibroblast_DEmarkers_GranPat_vs_GranCon
DDX21	1.37379e-71	0.392846	0.236	0.191	3.80045e-67	Fibroblast_DEmarkers_GranPat_vs_GranCon
BACH1	7.88249e-71	0.265279	0.124	0.084	2.18061e-66	Fibroblast_DEmarkers_GranPat_vs_GranCon
GJA1	2.86779e-70	0.397067	0.307	0.263	7.93346e-66	Fibroblast_DEmarkers_GranPat_vs_GranCon
EVL	2.96049e-70	0.37873	0.181	0.137	8.18991e-66	Fibroblast_DEmarkers_GranPat_vs_GranCon
ACKR3	4.7792e-70	0.485344	0.272	0.23	1.32212e-65	Fibroblast_DEmarkers_GranPat_vs_GranCon
CDH11	5.94664e-69	0.292804	0.35	0.301	1.64508e-64	Fibroblast_DEmarkers_GranPat_vs_GranCon
H2AFY	1.76834e-68	0.44259	0.271	0.227	4.89195e-64	Fibroblast_DEmarkers_GranPat_vs_GranCon
PRRX1	9.54695e-66	0.252955	0.627	0.649	2.64107e-61	Fibroblast_DEmarkers_GranPat_vs_GranCon
PLSCR1	2.49833e-65	0.338034	0.261	0.215	6.91139e-61	Fibroblast_DEmarkers_GranPat_vs_GranCon
APOL2	7.91235e-64	0.263664	0.102	0.068	2.18887e-59	Fibroblast_DEmarkers_GranPat_vs_GranCon
BST2	3.53554e-63	0.44017	0.268	0.219	9.78071e-59	Fibroblast_DEmarkers_GranPat_vs_GranCon
RAB13	3.95964e-62	0.386155	0.37	0.331	1.0954e-57	Fibroblast_DEmarkers_GranPat_vs_GranCon
CREM	7.21928e-62	0.629518	0.16	0.124	1.99714e-57	Fibroblast_DEmarkers_GranPat_vs_GranCon
ABCA1	1.60032e-60	0.362919	0.258	0.215	4.42712e-56	Fibroblast_DEmarkers_GranPat_vs_GranCon
ACTA2	7.43423e-60	0.531382	0.228	0.187	2.05661e-55	Fibroblast_DEmarkers_GranPat_vs_GranCon
FGF7	9.67674e-59	0.347813	0.328	0.289	2.67697e-54	Fibroblast_DEmarkers_GranPat_vs_GranCon
GALNT1	2.04582e-58	0.325032	0.201	0.161	5.65954e-54	Fibroblast_DEmarkers_GranPat_vs_GranCon
DYNLT1	1.3099e-56	0.398124	0.27	0.23	3.62371e-52	Fibroblast_DEmarkers_GranPat_vs_GranCon
PFN1	3.678e-56	0.271721	0.715	0.74	1.01748e-51	Fibroblast_DEmarkers_GranPat_vs_GranCon
ICAM1	2.35341e-55	0.382214	0.265	0.222	6.51048e-51	Fibroblast_DEmarkers_GranPat_vs_GranCon
GLRX	6.89369e-52	0.364098	0.177	0.141	1.90707e-47	Fibroblast_DEmarkers_GranPat_vs_GranCon
CASP4	1.68236e-51	0.338035	0.221	0.183	4.65409e-47	Fibroblast_DEmarkers_GranPat_vs_GranCon
SLC39A8	2.09001e-51	0.276992	0.111	0.08	5.7818e-47	Fibroblast_DEmarkers_GranPat_vs_GranCon
DRAM1	2.17027e-51	0.274997	0.113	0.08	6.00384e-47	Fibroblast_DEmarkers_GranPat_vs_GranCon
DAB2	6.25556e-49	0.311956	0.459	0.446	1.73054e-44	Fibroblast_DEmarkers_GranPat_vs_GranCon
LGALS3BP	9.34341e-48	0.378678	0.381	0.348	2.58476e-43	Fibroblast_DEmarkers_GranPat_vs_GranCon
XIST	1.27849e-47	0.264053	0.575	0.551	3.53682e-43	Fibroblast_DEmarkers_GranPat_vs_GranCon
ADAM10	1.48579e-47	0.259338	0.131	0.098	4.11029e-43	Fibroblast_DEmarkers_GranPat_vs_GranCon
EFHD2	4.43733e-47	0.352405	0.138	0.106	1.22754e-42	Fibroblast_DEmarkers_GranPat_vs_GranCon
PCOLCE	5.7591e-47	0.306394	0.627	0.669	1.5932e-42	Fibroblast_DEmarkers_GranPat_vs_GranCon
ARPC1B	9.26421e-47	0.334746	0.174	0.14	2.56285e-42	Fibroblast_DEmarkers_GranPat_vs_GranCon
NMT1	2.80545e-46	0.286479	0.174	0.139	7.76098e-42	Fibroblast_DEmarkers_GranPat_vs_GranCon
STEAP1	1.45796e-45	0.291412	0.186	0.152	4.03331e-41	Fibroblast_DEmarkers_GranPat_vs_GranCon
DUSP5	2.12364e-45	0.338784	0.101	0.072	5.87483e-41	Fibroblast_DEmarkers_GranPat_vs_GranCon
LEPROTL1	2.57167e-43	0.309595	0.13	0.099	7.11427e-39	Fibroblast_DEmarkers_GranPat_vs_GranCon
ACTR3	1.20177e-42	0.381308	0.309	0.28	3.32457e-38	Fibroblast_DEmarkers_GranPat_vs_GranCon
ITGA5	1.22791e-41	0.293048	0.132	0.102	3.39689e-37	Fibroblast_DEmarkers_GranPat_vs_GranCon
CAPG	1.93316e-41	0.485175	0.302	0.272	5.34788e-37	Fibroblast_DEmarkers_GranPat_vs_GranCon
CHSY1	2.81919e-41	0.255981	0.141	0.11	7.79899e-37	Fibroblast_DEmarkers_GranPat_vs_GranCon
MT1M	5.71421e-41	0.77256	0.447	0.455	1.58078e-36	Fibroblast_DEmarkers_GranPat_vs_GranCon
AAK1	8.396e-40	0.257131	0.171	0.138	2.32267e-35	Fibroblast_DEmarkers_GranPat_vs_GranCon
TRIM22	4.27434e-39	0.266229	0.181	0.148	1.18245e-34	Fibroblast_DEmarkers_GranPat_vs_GranCon
CCDC71L	5.86749e-39	0.398481	0.259	0.231	1.62318e-34	Fibroblast_DEmarkers_GranPat_vs_GranCon
COL4A2	1.3053e-38	0.321105	0.303	0.271	3.61098e-34	Fibroblast_DEmarkers_GranPat_vs_GranCon
REL	1.7413e-38	0.470276	0.196	0.167	4.81713e-34	Fibroblast_DEmarkers_GranPat_vs_GranCon
MT1A	1.43137e-36	0.296127	0.105	0.079	3.95974e-32	Fibroblast_DEmarkers_GranPat_vs_GranCon
CDC42SE2	4.05273e-36	0.334383	0.102	0.077	1.12115e-31	Fibroblast_DEmarkers_GranPat_vs_GranCon
ASAP1	5.38218e-36	0.281003	0.199	0.167	1.48893e-31	Fibroblast_DEmarkers_GranPat_vs_GranCon
STAT2	5.51713e-36	0.281056	0.234	0.202	1.52626e-31	Fibroblast_DEmarkers_GranPat_vs_GranCon
ETHE1	7.16586e-36	0.296416	0.222	0.191	1.98236e-31	Fibroblast_DEmarkers_GranPat_vs_GranCon
CBLB	7.75604e-36	0.264831	0.16	0.13	2.14563e-31	Fibroblast_DEmarkers_GranPat_vs_GranCon
STK4	1.41857e-35	0.385671	0.133	0.106	3.92434e-31	Fibroblast_DEmarkers_GranPat_vs_GranCon
UGDH	2.14764e-35	0.284714	0.196	0.166	5.94123e-31	Fibroblast_DEmarkers_GranPat_vs_GranCon
VAMP5	9.78233e-35	0.398653	0.427	0.418	2.70618e-30	Fibroblast_DEmarkers_GranPat_vs_GranCon
RAP1B	1.09559e-34	0.328774	0.368	0.347	3.03083e-30	Fibroblast_DEmarkers_GranPat_vs_GranCon
ATP2A2	1.97911e-34	0.260342	0.197	0.166	5.47501e-30	Fibroblast_DEmarkers_GranPat_vs_GranCon
PGK1	6.44727e-34	0.433134	0.397	0.386	1.78357e-29	Fibroblast_DEmarkers_GranPat_vs_GranCon
SKIL	7.88725e-33	0.290606	0.214	0.185	2.18193e-28	Fibroblast_DEmarkers_GranPat_vs_GranCon
BIRC3	8.11728e-33	0.434469	0.145	0.119	2.24557e-28	Fibroblast_DEmarkers_GranPat_vs_GranCon
MT1F	2.88722e-31	0.262671	0.105	0.08	7.98722e-27	Fibroblast_DEmarkers_GranPat_vs_GranCon
KTN1	5.53981e-31	0.259694	0.367	0.343	1.53253e-26	Fibroblast_DEmarkers_GranPat_vs_GranCon
ATP6V0B	8.09996e-31	0.351134	0.27	0.245	2.24077e-26	Fibroblast_DEmarkers_GranPat_vs_GranCon
EZR	4.21543e-30	0.410155	0.121	0.097	1.16616e-25	Fibroblast_DEmarkers_GranPat_vs_GranCon
NABP1	8.64606e-30	0.409038	0.177	0.151	2.39184e-25	Fibroblast_DEmarkers_GranPat_vs_GranCon
LRRFIP1	1.42105e-29	0.328384	0.221	0.197	3.93119e-25	Fibroblast_DEmarkers_GranPat_vs_GranCon
COL4A1	1.4573e-29	0.301668	0.256	0.227	4.03147e-25	Fibroblast_DEmarkers_GranPat_vs_GranCon
NINJ1	1.92094e-29	0.283626	0.142	0.117	5.31408e-25	Fibroblast_DEmarkers_GranPat_vs_GranCon
TNFAIP3	2.57475e-29	0.492194	0.151	0.127	7.1228e-25	Fibroblast_DEmarkers_GranPat_vs_GranCon
PHLDA2	3.98126e-29	0.263645	0.122	0.097	1.10137e-24	Fibroblast_DEmarkers_GranPat_vs_GranCon
TNFAIP8	3.17176e-28	0.325306	0.117	0.094	8.77436e-24	Fibroblast_DEmarkers_GranPat_vs_GranCon
LIMS1	3.91544e-28	0.298523	0.327	0.307	1.08317e-23	Fibroblast_DEmarkers_GranPat_vs_GranCon
SUB1	7.25579e-28	0.323959	0.487	0.491	2.00724e-23	Fibroblast_DEmarkers_GranPat_vs_GranCon
MYOF	2.6484e-26	0.259059	0.244	0.219	7.32654e-22	Fibroblast_DEmarkers_GranPat_vs_GranCon
CYBA	4.13089e-26	0.406384	0.448	0.445	1.14277e-21	Fibroblast_DEmarkers_GranPat_vs_GranCon
HNRNPH1	8.69e-26	0.404972	0.485	0.485	2.404e-21	Fibroblast_DEmarkers_GranPat_vs_GranCon
CLU	1.06102e-25	0.40906	0.536	0.546	2.9352e-21	Fibroblast_DEmarkers_GranPat_vs_GranCon
UBE2L6	1.07998e-25	0.297705	0.204	0.179	2.98766e-21	Fibroblast_DEmarkers_GranPat_vs_GranCon
CALR	9.83733e-25	0.298949	0.523	0.528	2.7214e-20	Fibroblast_DEmarkers_GranPat_vs_GranCon
PSMB8	1.46576e-24	0.304604	0.205	0.181	4.05489e-20	Fibroblast_DEmarkers_GranPat_vs_GranCon
CKLF	3.25182e-24	0.279189	0.155	0.132	8.99584e-20	Fibroblast_DEmarkers_GranPat_vs_GranCon
ZNF331	3.61066e-24	0.353156	0.14	0.118	9.98854e-20	Fibroblast_DEmarkers_GranPat_vs_GranCon
SLC38A2	2.91373e-23	0.302615	0.508	0.525	8.06054e-19	Fibroblast_DEmarkers_GranPat_vs_GranCon
LOXL1	6.08615e-23	0.322181	0.318	0.301	1.68367e-18	Fibroblast_DEmarkers_GranPat_vs_GranCon
COL5A1	8.33499e-23	0.340154	0.374	0.362	2.30579e-18	Fibroblast_DEmarkers_GranPat_vs_GranCon
RPL38	8.67115e-23	0.268286	0.629	0.668	2.39879e-18	Fibroblast_DEmarkers_GranPat_vs_GranCon
FKBP1A	9.6791e-22	0.288955	0.505	0.509	2.67763e-17	Fibroblast_DEmarkers_GranPat_vs_GranCon
METRNL	1.05905e-21	0.334586	0.34	0.328	2.92975e-17	Fibroblast_DEmarkers_GranPat_vs_GranCon
WTAP	7.05079e-21	0.289735	0.369	0.354	1.95053e-16	Fibroblast_DEmarkers_GranPat_vs_GranCon
YWHAH	1.44548e-20	0.262873	0.24	0.219	3.99878e-16	Fibroblast_DEmarkers_GranPat_vs_GranCon
JOSD1	3.13376e-20	0.269175	0.13	0.11	8.66923e-16	Fibroblast_DEmarkers_GranPat_vs_GranCon
SSR3	1.95767e-19	0.290317	0.367	0.357	5.41569e-15	Fibroblast_DEmarkers_GranPat_vs_GranCon
RARRES2	1.48553e-18	0.257392	0.371	0.349	4.10956e-14	Fibroblast_DEmarkers_GranPat_vs_GranCon
IFIT3	1.67061e-18	0.254153	0.119	0.101	4.62159e-14	Fibroblast_DEmarkers_GranPat_vs_GranCon
ATOX1	2.46553e-18	0.286054	0.35	0.337	6.82066e-14	Fibroblast_DEmarkers_GranPat_vs_GranCon
SLC6A6	3.47996e-18	0.292831	0.161	0.142	9.62696e-14	Fibroblast_DEmarkers_GranPat_vs_GranCon
ACTN1	3.59172e-18	0.308212	0.295	0.281	9.93615e-14	Fibroblast_DEmarkers_GranPat_vs_GranCon
VASP	3.64221e-17	0.254846	0.127	0.109	1.00758e-12	Fibroblast_DEmarkers_GranPat_vs_GranCon
LGMN	1.56645e-16	0.265995	0.191	0.172	4.33344e-12	Fibroblast_DEmarkers_GranPat_vs_GranCon
GSTO1	1.8973e-16	0.33867	0.335	0.327	5.24869e-12	Fibroblast_DEmarkers_GranPat_vs_GranCon
MTRNR2L1	3.00891e-16	0.583668	0.255	0.244	8.32384e-12	Fibroblast_DEmarkers_GranPat_vs_GranCon
AP1S2	4.53341e-16	0.33613	0.192	0.176	1.25412e-11	Fibroblast_DEmarkers_GranPat_vs_GranCon
ARPC5	1.47852e-15	0.319911	0.486	0.496	4.09017e-11	Fibroblast_DEmarkers_GranPat_vs_GranCon
XAF1	3.7037e-15	0.262937	0.164	0.148	1.02459e-10	Fibroblast_DEmarkers_GranPat_vs_GranCon
HSPG2	1.12075e-14	0.261164	0.412	0.414	3.10045e-10	Fibroblast_DEmarkers_GranPat_vs_GranCon
COL15A1	4.67844e-14	0.27962	0.385	0.382	1.29424e-09	Fibroblast_DEmarkers_GranPat_vs_GranCon
MOB1A	4.88742e-14	0.27432	0.278	0.265	1.35205e-09	Fibroblast_DEmarkers_GranPat_vs_GranCon
PTP4A2	6.27528e-13	0.255758	0.439	0.446	1.73599e-08	Fibroblast_DEmarkers_GranPat_vs_GranCon
ATP1B3	1.52451e-12	0.342822	0.221	0.209	4.21741e-08	Fibroblast_DEmarkers_GranPat_vs_GranCon
ARF6	1.88431e-12	0.291419	0.209	0.196	5.21276e-08	Fibroblast_DEmarkers_GranPat_vs_GranCon
CHMP1B	2.11913e-12	0.299961	0.18	0.166	5.86237e-08	Fibroblast_DEmarkers_GranPat_vs_GranCon
TGFBI	2.31701e-12	0.323406	0.18	0.167	6.40978e-08	Fibroblast_DEmarkers_GranPat_vs_GranCon
HSPH1	2.63377e-12	0.360868	0.197	0.184	7.28605e-08	Fibroblast_DEmarkers_GranPat_vs_GranCon
KLF6	4.14221e-12	0.295913	0.511	0.534	1.1459e-07	Fibroblast_DEmarkers_GranPat_vs_GranCon
TUBA1C	2.62321e-11	0.274855	0.236	0.224	7.25685e-07	Fibroblast_DEmarkers_GranPat_vs_GranCon
VDAC1	3.76607e-10	0.268718	0.329	0.325	1.04185e-05	Fibroblast_DEmarkers_GranPat_vs_GranCon
ARPC3	5.54913e-10	0.297226	0.445	0.454	1.53511e-05	Fibroblast_DEmarkers_GranPat_vs_GranCon
PSMA4	8.05337e-10	0.259592	0.368	0.368	2.22789e-05	Fibroblast_DEmarkers_GranPat_vs_GranCon
RPS21	1.84299e-09	0.297135	0.604	0.648	5.09844e-05	Fibroblast_DEmarkers_GranPat_vs_GranCon
YPEL5	3.30577e-07	0.283856	0.24	0.233	0.00914508	Fibroblast_DEmarkers_GranPat_vs_GranCon
SLC25A5	4.75932e-07	0.268657	0.321	0.321	0.0131662	Fibroblast_DEmarkers_GranPat_vs_GranCon
LBH	6.87773e-07	0.254323	0.314	0.315	0.0190266	Fibroblast_DEmarkers_GranPat_vs_GranCon
HSPE1	3.37385e-06	0.262637	0.382	0.391	0.0933343	Fibroblast_DEmarkers_GranPat_vs_GranCon
COX7B	4.89251e-06	0.254962	0.332	0.334	0.135346	Fibroblast_DEmarkers_GranPat_vs_GranCon
ASPN	7.38143e-06	-0.325668	0.108	0.116	0.2042	Fibroblast_DEmarkers_GranPat_vs_GranCon
PPA1	1.05302e-05	0.250472	0.365	0.372	0.291307	Fibroblast_DEmarkers_GranPat_vs_GranCon
DUSP4	1.50437e-05	0.288081	0.095	0.109	0.41617	Fibroblast_DEmarkers_GranPat_vs_GranCon
PKM	2.51496e-05	0.283668	0.488	0.512	0.695737	Fibroblast_DEmarkers_GranPat_vs_GranCon
NDRG1	4.35275e-05	0.269366	0.308	0.31	1	Fibroblast_DEmarkers_GranPat_vs_GranCon
PYCARD	9.02453e-05	0.251604	0.166	0.161	1	Fibroblast_DEmarkers_GranPat_vs_GranCon
PPP1R14B	0.000174403	0.296747	0.408	0.423	1	Fibroblast_DEmarkers_GranPat_vs_GranCon
AP2S1	0.00026753	0.260427	0.297	0.298	1	Fibroblast_DEmarkers_GranPat_vs_GranCon
AC058791.1	0.000670843	0.298721	0.102	0.098	1	Fibroblast_DEmarkers_GranPat_vs_GranCon
CYR61	0.00551228	0.260294	0.415	0.47	1	Fibroblast_DEmarkers_GranPat_vs_GranCon
PDPN	0	0.347139	0.346	0.188	0	Fibroblast_DEmarkers_SarPat_vs_GranPat
NBL1	0	0.448256	0.583	0.376	0	Fibroblast_DEmarkers_SarPat_vs_GranPat
PLA2G2A	0	-1.00116	0.118	0.288	0	Fibroblast_DEmarkers_SarPat_vs_GranPat
ID3	0	0.528236	0.548	0.368	0	Fibroblast_DEmarkers_SarPat_vs_GranPat
COL16A1	0	0.343014	0.381	0.209	0	Fibroblast_DEmarkers_SarPat_vs_GranPat
EVA1B	0	0.295948	0.512	0.293	0	Fibroblast_DEmarkers_SarPat_vs_GranPat
PIK3R3	0	0.373057	0.188	0.046	0	Fibroblast_DEmarkers_SarPat_vs_GranPat
JUN	0	0.48149	0.814	0.64	0	Fibroblast_DEmarkers_SarPat_vs_GranPat
GBP1	0	0.415073	0.496	0.264	0	Fibroblast_DEmarkers_SarPat_vs_GranPat
VCAM1	0	0.357773	0.486	0.263	0	Fibroblast_DEmarkers_SarPat_vs_GranPat
CHI3L2	0	1.44063	0.197	0.032	0	Fibroblast_DEmarkers_SarPat_vs_GranPat
S100A10	0	-0.627345	0.945	0.954	0	Fibroblast_DEmarkers_SarPat_vs_GranPat
RAB13	0	0.41896	0.587	0.37	0	Fibroblast_DEmarkers_SarPat_vs_GranPat
PRG4	0	-0.639265	0.017	0.108	0	Fibroblast_DEmarkers_SarPat_vs_GranPat
CHIT1	0	0.484326	0.147	0.019	0	Fibroblast_DEmarkers_SarPat_vs_GranPat
ID2	0	0.525381	0.536	0.326	0	Fibroblast_DEmarkers_SarPat_vs_GranPat
RPS27A	0	0.261195	0.973	0.901	0	Fibroblast_DEmarkers_SarPat_vs_GranPat
ANTXR1	0	0.254278	0.438	0.251	0	Fibroblast_DEmarkers_SarPat_vs_GranPat
IGKC	0	1.50956	0.103	0.022	0	Fibroblast_DEmarkers_SarPat_vs_GranPat
CHN1	0	0.267519	0.25	0.114	0	Fibroblast_DEmarkers_SarPat_vs_GranPat
COL3A1	0	0.613906	0.936	0.888	0	Fibroblast_DEmarkers_SarPat_vs_GranPat
STAT1	0	0.58481	0.636	0.348	0	Fibroblast_DEmarkers_SarPat_vs_GranPat
SPATS2L	0	0.412922	0.542	0.307	0	Fibroblast_DEmarkers_SarPat_vs_GranPat
ITM2C	0	0.434809	0.4	0.173	0	Fibroblast_DEmarkers_SarPat_vs_GranPat
TMEM158	0	0.261373	0.207	0.07	0	Fibroblast_DEmarkers_SarPat_vs_GranPat
WNT5A	0	0.342285	0.152	0.03	0	Fibroblast_DEmarkers_SarPat_vs_GranPat
FILIP1L	0	0.310803	0.43	0.243	0	Fibroblast_DEmarkers_SarPat_vs_GranPat
CCDC80	0	-0.922254	0.842	0.863	0	Fibroblast_DEmarkers_SarPat_vs_GranPat
RARRES1	0	0.372197	0.185	0.075	0	Fibroblast_DEmarkers_SarPat_vs_GranPat
APOD	0	-0.851941	0.651	0.687	0	Fibroblast_DEmarkers_SarPat_vs_GranPat
LAP3	0	0.349619	0.527	0.316	0	Fibroblast_DEmarkers_SarPat_vs_GranPat
IGFBP7	0	0.439767	0.893	0.755	0	Fibroblast_DEmarkers_SarPat_vs_GranPat
SPP1	0	-2.64217	0.057	0.303	0	Fibroblast_DEmarkers_SarPat_vs_GranPat
SFRP2	0	0.485832	0.639	0.468	0	Fibroblast_DEmarkers_SarPat_vs_GranPat
GUCY1A1	0	0.358039	0.301	0.109	0	Fibroblast_DEmarkers_SarPat_vs_GranPat
TDO2	0	0.464781	0.146	0.015	0	Fibroblast_DEmarkers_SarPat_vs_GranPat
SEMA5A	0	0.269683	0.337	0.157	0	Fibroblast_DEmarkers_SarPat_vs_GranPat
IL7R	0	0.468285	0.122	0.026	0	Fibroblast_DEmarkers_SarPat_vs_GranPat
PLK2	0	0.371986	0.292	0.128	0	Fibroblast_DEmarkers_SarPat_vs_GranPat
IRF1	0	0.438446	0.619	0.383	0	Fibroblast_DEmarkers_SarPat_vs_GranPat
CXCL14	0	-0.596894	0.737	0.83	0	Fibroblast_DEmarkers_SarPat_vs_GranPat
TGFBI	0	0.355432	0.363	0.18	0	Fibroblast_DEmarkers_SarPat_vs_GranPat
EGR1	0	-0.832575	0.511	0.567	0	Fibroblast_DEmarkers_SarPat_vs_GranPat
PRELID1	0	0.383067	0.547	0.323	0	Fibroblast_DEmarkers_SarPat_vs_GranPat
ID4	0	0.396207	0.277	0.14	0	Fibroblast_DEmarkers_SarPat_vs_GranPat
BTN3A2	0	0.261191	0.253	0.092	0	Fibroblast_DEmarkers_SarPat_vs_GranPat
HLA-F	0	0.582235	0.473	0.165	0	Fibroblast_DEmarkers_SarPat_vs_GranPat
HLA-A	0	0.902311	0.968	0.823	0	Fibroblast_DEmarkers_SarPat_vs_GranPat
HLA-E	0	0.506845	0.817	0.615	0	Fibroblast_DEmarkers_SarPat_vs_GranPat
IER3	0	0.615429	0.598	0.365	0	Fibroblast_DEmarkers_SarPat_vs_GranPat
HLA-C	0	0.721032	0.968	0.874	0	Fibroblast_DEmarkers_SarPat_vs_GranPat
HLA-B	0	0.801568	0.985	0.935	0	Fibroblast_DEmarkers_SarPat_vs_GranPat
LTB	0	0.529004	0.119	0.022	0	Fibroblast_DEmarkers_SarPat_vs_GranPat
C2	0	0.279813	0.3	0.131	0	Fibroblast_DEmarkers_SarPat_vs_GranPat
HLA-DRB1	0	0.621387	0.628	0.435	0	Fibroblast_DEmarkers_SarPat_vs_GranPat
PSMB8	0	0.413995	0.459	0.205	0	Fibroblast_DEmarkers_SarPat_vs_GranPat
PSMB9	0	0.581176	0.66	0.36	0	Fibroblast_DEmarkers_SarPat_vs_GranPat
TAP1	0	0.277173	0.361	0.146	0	Fibroblast_DEmarkers_SarPat_vs_GranPat
RPS18	0	0.349486	0.986	0.941	0	Fibroblast_DEmarkers_SarPat_vs_GranPat
TAPBP	0	0.27867	0.508	0.277	0	Fibroblast_DEmarkers_SarPat_vs_GranPat
PI16	0	-1.21111	0.164	0.371	0	Fibroblast_DEmarkers_SarPat_vs_GranPat
MARCKS	0	0.37305	0.751	0.569	0	Fibroblast_DEmarkers_SarPat_vs_GranPat
TNFAIP3	0	0.379498	0.352	0.151	0	Fibroblast_DEmarkers_SarPat_vs_GranPat
DYNLT1	0	0.264995	0.482	0.27	0	Fibroblast_DEmarkers_SarPat_vs_GranPat
ACTB	0	-0.262178	0.973	0.978	0	Fibroblast_DEmarkers_SarPat_vs_GranPat
TWIST1	0	0.481004	0.61	0.38	0	Fibroblast_DEmarkers_SarPat_vs_GranPat
STEAP4	0	-0.84726	0.12	0.243	0	Fibroblast_DEmarkers_SarPat_vs_GranPat
COL1A2	0	0.43944	0.951	0.912	0	Fibroblast_DEmarkers_SarPat_vs_GranPat
PCOLCE	0	0.52628	0.81	0.627	0	Fibroblast_DEmarkers_SarPat_vs_GranPat
RARRES2	0	0.686228	0.575	0.371	0	Fibroblast_DEmarkers_SarPat_vs_GranPat
TMEM176B	0	0.330036	0.569	0.369	0	Fibroblast_DEmarkers_SarPat_vs_GranPat
EGFL6	0	0.832303	0.177	0.019	0	Fibroblast_DEmarkers_SarPat_vs_GranPat
MAGED2	0	0.272183	0.434	0.24	0	Fibroblast_DEmarkers_SarPat_vs_GranPat
XIST	0	-0.97213	0.313	0.575	0	Fibroblast_DEmarkers_SarPat_vs_GranPat
TSC22D3	0	0.43936	0.692	0.471	0	Fibroblast_DEmarkers_SarPat_vs_GranPat
CHRDL1	0	-0.742279	0.085	0.224	0	Fibroblast_DEmarkers_SarPat_vs_GranPat
BGN	0	0.597417	0.639	0.434	0	Fibroblast_DEmarkers_SarPat_vs_GranPat
ADAMDEC1	0	0.965439	0.322	0.098	0	Fibroblast_DEmarkers_SarPat_vs_GranPat
CYP7B1	0	0.262654	0.367	0.19	0	Fibroblast_DEmarkers_SarPat_vs_GranPat
MSC	0	0.262331	0.234	0.088	0	Fibroblast_DEmarkers_SarPat_vs_GranPat
FABP4	0	-0.921329	0.013	0.108	0	Fibroblast_DEmarkers_SarPat_vs_GranPat
COX6C	0	0.307025	0.605	0.406	0	Fibroblast_DEmarkers_SarPat_vs_GranPat
NFIB	0	-0.742679	0.256	0.366	0	Fibroblast_DEmarkers_SarPat_vs_GranPat
CCL19	0	1.1736	0.46	0.263	0	Fibroblast_DEmarkers_SarPat_vs_GranPat
NTRK2	0	-0.663187	0.213	0.332	0	Fibroblast_DEmarkers_SarPat_vs_GranPat
GOLM1	0	0.279125	0.356	0.173	0	Fibroblast_DEmarkers_SarPat_vs_GranPat
GADD45G	0	0.361281	0.257	0.112	0	Fibroblast_DEmarkers_SarPat_vs_GranPat
NINJ1	0	0.284772	0.297	0.142	0	Fibroblast_DEmarkers_SarPat_vs_GranPat
GSN	0	-0.689172	0.799	0.796	0	Fibroblast_DEmarkers_SarPat_vs_GranPat
RPL35	0	0.258269	0.929	0.837	0	Fibroblast_DEmarkers_SarPat_vs_GranPat
PRRX2	0	0.455482	0.59	0.353	0	Fibroblast_DEmarkers_SarPat_vs_GranPat
EDF1	0	0.336375	0.691	0.462	0	Fibroblast_DEmarkers_SarPat_vs_GranPat
TUBB4B	0	0.334709	0.528	0.327	0	Fibroblast_DEmarkers_SarPat_vs_GranPat
CTSD	0	0.319912	0.6	0.39	0	Fibroblast_DEmarkers_SarPat_vs_GranPat
CAVIN3	0	0.395367	0.524	0.296	0	Fibroblast_DEmarkers_SarPat_vs_GranPat
ADM	0	0.415458	0.347	0.198	0	Fibroblast_DEmarkers_SarPat_vs_GranPat
CD82	0	0.292394	0.226	0.081	0	Fibroblast_DEmarkers_SarPat_vs_GranPat
MDK	0	0.436664	0.43	0.221	0	Fibroblast_DEmarkers_SarPat_vs_GranPat
UBE2L6	0	0.275182	0.415	0.204	0	Fibroblast_DEmarkers_SarPat_vs_GranPat
NEAT1	0	-0.716949	0.867	0.891	0	Fibroblast_DEmarkers_SarPat_vs_GranPat
MALAT1	0	-0.370199	0.993	0.994	0	Fibroblast_DEmarkers_SarPat_vs_GranPat
EFEMP2	0	0.263443	0.458	0.262	0	Fibroblast_DEmarkers_SarPat_vs_GranPat
SERPINH1	0	0.389319	0.653	0.45	0	Fibroblast_DEmarkers_SarPat_vs_GranPat
BIRC3	0	0.315707	0.33	0.145	0	Fibroblast_DEmarkers_SarPat_vs_GranPat
FXYD6	0	0.266941	0.179	0.044	0	Fibroblast_DEmarkers_SarPat_vs_GranPat
HSPA8	0	0.275433	0.694	0.495	0	Fibroblast_DEmarkers_SarPat_vs_GranPat
PPA1	0	0.594857	0.594	0.365	0	Fibroblast_DEmarkers_SarPat_vs_GranPat
DDIT4	0	0.864402	0.479	0.223	0	Fibroblast_DEmarkers_SarPat_vs_GranPat
C1S	0	0.343034	0.875	0.729	0	Fibroblast_DEmarkers_SarPat_vs_GranPat
C1R	0	0.359491	0.859	0.751	0	Fibroblast_DEmarkers_SarPat_vs_GranPat
RBP5	0	0.349275	0.219	0.073	0	Fibroblast_DEmarkers_SarPat_vs_GranPat
MFAP5	0	-1.2277	0.19	0.386	0	Fibroblast_DEmarkers_SarPat_vs_GranPat
MGP	0	-1.09724	0.488	0.691	0	Fibroblast_DEmarkers_SarPat_vs_GranPat
MGST1	0	-0.774359	0.128	0.245	0	Fibroblast_DEmarkers_SarPat_vs_GranPat
BHLHE41	0	0.42167	0.283	0.111	0	Fibroblast_DEmarkers_SarPat_vs_GranPat
CD63	0	0.273495	0.96	0.922	0	Fibroblast_DEmarkers_SarPat_vs_GranPat
RPS26	0	0.645136	0.908	0.663	0	Fibroblast_DEmarkers_SarPat_vs_GranPat
RPL41	0	0.262167	0.989	0.949	0	Fibroblast_DEmarkers_SarPat_vs_GranPat
CSRP2	0	0.285062	0.253	0.111	0	Fibroblast_DEmarkers_SarPat_vs_GranPat
TMEM119	0	0.402884	0.408	0.202	0	Fibroblast_DEmarkers_SarPat_vs_GranPat
TBX3	0	0.314383	0.219	0.07	0	Fibroblast_DEmarkers_SarPat_vs_GranPat
UBC	0	0.474672	0.903	0.75	0	Fibroblast_DEmarkers_SarPat_vs_GranPat
EPSTI1	0	0.297477	0.318	0.116	0	Fibroblast_DEmarkers_SarPat_vs_GranPat
TSC22D1	0	0.30221	0.417	0.225	0	Fibroblast_DEmarkers_SarPat_vs_GranPat
COL4A1	0	0.284372	0.426	0.256	0	Fibroblast_DEmarkers_SarPat_vs_GranPat
COL4A2	0	0.361204	0.496	0.303	0	Fibroblast_DEmarkers_SarPat_vs_GranPat
F10	0	0.568253	0.384	0.221	0	Fibroblast_DEmarkers_SarPat_vs_GranPat
RNASE1	0	-0.865909	0.045	0.141	0	Fibroblast_DEmarkers_SarPat_vs_GranPat
PSME1	0	0.273222	0.691	0.477	0	Fibroblast_DEmarkers_SarPat_vs_GranPat
PSME2	0	0.377489	0.618	0.358	0	Fibroblast_DEmarkers_SarPat_vs_GranPat
NFKBIA	0	0.71744	0.828	0.633	0	Fibroblast_DEmarkers_SarPat_vs_GranPat
IFI27	0	0.848491	0.792	0.48	0	Fibroblast_DEmarkers_SarPat_vs_GranPat
IFI27L2	0	0.367163	0.549	0.308	0	Fibroblast_DEmarkers_SarPat_vs_GranPat
B2M	0	0.594113	0.999	0.994	0	Fibroblast_DEmarkers_SarPat_vs_GranPat
PKM	0	0.421771	0.683	0.488	0	Fibroblast_DEmarkers_SarPat_vs_GranPat
LOXL1	0	0.333407	0.539	0.318	0	Fibroblast_DEmarkers_SarPat_vs_GranPat
CRABP1	0	0.343988	0.158	0.053	0	Fibroblast_DEmarkers_SarPat_vs_GranPat
HAPLN3	0	0.457512	0.334	0.111	0	Fibroblast_DEmarkers_SarPat_vs_GranPat
MFGE8	0	0.263345	0.562	0.373	0	Fibroblast_DEmarkers_SarPat_vs_GranPat
RPS2	0	0.302558	0.986	0.954	0	Fibroblast_DEmarkers_SarPat_vs_GranPat
IL32	0	0.755952	0.629	0.307	0	Fibroblast_DEmarkers_SarPat_vs_GranPat
SOCS1	0	0.283539	0.278	0.129	0	Fibroblast_DEmarkers_SarPat_vs_GranPat
CYBA	0	0.376344	0.67	0.448	0	Fibroblast_DEmarkers_SarPat_vs_GranPat
RPL13	0	0.326672	0.986	0.937	0	Fibroblast_DEmarkers_SarPat_vs_GranPat
SERPINF1	0	0.385182	0.839	0.699	0	Fibroblast_DEmarkers_SarPat_vs_GranPat
UBB	0	0.288958	0.849	0.698	0	Fibroblast_DEmarkers_SarPat_vs_GranPat
MTRNR2L1	0	-1.97911	0.034	0.255	0	Fibroblast_DEmarkers_SarPat_vs_GranPat
RPL23A	0	0.32635	0.902	0.756	0	Fibroblast_DEmarkers_SarPat_vs_GranPat
CCL5	0	0.379749	0.313	0.145	0	Fibroblast_DEmarkers_SarPat_vs_GranPat
FKBP10	0	0.285338	0.363	0.19	0	Fibroblast_DEmarkers_SarPat_vs_GranPat
COL1A1	0	0.653459	0.951	0.906	0	Fibroblast_DEmarkers_SarPat_vs_GranPat
LGALS3BP	0	0.623707	0.669	0.381	0	Fibroblast_DEmarkers_SarPat_vs_GranPat
APCDD1	0	0.974128	0.453	0.231	0	Fibroblast_DEmarkers_SarPat_vs_GranPat
RRBP1	0	0.334739	0.679	0.471	0	Fibroblast_DEmarkers_SarPat_vs_GranPat
ID1	0	0.793902	0.495	0.24	0	Fibroblast_DEmarkers_SarPat_vs_GranPat
MAFB	0	0.615445	0.633	0.4	0	Fibroblast_DEmarkers_SarPat_vs_GranPat
WFDC2	0	0.436106	0.143	0.034	0	Fibroblast_DEmarkers_SarPat_vs_GranPat
MMP9	0	1.09425	0.246	0.08	0	Fibroblast_DEmarkers_SarPat_vs_GranPat
CD40	0	0.312911	0.256	0.101	0	Fibroblast_DEmarkers_SarPat_vs_GranPat
PMEPA1	0	0.301484	0.497	0.297	0	Fibroblast_DEmarkers_SarPat_vs_GranPat
PPDPF	0	0.32082	0.517	0.31	0	Fibroblast_DEmarkers_SarPat_vs_GranPat
CFD	0	-0.734471	0.589	0.716	0	Fibroblast_DEmarkers_SarPat_vs_GranPat
BST2	0	1.04805	0.623	0.268	0	Fibroblast_DEmarkers_SarPat_vs_GranPat
RPS19	0	0.402182	0.983	0.937	0	Fibroblast_DEmarkers_SarPat_vs_GranPat
NOP53	0	0.337235	0.612	0.385	0	Fibroblast_DEmarkers_SarPat_vs_GranPat
RCN3	0	0.433569	0.488	0.247	0	Fibroblast_DEmarkers_SarPat_vs_GranPat
CLEC11A	0	0.373078	0.452	0.263	0	Fibroblast_DEmarkers_SarPat_vs_GranPat
RPS9	0	0.385367	0.957	0.848	0	Fibroblast_DEmarkers_SarPat_vs_GranPat
RPS4Y1	0	1.62076	0.453	0.068	0	Fibroblast_DEmarkers_SarPat_vs_GranPat
DDX3Y	0	0.33832	0.154	0.036	0	Fibroblast_DEmarkers_SarPat_vs_GranPat
[truncated: 16,642 more rows]

## Sheet: Immune cluster
Gene	p_val	avg_log2FC	pct.1	pct.2	p_val_adj	Comparison
SCGB1B2P	3.09339e-27	-0.685579	0.01	0.296	8.55756e-23	DEG_Bcell_GranPat_vs_GranCon
DCT	1.3848e-22	-0.413476	0.001	0.148	3.83092e-18	DEG_Bcell_GranPat_vs_GranCon
KRTDAP	4.17241e-22	-0.783828	0.018	0.333	1.15426e-17	DEG_Bcell_GranPat_vs_GranCon
SLURP1	1.49669e-21	-0.264614	0	0.111	4.14045e-17	DEG_Bcell_GranPat_vs_GranCon
FCER1A	1.01405e-20	-0.885291	0.027	0.37	2.80527e-16	DEG_Bcell_GranPat_vs_GranCon
CMA1	4.60806e-16	-0.362853	0.004	0.148	1.27477e-11	DEG_Bcell_GranPat_vs_GranCon
CCL27	2.89187e-15	-0.541483	0.012	0.222	8.00006e-11	DEG_Bcell_GranPat_vs_GranCon
SCGB1D2	3.13791e-15	-0.472872	0.012	0.222	8.68072e-11	DEG_Bcell_GranPat_vs_GranCon
AC098818.2	4.47392e-14	-0.302142	0.005	0.148	1.23767e-09	DEG_Bcell_GranPat_vs_GranCon
TRIM29	3.77309e-13	-0.289128	0.01	0.185	1.04379e-08	DEG_Bcell_GranPat_vs_GranCon
CALB2	4.77052e-13	-0.258137	0.002	0.111	1.31972e-08	DEG_Bcell_GranPat_vs_GranCon
DMKN	1.16074e-12	-0.909216	0.039	0.333	3.21107e-08	DEG_Bcell_GranPat_vs_GranCon
MBOAT2	2.11617e-12	-0.259078	0.006	0.148	5.85419e-08	DEG_Bcell_GranPat_vs_GranCon
ZNF704	3.9565e-12	-0.53174	0.017	0.222	1.09453e-07	DEG_Bcell_GranPat_vs_GranCon
DCD	1.89076e-11	-0.983274	0.097	0.481	5.2306e-07	DEG_Bcell_GranPat_vs_GranCon
RPS4Y1	7.17849e-11	-0.672265	0.065	0.407	1.98586e-06	DEG_Bcell_GranPat_vs_GranCon
TPPP3	1.5269e-10	-0.373002	0.013	0.185	4.22401e-06	DEG_Bcell_GranPat_vs_GranCon
FXYD3	1.67435e-10	-0.503726	0.028	0.259	4.63192e-06	DEG_Bcell_GranPat_vs_GranCon
RORA	1.86261e-10	-0.424254	0.044	0.333	5.15272e-06	DEG_Bcell_GranPat_vs_GranCon
TMEM159	3.81175e-10	-0.364898	0.045	0.333	1.05448e-05	DEG_Bcell_GranPat_vs_GranCon
MBIP	3.95388e-10	-0.323552	0.021	0.222	1.0938e-05	DEG_Bcell_GranPat_vs_GranCon
IL1R2	8.83348e-10	-0.398539	0.022	0.222	2.44369e-05	DEG_Bcell_GranPat_vs_GranCon
SCGB2A2	2.11661e-09	-0.710287	0.08	0.407	5.8554e-05	DEG_Bcell_GranPat_vs_GranCon
CNNM3	2.35771e-09	-0.252567	0.005	0.111	6.52237e-05	DEG_Bcell_GranPat_vs_GranCon
KRT2	2.38823e-09	-0.342088	0.01	0.148	6.6068e-05	DEG_Bcell_GranPat_vs_GranCon
RAB3IP	2.38823e-09	-0.322882	0.01	0.148	6.6068e-05	DEG_Bcell_GranPat_vs_GranCon
METTL8	2.76905e-09	-0.329751	0.023	0.222	7.6603e-05	DEG_Bcell_GranPat_vs_GranCon
CFAP20	3.00958e-09	-0.297445	0.023	0.222	8.3257e-05	DEG_Bcell_GranPat_vs_GranCon
CD1C	5.07045e-09	-0.486774	0.024	0.222	0.000140269	DEG_Bcell_GranPat_vs_GranCon
CRIP2	1.05016e-08	-0.543204	0.067	0.37	0.000290516	DEG_Bcell_GranPat_vs_GranCon
HEBP2	1.45057e-08	-0.415716	0.054	0.333	0.000401287	DEG_Bcell_GranPat_vs_GranCon
ODC1	3.59131e-08	-0.473055	0.081	0.407	0.000993499	DEG_Bcell_GranPat_vs_GranCon
TMEM80	3.86865e-08	-0.314997	0.027	0.222	0.00107022	DEG_Bcell_GranPat_vs_GranCon
MIEN1	4.57389e-08	-0.344527	0.047	0.296	0.00126532	DEG_Bcell_GranPat_vs_GranCon
METTL3	5.9498e-08	-0.264959	0.012	0.148	0.00164595	DEG_Bcell_GranPat_vs_GranCon
NFKBID	6.40333e-08	-0.642513	0.104	0.444	0.00177142	DEG_Bcell_GranPat_vs_GranCon
SFN	9.74971e-08	-0.499281	0.039	0.259	0.00269716	DEG_Bcell_GranPat_vs_GranCon
LRP10	1.14838e-07	-0.376724	0.071	0.37	0.00317688	DEG_Bcell_GranPat_vs_GranCon
MAFG	1.54169e-07	-0.355282	0.039	0.259	0.00426494	DEG_Bcell_GranPat_vs_GranCon
KRT1	1.72731e-07	-0.842328	0.055	0.296	0.00477844	DEG_Bcell_GranPat_vs_GranCon
PILRB	1.73753e-07	-0.291352	0.029	0.222	0.00480671	DEG_Bcell_GranPat_vs_GranCon
CBR3	1.77892e-07	-0.253272	0.021	0.185	0.00492119	DEG_Bcell_GranPat_vs_GranCon
PERP	2.10204e-07	-0.62299	0.067	0.333	0.00581509	DEG_Bcell_GranPat_vs_GranCon
LY6D	2.23885e-07	-0.574664	0.032	0.222	0.00619356	DEG_Bcell_GranPat_vs_GranCon
AK3	2.26814e-07	-0.360953	0.04	0.259	0.00627457	DEG_Bcell_GranPat_vs_GranCon
VWA5A	2.32514e-07	-0.287831	0.013	0.148	0.00643227	DEG_Bcell_GranPat_vs_GranCon
CA12	4.10888e-07	-0.259517	0.022	0.185	0.0113668	DEG_Bcell_GranPat_vs_GranCon
ABHD12	4.48049e-07	-0.254258	0.04	0.259	0.0123948	DEG_Bcell_GranPat_vs_GranCon
KRT5	6.16166e-07	-0.473579	0.094	0.407	0.0170456	DEG_Bcell_GranPat_vs_GranCon
EPN2	7.24735e-07	-0.34363	0.023	0.185	0.0200491	DEG_Bcell_GranPat_vs_GranCon
P2RY14	8.60257e-07	-0.296873	0.023	0.185	0.0237982	DEG_Bcell_GranPat_vs_GranCon
RPS10	9.31141e-07	-0.649157	0.389	0.852	0.0257591	DEG_Bcell_GranPat_vs_GranCon
RAB38	1.17936e-06	-0.274145	0.009	0.111	0.0326258	DEG_Bcell_GranPat_vs_GranCon
KIT	1.20513e-06	-0.329054	0.009	0.111	0.0333386	DEG_Bcell_GranPat_vs_GranCon
RTL5	1.25829e-06	-0.273086	0.009	0.111	0.0348094	DEG_Bcell_GranPat_vs_GranCon
SIRT2	1.26309e-06	-0.257205	0.033	0.222	0.0349421	DEG_Bcell_GranPat_vs_GranCon
ZBTB7A	1.67665e-06	-0.457087	0.141	0.519	0.0463829	DEG_Bcell_GranPat_vs_GranCon
VPS51	1.87147e-06	-0.384042	0.047	0.259	0.0517722	DEG_Bcell_GranPat_vs_GranCon
FSCN1	2.15861e-06	-0.351861	0.047	0.259	0.0597158	DEG_Bcell_GranPat_vs_GranCon
NCKAP5L	3.06244e-06	-0.351956	0.048	0.259	0.0847194	DEG_Bcell_GranPat_vs_GranCon
EPHB6	3.26572e-06	-0.273734	0.026	0.185	0.0903428	DEG_Bcell_GranPat_vs_GranCon
SUN1	4.05461e-06	-0.390525	0.038	0.222	0.112167	DEG_Bcell_GranPat_vs_GranCon
MUCL1	4.39355e-06	-0.437069	0.05	0.259	0.121543	DEG_Bcell_GranPat_vs_GranCon
MRPL18	4.48414e-06	-0.430083	0.144	0.519	0.124049	DEG_Bcell_GranPat_vs_GranCon
LGALS7B	4.86903e-06	-0.331379	0.01	0.111	0.134697	DEG_Bcell_GranPat_vs_GranCon
TUBB2A	4.99367e-06	-0.253452	0.037	0.222	0.138145	DEG_Bcell_GranPat_vs_GranCon
GFER	5.24502e-06	-0.257636	0.037	0.222	0.145098	DEG_Bcell_GranPat_vs_GranCon
NDUFV1	6.12911e-06	-0.302743	0.061	0.296	0.169556	DEG_Bcell_GranPat_vs_GranCon
RPL13	6.34313e-06	-0.261466	0.923	1	0.175476	DEG_Bcell_GranPat_vs_GranCon
RPAP2	6.47752e-06	-0.321828	0.038	0.222	0.179194	DEG_Bcell_GranPat_vs_GranCon
SH3GLB2	6.7595e-06	-0.31184	0.038	0.222	0.186995	DEG_Bcell_GranPat_vs_GranCon
BRD3	7.09076e-06	-0.258611	0.038	0.222	0.196159	DEG_Bcell_GranPat_vs_GranCon
LYZ	7.25164e-06	0.854906	0.777	0.407	0.200609	DEG_Bcell_GranPat_vs_GranCon
HDAC9	7.47703e-06	-0.278637	0.038	0.222	0.206844	DEG_Bcell_GranPat_vs_GranCon
CCNYL1	7.67763e-06	-0.280731	0.038	0.222	0.212394	DEG_Bcell_GranPat_vs_GranCon
FAM98C	9.384e-06	-0.28332	0.018	0.148	0.259599	DEG_Bcell_GranPat_vs_GranCon
RPL3	9.98911e-06	-0.390273	0.786	0.963	0.276339	DEG_Bcell_GranPat_vs_GranCon
PNPLA2	1.02012e-05	-0.325842	0.051	0.259	0.282206	DEG_Bcell_GranPat_vs_GranCon
STAB1	1.25244e-05	-0.368648	0.029	0.185	0.346475	DEG_Bcell_GranPat_vs_GranCon
FN1	1.25468e-05	1.18843	0.472	0.037	0.347096	DEG_Bcell_GranPat_vs_GranCon
EBPL	1.29845e-05	-0.332082	0.053	0.259	0.359202	DEG_Bcell_GranPat_vs_GranCon
TRAPPC1	1.3145e-05	-0.443251	0.143	0.481	0.363643	DEG_Bcell_GranPat_vs_GranCon
EIF2AK4	1.32485e-05	-0.378604	0.054	0.259	0.366508	DEG_Bcell_GranPat_vs_GranCon
IER3	1.49438e-05	-0.677565	0.219	0.556	0.413405	DEG_Bcell_GranPat_vs_GranCon
SPP1	1.62731e-05	1.39515	0.438	0	0.450178	DEG_Bcell_GranPat_vs_GranCon
TUBA1A	1.65189e-05	-0.582387	0.256	0.667	0.45698	DEG_Bcell_GranPat_vs_GranCon
FBP1	1.69409e-05	1.14437	0.437	0	0.468653	DEG_Bcell_GranPat_vs_GranCon
TPSAB1	1.74768e-05	-0.508514	0.031	0.185	0.483477	DEG_Bcell_GranPat_vs_GranCon
DHRS4L2	1.75195e-05	-0.329618	0.042	0.222	0.48466	DEG_Bcell_GranPat_vs_GranCon
ABHD17B	1.84207e-05	-0.280956	0.02	0.148	0.50959	DEG_Bcell_GranPat_vs_GranCon
POU2F2	1.88457e-05	-0.370414	0.082	0.333	0.521347	DEG_Bcell_GranPat_vs_GranCon
MXD4	2.04395e-05	-0.309891	0.066	0.296	0.565437	DEG_Bcell_GranPat_vs_GranCon
C12orf65	2.46161e-05	-0.36577	0.055	0.259	0.680981	DEG_Bcell_GranPat_vs_GranCon
AQP3	2.48595e-05	-0.263327	0.054	0.259	0.687714	DEG_Bcell_GranPat_vs_GranCon
ANAPC11	2.63114e-05	-0.422878	0.1	0.37	0.727878	DEG_Bcell_GranPat_vs_GranCon
MT2A	2.71187e-05	0.919594	0.581	0.259	0.750211	DEG_Bcell_GranPat_vs_GranCon
RPS5	3.0051e-05	-0.403167	0.726	0.963	0.831332	DEG_Bcell_GranPat_vs_GranCon
COQ4	3.22149e-05	-0.265166	0.021	0.148	0.891192	DEG_Bcell_GranPat_vs_GranCon
HBP1	3.25321e-05	-0.361511	0.127	0.444	0.899969	DEG_Bcell_GranPat_vs_GranCon
ZNF264	3.30637e-05	-0.270752	0.021	0.148	0.914674	DEG_Bcell_GranPat_vs_GranCon
ATF3	4.79256e-05	-0.621903	0.269	0.593	1	DEG_Bcell_GranPat_vs_GranCon
ANKRD37	4.81422e-05	-0.42108	0.105	0.37	1	DEG_Bcell_GranPat_vs_GranCon
KRT14	4.83642e-05	-0.531909	0.164	0.481	1	DEG_Bcell_GranPat_vs_GranCon
RTF2	5.21984e-05	-0.381231	0.089	0.333	1	DEG_Bcell_GranPat_vs_GranCon
S100A14	5.70195e-05	-0.283393	0.022	0.148	1	DEG_Bcell_GranPat_vs_GranCon
SMG7	5.87609e-05	-0.283414	0.045	0.222	1	DEG_Bcell_GranPat_vs_GranCon
CXCL1	5.91701e-05	-0.281829	0.022	0.148	1	DEG_Bcell_GranPat_vs_GranCon
TNFSF9	6.30625e-05	-0.264524	0.033	0.185	1	DEG_Bcell_GranPat_vs_GranCon
ATP1B1	6.62647e-05	-0.341548	0.103	0.37	1	DEG_Bcell_GranPat_vs_GranCon
MKNK2	6.70716e-05	-0.440863	0.157	0.481	1	DEG_Bcell_GranPat_vs_GranCon
PSMD2	6.70917e-05	-0.283477	0.072	0.296	1	DEG_Bcell_GranPat_vs_GranCon
SVIP	6.71551e-05	-0.276841	0.045	0.222	1	DEG_Bcell_GranPat_vs_GranCon
RRP15	7.03056e-05	-0.315659	0.047	0.222	1	DEG_Bcell_GranPat_vs_GranCon
TMED4	7.33561e-05	-0.322463	0.088	0.333	1	DEG_Bcell_GranPat_vs_GranCon
USE1	7.52486e-05	-0.330825	0.034	0.185	1	DEG_Bcell_GranPat_vs_GranCon
CWC27	8.15035e-05	-0.283002	0.034	0.185	1	DEG_Bcell_GranPat_vs_GranCon
DCTN1	8.33925e-05	-0.301538	0.023	0.148	1	DEG_Bcell_GranPat_vs_GranCon
GRASP	8.4419e-05	-0.330586	0.06	0.259	1	DEG_Bcell_GranPat_vs_GranCon
EIF3F	8.55923e-05	-0.504751	0.288	0.704	1	DEG_Bcell_GranPat_vs_GranCon
AKR7A2	8.56951e-05	-0.312884	0.075	0.296	1	DEG_Bcell_GranPat_vs_GranCon
RPL29	8.74408e-05	-0.27057	0.891	1	1	DEG_Bcell_GranPat_vs_GranCon
C15orf48	9.051e-05	0.970194	0.471	0.074	1	DEG_Bcell_GranPat_vs_GranCon
GTF2B	9.24283e-05	-0.348929	0.076	0.296	1	DEG_Bcell_GranPat_vs_GranCon
NECAP2	0.000102079	-0.361485	0.109	0.37	1	DEG_Bcell_GranPat_vs_GranCon
CRIP1	0.000106536	-0.442237	0.132	0.407	1	DEG_Bcell_GranPat_vs_GranCon
STMN1	0.00010671	-0.461987	0.129	0.407	1	DEG_Bcell_GranPat_vs_GranCon
JPX	0.000111296	-0.276149	0.06	0.259	1	DEG_Bcell_GranPat_vs_GranCon
ZC3H12A	0.000114619	-0.344439	0.121	0.407	1	DEG_Bcell_GranPat_vs_GranCon
KLF4	0.000115758	-0.499032	0.197	0.519	1	DEG_Bcell_GranPat_vs_GranCon
TNPO1	0.000120195	-0.292597	0.061	0.259	1	DEG_Bcell_GranPat_vs_GranCon
PPP2CB	0.000125406	-0.262765	0.048	0.222	1	DEG_Bcell_GranPat_vs_GranCon
RPL21	0.000135573	-0.330102	0.818	1	1	DEG_Bcell_GranPat_vs_GranCon
DEDD2	0.00013653	-0.272877	0.061	0.259	1	DEG_Bcell_GranPat_vs_GranCon
JPT1	0.000137781	-0.424197	0.148	0.444	1	DEG_Bcell_GranPat_vs_GranCon
PDHA1	0.000142514	-0.282278	0.062	0.259	1	DEG_Bcell_GranPat_vs_GranCon
ATP6V1D	0.000148453	-0.306329	0.064	0.259	1	DEG_Bcell_GranPat_vs_GranCon
KMT2E	0.000154874	-0.480911	0.274	0.667	1	DEG_Bcell_GranPat_vs_GranCon
CDKAL1	0.000160341	-0.256453	0.024	0.148	1	DEG_Bcell_GranPat_vs_GranCon
MCFD2	0.000161178	-0.330956	0.065	0.259	1	DEG_Bcell_GranPat_vs_GranCon
HOPX	0.000174472	-0.343558	0.065	0.259	1	DEG_Bcell_GranPat_vs_GranCon
ACP1	0.000186145	-0.278818	0.078	0.296	1	DEG_Bcell_GranPat_vs_GranCon
BCL7B	0.000192177	-0.282349	0.05	0.222	1	DEG_Bcell_GranPat_vs_GranCon
GADD45A	0.000193347	-0.373148	0.115	0.37	1	DEG_Bcell_GranPat_vs_GranCon
CTSS	0.000195285	0.70139	0.594	0.333	1	DEG_Bcell_GranPat_vs_GranCon
STX3	0.00019833	-0.266514	0.037	0.185	1	DEG_Bcell_GranPat_vs_GranCon
MARCKS	0.000199773	-0.525696	0.362	0.704	1	DEG_Bcell_GranPat_vs_GranCon
THUMPD3-AS1	0.000205749	-0.301894	0.109	0.37	1	DEG_Bcell_GranPat_vs_GranCon
CALML5	0.000228337	-0.273229	0.026	0.148	1	DEG_Bcell_GranPat_vs_GranCon
LMNA	0.000230029	-0.573597	0.321	0.63	1	DEG_Bcell_GranPat_vs_GranCon
GCLM	0.000240897	-0.271141	0.026	0.148	1	DEG_Bcell_GranPat_vs_GranCon
RBBP6	0.000259498	-0.338791	0.148	0.444	1	DEG_Bcell_GranPat_vs_GranCon
SNRK	0.00025992	-0.263087	0.051	0.222	1	DEG_Bcell_GranPat_vs_GranCon
POLR3GL	0.000272785	-0.317539	0.082	0.296	1	DEG_Bcell_GranPat_vs_GranCon
CDKN1C	0.000275614	-0.408593	0.086	0.296	1	DEG_Bcell_GranPat_vs_GranCon
NASP	0.00029795	-0.392857	0.184	0.519	1	DEG_Bcell_GranPat_vs_GranCon
FAM210B	0.000298345	-0.297087	0.039	0.185	1	DEG_Bcell_GranPat_vs_GranCon
IGBP1	0.000330189	-0.251557	0.067	0.259	1	DEG_Bcell_GranPat_vs_GranCon
FOSB	0.000339056	-0.521776	0.463	0.741	1	DEG_Bcell_GranPat_vs_GranCon
RAB5IF	0.000348632	-0.257231	0.067	0.259	1	DEG_Bcell_GranPat_vs_GranCon
TMSB10	0.000350706	0.255485	0.961	0.889	1	DEG_Bcell_GranPat_vs_GranCon
KMT2A	0.000380071	-0.328653	0.135	0.407	1	DEG_Bcell_GranPat_vs_GranCon
TMEM123	0.00038653	-0.437339	0.185	0.481	1	DEG_Bcell_GranPat_vs_GranCon
SPAG7	0.000419423	-0.254839	0.083	0.296	1	DEG_Bcell_GranPat_vs_GranCon
HDAC1	0.000431728	-0.34071	0.071	0.259	1	DEG_Bcell_GranPat_vs_GranCon
AC020916.1	0.00044214	-0.439994	0.106	0.333	1	DEG_Bcell_GranPat_vs_GranCon
HNRNPUL1	0.000460763	-0.28969	0.131	0.407	1	DEG_Bcell_GranPat_vs_GranCon
FGD2	0.000472028	-0.281774	0.069	0.259	1	DEG_Bcell_GranPat_vs_GranCon
RND3	0.000498318	-0.272725	0.055	0.222	1	DEG_Bcell_GranPat_vs_GranCon
TPSB2	0.000517236	-0.472978	0.043	0.185	1	DEG_Bcell_GranPat_vs_GranCon
NFKB2	0.000524233	-0.257611	0.055	0.222	1	DEG_Bcell_GranPat_vs_GranCon
SRSF8	0.000531594	-0.30884	0.058	0.222	1	DEG_Bcell_GranPat_vs_GranCon
PGLS	0.000531644	-0.367513	0.177	0.481	1	DEG_Bcell_GranPat_vs_GranCon
IFRD1	0.00054672	-0.427881	0.211	0.519	1	DEG_Bcell_GranPat_vs_GranCon
PNN	0.000562523	-0.357579	0.159	0.444	1	DEG_Bcell_GranPat_vs_GranCon
BTF3	0.000589368	-0.380319	0.643	0.889	1	DEG_Bcell_GranPat_vs_GranCon
METTL9	0.000612309	-0.37894	0.11	0.333	1	DEG_Bcell_GranPat_vs_GranCon
DYNLL2	0.000636755	-0.265162	0.087	0.296	1	DEG_Bcell_GranPat_vs_GranCon
TMEM134	0.000691422	-0.270903	0.088	0.296	1	DEG_Bcell_GranPat_vs_GranCon
FBXW5	0.000718671	-0.267434	0.072	0.259	1	DEG_Bcell_GranPat_vs_GranCon
TRIM8	0.000728601	-0.370876	0.129	0.37	1	DEG_Bcell_GranPat_vs_GranCon
GNA13	0.000734256	-0.318116	0.124	0.37	1	DEG_Bcell_GranPat_vs_GranCon
EIF2S1	0.000773179	-0.255839	0.058	0.222	1	DEG_Bcell_GranPat_vs_GranCon
CCAR1	0.000781321	-0.298715	0.091	0.296	1	DEG_Bcell_GranPat_vs_GranCon
MARCO	0.000791874	0.794795	0.343	0.037	1	DEG_Bcell_GranPat_vs_GranCon
KRT15	0.000803925	-0.384295	0.044	0.185	1	DEG_Bcell_GranPat_vs_GranCon
CLEC10A	0.000811355	-0.44773	0.118	0.333	1	DEG_Bcell_GranPat_vs_GranCon
F13A1	0.000828128	-0.412	0.094	0.296	1	DEG_Bcell_GranPat_vs_GranCon
S100A9	0.000847068	0.784562	0.304	0	1	DEG_Bcell_GranPat_vs_GranCon
IER5	0.000849832	-0.438126	0.244	0.593	1	DEG_Bcell_GranPat_vs_GranCon
SOD2	0.00085216	0.715331	0.526	0.222	1	DEG_Bcell_GranPat_vs_GranCon
ARL4A	0.00086984	-0.396907	0.133	0.37	1	DEG_Bcell_GranPat_vs_GranCon
RNF187	0.0008888	-0.277881	0.075	0.259	1	DEG_Bcell_GranPat_vs_GranCon
USF2	0.00089289	-0.377741	0.132	0.37	1	DEG_Bcell_GranPat_vs_GranCon
SNRNP70	0.000929278	-0.408591	0.118	0.333	1	DEG_Bcell_GranPat_vs_GranCon
ZNF296	0.000948306	-0.256986	0.031	0.148	1	DEG_Bcell_GranPat_vs_GranCon
RPL36	0.000975758	-0.317131	0.778	0.963	1	DEG_Bcell_GranPat_vs_GranCon
PHLDA2	0.000997569	-0.44491	0.137	0.37	1	DEG_Bcell_GranPat_vs_GranCon
GAS7	0.00104157	-0.262737	0.059	0.222	1	DEG_Bcell_GranPat_vs_GranCon
ZNF652	0.00113839	-0.286483	0.06	0.222	1	DEG_Bcell_GranPat_vs_GranCon
METTL26	0.00116203	-0.307066	0.061	0.222	1	DEG_Bcell_GranPat_vs_GranCon
SF1	0.00116645	-0.441439	0.294	0.63	1	DEG_Bcell_GranPat_vs_GranCon
CNPY2	0.00117654	-0.257534	0.06	0.222	1	DEG_Bcell_GranPat_vs_GranCon
H3F3B	0.00118862	-0.274834	0.804	0.889	1	DEG_Bcell_GranPat_vs_GranCon
PSMD8	0.00120113	-0.347618	0.206	0.519	1	DEG_Bcell_GranPat_vs_GranCon
VAMP2	0.00120978	-0.358375	0.098	0.296	1	DEG_Bcell_GranPat_vs_GranCon
HSBP1	0.00121192	-0.299644	0.113	0.333	1	DEG_Bcell_GranPat_vs_GranCon
DNAJC15	0.00121494	-0.329922	0.113	0.333	1	DEG_Bcell_GranPat_vs_GranCon
USP16	0.00123655	-0.338136	0.115	0.333	1	DEG_Bcell_GranPat_vs_GranCon
TNRC6B	0.00125215	-0.392599	0.234	0.556	1	DEG_Bcell_GranPat_vs_GranCon
WASF2	0.0012707	-0.390823	0.175	0.444	1	DEG_Bcell_GranPat_vs_GranCon
CLDND1	0.00132345	-0.286438	0.061	0.222	1	DEG_Bcell_GranPat_vs_GranCon
ARL8A	0.00139481	-0.282639	0.094	0.296	1	DEG_Bcell_GranPat_vs_GranCon
PPP1R15A	0.00141253	-0.497967	0.477	0.704	1	DEG_Bcell_GranPat_vs_GranCon
EID1	0.00141475	-0.414906	0.268	0.593	1	DEG_Bcell_GranPat_vs_GranCon
CSTB	0.00143997	0.652918	0.54	0.333	1	DEG_Bcell_GranPat_vs_GranCon
ECHS1	0.00146252	-0.257174	0.061	0.222	1	DEG_Bcell_GranPat_vs_GranCon
SNHG7	0.00152143	-0.344969	0.154	0.407	1	DEG_Bcell_GranPat_vs_GranCon
MPHOSPH8	0.00153429	-0.316822	0.149	0.407	1	DEG_Bcell_GranPat_vs_GranCon
SEC23B	0.00155655	-0.306632	0.033	0.148	1	DEG_Bcell_GranPat_vs_GranCon
FBL	0.00161433	-0.325269	0.081	0.259	1	DEG_Bcell_GranPat_vs_GranCon
IL13RA1	0.00162167	-0.353704	0.136	0.37	1	DEG_Bcell_GranPat_vs_GranCon
S100A8	0.00172979	0.766309	0.315	0.037	1	DEG_Bcell_GranPat_vs_GranCon
SF3B6	0.00184501	-0.370474	0.201	0.481	1	DEG_Bcell_GranPat_vs_GranCon
ANKRD28	0.00189011	-0.34191	0.1	0.296	1	DEG_Bcell_GranPat_vs_GranCon
THAP9-AS1	0.00192169	-0.320501	0.065	0.222	1	DEG_Bcell_GranPat_vs_GranCon
CELF2	0.0019442	-0.394652	0.207	0.481	1	DEG_Bcell_GranPat_vs_GranCon
SSBP2	0.00194607	-0.258102	0.048	0.185	1	DEG_Bcell_GranPat_vs_GranCon
FCRLA	0.00200115	-0.266739	0.033	0.148	1	DEG_Bcell_GranPat_vs_GranCon
AFF4	0.00200161	-0.331473	0.118	0.333	1	DEG_Bcell_GranPat_vs_GranCon
COTL1	0.00203486	0.517668	0.607	0.37	1	DEG_Bcell_GranPat_vs_GranCon
PNKD	0.00215795	-0.280172	0.065	0.222	1	DEG_Bcell_GranPat_vs_GranCon
SFT2D1	0.00218533	-0.250092	0.097	0.296	1	DEG_Bcell_GranPat_vs_GranCon
AKIRIN2	0.00220898	-0.33321	0.12	0.333	1	DEG_Bcell_GranPat_vs_GranCon
BAZ1A	0.00222612	-0.38323	0.186	0.444	1	DEG_Bcell_GranPat_vs_GranCon
AHCYL1	0.00227175	-0.296159	0.119	0.333	1	DEG_Bcell_GranPat_vs_GranCon
HNRNPF	0.00228511	-0.313278	0.204	0.519	1	DEG_Bcell_GranPat_vs_GranCon
TUBB4B	0.00233248	-0.439592	0.305	0.63	1	DEG_Bcell_GranPat_vs_GranCon
ATP1A1	0.00235414	-0.364661	0.16	0.407	1	DEG_Bcell_GranPat_vs_GranCon
BANK1	0.00243371	-0.330938	0.084	0.259	1	DEG_Bcell_GranPat_vs_GranCon
UXT	0.00244348	-0.32802	0.268	0.63	1	DEG_Bcell_GranPat_vs_GranCon
CDC42EP3	0.00260249	-0.328312	0.104	0.296	1	DEG_Bcell_GranPat_vs_GranCon
CD14	0.00263127	0.723027	0.334	0.074	1	DEG_Bcell_GranPat_vs_GranCon
CUTA	0.00275847	-0.270657	0.155	0.407	1	DEG_Bcell_GranPat_vs_GranCon
RASGEF1B	0.00276546	-0.364502	0.184	0.444	1	DEG_Bcell_GranPat_vs_GranCon
RPL10A	0.00277107	-0.336225	0.694	0.889	1	DEG_Bcell_GranPat_vs_GranCon
TAF1D	0.00278997	-0.395926	0.24	0.519	1	DEG_Bcell_GranPat_vs_GranCon
PSAP	0.00283588	0.478876	0.592	0.444	1	DEG_Bcell_GranPat_vs_GranCon
C1QBP	0.00286223	-0.271327	0.171	0.444	1	DEG_Bcell_GranPat_vs_GranCon
GAPDH	0.00292574	0.298714	0.794	0.704	1	DEG_Bcell_GranPat_vs_GranCon
MIR29B2CHG	0.00297155	-0.255311	0.05	0.185	1	DEG_Bcell_GranPat_vs_GranCon
NUP214	0.00297319	-0.259348	0.067	0.222	1	DEG_Bcell_GranPat_vs_GranCon
RSRP1	0.00301908	-0.42641	0.409	0.741	1	DEG_Bcell_GranPat_vs_GranCon
NFKBIZ	0.00318876	-0.315011	0.142	0.37	1	DEG_Bcell_GranPat_vs_GranCon
PTRHD1	0.00326873	-0.300604	0.086	0.259	1	DEG_Bcell_GranPat_vs_GranCon
TRIR	0.00335664	-0.390047	0.256	0.556	1	DEG_Bcell_GranPat_vs_GranCon
BOD1L1	0.00341059	-0.298226	0.159	0.407	1	DEG_Bcell_GranPat_vs_GranCon
HAX1	0.00342171	-0.263286	0.102	0.296	1	DEG_Bcell_GranPat_vs_GranCon
FNIP1	0.0034466	-0.321496	0.108	0.296	1	DEG_Bcell_GranPat_vs_GranCon
EEF1B2	0.00345185	-0.453835	0.45	0.778	1	DEG_Bcell_GranPat_vs_GranCon
CAMTA1	0.00346473	-0.337735	0.126	0.333	1	DEG_Bcell_GranPat_vs_GranCon
SUPT4H1	0.00347769	-0.290127	0.105	0.296	1	DEG_Bcell_GranPat_vs_GranCon
FCGR3A	0.00356179	0.606735	0.246	0	1	DEG_Bcell_GranPat_vs_GranCon
HINT1	0.00359737	-0.399489	0.543	0.889	1	DEG_Bcell_GranPat_vs_GranCon
BDP1	0.00371648	-0.362593	0.111	0.296	1	DEG_Bcell_GranPat_vs_GranCon
FUNDC2	0.00392341	-0.259264	0.07	0.222	1	DEG_Bcell_GranPat_vs_GranCon
AC020656.1	0.00399224	0.702852	0.381	0.148	1	DEG_Bcell_GranPat_vs_GranCon
MDH2	0.00401178	-0.258612	0.158	0.407	1	DEG_Bcell_GranPat_vs_GranCon
TOMM7	0.00410783	-0.370456	0.548	0.815	1	DEG_Bcell_GranPat_vs_GranCon
GPBP1	0.00414086	-0.397049	0.334	0.667	1	DEG_Bcell_GranPat_vs_GranCon
CTSB	0.00430073	0.59569	0.506	0.296	1	DEG_Bcell_GranPat_vs_GranCon
PPP1R15B	0.00437334	-0.289977	0.106	0.296	1	DEG_Bcell_GranPat_vs_GranCon
SMARCB1	0.00446534	-0.258596	0.071	0.222	1	DEG_Bcell_GranPat_vs_GranCon
CPA3	0.00450863	-0.312733	0.023	0.111	1	DEG_Bcell_GranPat_vs_GranCon
NCF1	0.00452187	0.603014	0.286	0.037	1	DEG_Bcell_GranPat_vs_GranCon
RPL7	0.00464663	-0.33745	0.651	0.889	1	DEG_Bcell_GranPat_vs_GranCon
ATP5MC1	0.00469918	-0.290394	0.168	0.407	1	DEG_Bcell_GranPat_vs_GranCon
KPNB1	0.00474162	-0.334677	0.153	0.37	1	DEG_Bcell_GranPat_vs_GranCon
RALGPS2	0.0048467	-0.348679	0.073	0.222	1	DEG_Bcell_GranPat_vs_GranCon
NCOA3	0.0048475	-0.25741	0.106	0.296	1	DEG_Bcell_GranPat_vs_GranCon
RACK1	0.00488493	-0.255124	0.809	0.963	1	DEG_Bcell_GranPat_vs_GranCon
PRRC2C	0.00491965	-0.367701	0.266	0.556	1	DEG_Bcell_GranPat_vs_GranCon
XIST	0.00493696	0.608222	0.482	0.222	1	DEG_Bcell_GranPat_vs_GranCon
NFE2L2	0.00498388	-0.403068	0.273	0.556	1	DEG_Bcell_GranPat_vs_GranCon
SMG1	0.00503587	-0.286759	0.144	0.37	1	DEG_Bcell_GranPat_vs_GranCon
HIST1H4C	0.00506922	-0.347223	0.133	0.333	1	DEG_Bcell_GranPat_vs_GranCon
NDUFAF8	0.00517195	-0.262788	0.072	0.222	1	DEG_Bcell_GranPat_vs_GranCon
RB1	0.005239	-0.267693	0.109	0.296	1	DEG_Bcell_GranPat_vs_GranCon
YWHAQ	0.00527207	-0.295652	0.13	0.333	1	DEG_Bcell_GranPat_vs_GranCon
RBM39	0.00550803	-0.378613	0.351	0.667	1	DEG_Bcell_GranPat_vs_GranCon
HLA-DMB	0.0055094	-0.397556	0.215	0.444	1	DEG_Bcell_GranPat_vs_GranCon
PLCG2	0.00551542	-0.376536	0.264	0.519	1	DEG_Bcell_GranPat_vs_GranCon
SRGN	0.00554659	0.452969	0.758	0.519	1	DEG_Bcell_GranPat_vs_GranCon
SUGP2	0.00556269	-0.310001	0.056	0.185	1	DEG_Bcell_GranPat_vs_GranCon
NHP2	0.00558645	-0.25538	0.091	0.259	1	DEG_Bcell_GranPat_vs_GranCon
SON	0.00570508	-0.372188	0.339	0.667	1	DEG_Bcell_GranPat_vs_GranCon
RPL4	0.00571612	-0.391023	0.453	0.741	1	DEG_Bcell_GranPat_vs_GranCon
SERF2	0.00571752	0.271572	0.736	0.667	1	DEG_Bcell_GranPat_vs_GranCon
YY1	0.00574747	-0.316546	0.233	0.519	1	DEG_Bcell_GranPat_vs_GranCon
ZBTB20	0.00581716	-0.345364	0.176	0.407	1	DEG_Bcell_GranPat_vs_GranCon
RPL5	0.00582648	-0.262248	0.798	0.963	1	DEG_Bcell_GranPat_vs_GranCon
MARCH1	0.00591156	-0.258931	0.146	0.37	1	DEG_Bcell_GranPat_vs_GranCon
CSRNP1	0.00591156	-0.277751	0.146	0.37	1	DEG_Bcell_GranPat_vs_GranCon
DSP	0.00593726	-0.335458	0.058	0.185	1	DEG_Bcell_GranPat_vs_GranCon
NSUN6	0.00593833	-0.304297	0.092	0.259	1	DEG_Bcell_GranPat_vs_GranCon
SYPL1	0.00596282	-0.257223	0.11	0.296	1	DEG_Bcell_GranPat_vs_GranCon
PTTG1	0.00600467	-0.250392	0.072	0.222	1	DEG_Bcell_GranPat_vs_GranCon
SAT1	0.00603387	0.370062	0.82	0.667	1	DEG_Bcell_GranPat_vs_GranCon
SERTAD2	0.00621824	-0.25924	0.073	0.222	1	DEG_Bcell_GranPat_vs_GranCon
GGNBP2	0.00646646	-0.306479	0.136	0.333	1	DEG_Bcell_GranPat_vs_GranCon
PNRC1	0.00659185	-0.366483	0.54	0.815	1	DEG_Bcell_GranPat_vs_GranCon
SYNGR2	0.00668595	-0.322319	0.198	0.444	1	DEG_Bcell_GranPat_vs_GranCon
WASL	0.00668818	-0.279728	0.04	0.148	1	DEG_Bcell_GranPat_vs_GranCon
PWP1	0.00680077	-0.25378	0.056	0.185	1	DEG_Bcell_GranPat_vs_GranCon
FMNL1	0.00680742	-0.307878	0.133	0.333	1	DEG_Bcell_GranPat_vs_GranCon
ERGIC2	0.00695922	-0.261242	0.076	0.222	1	DEG_Bcell_GranPat_vs_GranCon
AHNAK	0.00705539	-0.399481	0.37	0.63	1	DEG_Bcell_GranPat_vs_GranCon
CCDC50	0.00709826	-0.265596	0.094	0.259	1	DEG_Bcell_GranPat_vs_GranCon
ID1	0.00736337	-0.295879	0.077	0.222	1	DEG_Bcell_GranPat_vs_GranCon
DDX6	0.00740947	-0.34053	0.182	0.407	1	DEG_Bcell_GranPat_vs_GranCon
PAFAH1B1	0.00748462	-0.383351	0.147	0.333	1	DEG_Bcell_GranPat_vs_GranCon
SQSTM1	0.00768578	-0.378295	0.246	0.481	1	DEG_Bcell_GranPat_vs_GranCon
COPS9	0.00785408	-0.2955	0.157	0.37	1	DEG_Bcell_GranPat_vs_GranCon
CCNI	0.0080793	-0.357986	0.308	0.593	1	DEG_Bcell_GranPat_vs_GranCon
EIF3G	0.0081151	-0.268646	0.191	0.444	1	DEG_Bcell_GranPat_vs_GranCon
EIF3K	0.00835741	-0.357475	0.409	0.778	1	DEG_Bcell_GranPat_vs_GranCon
APEX1	0.0083679	-0.344217	0.207	0.444	1	DEG_Bcell_GranPat_vs_GranCon
CMTM6	0.00836837	-0.344015	0.231	0.481	1	DEG_Bcell_GranPat_vs_GranCon
CYBB	0.00856034	0.551861	0.382	0.148	1	DEG_Bcell_GranPat_vs_GranCon
CD55	0.00859281	-0.350861	0.312	0.63	1	DEG_Bcell_GranPat_vs_GranCon
IER2	0.00861694	-0.405206	0.416	0.704	1	DEG_Bcell_GranPat_vs_GranCon
EIF5A	0.00902278	-0.287823	0.207	0.481	1	DEG_Bcell_GranPat_vs_GranCon
TRA2B	0.00942699	-0.384173	0.268	0.519	1	DEG_Bcell_GranPat_vs_GranCon
IL1B	0.00950451	-0.30195	0.06	0.185	1	DEG_Bcell_GranPat_vs_GranCon
S100A10	2.20798e-190	-1.05608	0.388	0.797	6.10817e-186	DEG_Bcell_SarPat_vs_GranPat
ACTB	8.00835e-179	-0.359133	0.954	0.988	2.21543e-174	DEG_Bcell_SarPat_vs_GranPat
RPS18	5.38817e-172	0.314846	0.998	0.934	1.49058e-167	DEG_Bcell_SarPat_vs_GranPat
TYROBP	3.50949e-169	-1.0371	0.117	0.568	9.70864e-165	DEG_Bcell_SarPat_vs_GranPat
RPL3	2.03742e-164	0.468344	0.985	0.786	5.63631e-160	DEG_Bcell_SarPat_vs_GranPat
FTH1	2.23571e-161	-0.355828	0.969	0.978	6.18486e-157	DEG_Bcell_SarPat_vs_GranPat
S100A6	1.95286e-158	-0.833295	0.534	0.829	5.4024e-154	DEG_Bcell_SarPat_vs_GranPat
S100A11	3.53157e-153	-0.951077	0.258	0.685	9.76973e-149	DEG_Bcell_SarPat_vs_GranPat
LYZ	3.01209e-151	-0.999152	0.413	0.777	8.33264e-147	DEG_Bcell_SarPat_vs_GranPat
RPS27	4.80223e-150	0.298747	0.994	0.94	1.32849e-145	DEG_Bcell_SarPat_vs_GranPat
RPL21	2.20778e-145	0.406366	0.977	0.818	6.1076e-141	DEG_Bcell_SarPat_vs_GranPat
RPL13	4.19062e-140	0.295667	0.994	0.923	1.15929e-135	DEG_Bcell_SarPat_vs_GranPat
RPS23	9.09406e-140	0.28045	0.995	0.922	2.51578e-135	DEG_Bcell_SarPat_vs_GranPat
RPS3	1.9176e-138	0.31588	0.987	0.886	5.30485e-134	DEG_Bcell_SarPat_vs_GranPat
FTL	1.92368e-136	-0.292998	0.981	0.984	5.32166e-132	DEG_Bcell_SarPat_vs_GranPat
C15orf48	3.88141e-134	-0.925036	0.094	0.471	1.07375e-129	DEG_Bcell_SarPat_vs_GranPat
S100A4	1.91098e-131	-0.772558	0.508	0.787	5.28654e-127	DEG_Bcell_SarPat_vs_GranPat
RPL30	6.99689e-131	0.286905	0.991	0.901	1.93562e-126	DEG_Bcell_SarPat_vs_GranPat
MT2A	4.83622e-129	-0.952226	0.193	0.581	1.33789e-124	DEG_Bcell_SarPat_vs_GranPat
TMSB10	5.71447e-128	-0.302237	0.923	0.961	1.58085e-123	DEG_Bcell_SarPat_vs_GranPat
SPP1	1.56714e-127	-1.17985	0.091	0.438	4.33534e-123	DEG_Bcell_SarPat_vs_GranPat
FN1	7.57145e-126	-0.963325	0.107	0.472	2.09457e-121	DEG_Bcell_SarPat_vs_GranPat
ANXA1	7.15947e-125	-0.852135	0.14	0.531	1.9806e-120	DEG_Bcell_SarPat_vs_GranPat
FCER1G	1.08538e-124	-0.846126	0.089	0.454	3.00258e-120	DEG_Bcell_SarPat_vs_GranPat
RPS6	2.24506e-124	0.306506	0.983	0.878	6.21074e-120	DEG_Bcell_SarPat_vs_GranPat
MS4A1	4.37652e-123	0.949227	0.79	0.209	1.21072e-118	DEG_Bcell_SarPat_vs_GranPat
RPS27A	6.25225e-122	0.281158	0.992	0.905	1.72962e-117	DEG_Bcell_SarPat_vs_GranPat
VIM	3.48493e-121	-0.531906	0.781	0.868	9.64071e-117	DEG_Bcell_SarPat_vs_GranPat
CST3	2.0402e-119	-0.878565	0.231	0.627	5.644e-115	DEG_Bcell_SarPat_vs_GranPat
CD37	3.67346e-119	0.73216	0.891	0.438	1.01623e-114	DEG_Bcell_SarPat_vs_GranPat
BANK1	4.83183e-119	0.899162	0.59	0.084	1.33668e-114	DEG_Bcell_SarPat_vs_GranPat
RPL23A	9.60164e-117	0.399281	0.963	0.77	2.6562e-112	DEG_Bcell_SarPat_vs_GranPat
CXCL8	1.25609e-116	-0.798494	0.038	0.332	3.47485e-112	DEG_Bcell_SarPat_vs_GranPat
RPS29	5.4533e-111	0.350008	0.968	0.836	1.5086e-106	DEG_Bcell_SarPat_vs_GranPat
FBP1	2.22899e-109	-0.860388	0.1	0.437	6.16628e-105	DEG_Bcell_SarPat_vs_GranPat
LGALS1	2.28436e-109	-0.773113	0.371	0.685	6.31946e-105	DEG_Bcell_SarPat_vs_GranPat
MARCO	4.59482e-108	-0.733972	0.051	0.343	1.27111e-103	DEG_Bcell_SarPat_vs_GranPat
RPL19	2.25455e-107	0.294682	0.984	0.871	6.23698e-103	DEG_Bcell_SarPat_vs_GranPat
IGKC	2.65777e-104	1.02015	0.651	0.165	7.35246e-100	DEG_Bcell_SarPat_vs_GranPat
RPL32	3.4047e-99	0.256516	0.986	0.896	9.41876e-95	DEG_Bcell_SarPat_vs_GranPat
RPS26	1.49623e-98	0.45309	0.952	0.699	4.13918e-94	DEG_Bcell_SarPat_vs_GranPat
CTSB	2.37623e-96	-0.776913	0.181	0.506	6.57359e-92	DEG_Bcell_SarPat_vs_GranPat
AIF1	4.26151e-96	-0.715209	0.087	0.389	1.17891e-91	DEG_Bcell_SarPat_vs_GranPat
LTB	5.28218e-95	0.799043	0.638	0.165	1.46126e-90	DEG_Bcell_SarPat_vs_GranPat
RPSA	1.48812e-94	0.401201	0.949	0.733	4.11673e-90	DEG_Bcell_SarPat_vs_GranPat
TIMP1	5.64708e-94	-0.760993	0.154	0.476	1.56221e-89	DEG_Bcell_SarPat_vs_GranPat
CSTB	1.19144e-91	-0.780009	0.239	0.54	3.296e-87	DEG_Bcell_SarPat_vs_GranPat
LY9	2.58433e-90	0.819749	0.49	0.071	7.14929e-86	DEG_Bcell_SarPat_vs_GranPat
GAPDH	1.55796e-89	-0.475471	0.653	0.794	4.30993e-85	DEG_Bcell_SarPat_vs_GranPat
MT1G	9.69634e-89	-0.774695	0.044	0.288	2.6824e-84	DEG_Bcell_SarPat_vs_GranPat
RPL37	2.27486e-88	0.295092	0.972	0.84	6.29318e-84	DEG_Bcell_SarPat_vs_GranPat
RPL9	6.36428e-86	0.251979	0.983	0.89	1.76061e-81	DEG_Bcell_SarPat_vs_GranPat
IFITM3	7.33815e-86	-0.73025	0.158	0.466	2.03003e-81	DEG_Bcell_SarPat_vs_GranPat
SRGN	1.7472e-85	-0.578852	0.5	0.758	4.83347e-81	DEG_Bcell_SarPat_vs_GranPat
PSAP	1.21878e-83	-0.683385	0.3	0.592	3.37163e-79	DEG_Bcell_SarPat_vs_GranPat
RPS3A	8.46793e-83	0.264281	0.979	0.875	2.34257e-78	DEG_Bcell_SarPat_vs_GranPat
RNASE1	1.7853e-81	-0.625276	0.031	0.248	4.93885e-77	DEG_Bcell_SarPat_vs_GranPat
C1QC	7.9967e-81	-0.656414	0.074	0.339	2.21221e-76	DEG_Bcell_SarPat_vs_GranPat
CXCR4	1.16536e-80	0.574959	0.851	0.513	3.22385e-76	DEG_Bcell_SarPat_vs_GranPat
CCDC80	2.02332e-80	-0.623753	0.042	0.273	5.59732e-76	DEG_Bcell_SarPat_vs_GranPat
CD63	4.64613e-80	-0.644807	0.37	0.645	1.28531e-75	DEG_Bcell_SarPat_vs_GranPat
EZR	1.19893e-78	0.669529	0.709	0.316	3.31672e-74	DEG_Bcell_SarPat_vs_GranPat
CEBPB	7.26682e-78	-0.694837	0.178	0.466	2.01029e-73	DEG_Bcell_SarPat_vs_GranPat
C1QA	1.02382e-77	-0.690184	0.129	0.421	2.8323e-73	DEG_Bcell_SarPat_vs_GranPat
RPS5	1.52987e-77	0.387597	0.947	0.726	4.23223e-73	DEG_Bcell_SarPat_vs_GranPat
RPL35A	2.20992e-77	0.327444	0.965	0.787	6.11353e-73	DEG_Bcell_SarPat_vs_GranPat
CD79A	8.29807e-77	0.717705	0.575	0.144	2.29558e-72	DEG_Bcell_SarPat_vs_GranPat
CD14	1.48121e-76	-0.646426	0.078	0.334	4.09763e-72	DEG_Bcell_SarPat_vs_GranPat
RPS20	1.62602e-76	0.355415	0.94	0.738	4.49821e-72	DEG_Bcell_SarPat_vs_GranPat
FOS	3.48423e-75	-0.587244	0.516	0.736	9.63878e-71	DEG_Bcell_SarPat_vs_GranPat
RALGPS2	1.15497e-74	0.683248	0.445	0.073	3.1951e-70	DEG_Bcell_SarPat_vs_GranPat
MAFB	2.105e-74	-0.585532	0.054	0.288	5.82327e-70	DEG_Bcell_SarPat_vs_GranPat
GSN	4.47968e-74	-0.652992	0.135	0.42	1.23926e-69	DEG_Bcell_SarPat_vs_GranPat
LGALS3	5.52677e-74	-0.659794	0.145	0.426	1.52893e-69	DEG_Bcell_SarPat_vs_GranPat
MT1H	7.43406e-74	-0.603833	0.026	0.22	2.05656e-69	DEG_Bcell_SarPat_vs_GranPat
RPL10A	9.3735e-74	0.393929	0.929	0.694	2.59308e-69	DEG_Bcell_SarPat_vs_GranPat
RPS21	6.50058e-73	0.429719	0.893	0.641	1.79832e-68	DEG_Bcell_SarPat_vs_GranPat
EEF1B2	1.36397e-72	0.555122	0.822	0.45	3.7733e-68	DEG_Bcell_SarPat_vs_GranPat
EIF1	1.8166e-72	0.257742	0.974	0.864	5.02543e-68	DEG_Bcell_SarPat_vs_GranPat
REL	2.31802e-72	0.563438	0.803	0.46	6.41256e-68	DEG_Bcell_SarPat_vs_GranPat
CD9	4.3702e-71	-0.62896	0.095	0.345	1.20897e-66	DEG_Bcell_SarPat_vs_GranPat
PLAUR	5.08415e-71	-0.568172	0.066	0.302	1.40648e-66	DEG_Bcell_SarPat_vs_GranPat
NEAT1	7.07463e-71	-0.415116	0.741	0.859	1.95713e-66	DEG_Bcell_SarPat_vs_GranPat
CD83	2.55271e-70	0.592377	0.753	0.422	7.06183e-66	DEG_Bcell_SarPat_vs_GranPat
DPYSL2	2.13687e-69	-0.543621	0.064	0.29	5.91144e-65	DEG_Bcell_SarPat_vs_GranPat
STK4	2.49097e-69	0.62624	0.651	0.24	6.89103e-65	DEG_Bcell_SarPat_vs_GranPat
SH3BGRL3	6.13961e-69	-0.504347	0.49	0.687	1.69846e-64	DEG_Bcell_SarPat_vs_GranPat
VCAN	2.35079e-68	-0.489515	0.018	0.19	6.50321e-64	DEG_Bcell_SarPat_vs_GranPat
CD48	4.18033e-68	0.602644	0.723	0.304	1.15645e-63	DEG_Bcell_SarPat_vs_GranPat
S100A8	7.77485e-68	-0.622827	0.079	0.315	2.15083e-63	DEG_Bcell_SarPat_vs_GranPat
FCGR3A	2.1209e-67	-0.508467	0.042	0.246	5.86726e-63	DEG_Bcell_SarPat_vs_GranPat
GLUL	6.05702e-67	-0.60146	0.112	0.37	1.67561e-62	DEG_Bcell_SarPat_vs_GranPat
CEBPD	1.05997e-65	-0.566383	0.075	0.308	2.93231e-61	DEG_Bcell_SarPat_vs_GranPat
SOD2	2.32446e-65	-0.647179	0.269	0.526	6.4304e-61	DEG_Bcell_SarPat_vs_GranPat
RPS9	5.99005e-65	0.287518	0.976	0.835	1.65709e-60	DEG_Bcell_SarPat_vs_GranPat
RPS7	4.37197e-64	0.262408	0.976	0.84	1.20946e-59	DEG_Bcell_SarPat_vs_GranPat
SERF2	7.17854e-63	-0.404317	0.607	0.736	1.98587e-58	DEG_Bcell_SarPat_vs_GranPat
C1QB	8.87686e-63	-0.642042	0.122	0.372	2.4557e-58	DEG_Bcell_SarPat_vs_GranPat
CXCL3	3.7181e-62	-0.448965	0.018	0.179	1.02857e-57	DEG_Bcell_SarPat_vs_GranPat
RPL26	5.52242e-61	0.289132	0.963	0.808	1.52772e-56	DEG_Bcell_SarPat_vs_GranPat
MSR1	1.41587e-60	-0.400671	0.019	0.177	3.91686e-56	DEG_Bcell_SarPat_vs_GranPat
RPS10	5.14126e-60	0.525234	0.744	0.389	1.42228e-55	DEG_Bcell_SarPat_vs_GranPat
INHBA	6.99371e-60	-0.466649	0.024	0.192	1.93474e-55	DEG_Bcell_SarPat_vs_GranPat
CXCL2	1.25623e-59	-0.520874	0.041	0.226	3.47524e-55	DEG_Bcell_SarPat_vs_GranPat
CCR7	2.3437e-59	0.626074	0.336	0.04	6.4836e-55	DEG_Bcell_SarPat_vs_GranPat
CFD	3.67678e-59	-0.609177	0.094	0.317	1.01714e-54	DEG_Bcell_SarPat_vs_GranPat
CLEC7A	5.04803e-59	-0.441943	0.039	0.222	1.39649e-54	DEG_Bcell_SarPat_vs_GranPat
RPS4Y1	5.79239e-59	0.675624	0.37	0.065	1.60241e-54	DEG_Bcell_SarPat_vs_GranPat
TNFRSF13C	9.90371e-59	0.555024	0.325	0.034	2.73976e-54	DEG_Bcell_SarPat_vs_GranPat
MTRNR2L1	2.28255e-58	-0.460892	0.015	0.16	6.31446e-54	DEG_Bcell_SarPat_vs_GranPat
ENO1	6.26076e-58	-0.561797	0.297	0.529	1.73198e-53	DEG_Bcell_SarPat_vs_GranPat
ANXA2	8.56779e-58	-0.57773	0.211	0.468	2.37019e-53	DEG_Bcell_SarPat_vs_GranPat
NFKBID	1.82465e-57	0.605038	0.422	0.104	5.0477e-53	DEG_Bcell_SarPat_vs_GranPat
S100A9	7.05412e-57	-0.564771	0.086	0.304	1.95145e-52	DEG_Bcell_SarPat_vs_GranPat
MT1X	2.31666e-56	-0.635768	0.155	0.387	6.40881e-52	DEG_Bcell_SarPat_vs_GranPat
MRC1	3.243e-56	-0.462922	0.041	0.219	8.97143e-52	DEG_Bcell_SarPat_vs_GranPat
TSC22D3	3.92276e-56	0.541357	0.713	0.372	1.08519e-51	DEG_Bcell_SarPat_vs_GranPat
NOP53	1.46451e-55	0.536154	0.657	0.295	4.05143e-51	DEG_Bcell_SarPat_vs_GranPat
PRDM2	2.1807e-55	0.565917	0.487	0.153	6.03269e-51	DEG_Bcell_SarPat_vs_GranPat
HLA-DRB5	3.38412e-54	-0.53351	0.366	0.616	9.36184e-50	DEG_Bcell_SarPat_vs_GranPat
MS4A6A	4.95321e-54	-0.441605	0.038	0.211	1.37026e-49	DEG_Bcell_SarPat_vs_GranPat
FGL2	7.82407e-54	-0.509642	0.079	0.285	2.16445e-49	DEG_Bcell_SarPat_vs_GranPat
BCL11A	1.26729e-53	0.544892	0.425	0.102	3.50583e-49	DEG_Bcell_SarPat_vs_GranPat
IL1RN	1.40156e-53	-0.409085	0.018	0.162	3.87727e-49	DEG_Bcell_SarPat_vs_GranPat
MAF	2.18838e-53	-0.441555	0.042	0.215	6.05393e-49	DEG_Bcell_SarPat_vs_GranPat
SF1	3.78287e-53	0.525265	0.664	0.294	1.04649e-48	DEG_Bcell_SarPat_vs_GranPat
CCL3	7.76892e-53	-0.573035	0.087	0.293	2.14919e-48	DEG_Bcell_SarPat_vs_GranPat
RPL27A	1.00496e-52	0.275177	0.953	0.804	2.78013e-48	DEG_Bcell_SarPat_vs_GranPat
RPL36	2.85277e-52	0.290032	0.947	0.778	7.89191e-48	DEG_Bcell_SarPat_vs_GranPat
HERPUD1	3.57572e-52	0.525195	0.691	0.37	9.89188e-48	DEG_Bcell_SarPat_vs_GranPat
RPL4	9.61716e-52	0.464079	0.769	0.453	2.66049e-47	DEG_Bcell_SarPat_vs_GranPat
DAB2	1.89444e-51	-0.405289	0.035	0.197	5.24079e-47	DEG_Bcell_SarPat_vs_GranPat
CD69	4.67978e-51	0.591167	0.572	0.235	1.29461e-46	DEG_Bcell_SarPat_vs_GranPat
CLEC5A	1.00588e-50	-0.353003	0.016	0.149	2.78266e-46	DEG_Bcell_SarPat_vs_GranPat
SERPINA1	1.58337e-50	-0.423999	0.051	0.229	4.38024e-46	DEG_Bcell_SarPat_vs_GranPat
ARPC5	7.25836e-50	-0.516158	0.308	0.514	2.00795e-45	DEG_Bcell_SarPat_vs_GranPat
MYL6	1.13091e-49	-0.381399	0.574	0.692	3.12855e-45	DEG_Bcell_SarPat_vs_GranPat
BTG2	4.42733e-49	0.536862	0.577	0.25	1.22478e-44	DEG_Bcell_SarPat_vs_GranPat
AC020656.1	9.85523e-49	-0.567134	0.157	0.381	2.72635e-44	DEG_Bcell_SarPat_vs_GranPat
RPL35	1.4247e-48	0.274488	0.965	0.798	3.94128e-44	DEG_Bcell_SarPat_vs_GranPat
ACAP1	2.00815e-48	0.506182	0.392	0.099	5.55535e-44	DEG_Bcell_SarPat_vs_GranPat
FCN1	2.2582e-48	-0.388386	0.031	0.184	6.24709e-44	DEG_Bcell_SarPat_vs_GranPat
OLR1	4.1341e-48	-0.393607	0.028	0.174	1.14366e-43	DEG_Bcell_SarPat_vs_GranPat
ZFAS1	8.63987e-48	0.442139	0.81	0.493	2.39013e-43	DEG_Bcell_SarPat_vs_GranPat
SPARCL1	9.13576e-48	-0.500659	0.085	0.282	2.52732e-43	DEG_Bcell_SarPat_vs_GranPat
EEF2	1.11833e-47	0.477708	0.71	0.371	3.09374e-43	DEG_Bcell_SarPat_vs_GranPat
TGFBI	1.20923e-47	-0.39391	0.035	0.186	3.34523e-43	DEG_Bcell_SarPat_vs_GranPat
RIPOR2	1.7685e-47	0.498634	0.364	0.081	4.89237e-43	DEG_Bcell_SarPat_vs_GranPat
CXCL14	1.86397e-47	-0.586235	0.127	0.338	5.1565e-43	DEG_Bcell_SarPat_vs_GranPat
NPC2	3.20117e-47	-0.515985	0.303	0.503	8.85571e-43	DEG_Bcell_SarPat_vs_GranPat
CD68	8.68224e-47	-0.491497	0.094	0.286	2.40186e-42	DEG_Bcell_SarPat_vs_GranPat
MT1M	9.9259e-47	-0.324911	0.015	0.138	2.7459e-42	DEG_Bcell_SarPat_vs_GranPat
ARHGAP24	1.09996e-46	0.47397	0.325	0.06	3.04294e-42	DEG_Bcell_SarPat_vs_GranPat
VEGFA	1.43782e-46	-0.409958	0.042	0.201	3.97759e-42	DEG_Bcell_SarPat_vs_GranPat
RBM39	4.72632e-46	0.476033	0.689	0.351	1.30749e-41	DEG_Bcell_SarPat_vs_GranPat
H2AFY	5.47923e-46	-0.513	0.173	0.377	1.51577e-41	DEG_Bcell_SarPat_vs_GranPat
CXCL12	7.72735e-46	-0.401237	0.031	0.177	2.13769e-41	DEG_Bcell_SarPat_vs_GranPat
SGK1	1.18437e-45	-0.541026	0.18	0.398	3.27644e-41	DEG_Bcell_SarPat_vs_GranPat
APOD	1.70205e-45	-0.449022	0.042	0.197	4.70854e-41	DEG_Bcell_SarPat_vs_GranPat
SWAP70	1.71106e-45	0.486385	0.394	0.113	4.73347e-41	DEG_Bcell_SarPat_vs_GranPat
ANXA5	1.80502e-45	-0.505669	0.156	0.361	4.99341e-41	DEG_Bcell_SarPat_vs_GranPat
CTSS	2.77325e-45	-0.454094	0.451	0.594	7.67193e-41	DEG_Bcell_SarPat_vs_GranPat
KDM6B	5.30074e-45	0.498408	0.555	0.229	1.4664e-40	DEG_Bcell_SarPat_vs_GranPat
DDX5	5.46136e-45	0.334483	0.905	0.692	1.51083e-40	DEG_Bcell_SarPat_vs_GranPat
FCGR2A	2.86728e-44	-0.394745	0.04	0.19	7.93203e-40	DEG_Bcell_SarPat_vs_GranPat
ITGB2	3.40418e-44	-0.483402	0.153	0.36	9.41733e-40	DEG_Bcell_SarPat_vs_GranPat
ADAM28	1.02272e-43	0.48095	0.357	0.091	2.82926e-39	DEG_Bcell_SarPat_vs_GranPat
CD52	1.7204e-43	0.484399	0.698	0.323	4.75932e-39	DEG_Bcell_SarPat_vs_GranPat
VSIG4	9.35681e-43	-0.303797	0.014	0.129	2.58847e-38	DEG_Bcell_SarPat_vs_GranPat
SRSF7	9.59888e-43	0.461749	0.731	0.388	2.65543e-38	DEG_Bcell_SarPat_vs_GranPat
EMP1	1.78781e-42	-0.360552	0.033	0.173	4.94579e-38	DEG_Bcell_SarPat_vs_GranPat
MGP	1.8966e-42	-0.472529	0.065	0.23	5.24675e-38	DEG_Bcell_SarPat_vs_GranPat
KLF2	2.89553e-42	0.492454	0.629	0.34	8.0102e-38	DEG_Bcell_SarPat_vs_GranPat
ZEB2	2.97633e-42	-0.502279	0.209	0.412	8.23371e-38	DEG_Bcell_SarPat_vs_GranPat
FAU	3.33736e-42	0.254718	0.956	0.805	9.23249e-38	DEG_Bcell_SarPat_vs_GranPat
DCN	3.7453e-42	-0.541749	0.123	0.316	1.0361e-37	DEG_Bcell_SarPat_vs_GranPat
SNHG7	3.95213e-42	0.457907	0.448	0.154	1.09332e-37	DEG_Bcell_SarPat_vs_GranPat
SRSF2	8.2589e-42	0.454082	0.706	0.376	2.28474e-37	DEG_Bcell_SarPat_vs_GranPat
SMCHD1	9.14112e-42	0.475651	0.538	0.23	2.5288e-37	DEG_Bcell_SarPat_vs_GranPat
BIRC3	1.10084e-41	0.491169	0.636	0.296	3.04536e-37	DEG_Bcell_SarPat_vs_GranPat
BRI3	1.35264e-41	-0.493768	0.196	0.4	3.74195e-37	DEG_Bcell_SarPat_vs_GranPat
AL121944.1	1.71055e-41	0.445747	0.242	0.026	4.73208e-37	DEG_Bcell_SarPat_vs_GranPat
LILRB4	1.1569e-40	-0.352485	0.04	0.182	3.20044e-36	DEG_Bcell_SarPat_vs_GranPat
DSTN	2.12212e-40	-0.459233	0.112	0.297	5.87063e-36	DEG_Bcell_SarPat_vs_GranPat
PFN1	2.82962e-40	-0.278942	0.685	0.733	7.82787e-36	DEG_Bcell_SarPat_vs_GranPat
POU2F2	5.55243e-40	0.458332	0.327	0.082	1.53602e-35	DEG_Bcell_SarPat_vs_GranPat
MIR29B2CHG	5.61037e-40	0.449834	0.278	0.05	1.55205e-35	DEG_Bcell_SarPat_vs_GranPat
RPL38	7.21529e-40	0.355019	0.842	0.608	1.99604e-35	DEG_Bcell_SarPat_vs_GranPat
IL4I1	7.87941e-40	-0.371319	0.043	0.186	2.17976e-35	DEG_Bcell_SarPat_vs_GranPat
STK17A	7.88442e-40	0.446274	0.402	0.125	2.18115e-35	DEG_Bcell_SarPat_vs_GranPat
RBM38	1.09172e-39	0.432968	0.283	0.053	3.02013e-35	DEG_Bcell_SarPat_vs_GranPat
SLC11A1	1.09558e-39	-0.275194	0.012	0.116	3.03082e-35	DEG_Bcell_SarPat_vs_GranPat
NSD3	2.56664e-39	0.451808	0.447	0.16	7.10036e-35	DEG_Bcell_SarPat_vs_GranPat
CTSL	3.01209e-39	-0.337451	0.034	0.168	8.33264e-35	DEG_Bcell_SarPat_vs_GranPat
PDE4B	4.49259e-39	0.454014	0.388	0.118	1.24283e-34	DEG_Bcell_SarPat_vs_GranPat
EIF4A2	5.23226e-39	0.44395	0.643	0.33	1.44745e-34	DEG_Bcell_SarPat_vs_GranPat
VPREB3	1.64565e-38	0.395462	0.22	0.02	4.55253e-34	DEG_Bcell_SarPat_vs_GranPat
MT1E	2.94956e-38	-0.388589	0.058	0.209	8.15966e-34	DEG_Bcell_SarPat_vs_GranPat
PLXDC2	3.368e-38	-0.337183	0.034	0.164	9.31724e-34	DEG_Bcell_SarPat_vs_GranPat
KIAA1551	4.60859e-38	0.454198	0.405	0.138	1.27492e-33	DEG_Bcell_SarPat_vs_GranPat
NCOA3	6.51086e-38	0.422998	0.365	0.106	1.80116e-33	DEG_Bcell_SarPat_vs_GranPat
LDHA	1.05343e-37	-0.469924	0.316	0.486	2.9142e-33	DEG_Bcell_SarPat_vs_GranPat
TUT4	1.34882e-37	0.420917	0.321	0.082	3.73139e-33	DEG_Bcell_SarPat_vs_GranPat
ITGAX	1.83962e-37	-0.337032	0.039	0.173	5.08912e-33	DEG_Bcell_SarPat_vs_GranPat
RUBCNL	2.4636e-37	0.408966	0.23	0.028	6.81531e-33	DEG_Bcell_SarPat_vs_GranPat
CPVL	4.81597e-37	-0.322984	0.038	0.17	1.33229e-32	DEG_Bcell_SarPat_vs_GranPat
KDM4B	7.21666e-37	0.404822	0.256	0.047	1.99642e-32	DEG_Bcell_SarPat_vs_GranPat
ITM2B	7.67579e-37	-0.405313	0.472	0.579	2.12343e-32	DEG_Bcell_SarPat_vs_GranPat
RPL27	1.66279e-36	0.261353	0.933	0.763	4.59994e-32	DEG_Bcell_SarPat_vs_GranPat
SMIM14	3.26258e-36	0.443003	0.461	0.184	9.0256e-32	DEG_Bcell_SarPat_vs_GranPat
BCL2	4.3533e-36	0.425765	0.328	0.091	1.2043e-31	DEG_Bcell_SarPat_vs_GranPat
NASP	6.17473e-36	0.427478	0.467	0.184	1.70818e-31	DEG_Bcell_SarPat_vs_GranPat
IGFBP4	8.29727e-36	-0.398726	0.082	0.245	2.29536e-31	DEG_Bcell_SarPat_vs_GranPat
ARHGAP18	9.42335e-36	-0.362685	0.067	0.219	2.60688e-31	DEG_Bcell_SarPat_vs_GranPat
FRMD4B	1.11872e-35	-0.300169	0.029	0.148	3.09481e-31	DEG_Bcell_SarPat_vs_GranPat
CD55	1.52232e-35	0.438754	0.598	0.312	4.21134e-31	DEG_Bcell_SarPat_vs_GranPat
GPNMB	2.03037e-35	-0.393069	0.064	0.212	5.61682e-31	DEG_Bcell_SarPat_vs_GranPat
SELENOP	2.19275e-35	-0.356705	0.038	0.166	6.06603e-31	DEG_Bcell_SarPat_vs_GranPat
CXCL16	2.75971e-35	-0.352381	0.055	0.196	7.63446e-31	DEG_Bcell_SarPat_vs_GranPat
C5AR1	3.43807e-35	-0.266506	0.015	0.114	9.51108e-31	DEG_Bcell_SarPat_vs_GranPat
FCMR	3.83778e-35	0.39768	0.241	0.039	1.06168e-30	DEG_Bcell_SarPat_vs_GranPat
LINC00926	3.90333e-35	0.383121	0.232	0.033	1.07982e-30	DEG_Bcell_SarPat_vs_GranPat
RHOH	4.04811e-35	0.433401	0.351	0.106	1.11987e-30	DEG_Bcell_SarPat_vs_GranPat
CD163	5.13019e-35	-0.292533	0.021	0.127	1.41922e-30	DEG_Bcell_SarPat_vs_GranPat
ODC1	7.15379e-35	0.396659	0.305	0.081	1.97902e-30	DEG_Bcell_SarPat_vs_GranPat
CLU	9.04711e-35	-0.366421	0.056	0.198	2.50279e-30	DEG_Bcell_SarPat_vs_GranPat
CD79B	9.46288e-35	0.400311	0.294	0.069	2.61781e-30	DEG_Bcell_SarPat_vs_GranPat
TREM1	1.06814e-34	-0.253862	0.015	0.114	2.95492e-30	DEG_Bcell_SarPat_vs_GranPat
GRASP	1.90901e-34	0.402699	0.272	0.06	5.28107e-30	DEG_Bcell_SarPat_vs_GranPat
IGHM	1.92076e-34	0.50465	0.43	0.162	5.31358e-30	DEG_Bcell_SarPat_vs_GranPat
MKNK2	1.92094e-34	0.416012	0.423	0.157	5.31409e-30	DEG_Bcell_SarPat_vs_GranPat
CCL4	2.29866e-34	-0.468923	0.137	0.326	6.35902e-30	DEG_Bcell_SarPat_vs_GranPat
RSRP1	3.1399e-34	0.406005	0.701	0.409	8.68621e-30	DEG_Bcell_SarPat_vs_GranPat
HSPA1A	4.60212e-34	-0.389992	0.618	0.723	1.27313e-29	DEG_Bcell_SarPat_vs_GranPat
SEC61G	5.55066e-34	-0.456864	0.185	0.354	1.53554e-29	DEG_Bcell_SarPat_vs_GranPat
SLC38A1	8.57081e-34	0.402295	0.319	0.088	2.37103e-29	DEG_Bcell_SarPat_vs_GranPat
RGCC	1.01021e-33	-0.453793	0.16	0.34	2.79465e-29	DEG_Bcell_SarPat_vs_GranPat
SP140	2.32163e-33	0.370993	0.282	0.066	6.42257e-29	DEG_Bcell_SarPat_vs_GranPat
PMAIP1	2.59529e-33	0.425008	0.393	0.142	7.17961e-29	DEG_Bcell_SarPat_vs_GranPat
ZBTB20	2.67767e-33	0.424746	0.43	0.176	7.40751e-29	DEG_Bcell_SarPat_vs_GranPat
LPCAT2	2.70162e-33	-0.270247	0.027	0.138	7.47376e-29	DEG_Bcell_SarPat_vs_GranPat
GTF2B	2.81485e-33	0.39342	0.291	0.076	7.78699e-29	DEG_Bcell_SarPat_vs_GranPat
SPIB	3.69059e-33	0.374494	0.222	0.034	1.02097e-28	DEG_Bcell_SarPat_vs_GranPat
NR4A1	3.70067e-33	0.429102	0.6	0.341	1.02375e-28	DEG_Bcell_SarPat_vs_GranPat
IGHA1	4.7583e-33	0.399253	0.184	0.013	1.31634e-28	DEG_Bcell_SarPat_vs_GranPat
MYCBP2	5.33588e-33	0.399405	0.441	0.18	1.47612e-28	DEG_Bcell_SarPat_vs_GranPat
SQSTM1	6.9925e-33	0.415212	0.512	0.246	1.93441e-28	DEG_Bcell_SarPat_vs_GranPat
COTL1	8.1529e-33	-0.35461	0.507	0.607	2.25542e-28	DEG_Bcell_SarPat_vs_GranPat
PIM2	9.36653e-33	0.367363	0.201	0.023	2.59116e-28	DEG_Bcell_SarPat_vs_GranPat
KMT2E	1.05116e-32	0.409921	0.548	0.274	2.90793e-28	DEG_Bcell_SarPat_vs_GranPat
C6orf48	1.19413e-32	0.390349	0.396	0.144	3.30344e-28	DEG_Bcell_SarPat_vs_GranPat
RGS1	1.2593e-32	-0.444742	0.165	0.348	3.48373e-28	DEG_Bcell_SarPat_vs_GranPat
FOSL2	1.30807e-32	-0.401816	0.082	0.233	3.61864e-28	DEG_Bcell_SarPat_vs_GranPat
TNFAIP2	2.1085e-32	-0.323299	0.052	0.186	5.83296e-28	DEG_Bcell_SarPat_vs_GranPat
LAP3	2.28719e-32	-0.420759	0.133	0.3	6.3273e-28	DEG_Bcell_SarPat_vs_GranPat
RNF130	2.35862e-32	-0.344703	0.065	0.204	6.5249e-28	DEG_Bcell_SarPat_vs_GranPat
HCST	2.7502e-32	-0.423564	0.151	0.318	7.60816e-28	DEG_Bcell_SarPat_vs_GranPat
IGLC2	3.02287e-32	0.472838	0.301	0.082	8.36246e-28	DEG_Bcell_SarPat_vs_GranPat
IGHG1	3.45246e-32	0.373002	0.179	0.013	9.55088e-28	DEG_Bcell_SarPat_vs_GranPat
PARP14	4.09147e-32	0.409324	0.567	0.274	1.13186e-27	DEG_Bcell_SarPat_vs_GranPat
FYB1	4.10052e-32	-0.380814	0.085	0.236	1.13437e-27	DEG_Bcell_SarPat_vs_GranPat
GSTO1	4.72213e-32	-0.407284	0.147	0.317	1.30633e-27	DEG_Bcell_SarPat_vs_GranPat
TNRC6B	4.93426e-32	0.402948	0.497	0.234	1.36501e-27	DEG_Bcell_SarPat_vs_GranPat
ATM	8.91143e-32	0.386905	0.36	0.126	2.46526e-27	DEG_Bcell_SarPat_vs_GranPat
POMP	1.01286e-31	-0.431264	0.235	0.399	2.80199e-27	DEG_Bcell_SarPat_vs_GranPat
PAX5	1.33469e-31	0.353176	0.237	0.045	3.69228e-27	DEG_Bcell_SarPat_vs_GranPat
TSPO	1.4188e-31	-0.428087	0.173	0.341	3.92496e-27	DEG_Bcell_SarPat_vs_GranPat
TIMP3	1.57669e-31	-0.297015	0.032	0.146	4.36177e-27	DEG_Bcell_SarPat_vs_GranPat
LIMD2	1.64195e-31	0.396567	0.467	0.202	4.5423e-27	DEG_Bcell_SarPat_vs_GranPat
CCR1	3.12798e-31	-0.257923	0.022	0.122	8.65323e-27	DEG_Bcell_SarPat_vs_GranPat
PNISR	3.77289e-31	0.398782	0.519	0.248	1.04373e-26	DEG_Bcell_SarPat_vs_GranPat
PNRC1	5.56105e-31	0.351329	0.808	0.54	1.53841e-26	DEG_Bcell_SarPat_vs_GranPat
NCF2	5.73303e-31	-0.366978	0.077	0.219	1.58599e-26	DEG_Bcell_SarPat_vs_GranPat
RPLP0	7.62307e-31	0.319702	0.902	0.652	2.10885e-26	DEG_Bcell_SarPat_vs_GranPat
CD24	8.32792e-31	0.353236	0.235	0.048	2.30384e-26	DEG_Bcell_SarPat_vs_GranPat
CAPG	1.28069e-30	-0.422957	0.208	0.383	3.5429e-26	DEG_Bcell_SarPat_vs_GranPat
SMAP2	2.01783e-30	0.389495	0.439	0.192	5.58211e-26	DEG_Bcell_SarPat_vs_GranPat
NINJ1	2.13397e-30	-0.315063	0.046	0.168	5.90341e-26	DEG_Bcell_SarPat_vs_GranPat
GNG7	2.4392e-30	0.305812	0.165	0.01	6.74782e-26	DEG_Bcell_SarPat_vs_GranPat
IKZF3	4.79423e-30	0.35618	0.263	0.062	1.32628e-25	DEG_Bcell_SarPat_vs_GranPat
BRD2	4.87431e-30	0.390994	0.647	0.37	1.34843e-25	DEG_Bcell_SarPat_vs_GranPat
NFKB2	7.68047e-30	0.342666	0.242	0.055	2.12473e-25	DEG_Bcell_SarPat_vs_GranPat
RPL31	1.34019e-29	0.359279	0.749	0.479	3.70751e-25	DEG_Bcell_SarPat_vs_GranPat
CXCR5	1.50154e-29	0.342069	0.202	0.031	4.15387e-25	DEG_Bcell_SarPat_vs_GranPat
GPBP1	1.69468e-29	0.382645	0.617	0.334	4.68816e-25	DEG_Bcell_SarPat_vs_GranPat
SKIL	2.21004e-29	0.394501	0.446	0.196	6.11387e-25	DEG_Bcell_SarPat_vs_GranPat
CKS2	3.00895e-29	0.374172	0.354	0.132	8.32395e-25	DEG_Bcell_SarPat_vs_GranPat
DDX17	3.154e-29	0.382483	0.574	0.306	8.72522e-25	DEG_Bcell_SarPat_vs_GranPat
RAB13	3.63652e-29	-0.314474	0.06	0.19	1.00601e-24	DEG_Bcell_SarPat_vs_GranPat
LINC01857	3.77057e-29	0.359807	0.234	0.051	1.04309e-24	DEG_Bcell_SarPat_vs_GranPat
EGR3	5.69334e-29	0.399376	0.222	0.048	1.575e-24	DEG_Bcell_SarPat_vs_GranPat
UBE2S	5.80444e-29	0.384403	0.454	0.204	1.60574e-24	DEG_Bcell_SarPat_vs_GranPat
EIF5	6.62709e-29	0.381962	0.624	0.339	1.83332e-24	DEG_Bcell_SarPat_vs_GranPat
KLF4	1.3091e-28	-0.329669	0.066	0.197	3.62149e-24	DEG_Bcell_SarPat_vs_GranPat
TOMM7	1.50995e-28	0.330268	0.797	0.548	4.17713e-24	DEG_Bcell_SarPat_vs_GranPat
FCRL1	2.35062e-28	0.312909	0.17	0.017	6.50275e-24	DEG_Bcell_SarPat_vs_GranPat
GNAQ	2.91128e-28	-0.265745	0.029	0.13	8.05378e-24	DEG_Bcell_SarPat_vs_GranPat
FKBP1A	3.19572e-28	-0.391724	0.169	0.328	8.84064e-24	DEG_Bcell_SarPat_vs_GranPat
DNAJA1	3.23296e-28	0.312249	0.807	0.594	8.94367e-24	DEG_Bcell_SarPat_vs_GranPat
ANKRD44	3.29821e-28	0.33614	0.303	0.097	9.12418e-24	DEG_Bcell_SarPat_vs_GranPat
HSPA8	4.49952e-28	0.328852	0.785	0.551	1.24475e-23	DEG_Bcell_SarPat_vs_GranPat
PTMS	5.30841e-28	-0.312361	0.063	0.193	1.46852e-23	DEG_Bcell_SarPat_vs_GranPat
BLK	9.06511e-28	0.291663	0.175	0.021	2.50777e-23	DEG_Bcell_SarPat_vs_GranPat
ZNF296	1.30939e-27	0.325261	0.189	0.031	3.62229e-23	DEG_Bcell_SarPat_vs_GranPat
SNHG12	1.83019e-27	0.333384	0.247	0.065	5.06304e-23	DEG_Bcell_SarPat_vs_GranPat
CTSC	1.87799e-27	-0.375189	0.137	0.293	5.19528e-23	DEG_Bcell_SarPat_vs_GranPat
TUBB4B	2.70216e-27	0.375694	0.552	0.305	7.47525e-23	DEG_Bcell_SarPat_vs_GranPat
HBEGF	2.71967e-27	-0.328788	0.061	0.185	7.5237e-23	DEG_Bcell_SarPat_vs_GranPat
POU2AF1	2.78334e-27	0.297876	0.167	0.018	7.69983e-23	DEG_Bcell_SarPat_vs_GranPat
PDE7A	3.5456e-27	0.329905	0.288	0.087	9.80856e-23	DEG_Bcell_SarPat_vs_GranPat
HIST1H4C	5.03325e-27	0.357747	0.346	0.133	1.3924e-22	DEG_Bcell_SarPat_vs_GranPat
CTSD	5.37007e-27	-0.380829	0.125	0.275	1.48558e-22	DEG_Bcell_SarPat_vs_GranPat
SINHCAF	6.95285e-27	0.336206	0.278	0.087	1.92344e-22	DEG_Bcell_SarPat_vs_GranPat
ITGAM	8.0173e-27	-0.303311	0.046	0.158	2.21791e-22	DEG_Bcell_SarPat_vs_GranPat
AIM2	9.62178e-27	0.301715	0.177	0.024	2.66177e-22	DEG_Bcell_SarPat_vs_GranPat
IRF8	9.92545e-27	0.347423	0.353	0.135	2.74578e-22	DEG_Bcell_SarPat_vs_GranPat
PPM1K	1.00614e-26	0.335149	0.304	0.1	2.78337e-22	DEG_Bcell_SarPat_vs_GranPat
CCDC50	1.30294e-26	0.338192	0.287	0.094	3.60445e-22	DEG_Bcell_SarPat_vs_GranPat
EEF1D	1.50173e-26	0.315636	0.839	0.59	4.15438e-22	DEG_Bcell_SarPat_vs_GranPat
STK17B	1.64918e-26	0.351999	0.43	0.187	4.56229e-22	DEG_Bcell_SarPat_vs_GranPat
BOD1L1	2.23604e-26	0.352591	0.377	0.159	6.18577e-22	DEG_Bcell_SarPat_vs_GranPat
ST6GAL1	3.20366e-26	0.316087	0.227	0.055	8.86261e-22	DEG_Bcell_SarPat_vs_GranPat
LBH	5.25823e-26	0.346485	0.457	0.203	1.45464e-21	DEG_Bcell_SarPat_vs_GranPat
SEPT6	6.25599e-26	0.334837	0.35	0.136	1.73066e-21	DEG_Bcell_SarPat_vs_GranPat
PGK1	7.00587e-26	-0.386638	0.241	0.386	1.9381e-21	DEG_Bcell_SarPat_vs_GranPat
PRKCB	1.18559e-25	0.326164	0.339	0.126	3.27981e-21	DEG_Bcell_SarPat_vs_GranPat
COL3A1	1.26226e-25	-0.362104	0.095	0.234	3.49191e-21	DEG_Bcell_SarPat_vs_GranPat
CD22	1.28967e-25	0.304653	0.213	0.047	3.56775e-21	DEG_Bcell_SarPat_vs_GranPat
IGLC3	1.35016e-25	0.398155	0.217	0.051	3.73508e-21	DEG_Bcell_SarPat_vs_GranPat
ARID4B	1.35083e-25	0.335468	0.379	0.158	3.73694e-21	DEG_Bcell_SarPat_vs_GranPat
VMP1	1.67433e-25	-0.420849	0.229	0.376	4.63186e-21	DEG_Bcell_SarPat_vs_GranPat
MARCKSL1	1.96207e-25	0.332892	0.36	0.14	5.42786e-21	DEG_Bcell_SarPat_vs_GranPat
BCAT1	2.23185e-25	-0.250562	0.029	0.122	6.17419e-21	DEG_Bcell_SarPat_vs_GranPat
TMEM243	2.5078e-25	0.303553	0.226	0.058	6.93759e-21	DEG_Bcell_SarPat_vs_GranPat
MT1F	3.41858e-25	-0.253711	0.03	0.125	9.45715e-21	DEG_Bcell_SarPat_vs_GranPat
STRBP	3.64934e-25	0.29364	0.202	0.043	1.00955e-20	DEG_Bcell_SarPat_vs_GranPat
HK2	3.73073e-25	-0.278512	0.028	0.119	1.03207e-20	DEG_Bcell_SarPat_vs_GranPat
CAV1	4.00057e-25	-0.279844	0.043	0.149	1.10672e-20	DEG_Bcell_SarPat_vs_GranPat
PTPRE	4.91746e-25	-0.305774	0.068	0.188	1.36037e-20	DEG_Bcell_SarPat_vs_GranPat
TRIM38	5.02705e-25	0.332089	0.327	0.124	1.39068e-20	DEG_Bcell_SarPat_vs_GranPat
ATP6AP2	5.14161e-25	-0.373257	0.126	0.263	1.42238e-20	DEG_Bcell_SarPat_vs_GranPat
SAMHD1	5.97896e-25	-0.296551	0.052	0.163	1.65402e-20	DEG_Bcell_SarPat_vs_GranPat
GRN	8.25601e-25	-0.369813	0.155	0.301	2.28394e-20	DEG_Bcell_SarPat_vs_GranPat
YPEL5	8.50989e-25	0.355186	0.571	0.312	2.35418e-20	DEG_Bcell_SarPat_vs_GranPat
FCGR2B	8.74167e-25	-0.364431	0.12	0.255	2.41829e-20	DEG_Bcell_SarPat_vs_GranPat
BPTF	8.86651e-25	0.327766	0.394	0.174	2.45283e-20	DEG_Bcell_SarPat_vs_GranPat
ICAM3	9.33819e-25	0.305115	0.241	0.069	2.58332e-20	DEG_Bcell_SarPat_vs_GranPat
HVCN1	1.02255e-24	0.329938	0.266	0.088	2.82879e-20	DEG_Bcell_SarPat_vs_GranPat
CYTIP	1.13621e-24	0.351893	0.425	0.197	3.14322e-20	DEG_Bcell_SarPat_vs_GranPat
TRAF5	1.37264e-24	0.310805	0.237	0.066	3.79727e-20	DEG_Bcell_SarPat_vs_GranPat
SP110	1.39901e-24	0.329616	0.366	0.149	3.87021e-20	DEG_Bcell_SarPat_vs_GranPat
DUSP6	1.51879e-24	-0.274441	0.043	0.147	4.20157e-20	DEG_Bcell_SarPat_vs_GranPat
TXN	1.64206e-24	-0.377943	0.277	0.424	4.5426e-20	DEG_Bcell_SarPat_vs_GranPat
TYMP	1.65859e-24	-0.379874	0.278	0.426	4.58832e-20	DEG_Bcell_SarPat_vs_GranPat
ALDH2	1.97076e-24	-0.320853	0.085	0.215	5.4519e-20	DEG_Bcell_SarPat_vs_GranPat
PRRC2C	2.20421e-24	0.344596	0.508	0.266	6.09773e-20	DEG_Bcell_SarPat_vs_GranPat
PARP15	3.0599e-24	0.294487	0.24	0.067	8.4649e-20	DEG_Bcell_SarPat_vs_GranPat
CDKN2D	3.31263e-24	0.314827	0.253	0.08	9.16405e-20	DEG_Bcell_SarPat_vs_GranPat
CLEC2B	4.06702e-24	-0.395939	0.191	0.34	1.1251e-19	DEG_Bcell_SarPat_vs_GranPat
BACH2	5.06868e-24	0.266748	0.161	0.022	1.4022e-19	DEG_Bcell_SarPat_vs_GranPat
LIMS1	5.85615e-24	-0.347022	0.126	0.264	1.62005e-19	DEG_Bcell_SarPat_vs_GranPat
LUC7L3	7.10064e-24	0.326603	0.379	0.169	1.96432e-19	DEG_Bcell_SarPat_vs_GranPat
CFH	8.63684e-24	-0.257241	0.033	0.127	2.3893e-19	DEG_Bcell_SarPat_vs_GranPat
LRIF1	8.79853e-24	0.317053	0.267	0.088	2.43403e-19	DEG_Bcell_SarPat_vs_GranPat
AFF3	1.08026e-23	0.283729	0.166	0.027	2.98843e-19	DEG_Bcell_SarPat_vs_GranPat
CDC42SE2	1.22134e-23	0.317267	0.434	0.198	3.37872e-19	DEG_Bcell_SarPat_vs_GranPat
CALD1	1.62141e-23	-0.262879	0.047	0.153	4.48546e-19	DEG_Bcell_SarPat_vs_GranPat
COL1A2	1.63317e-23	-0.358157	0.104	0.237	4.518e-19	DEG_Bcell_SarPat_vs_GranPat
RAB30	1.90101e-23	0.282671	0.186	0.039	5.25894e-19	DEG_Bcell_SarPat_vs_GranPat
ID3	2.45083e-23	0.352664	0.417	0.203	6.77999e-19	DEG_Bcell_SarPat_vs_GranPat
DDX3Y	3.29978e-23	0.302561	0.17	0.031	9.12851e-19	DEG_Bcell_SarPat_vs_GranPat
SRSF5	3.58747e-23	0.326134	0.437	0.207	9.92436e-19	DEG_Bcell_SarPat_vs_GranPat
PLD3	5.90745e-23	-0.298029	0.057	0.165	1.63424e-18	DEG_Bcell_SarPat_vs_GranPat
ACTA2	6.14788e-23	-0.278579	0.037	0.131	1.70075e-18	DEG_Bcell_SarPat_vs_GranPat
OFD1	6.21662e-23	0.291302	0.232	0.07	1.71977e-18	DEG_Bcell_SarPat_vs_GranPat
COBLL1	6.37921e-23	0.285938	0.185	0.04	1.76474e-18	DEG_Bcell_SarPat_vs_GranPat
EPB41L4A-AS1	7.26313e-23	0.294702	0.258	0.087	2.00927e-18	DEG_Bcell_SarPat_vs_GranPat
H2AFZ	1.07488e-22	0.318163	0.694	0.476	2.97354e-18	DEG_Bcell_SarPat_vs_GranPat
SERTAD1	1.19065e-22	0.332652	0.406	0.195	3.2938e-18	DEG_Bcell_SarPat_vs_GranPat
INTS6	1.30285e-22	0.337734	0.637	0.379	3.60419e-18	DEG_Bcell_SarPat_vs_GranPat
RBPJ	1.33485e-22	-0.355858	0.168	0.307	3.69272e-18	DEG_Bcell_SarPat_vs_GranPat
RIC3	1.54767e-22	0.267409	0.157	0.024	4.28146e-18	DEG_Bcell_SarPat_vs_GranPat
TGIF1	1.59809e-22	0.32697	0.342	0.147	4.42096e-18	DEG_Bcell_SarPat_vs_GranPat
DENND4A	1.66712e-22	0.279285	0.255	0.082	4.61193e-18	DEG_Bcell_SarPat_vs_GranPat
PNN	2.27507e-22	0.315816	0.358	0.159	6.29375e-18	DEG_Bcell_SarPat_vs_GranPat
RGS10	2.28228e-22	-0.351507	0.151	0.285	6.31371e-18	DEG_Bcell_SarPat_vs_GranPat
SELL	2.36912e-22	0.260004	0.18	0.037	6.55393e-18	DEG_Bcell_SarPat_vs_GranPat
MNDA	2.37224e-22	-0.319398	0.091	0.213	6.56256e-18	DEG_Bcell_SarPat_vs_GranPat
IDI1	2.41024e-22	0.312165	0.337	0.141	6.66769e-18	DEG_Bcell_SarPat_vs_GranPat
TAF1D	3.34022e-22	0.32278	0.469	0.24	9.24039e-18	DEG_Bcell_SarPat_vs_GranPat
PPT1	4.66908e-22	-0.256373	0.049	0.149	1.29165e-17	DEG_Bcell_SarPat_vs_GranPat
LST1	8.39792e-22	-0.335297	0.122	0.252	2.3232e-17	DEG_Bcell_SarPat_vs_GranPat
BBX	9.87646e-22	0.301501	0.327	0.14	2.73222e-17	DEG_Bcell_SarPat_vs_GranPat
RILPL2	1.01983e-21	0.303367	0.287	0.11	2.82125e-17	DEG_Bcell_SarPat_vs_GranPat
STMN1	1.02573e-21	0.318613	0.313	0.129	2.83757e-17	DEG_Bcell_SarPat_vs_GranPat
COL1A1	1.09818e-21	-0.352578	0.131	0.268	3.038e-17	DEG_Bcell_SarPat_vs_GranPat
CXCL10	1.25428e-21	-0.302737	0.041	0.136	3.46983e-17	DEG_Bcell_SarPat_vs_GranPat
NKG7	1.37357e-21	-0.31416	0.044	0.14	3.79983e-17	DEG_Bcell_SarPat_vs_GranPat
IFI27	1.56884e-21	-0.366098	0.16	0.302	4.34004e-17	DEG_Bcell_SarPat_vs_GranPat
KCTD12	1.56971e-21	-0.274373	0.056	0.159	4.34245e-17	DEG_Bcell_SarPat_vs_GranPat
SP100	2.41416e-21	0.303962	0.431	0.212	6.67854e-17	DEG_Bcell_SarPat_vs_GranPat
MAP4K4	2.57649e-21	0.285892	0.301	0.119	7.12759e-17	DEG_Bcell_SarPat_vs_GranPat
RPL22L1	2.92839e-21	0.314158	0.442	0.222	8.10109e-17	DEG_Bcell_SarPat_vs_GranPat
RPS27L	3.03632e-21	-0.356412	0.2	0.332	8.39967e-17	DEG_Bcell_SarPat_vs_GranPat
MGAT5	3.09042e-21	0.263144	0.185	0.045	8.54934e-17	DEG_Bcell_SarPat_vs_GranPat
CDK13	3.11685e-21	0.274769	0.266	0.095	8.62246e-17	DEG_Bcell_SarPat_vs_GranPat
FUS	3.24674e-21	0.282774	0.805	0.588	8.98179e-17	DEG_Bcell_SarPat_vs_GranPat
UBALD2	3.47489e-21	0.309822	0.319	0.136	9.61294e-17	DEG_Bcell_SarPat_vs_GranPat
ERP29	3.80543e-21	0.296706	0.366	0.168	1.05273e-16	DEG_Bcell_SarPat_vs_GranPat
FCGRT	4.3539e-21	-0.325148	0.103	0.225	1.20446e-16	DEG_Bcell_SarPat_vs_GranPat
SON	5.65667e-21	0.319485	0.594	0.339	1.56486e-16	DEG_Bcell_SarPat_vs_GranPat
G0S2	5.7085e-21	-0.362819	0.082	0.197	1.5792e-16	DEG_Bcell_SarPat_vs_GranPat
RAC1	6.81345e-21	-0.342048	0.258	0.386	1.88487e-16	DEG_Bcell_SarPat_vs_GranPat
LYN	7.28965e-21	0.295396	0.407	0.196	2.01661e-16	DEG_Bcell_SarPat_vs_GranPat
MEPCE	1.23037e-20	0.250961	0.175	0.04	3.40368e-16	DEG_Bcell_SarPat_vs_GranPat
PCSK7	1.31412e-20	0.276467	0.289	0.111	3.63539e-16	DEG_Bcell_SarPat_vs_GranPat
FABP5	1.34448e-20	-0.362061	0.283	0.401	3.71936e-16	DEG_Bcell_SarPat_vs_GranPat
SYNRG	1.37633e-20	0.25736	0.207	0.059	3.80749e-16	DEG_Bcell_SarPat_vs_GranPat
ARRDC2	1.63144e-20	0.262475	0.215	0.066	4.51322e-16	DEG_Bcell_SarPat_vs_GranPat
GGA2	1.94582e-20	0.25844	0.202	0.058	5.38291e-16	DEG_Bcell_SarPat_vs_GranPat
H2AFX	2.03922e-20	0.297415	0.322	0.138	5.64129e-16	DEG_Bcell_SarPat_vs_GranPat
PHLDA2	2.07952e-20	-0.262289	0.044	0.137	5.75278e-16	DEG_Bcell_SarPat_vs_GranPat
PIKFYVE	2.62385e-20	0.266695	0.213	0.065	7.25862e-16	DEG_Bcell_SarPat_vs_GranPat
PCNX4	2.96636e-20	0.296873	0.248	0.091	8.20615e-16	DEG_Bcell_SarPat_vs_GranPat
TUBA4A	2.98823e-20	0.269146	0.237	0.078	8.26665e-16	DEG_Bcell_SarPat_vs_GranPat
SYPL1	3.10752e-20	0.286545	0.278	0.11	8.59665e-16	DEG_Bcell_SarPat_vs_GranPat
TAGAP	3.25772e-20	0.287966	0.267	0.1	9.01215e-16	DEG_Bcell_SarPat_vs_GranPat
DOK2	3.51284e-20	-0.276869	0.063	0.166	9.71791e-16	DEG_Bcell_SarPat_vs_GranPat
PARP1	3.6226e-20	0.253771	0.235	0.078	1.00215e-15	DEG_Bcell_SarPat_vs_GranPat
DDIT3	4.10012e-20	0.290916	0.262	0.098	1.13426e-15	DEG_Bcell_SarPat_vs_GranPat
CREBRF	4.16451e-20	0.30172	0.371	0.181	1.15207e-15	DEG_Bcell_SarPat_vs_GranPat
SMARCB1	4.18703e-20	0.264813	0.219	0.071	1.1583e-15	DEG_Bcell_SarPat_vs_GranPat
HSPA6	4.37586e-20	-0.330357	0.048	0.143	1.21054e-15	DEG_Bcell_SarPat_vs_GranPat
GPR183	4.46003e-20	0.334311	0.469	0.269	1.23382e-15	DEG_Bcell_SarPat_vs_GranPat
TNFSF13B	7.18863e-20	-0.258133	0.051	0.146	1.98866e-15	DEG_Bcell_SarPat_vs_GranPat
VAMP5	7.36512e-20	-0.329808	0.122	0.245	2.03749e-15	DEG_Bcell_SarPat_vs_GranPat
TAF7	7.43515e-20	0.292398	0.301	0.13	2.05686e-15	DEG_Bcell_SarPat_vs_GranPat
EML4	7.66497e-20	0.2745	0.304	0.127	2.12044e-15	DEG_Bcell_SarPat_vs_GranPat
NPM1	8.65305e-20	0.30838	0.711	0.455	2.39378e-15	DEG_Bcell_SarPat_vs_GranPat
PLCG2	1.12521e-19	0.324734	0.472	0.264	3.11278e-15	DEG_Bcell_SarPat_vs_GranPat
CD99	1.15156e-19	-0.352687	0.252	0.372	3.18569e-15	DEG_Bcell_SarPat_vs_GranPat
GSTP1	1.36254e-19	-0.321622	0.275	0.401	3.76934e-15	DEG_Bcell_SarPat_vs_GranPat
TOB2	1.46436e-19	0.266838	0.299	0.122	4.051e-15	DEG_Bcell_SarPat_vs_GranPat
TNFSF10	1.51534e-19	-0.319658	0.098	0.212	4.19205e-15	DEG_Bcell_SarPat_vs_GranPat
ATP6V1B2	1.53087e-19	-0.290241	0.083	0.192	4.23499e-15	DEG_Bcell_SarPat_vs_GranPat
SNU13	1.67434e-19	0.284871	0.37	0.174	4.63189e-15	DEG_Bcell_SarPat_vs_GranPat
EIF4A3	1.94507e-19	0.300493	0.4	0.198	5.38084e-15	DEG_Bcell_SarPat_vs_GranPat
CHD4	2.138e-19	0.280217	0.307	0.132	5.91457e-15	DEG_Bcell_SarPat_vs_GranPat
HNRNPA1	2.32687e-19	0.313846	0.633	0.375	6.43706e-15	DEG_Bcell_SarPat_vs_GranPat
ELF1	2.44266e-19	0.295264	0.454	0.235	6.75737e-15	DEG_Bcell_SarPat_vs_GranPat
MGST3	2.46782e-19	-0.340692	0.203	0.327	6.82697e-15	DEG_Bcell_SarPat_vs_GranPat
HNRNPAB	2.89133e-19	0.285704	0.38	0.181	7.99858e-15	DEG_Bcell_SarPat_vs_GranPat
LUM	3.54891e-19	-0.283057	0.057	0.154	9.8177e-15	DEG_Bcell_SarPat_vs_GranPat
ERO1A	3.92217e-19	-0.279528	0.062	0.159	1.08503e-14	DEG_Bcell_SarPat_vs_GranPat
RHOA	4.58343e-19	-0.271184	0.465	0.531	1.26796e-14	DEG_Bcell_SarPat_vs_GranPat
TCOF1	4.90136e-19	0.250473	0.181	0.049	1.35591e-14	DEG_Bcell_SarPat_vs_GranPat
MYC	5.40321e-19	0.291516	0.209	0.07	1.49474e-14	DEG_Bcell_SarPat_vs_GranPat
SOCS3	6.05705e-19	-0.339611	0.193	0.321	1.67562e-14	DEG_Bcell_SarPat_vs_GranPat
ATP5ME	6.78596e-19	-0.332492	0.246	0.364	1.87727e-14	DEG_Bcell_SarPat_vs_GranPat
RPL17	7.84056e-19	0.25273	0.248	0.092	2.16901e-14	DEG_Bcell_SarPat_vs_GranPat
VAMP2	7.84333e-19	0.25612	0.253	0.098	2.16978e-14	DEG_Bcell_SarPat_vs_GranPat
IGHD	8.8285e-19	0.306332	0.213	0.07	2.44232e-14	DEG_Bcell_SarPat_vs_GranPat
SERPING1	1.07576e-18	-0.261201	0.067	0.168	2.97599e-14	DEG_Bcell_SarPat_vs_GranPat
MIDN	1.11853e-18	0.285084	0.434	0.226	3.09431e-14	DEG_Bcell_SarPat_vs_GranPat
EIF1B	1.27487e-18	0.278291	0.44	0.23	3.5268e-14	DEG_Bcell_SarPat_vs_GranPat
ARID5B	1.30748e-18	0.289571	0.321	0.148	3.61702e-14	DEG_Bcell_SarPat_vs_GranPat
GBP1	1.49204e-18	-0.358168	0.143	0.263	4.12759e-14	DEG_Bcell_SarPat_vs_GranPat
SERPINF1	1.52988e-18	-0.269591	0.071	0.174	4.23227e-14	DEG_Bcell_SarPat_vs_GranPat
ARF6	1.60611e-18	0.288447	0.451	0.241	4.44315e-14	DEG_Bcell_SarPat_vs_GranPat
IFI6	1.67349e-18	-0.279506	0.067	0.165	4.62954e-14	DEG_Bcell_SarPat_vs_GranPat
YBX3	2.08402e-18	-0.313693	0.214	0.354	5.76524e-14	DEG_Bcell_SarPat_vs_GranPat
GLS	2.42369e-18	0.277739	0.452	0.236	6.7049e-14	DEG_Bcell_SarPat_vs_GranPat
UXT	2.49464e-18	0.286109	0.487	0.268	6.90117e-14	DEG_Bcell_SarPat_vs_GranPat
EVI2B	3.38296e-18	0.267713	0.345	0.163	9.35862e-14	DEG_Bcell_SarPat_vs_GranPat
XIST	3.40012e-18	-0.31334	0.35	0.482	9.4061e-14	DEG_Bcell_SarPat_vs_GranPat
TERF2IP	4.27663e-18	0.274527	0.33	0.155	1.18309e-13	DEG_Bcell_SarPat_vs_GranPat
CHD2	5.4471e-18	0.2718	0.416	0.211	1.50688e-13	DEG_Bcell_SarPat_vs_GranPat
MEF2C	5.70618e-18	0.2925	0.596	0.36	1.57856e-13	DEG_Bcell_SarPat_vs_GranPat
GNG5	6.16473e-18	-0.329699	0.245	0.357	1.70541e-13	DEG_Bcell_SarPat_vs_GranPat
HBB	7.08234e-18	-0.313763	0.078	0.18	1.95926e-13	DEG_Bcell_SarPat_vs_GranPat
PCF11	7.64415e-18	0.252829	0.274	0.111	2.11468e-13	DEG_Bcell_SarPat_vs_GranPat
COL6A2	8.16912e-18	-0.294419	0.073	0.174	2.2599e-13	DEG_Bcell_SarPat_vs_GranPat
ATP5PF	9.19912e-18	-0.309616	0.194	0.315	2.54485e-13	DEG_Bcell_SarPat_vs_GranPat
ANKRD12	1.13583e-17	0.287716	0.503	0.3	3.14216e-13	DEG_Bcell_SarPat_vs_GranPat
TNFSF9	1.24473e-17	0.253404	0.146	0.033	3.44342e-13	DEG_Bcell_SarPat_vs_GranPat
EIF3F	1.63599e-17	0.284132	0.503	0.288	4.5258e-13	DEG_Bcell_SarPat_vs_GranPat
AP2S1	1.97271e-17	-0.296908	0.114	0.224	5.4573e-13	DEG_Bcell_SarPat_vs_GranPat
TIMP2	2.90533e-17	-0.255089	0.075	0.174	8.0373e-13	DEG_Bcell_SarPat_vs_GranPat
ADA2	3.07726e-17	-0.288022	0.081	0.181	8.51293e-13	DEG_Bcell_SarPat_vs_GranPat
ATF3	3.2312e-17	-0.310734	0.15	0.269	8.93879e-13	DEG_Bcell_SarPat_vs_GranPat
VAMP8	3.48529e-17	-0.301619	0.179	0.297	9.6417e-13	DEG_Bcell_SarPat_vs_GranPat
CREM	3.86866e-17	0.307452	0.52	0.323	1.07023e-12	DEG_Bcell_SarPat_vs_GranPat
KCNQ1OT1	4.48787e-17	0.302347	0.326	0.164	1.24152e-12	DEG_Bcell_SarPat_vs_GranPat
IGFBP7	4.59235e-17	-0.314707	0.138	0.255	1.27043e-12	DEG_Bcell_SarPat_vs_GranPat
CORO1A	5.41499e-17	0.276368	0.435	0.236	1.498e-12	DEG_Bcell_SarPat_vs_GranPat
N4BP2L2	6.32022e-17	0.270116	0.409	0.218	1.74843e-12	DEG_Bcell_SarPat_vs_GranPat
NUFIP2	7.98188e-17	0.268364	0.434	0.241	2.20811e-12	DEG_Bcell_SarPat_vs_GranPat
AP1S2	1.0012e-16	-0.321743	0.152	0.262	2.76971e-12	DEG_Bcell_SarPat_vs_GranPat
FNBP1	1.10989e-16	0.255233	0.351	0.173	3.07039e-12	DEG_Bcell_SarPat_vs_GranPat
HSPA1B	1.3027e-16	-0.314124	0.514	0.579	3.6038e-12	DEG_Bcell_SarPat_vs_GranPat
TRIR	1.53018e-16	0.267548	0.459	0.256	4.23308e-12	DEG_Bcell_SarPat_vs_GranPat
ANKRD11	2.08134e-16	0.254048	0.317	0.151	5.75781e-12	DEG_Bcell_SarPat_vs_GranPat
ARID1B	2.79741e-16	0.255966	0.38	0.192	7.73877e-12	DEG_Bcell_SarPat_vs_GranPat
CXCL9	2.80653e-16	-0.343993	0.087	0.186	7.76399e-12	DEG_Bcell_SarPat_vs_GranPat
RAB31	2.86032e-16	-0.266798	0.083	0.18	7.91279e-12	DEG_Bcell_SarPat_vs_GranPat
A2M	3.8936e-16	-0.253745	0.064	0.154	1.07713e-11	DEG_Bcell_SarPat_vs_GranPat
ID2	3.92476e-16	-0.306649	0.134	0.247	1.08575e-11	DEG_Bcell_SarPat_vs_GranPat
TRIM8	4.87777e-16	0.250445	0.281	0.129	1.34939e-11	DEG_Bcell_SarPat_vs_GranPat
COMMD6	5.28513e-16	0.272587	0.633	0.405	1.46208e-11	DEG_Bcell_SarPat_vs_GranPat
TCF4	8.9473e-16	0.266738	0.411	0.224	2.47518e-11	DEG_Bcell_SarPat_vs_GranPat
GOLGB1	9.09007e-16	0.254015	0.343	0.173	2.51468e-11	DEG_Bcell_SarPat_vs_GranPat
NAMPT	1.52624e-15	-0.330233	0.233	0.338	4.22218e-11	DEG_Bcell_SarPat_vs_GranPat
YWHAZ	1.53575e-15	0.277078	0.673	0.43	4.24849e-11	DEG_Bcell_SarPat_vs_GranPat
BNIP3L	1.77284e-15	-0.298216	0.168	0.275	4.90438e-11	DEG_Bcell_SarPat_vs_GranPat
CKLF	2.21144e-15	-0.269711	0.108	0.211	6.11774e-11	DEG_Bcell_SarPat_vs_GranPat
HLA-E	2.2313e-15	0.263553	0.791	0.561	6.17267e-11	DEG_Bcell_SarPat_vs_GranPat
CMTM6	2.26599e-15	0.256808	0.417	0.231	6.26864e-11	DEG_Bcell_SarPat_vs_GranPat
IER3	2.77351e-15	-0.283035	0.113	0.219	7.67263e-11	DEG_Bcell_SarPat_vs_GranPat
TNF	3.43905e-15	0.259443	0.258	0.115	9.51378e-11	DEG_Bcell_SarPat_vs_GranPat
PKM	5.43232e-15	-0.302151	0.269	0.375	1.5028e-10	DEG_Bcell_SarPat_vs_GranPat
TAGLN	5.58131e-15	-0.253572	0.058	0.141	1.54401e-10	DEG_Bcell_SarPat_vs_GranPat
HSPB1	6.47613e-15	-0.338734	0.282	0.398	1.79156e-10	DEG_Bcell_SarPat_vs_GranPat
IFITM2	9.97301e-15	-0.294819	0.298	0.395	2.75893e-10	DEG_Bcell_SarPat_vs_GranPat
CYBB	1.08986e-14	-0.299476	0.29	0.382	3.01498e-10	DEG_Bcell_SarPat_vs_GranPat
NDUFB9	1.18295e-14	-0.266641	0.107	0.203	3.2725e-10	DEG_Bcell_SarPat_vs_GranPat
VDAC1	2.66115e-14	-0.287486	0.17	0.271	7.36182e-10	DEG_Bcell_SarPat_vs_GranPat
CAP1	2.82223e-14	-0.279729	0.288	0.384	7.80742e-10	DEG_Bcell_SarPat_vs_GranPat
CIRBP	5.17051e-14	0.25953	0.646	0.417	1.43037e-09	DEG_Bcell_SarPat_vs_GranPat
ATP5MC3	6.17477e-14	-0.280732	0.201	0.304	1.70819e-09	DEG_Bcell_SarPat_vs_GranPat
P4HB	4.16223e-13	-0.262305	0.138	0.234	1.15144e-08	DEG_Bcell_SarPat_vs_GranPat
PLEK	6.39603e-13	-0.285167	0.204	0.302	1.7694e-08	DEG_Bcell_SarPat_vs_GranPat
PPIB	7.25125e-13	-0.262276	0.303	0.395	2.00599e-08	DEG_Bcell_SarPat_vs_GranPat
CAST	8.25974e-13	-0.27483	0.31	0.388	2.28497e-08	DEG_Bcell_SarPat_vs_GranPat
LMNA	8.33494e-13	-0.271469	0.217	0.321	2.30578e-08	DEG_Bcell_SarPat_vs_GranPat
COX5B	1.44881e-12	-0.265612	0.318	0.394	4.00798e-08	DEG_Bcell_SarPat_vs_GranPat
P4HA1	1.49649e-12	-0.255521	0.127	0.219	4.13988e-08	DEG_Bcell_SarPat_vs_GranPat
CANX	2.35968e-12	-0.269368	0.174	0.267	6.52783e-08	DEG_Bcell_SarPat_vs_GranPat
ATP5MD	4.11629e-12	-0.266066	0.194	0.284	1.13873e-07	DEG_Bcell_SarPat_vs_GranPat
ALOX5	4.43201e-12	-0.256511	0.13	0.217	1.22607e-07	DEG_Bcell_SarPat_vs_GranPat
SDCBP	6.70513e-12	-0.257856	0.362	0.426	1.85491e-07	DEG_Bcell_SarPat_vs_GranPat
PLIN2	7.0624e-12	-0.29692	0.108	0.192	1.95374e-07	DEG_Bcell_SarPat_vs_GranPat
SEC11A	8.63575e-12	-0.276521	0.256	0.338	2.38899e-07	DEG_Bcell_SarPat_vs_GranPat
TMEM258	1.74429e-11	-0.26846	0.25	0.333	4.82542e-07	DEG_Bcell_SarPat_vs_GranPat
EFHD2	2.02716e-11	-0.251359	0.147	0.234	5.60793e-07	DEG_Bcell_SarPat_vs_GranPat
PSMB3	4.19122e-11	-0.265034	0.24	0.319	1.15946e-06	DEG_Bcell_SarPat_vs_GranPat
PSMB1	1.03731e-10	-0.257202	0.244	0.321	2.86962e-06	DEG_Bcell_SarPat_vs_GranPat
RGS2	1.13103e-10	-0.270427	0.304	0.379	3.12889e-06	DEG_Bcell_SarPat_vs_GranPat
UQCR10	2.83441e-10	-0.256032	0.222	0.302	7.8411e-06	DEG_Bcell_SarPat_vs_GranPat
GBP5	6.92521e-09	-0.26423	0.117	0.186	0.000191579	DEG_Bcell_SarPat_vs_GranPat
ISG15	3.88809e-07	-0.272925	0.171	0.225	0.010756	DEG_Bcell_SarPat_vs_GranPat
MMP2	4.63516e-120	-1.27377	0.035	0.598	1.28227e-115	DEG_Bcell_SarPat_vs_Sarcon
CYBRD1	2.74489e-109	-0.839791	0.01	0.37	7.59346e-105	DEG_Bcell_SarPat_vs_Sarcon
IGFBP5	4.32815e-109	-1.19458	0.036	0.576	1.19734e-104	DEG_Bcell_SarPat_vs_Sarcon
ADIRF	3.83768e-106	-1.22956	0.045	0.609	1.06166e-101	DEG_Bcell_SarPat_vs_Sarcon
SLPI	2.86145e-104	-0.662519	0.005	0.293	7.91593e-100	DEG_Bcell_SarPat_vs_Sarcon
PMP22	1.14301e-103	-1.02823	0.032	0.533	3.16202e-99	DEG_Bcell_SarPat_vs_Sarcon
FBLN1	1.65529e-103	-1.19928	0.035	0.543	4.57919e-99	DEG_Bcell_SarPat_vs_Sarcon
PI16	5.33029e-100	-0.625181	0.004	0.272	1.47457e-95	DEG_Bcell_SarPat_vs_Sarcon
TIMP3	2.64116e-97	-1.08773	0.032	0.511	7.3065e-93	DEG_Bcell_SarPat_vs_Sarcon
WISP2	1.00679e-95	-0.994899	0.021	0.435	2.7852e-91	DEG_Bcell_SarPat_vs_Sarcon
APOD	1.19478e-94	-1.25426	0.042	0.554	3.30523e-90	DEG_Bcell_SarPat_vs_Sarcon
GSN	7.20476e-93	-1.54419	0.135	0.859	1.99312e-88	DEG_Bcell_SarPat_vs_Sarcon
CCDC80	4.94212e-92	-1.09448	0.042	0.554	1.36719e-87	DEG_Bcell_SarPat_vs_Sarcon
CAV1	1.68183e-91	-1.08348	0.043	0.554	4.65262e-87	DEG_Bcell_SarPat_vs_Sarcon
CFD	3.44239e-89	-1.38503	0.094	0.739	9.52304e-85	DEG_Bcell_SarPat_vs_Sarcon
MGP	1.27768e-87	-1.25987	0.065	0.63	3.53456e-83	DEG_Bcell_SarPat_vs_Sarcon
THBS2	3.18904e-84	-0.623794	0.007	0.272	8.82215e-80	DEG_Bcell_SarPat_vs_Sarcon
ADH1B	5.19913e-80	-0.539311	0.004	0.228	1.43829e-75	DEG_Bcell_SarPat_vs_Sarcon
FABP4	1.08555e-78	-0.729454	0.009	0.283	3.00307e-74	DEG_Bcell_SarPat_vs_Sarcon
DCN	3.53865e-78	-1.63177	0.123	0.75	9.78933e-74	DEG_Bcell_SarPat_vs_Sarcon
CXCL14	1.45078e-74	-1.45909	0.127	0.761	4.01343e-70	DEG_Bcell_SarPat_vs_Sarcon
PDGFRB	4.74756e-73	-0.767755	0.021	0.37	1.31337e-68	DEG_Bcell_SarPat_vs_Sarcon
PLPP3	1.03567e-72	-0.790693	0.021	0.37	2.86508e-68	DEG_Bcell_SarPat_vs_Sarcon
PDGFRL	1.87552e-72	-0.5166	0.004	0.217	5.18845e-68	DEG_Bcell_SarPat_vs_Sarcon
SLIT3	1.8025e-69	-0.598475	0.009	0.261	4.98644e-65	DEG_Bcell_SarPat_vs_Sarcon
SOD3	3.11358e-69	-0.862085	0.032	0.424	8.61341e-65	DEG_Bcell_SarPat_vs_Sarcon
CRYAB	5.92175e-68	-0.691509	0.016	0.315	1.63819e-63	DEG_Bcell_SarPat_vs_Sarcon
ITGBL1	5.60675e-67	-0.440415	0.002	0.174	1.55105e-62	DEG_Bcell_SarPat_vs_Sarcon
SFRP2	4.29281e-64	-0.791919	0.028	0.391	1.18756e-59	DEG_Bcell_SarPat_vs_Sarcon
FBLN2	4.84741e-64	-0.736668	0.021	0.337	1.34099e-59	DEG_Bcell_SarPat_vs_Sarcon
CD9	1.15635e-62	-1.0945	0.095	0.63	3.19893e-58	DEG_Bcell_SarPat_vs_Sarcon
COL6A2	7.71994e-62	-1.05003	0.073	0.565	2.13565e-57	DEG_Bcell_SarPat_vs_Sarcon
CALD1	2.40005e-61	-0.887078	0.047	0.467	6.63951e-57	DEG_Bcell_SarPat_vs_Sarcon
CFH	1.32046e-58	-0.783497	0.033	0.391	3.65292e-54	DEG_Bcell_SarPat_vs_Sarcon
LGALS3	2.64742e-58	-1.15797	0.145	0.728	7.32383e-54	DEG_Bcell_SarPat_vs_Sarcon
PRRX1	1.92573e-57	-0.70441	0.02	0.315	5.32733e-53	DEG_Bcell_SarPat_vs_Sarcon
ELANE	3.73922e-57	-0.333869	0.001	0.13	1.03442e-52	DEG_Bcell_SarPat_vs_Sarcon
TPM1	5.54379e-56	-0.760917	0.038	0.402	1.53363e-51	DEG_Bcell_SarPat_vs_Sarcon
PBX1	1.70817e-55	-0.397828	0.005	0.185	4.72547e-51	DEG_Bcell_SarPat_vs_Sarcon
CAVIN1	8.11409e-55	-0.762775	0.036	0.391	2.24468e-50	DEG_Bcell_SarPat_vs_Sarcon
MAFB	1.64482e-54	-0.911592	0.054	0.467	4.55022e-50	DEG_Bcell_SarPat_vs_Sarcon
CEBPD	4.77233e-54	-0.938598	0.075	0.543	1.32022e-49	DEG_Bcell_SarPat_vs_Sarcon
GAS1	5.34278e-54	-0.454634	0.006	0.196	1.47803e-49	DEG_Bcell_SarPat_vs_Sarcon
RND3	1.94969e-52	-0.595717	0.017	0.283	5.39362e-48	DEG_Bcell_SarPat_vs_Sarcon
SPARCL1	7.72864e-52	-1.02937	0.085	0.554	2.13805e-47	DEG_Bcell_SarPat_vs_Sarcon
COL6A1	5.93321e-51	-0.943953	0.071	0.511	1.64136e-46	DEG_Bcell_SarPat_vs_Sarcon
CMA1	6.64767e-51	-0.301903	0	0.109	1.83901e-46	DEG_Bcell_SarPat_vs_Sarcon
CTSK	6.90036e-51	-0.793766	0.04	0.391	1.90892e-46	DEG_Bcell_SarPat_vs_Sarcon
CST3	1.34608e-50	-1.20178	0.231	0.837	3.72381e-46	DEG_Bcell_SarPat_vs_Sarcon
OSR2	1.46878e-50	-0.361402	0.004	0.163	4.06323e-46	DEG_Bcell_SarPat_vs_Sarcon
CPE	3.88361e-50	-0.66491	0.021	0.293	1.07436e-45	DEG_Bcell_SarPat_vs_Sarcon
NTRK2	5.42924e-49	-0.471249	0.009	0.207	1.50195e-44	DEG_Bcell_SarPat_vs_Sarcon
TIMP2	1.48023e-48	-0.923672	0.075	0.5	4.09491e-44	DEG_Bcell_SarPat_vs_Sarcon
CLU	1.85534e-48	-0.829358	0.056	0.446	5.13261e-44	DEG_Bcell_SarPat_vs_Sarcon
NFIB	2.82025e-48	-0.602031	0.021	0.293	7.80194e-44	DEG_Bcell_SarPat_vs_Sarcon
IFITM3	3.39393e-47	-1.03826	0.158	0.707	9.38896e-43	DEG_Bcell_SarPat_vs_Sarcon
SELENOP	3.84008e-47	-0.768061	0.038	0.37	1.06232e-42	DEG_Bcell_SarPat_vs_Sarcon
NR2F2	9.27879e-47	-0.604638	0.017	0.261	2.56688e-42	DEG_Bcell_SarPat_vs_Sarcon
RGS5	1.32754e-46	-0.664099	0.021	0.283	3.6725e-42	DEG_Bcell_SarPat_vs_Sarcon
S100A6	2.89337e-46	-1.09391	0.534	0.957	8.00422e-42	DEG_Bcell_SarPat_vs_Sarcon
IER3	9.17971e-46	-0.984049	0.113	0.598	2.53947e-41	DEG_Bcell_SarPat_vs_Sarcon
PRRX2	4.39056e-45	-0.477797	0.01	0.207	1.2146e-40	DEG_Bcell_SarPat_vs_Sarcon
HTRA1	1.0116e-44	-0.662055	0.028	0.315	2.79849e-40	DEG_Bcell_SarPat_vs_Sarcon
LOX	1.09113e-44	-0.393514	0.005	0.163	3.01851e-40	DEG_Bcell_SarPat_vs_Sarcon
TGFBR3	6.60141e-44	-0.475939	0.01	0.207	1.82621e-39	DEG_Bcell_SarPat_vs_Sarcon
NFIA	9.30219e-44	-0.599845	0.024	0.293	2.57336e-39	DEG_Bcell_SarPat_vs_Sarcon
ELN	9.55663e-44	-0.322204	0.003	0.13	2.64375e-39	DEG_Bcell_SarPat_vs_Sarcon
POSTN	1.73508e-43	-0.626903	0.025	0.293	4.79992e-39	DEG_Bcell_SarPat_vs_Sarcon
SPRY1	2.40112e-43	-0.664112	0.03	0.315	6.64245e-39	DEG_Bcell_SarPat_vs_Sarcon
MFGE8	2.62677e-43	-0.556987	0.021	0.272	7.26671e-39	DEG_Bcell_SarPat_vs_Sarcon
EFNA5	1.24853e-42	-0.251753	0.001	0.109	3.45393e-38	DEG_Bcell_SarPat_vs_Sarcon
KRT14	2.34335e-42	-1.17798	0.196	0.717	6.48263e-38	DEG_Bcell_SarPat_vs_Sarcon
LUM	6.70443e-42	-0.861894	0.057	0.413	1.85471e-37	DEG_Bcell_SarPat_vs_Sarcon
S100A10	1.26988e-41	-1.0246	0.388	0.902	3.51301e-37	DEG_Bcell_SarPat_vs_Sarcon
TCF7L1	1.33076e-41	-0.352973	0.004	0.141	3.68141e-37	DEG_Bcell_SarPat_vs_Sarcon
DMKN	1.57201e-41	-0.917234	0.071	0.457	4.34881e-37	DEG_Bcell_SarPat_vs_Sarcon
SCARA5	1.90751e-41	-0.329918	0.003	0.13	5.27695e-37	DEG_Bcell_SarPat_vs_Sarcon
PLAC9	1.97489e-41	-0.549215	0.018	0.25	5.46333e-37	DEG_Bcell_SarPat_vs_Sarcon
IGFBP6	1.98118e-41	-0.40329	0.006	0.163	5.48074e-37	DEG_Bcell_SarPat_vs_Sarcon
MT1A	1.99631e-41	-0.332603	0.004	0.141	5.52259e-37	DEG_Bcell_SarPat_vs_Sarcon
PDK4	2.02542e-41	-0.362011	0.006	0.163	5.60312e-37	DEG_Bcell_SarPat_vs_Sarcon
COL14A1	2.66876e-41	-0.361659	0.006	0.163	7.38287e-37	DEG_Bcell_SarPat_vs_Sarcon
ID1	3.42346e-41	-0.811768	0.066	0.446	9.47065e-37	DEG_Bcell_SarPat_vs_Sarcon
IGFBP7	1.24222e-40	-0.972129	0.138	0.62	3.43647e-36	DEG_Bcell_SarPat_vs_Sarcon
CXCL12	1.72723e-40	-0.635366	0.031	0.315	4.77822e-36	DEG_Bcell_SarPat_vs_Sarcon
F10	2.02032e-40	-0.371629	0.005	0.152	5.58901e-36	DEG_Bcell_SarPat_vs_Sarcon
CD248	2.09128e-40	-0.377892	0.005	0.152	5.78532e-36	DEG_Bcell_SarPat_vs_Sarcon
MXRA8	6.12842e-40	-0.445187	0.009	0.185	1.69537e-35	DEG_Bcell_SarPat_vs_Sarcon
ID4	8.61352e-40	-0.588244	0.019	0.25	2.38284e-35	DEG_Bcell_SarPat_vs_Sarcon
GATA2	9.50173e-40	-0.43756	0.008	0.174	2.62856e-35	DEG_Bcell_SarPat_vs_Sarcon
NBL1	1.48586e-39	-0.50424	0.014	0.217	4.11049e-35	DEG_Bcell_SarPat_vs_Sarcon
GLDN	4.7437e-39	-0.345744	0.003	0.13	1.3123e-34	DEG_Bcell_SarPat_vs_Sarcon
MFAP5	5.45823e-39	-0.417916	0.006	0.152	1.50996e-34	DEG_Bcell_SarPat_vs_Sarcon
VIM	7.3695e-39	-0.720549	0.781	0.978	2.0387e-34	DEG_Bcell_SarPat_vs_Sarcon
ANXA1	7.99066e-39	-0.940622	0.14	0.62	2.21054e-34	DEG_Bcell_SarPat_vs_Sarcon
TWIST1	1.44367e-38	-0.547796	0.018	0.239	3.99376e-34	DEG_Bcell_SarPat_vs_Sarcon
COL1A2	1.91215e-38	-1.00132	0.104	0.522	5.28977e-34	DEG_Bcell_SarPat_vs_Sarcon
CYR61	8.29482e-38	-0.541554	0.019	0.239	2.29468e-33	DEG_Bcell_SarPat_vs_Sarcon
ABI3BP	2.96801e-37	-0.458487	0.012	0.196	8.21071e-33	DEG_Bcell_SarPat_vs_Sarcon
GPNMB	3.42095e-37	-0.760984	0.064	0.413	9.46371e-33	DEG_Bcell_SarPat_vs_Sarcon
RBFOX2	4.37295e-37	-0.251823	0.004	0.13	1.20973e-32	DEG_Bcell_SarPat_vs_Sarcon
FBXO17	9.90598e-37	-0.279035	0.002	0.109	2.74039e-32	DEG_Bcell_SarPat_vs_Sarcon
NOVA1	1.09504e-36	-0.288043	0.003	0.12	3.02933e-32	DEG_Bcell_SarPat_vs_Sarcon
EMP1	1.2707e-36	-0.56719	0.033	0.304	3.51527e-32	DEG_Bcell_SarPat_vs_Sarcon
TCF7L2	2.40288e-36	-0.570038	0.026	0.272	6.64732e-32	DEG_Bcell_SarPat_vs_Sarcon
CNN3	5.62436e-36	-0.61644	0.034	0.304	1.55592e-31	DEG_Bcell_SarPat_vs_Sarcon
ALDH3A2	1.11357e-35	-0.504931	0.024	0.261	3.08059e-31	DEG_Bcell_SarPat_vs_Sarcon
S100A13	1.36472e-35	-0.590098	0.039	0.326	3.77537e-31	DEG_Bcell_SarPat_vs_Sarcon
CXCR4	1.37909e-35	1.42138	0.851	0.13	3.81512e-31	DEG_Bcell_SarPat_vs_Sarcon
H1F0	2.33528e-35	-0.383872	0.013	0.196	6.46032e-31	DEG_Bcell_SarPat_vs_Sarcon
SERPINF1	7.49341e-35	-0.749865	0.071	0.424	2.07298e-30	DEG_Bcell_SarPat_vs_Sarcon
FKBP9	9.35128e-35	-0.432089	0.011	0.185	2.58694e-30	DEG_Bcell_SarPat_vs_Sarcon
EMX2	1.1013e-34	-0.329955	0.003	0.12	3.04663e-30	DEG_Bcell_SarPat_vs_Sarcon
TINAGL1	1.29624e-34	-0.333414	0.008	0.163	3.58592e-30	DEG_Bcell_SarPat_vs_Sarcon
TACSTD2	1.32964e-34	-0.419786	0.013	0.196	3.67831e-30	DEG_Bcell_SarPat_vs_Sarcon
KRT5	1.71454e-34	-0.924698	0.134	0.565	4.7431e-30	DEG_Bcell_SarPat_vs_Sarcon
PTMS	2.0788e-34	-0.708846	0.063	0.402	5.7508e-30	DEG_Bcell_SarPat_vs_Sarcon
TNXB	2.82961e-34	-0.261293	0.003	0.109	7.82782e-30	DEG_Bcell_SarPat_vs_Sarcon
COL3A1	3.32408e-34	-0.827926	0.095	0.489	9.19573e-30	DEG_Bcell_SarPat_vs_Sarcon
AEBP1	3.68736e-34	-0.487216	0.019	0.228	1.02007e-29	DEG_Bcell_SarPat_vs_Sarcon
LGALS1	5.67665e-34	-0.946623	0.371	0.837	1.57039e-29	DEG_Bcell_SarPat_vs_Sarcon
PAM	8.22464e-34	-0.432945	0.014	0.196	2.27527e-29	DEG_Bcell_SarPat_vs_Sarcon
CLDN5	8.76147e-34	-0.410596	0.012	0.185	2.42377e-29	DEG_Bcell_SarPat_vs_Sarcon
EMCN	2.06897e-33	-0.362217	0.006	0.141	5.7236e-29	DEG_Bcell_SarPat_vs_Sarcon
FCER1A	2.84043e-33	-0.342148	0.006	0.141	7.85777e-29	DEG_Bcell_SarPat_vs_Sarcon
NDN	2.92879e-33	-0.309459	0.006	0.141	8.10219e-29	DEG_Bcell_SarPat_vs_Sarcon
CD37	4.09492e-33	1.18685	0.891	0.25	1.13282e-28	DEG_Bcell_SarPat_vs_Sarcon
VCAN	6.60788e-33	-0.481618	0.018	0.217	1.828e-28	DEG_Bcell_SarPat_vs_Sarcon
RPS29	6.65271e-33	0.577519	0.968	0.772	1.84041e-28	DEG_Bcell_SarPat_vs_Sarcon
PERP	7.35677e-33	-0.839064	0.08	0.435	2.03518e-28	DEG_Bcell_SarPat_vs_Sarcon
GAS6	1.04566e-32	-0.475264	0.022	0.239	2.89272e-28	DEG_Bcell_SarPat_vs_Sarcon
SASH1	1.68908e-32	-0.365979	0.009	0.163	4.67268e-28	DEG_Bcell_SarPat_vs_Sarcon
FSTL1	2.07877e-32	-0.528803	0.021	0.228	5.75071e-28	DEG_Bcell_SarPat_vs_Sarcon
S100A4	2.11197e-32	-0.850821	0.508	0.891	5.84255e-28	DEG_Bcell_SarPat_vs_Sarcon
KITLG	4.48281e-32	-0.259376	0.003	0.109	1.24012e-27	DEG_Bcell_SarPat_vs_Sarcon
ABCA8	5.24035e-32	-0.292531	0.005	0.13	1.44969e-27	DEG_Bcell_SarPat_vs_Sarcon
MT1M	9.30131e-32	-0.468094	0.015	0.196	2.57311e-27	DEG_Bcell_SarPat_vs_Sarcon
COL1A1	1.01364e-31	-0.908672	0.131	0.543	2.80412e-27	DEG_Bcell_SarPat_vs_Sarcon
MS4A1	1.29962e-31	1.3776	0.79	0.076	3.59528e-27	DEG_Bcell_SarPat_vs_Sarcon
FHL1	1.55398e-31	-0.459547	0.013	0.185	4.29892e-27	DEG_Bcell_SarPat_vs_Sarcon
CD63	1.59796e-31	-0.883787	0.37	0.837	4.42059e-27	DEG_Bcell_SarPat_vs_Sarcon
MFAP4	2.47818e-31	-0.405486	0.011	0.174	6.85563e-27	DEG_Bcell_SarPat_vs_Sarcon
KRT1	3.08022e-31	-0.969206	0.101	0.467	8.52111e-27	DEG_Bcell_SarPat_vs_Sarcon
LEPR	3.53653e-31	-0.282466	0.004	0.12	9.78346e-27	DEG_Bcell_SarPat_vs_Sarcon
LEPROT	9.33569e-31	-0.667075	0.069	0.391	2.58262e-26	DEG_Bcell_SarPat_vs_Sarcon
CTTN	2.13525e-30	-0.368856	0.012	0.174	5.90695e-26	DEG_Bcell_SarPat_vs_Sarcon
DST	2.60775e-30	-0.580754	0.041	0.304	7.21408e-26	DEG_Bcell_SarPat_vs_Sarcon
REL	5.84486e-30	1.14589	0.803	0.217	1.61692e-25	DEG_Bcell_SarPat_vs_Sarcon
KLF4	5.86273e-30	-0.667201	0.066	0.38	1.62187e-25	DEG_Bcell_SarPat_vs_Sarcon
TPSB2	6.07159e-30	-0.610143	0.02	0.217	1.67965e-25	DEG_Bcell_SarPat_vs_Sarcon
LMNA	7.469e-30	-0.849234	0.217	0.674	2.06622e-25	DEG_Bcell_SarPat_vs_Sarcon
CTDSPL	1.20276e-29	-0.286027	0.007	0.141	3.32732e-25	DEG_Bcell_SarPat_vs_Sarcon
LRP1	1.82156e-29	-0.471925	0.023	0.228	5.03915e-25	DEG_Bcell_SarPat_vs_Sarcon
CLDN1	2.12922e-29	-0.252268	0.005	0.12	5.89028e-25	DEG_Bcell_SarPat_vs_Sarcon
ADAMTS1	3.73721e-29	-0.467838	0.017	0.196	1.03386e-24	DEG_Bcell_SarPat_vs_Sarcon
LIFR	3.98839e-29	-0.372271	0.009	0.152	1.10335e-24	DEG_Bcell_SarPat_vs_Sarcon
COPZ2	4.70921e-29	-0.368945	0.011	0.163	1.30276e-24	DEG_Bcell_SarPat_vs_Sarcon
FRMD6	5.76428e-29	-0.33372	0.009	0.152	1.59463e-24	DEG_Bcell_SarPat_vs_Sarcon
ID2	6.68706e-29	-0.760991	0.134	0.543	1.84991e-24	DEG_Bcell_SarPat_vs_Sarcon
AHNAK2	7.65643e-29	-0.352026	0.009	0.152	2.11807e-24	DEG_Bcell_SarPat_vs_Sarcon
CTSG	8.40904e-29	-0.508189	0.013	0.174	2.32628e-24	DEG_Bcell_SarPat_vs_Sarcon
IGFBP4	1.78116e-28	-0.745817	0.082	0.413	4.92739e-24	DEG_Bcell_SarPat_vs_Sarcon
NFIX	2.09974e-28	-0.588895	0.041	0.293	5.80872e-24	DEG_Bcell_SarPat_vs_Sarcon
CAVIN2	2.97801e-28	-0.267978	0.008	0.141	8.23837e-24	DEG_Bcell_SarPat_vs_Sarcon
KRT10	3.55474e-28	-1.02662	0.317	0.739	9.83384e-24	DEG_Bcell_SarPat_vs_Sarcon
KRT15	5.15556e-28	-0.395848	0.011	0.163	1.42623e-23	DEG_Bcell_SarPat_vs_Sarcon
CKB	5.64954e-28	-0.39726	0.015	0.185	1.56289e-23	DEG_Bcell_SarPat_vs_Sarcon
NDRG2	1.12649e-27	-0.360507	0.014	0.174	3.11631e-23	DEG_Bcell_SarPat_vs_Sarcon
TM4SF1	1.14874e-27	-0.4681	0.016	0.185	3.17788e-23	DEG_Bcell_SarPat_vs_Sarcon
YAP1	1.46856e-27	-0.300155	0.008	0.141	4.06264e-23	DEG_Bcell_SarPat_vs_Sarcon
LIMA1	1.65737e-27	-0.48012	0.035	0.272	4.58496e-23	DEG_Bcell_SarPat_vs_Sarcon
RASD1	2.05448e-27	-0.502346	0.03	0.25	5.68352e-23	DEG_Bcell_SarPat_vs_Sarcon
CD34	3.85935e-27	-0.472989	0.016	0.185	1.06765e-22	DEG_Bcell_SarPat_vs_Sarcon
PLS3	4.32019e-27	-0.314324	0.007	0.13	1.19514e-22	DEG_Bcell_SarPat_vs_Sarcon
PLSCR4	5.33681e-27	-0.267775	0.004	0.109	1.47638e-22	DEG_Bcell_SarPat_vs_Sarcon
GNG11	6.76501e-27	-0.61737	0.047	0.304	1.87147e-22	DEG_Bcell_SarPat_vs_Sarcon
CTHRC1	7.44996e-27	-0.425365	0.016	0.185	2.06096e-22	DEG_Bcell_SarPat_vs_Sarcon
LHFPL6	9.34908e-27	-0.439132	0.016	0.185	2.58633e-22	DEG_Bcell_SarPat_vs_Sarcon
RUNX1T1	1.01811e-26	-0.330304	0.009	0.141	2.8165e-22	DEG_Bcell_SarPat_vs_Sarcon
ZNF503	1.81491e-26	-0.298575	0.01	0.152	5.02077e-22	DEG_Bcell_SarPat_vs_Sarcon
CD48	3.24255e-26	1.11577	0.723	0.098	8.97019e-22	DEG_Bcell_SarPat_vs_Sarcon
TMEM98	4.74505e-26	-0.28829	0.007	0.13	1.31267e-21	DEG_Bcell_SarPat_vs_Sarcon
HAS2	4.95536e-26	-0.299618	0.007	0.13	1.37085e-21	DEG_Bcell_SarPat_vs_Sarcon
ITGB5	9.85391e-26	-0.297106	0.009	0.141	2.72599e-21	DEG_Bcell_SarPat_vs_Sarcon
PRELP	1.01131e-25	-0.313401	0.006	0.12	2.7977e-21	DEG_Bcell_SarPat_vs_Sarcon
FOS	1.10897e-25	-0.770949	0.516	0.87	3.06785e-21	DEG_Bcell_SarPat_vs_Sarcon
DAB2	1.25344e-25	-0.504362	0.035	0.261	3.46751e-21	DEG_Bcell_SarPat_vs_Sarcon
ITIH5	1.45053e-25	-0.27712	0.005	0.109	4.01275e-21	DEG_Bcell_SarPat_vs_Sarcon
HLA-DRA	2.049e-25	0.875134	0.971	0.478	5.66835e-21	DEG_Bcell_SarPat_vs_Sarcon
MYL9	3.57848e-25	-0.476049	0.03	0.239	9.89952e-21	DEG_Bcell_SarPat_vs_Sarcon
EGFL7	3.58957e-25	-0.371991	0.013	0.163	9.93019e-21	DEG_Bcell_SarPat_vs_Sarcon
DLC1	4.33095e-25	-0.310411	0.008	0.13	1.19811e-20	DEG_Bcell_SarPat_vs_Sarcon
TFPI	4.85004e-25	-0.336464	0.01	0.141	1.34172e-20	DEG_Bcell_SarPat_vs_Sarcon
ANXA2	7.99837e-25	-0.835506	0.211	0.609	2.21267e-20	DEG_Bcell_SarPat_vs_Sarcon
CD36	1.11543e-24	-0.305704	0.007	0.12	3.08571e-20	DEG_Bcell_SarPat_vs_Sarcon
CD99	1.31896e-24	-0.790187	0.252	0.652	3.64878e-20	DEG_Bcell_SarPat_vs_Sarcon
C1S	1.50226e-24	-0.573779	0.047	0.293	4.15586e-20	DEG_Bcell_SarPat_vs_Sarcon
CAV2	1.6328e-24	-0.345405	0.014	0.163	4.51698e-20	DEG_Bcell_SarPat_vs_Sarcon
SMAD1	1.77013e-24	-0.25573	0.007	0.12	4.8969e-20	DEG_Bcell_SarPat_vs_Sarcon
FBN1	2.42031e-24	-0.332887	0.008	0.13	6.69555e-20	DEG_Bcell_SarPat_vs_Sarcon
KREMEN1	2.65143e-24	-0.254004	0.005	0.109	7.33493e-20	DEG_Bcell_SarPat_vs_Sarcon
RAMP2	3.92181e-24	-0.394388	0.016	0.174	1.08493e-19	DEG_Bcell_SarPat_vs_Sarcon
NFIC	5.14992e-24	-0.630113	0.077	0.37	1.42467e-19	DEG_Bcell_SarPat_vs_Sarcon
SEPT10	6.14661e-24	-0.313616	0.014	0.163	1.7004e-19	DEG_Bcell_SarPat_vs_Sarcon
GJA1	1.14883e-23	-0.371544	0.012	0.152	3.17813e-19	DEG_Bcell_SarPat_vs_Sarcon
MAF	1.38634e-23	-0.502722	0.042	0.272	3.83516e-19	DEG_Bcell_SarPat_vs_Sarcon
LTBP4	1.47114e-23	-0.499601	0.049	0.293	4.06976e-19	DEG_Bcell_SarPat_vs_Sarcon
STEAP4	1.47748e-23	-0.365008	0.01	0.141	4.08729e-19	DEG_Bcell_SarPat_vs_Sarcon
KCTD12	1.72969e-23	-0.525238	0.056	0.315	4.78502e-19	DEG_Bcell_SarPat_vs_Sarcon
DSTN	1.73099e-23	-0.696158	0.112	0.446	4.78861e-19	DEG_Bcell_SarPat_vs_Sarcon
NNMT	2.61139e-23	-0.521966	0.036	0.25	7.22415e-19	DEG_Bcell_SarPat_vs_Sarcon
TPSAB1	2.78233e-23	-0.46258	0.014	0.163	7.69703e-19	DEG_Bcell_SarPat_vs_Sarcon
DPP4	3.22208e-23	-0.275927	0.006	0.109	8.91357e-19	DEG_Bcell_SarPat_vs_Sarcon
BEX3	3.31563e-23	-0.320455	0.014	0.163	9.17235e-19	DEG_Bcell_SarPat_vs_Sarcon
ANGPTL2	4.05002e-23	-0.285333	0.006	0.109	1.1204e-18	DEG_Bcell_SarPat_vs_Sarcon
MT1X	4.5576e-23	-0.773074	0.155	0.511	1.26082e-18	DEG_Bcell_SarPat_vs_Sarcon
LY6D	6.05779e-23	-0.590914	0.051	0.293	1.67583e-18	DEG_Bcell_SarPat_vs_Sarcon
MGST1	1.16574e-22	-0.251253	0.007	0.12	3.22489e-18	DEG_Bcell_SarPat_vs_Sarcon
DSC3	1.27517e-22	-0.400331	0.02	0.185	3.52763e-18	DEG_Bcell_SarPat_vs_Sarcon
CD83	1.33265e-22	1.02091	0.753	0.228	3.68664e-18	DEG_Bcell_SarPat_vs_Sarcon
SNCG	1.38606e-22	-0.308033	0.009	0.13	3.8344e-18	DEG_Bcell_SarPat_vs_Sarcon
IGKC	1.59005e-22	1.32596	0.651	0.087	4.39873e-18	DEG_Bcell_SarPat_vs_Sarcon
HLA-DQA1	2.67633e-22	0.938164	0.849	0.272	7.4038e-18	DEG_Bcell_SarPat_vs_Sarcon
FILIP1L	2.68963e-22	-0.461021	0.04	0.261	7.44059e-18	DEG_Bcell_SarPat_vs_Sarcon
CRIM1	4.49365e-22	-0.456306	0.035	0.239	1.24312e-17	DEG_Bcell_SarPat_vs_Sarcon
HPGDS	4.51478e-22	-0.260659	0.006	0.109	1.24897e-17	DEG_Bcell_SarPat_vs_Sarcon
YBX3	5.33575e-22	-0.771771	0.214	0.598	1.47608e-17	DEG_Bcell_SarPat_vs_Sarcon
SERPING1	7.44457e-22	-0.624739	0.067	0.326	2.05947e-17	DEG_Bcell_SarPat_vs_Sarcon
SPARC	1.57855e-21	-0.676938	0.08	0.359	4.36689e-17	DEG_Bcell_SarPat_vs_Sarcon
FXYD3	1.66233e-21	-0.460714	0.035	0.239	4.59867e-17	DEG_Bcell_SarPat_vs_Sarcon
MT1E	2.38693e-21	-0.544026	0.058	0.304	6.60321e-17	DEG_Bcell_SarPat_vs_Sarcon
BANK1	4.09876e-21	1.02764	0.59	0.043	1.13388e-16	DEG_Bcell_SarPat_vs_Sarcon
NRP1	4.68799e-21	-0.378623	0.024	0.196	1.29689e-16	DEG_Bcell_SarPat_vs_Sarcon
CD81	5.22121e-21	-0.714889	0.423	0.761	1.4444e-16	DEG_Bcell_SarPat_vs_Sarcon
FOXC1	5.4457e-21	-0.270127	0.008	0.12	1.5065e-16	DEG_Bcell_SarPat_vs_Sarcon
KRTDAP	5.56013e-21	-0.620085	0.055	0.293	1.53816e-16	DEG_Bcell_SarPat_vs_Sarcon
EMP2	8.33139e-21	-0.394468	0.03	0.217	2.3048e-16	DEG_Bcell_SarPat_vs_Sarcon
CTGF	1.17977e-20	-0.51574	0.035	0.228	3.26371e-16	DEG_Bcell_SarPat_vs_Sarcon
EZR	1.58878e-20	0.947523	0.709	0.25	4.3952e-16	DEG_Bcell_SarPat_vs_Sarcon
DSP	1.71186e-20	-0.554307	0.052	0.283	4.73569e-16	DEG_Bcell_SarPat_vs_Sarcon
ANXA5	1.71239e-20	-0.660368	0.156	0.5	4.73717e-16	DEG_Bcell_SarPat_vs_Sarcon
FCGRT	1.76905e-20	-0.641409	0.103	0.402	4.89391e-16	DEG_Bcell_SarPat_vs_Sarcon
GADD45B	1.77581e-20	-0.660974	0.507	0.848	4.9126e-16	DEG_Bcell_SarPat_vs_Sarcon
CD109	1.93787e-20	-0.328475	0.017	0.163	5.36093e-16	DEG_Bcell_SarPat_vs_Sarcon
TCIM	2.62839e-20	-0.301184	0.01	0.13	7.27119e-16	DEG_Bcell_SarPat_vs_Sarcon
ITGA6	2.79102e-20	-0.314688	0.017	0.163	7.72109e-16	DEG_Bcell_SarPat_vs_Sarcon
MEG3	4.29784e-20	-0.298524	0.009	0.12	1.18896e-15	DEG_Bcell_SarPat_vs_Sarcon
ZNF358	5.18331e-20	-0.323844	0.017	0.163	1.43391e-15	DEG_Bcell_SarPat_vs_Sarcon
STK4	6.34395e-20	0.948033	0.651	0.163	1.75499e-15	DEG_Bcell_SarPat_vs_Sarcon
COL6A3	6.75182e-20	-0.47188	0.032	0.217	1.86782e-15	DEG_Bcell_SarPat_vs_Sarcon
MXRA7	8.32425e-20	-0.401758	0.023	0.185	2.30282e-15	DEG_Bcell_SarPat_vs_Sarcon
S100A16	9.57406e-20	-0.361619	0.02	0.174	2.64857e-15	DEG_Bcell_SarPat_vs_Sarcon
ARHGAP29	1.00639e-19	-0.317084	0.015	0.152	2.78407e-15	DEG_Bcell_SarPat_vs_Sarcon
VAT1	1.06185e-19	-0.368802	0.021	0.174	2.93749e-15	DEG_Bcell_SarPat_vs_Sarcon
EPHX1	1.74338e-19	-0.325868	0.018	0.163	4.82288e-15	DEG_Bcell_SarPat_vs_Sarcon
AQP1	2.32436e-19	-0.439945	0.024	0.185	6.4301e-15	DEG_Bcell_SarPat_vs_Sarcon
GNG12	2.79803e-19	-0.30697	0.016	0.152	7.74047e-15	DEG_Bcell_SarPat_vs_Sarcon
GSTM3	2.96299e-19	-0.444686	0.033	0.217	8.1968e-15	DEG_Bcell_SarPat_vs_Sarcon
SLC29A1	6.91061e-19	-0.283713	0.01	0.12	1.91175e-14	DEG_Bcell_SarPat_vs_Sarcon
EID1	8.01912e-19	-0.672463	0.249	0.598	2.21841e-14	DEG_Bcell_SarPat_vs_Sarcon
SPON2	9.94728e-19	-0.304486	0.012	0.13	2.75181e-14	DEG_Bcell_SarPat_vs_Sarcon
SFN	1.12226e-18	-0.488195	0.041	0.239	3.10461e-14	DEG_Bcell_SarPat_vs_Sarcon
LTB	1.16981e-18	0.981024	0.638	0.12	3.23617e-14	DEG_Bcell_SarPat_vs_Sarcon
NAV1	1.18519e-18	-0.282584	0.014	0.141	3.2787e-14	DEG_Bcell_SarPat_vs_Sarcon
CDC42EP5	1.29239e-18	-0.261741	0.008	0.109	3.57528e-14	DEG_Bcell_SarPat_vs_Sarcon
BTG1	1.31677e-18	0.39328	0.95	0.815	3.6427e-14	DEG_Bcell_SarPat_vs_Sarcon
CCL21	1.86736e-18	-0.461668	0.024	0.185	5.16587e-14	DEG_Bcell_SarPat_vs_Sarcon
ITM2B	1.88773e-18	-0.602081	0.472	0.783	5.22223e-14	DEG_Bcell_SarPat_vs_Sarcon
CD79A	2.28914e-18	0.991509	0.575	0.054	6.33268e-14	DEG_Bcell_SarPat_vs_Sarcon
FBLN5	3.54746e-18	-0.275088	0.01	0.12	9.8137e-14	DEG_Bcell_SarPat_vs_Sarcon
CD74	3.84309e-18	0.596112	0.981	0.674	1.06315e-13	DEG_Bcell_SarPat_vs_Sarcon
CD52	4.75997e-18	0.905144	0.698	0.163	1.3168e-13	DEG_Bcell_SarPat_vs_Sarcon
MSX1	5.32937e-18	-0.269411	0.008	0.109	1.47432e-13	DEG_Bcell_SarPat_vs_Sarcon
ITPRIPL2	6.74045e-18	-0.420533	0.032	0.207	1.86468e-13	DEG_Bcell_SarPat_vs_Sarcon
BIRC3	6.79256e-18	0.922634	0.636	0.185	1.87909e-13	DEG_Bcell_SarPat_vs_Sarcon
TUBB6	8.41741e-18	-0.294078	0.025	0.185	2.32859e-13	DEG_Bcell_SarPat_vs_Sarcon
MAP1B	8.91947e-18	-0.291578	0.015	0.141	2.46748e-13	DEG_Bcell_SarPat_vs_Sarcon
APCDD1	1.96488e-17	-0.29759	0.02	0.163	5.43565e-13	DEG_Bcell_SarPat_vs_Sarcon
ACTA2	2.07872e-17	-0.46275	0.037	0.217	5.75058e-13	DEG_Bcell_SarPat_vs_Sarcon
CLEC11A	2.61885e-17	-0.266372	0.015	0.141	7.24479e-13	DEG_Bcell_SarPat_vs_Sarcon
CRABP2	2.70594e-17	-0.271694	0.015	0.141	7.4857e-13	DEG_Bcell_SarPat_vs_Sarcon
S100A2	3.80639e-17	-0.491243	0.045	0.239	1.053e-12	DEG_Bcell_SarPat_vs_Sarcon
CPQ	4.43232e-17	-0.336643	0.03	0.196	1.22616e-12	DEG_Bcell_SarPat_vs_Sarcon
PLTP	5.73049e-17	-0.359389	0.024	0.174	1.58528e-12	DEG_Bcell_SarPat_vs_Sarcon
S100A14	6.18081e-17	-0.392637	0.027	0.185	1.70986e-12	DEG_Bcell_SarPat_vs_Sarcon
JAG1	6.42946e-17	-0.309111	0.018	0.152	1.77865e-12	DEG_Bcell_SarPat_vs_Sarcon
PLA2G16	6.4456e-17	-0.288076	0.021	0.163	1.78311e-12	DEG_Bcell_SarPat_vs_Sarcon
SVIL	7.70926e-17	-0.290411	0.021	0.163	2.13269e-12	DEG_Bcell_SarPat_vs_Sarcon
F13A1	8.70904e-17	-0.320703	0.014	0.13	2.40927e-12	DEG_Bcell_SarPat_vs_Sarcon
TAGLN	8.85097e-17	-0.499798	0.058	0.272	2.44853e-12	DEG_Bcell_SarPat_vs_Sarcon
MYOF	9.64007e-17	-0.371055	0.028	0.185	2.66683e-12	DEG_Bcell_SarPat_vs_Sarcon
BRI3	2.06039e-16	-0.614483	0.196	0.522	5.69986e-12	DEG_Bcell_SarPat_vs_Sarcon
S100A11	2.28456e-16	-0.654639	0.258	0.609	6.31999e-12	DEG_Bcell_SarPat_vs_Sarcon
VASN	2.56264e-16	-0.338085	0.019	0.152	7.08929e-12	DEG_Bcell_SarPat_vs_Sarcon
HLA-DQB1	3.66134e-16	0.702948	0.877	0.402	1.01287e-11	DEG_Bcell_SarPat_vs_Sarcon
ARL2	3.892e-16	-0.483741	0.07	0.293	1.07668e-11	DEG_Bcell_SarPat_vs_Sarcon
GNAQ	4.73036e-16	-0.382568	0.029	0.185	1.30861e-11	DEG_Bcell_SarPat_vs_Sarcon
HLA-B	6.09604e-16	0.384028	0.95	0.783	1.68641e-11	DEG_Bcell_SarPat_vs_Sarcon
FKBP7	6.27788e-16	-0.31767	0.014	0.13	1.73671e-11	DEG_Bcell_SarPat_vs_Sarcon
LAPTM4A	8.41717e-16	-0.605785	0.201	0.511	2.32853e-11	DEG_Bcell_SarPat_vs_Sarcon
CAVIN3	9.23277e-16	-0.348797	0.02	0.152	2.55415e-11	DEG_Bcell_SarPat_vs_Sarcon
RPS21	1.04394e-15	0.413088	0.893	0.707	2.88796e-11	DEG_Bcell_SarPat_vs_Sarcon
RHOC	1.07184e-15	-0.440934	0.04	0.217	2.96513e-11	DEG_Bcell_SarPat_vs_Sarcon
C1orf21	1.08457e-15	-0.286143	0.017	0.141	3.00037e-11	DEG_Bcell_SarPat_vs_Sarcon
LY9	2.21883e-15	0.913284	0.49	0.054	6.13818e-11	DEG_Bcell_SarPat_vs_Sarcon
HSPG2	2.27563e-15	-0.268524	0.017	0.141	6.2953e-11	DEG_Bcell_SarPat_vs_Sarcon
NDUFA4L2	2.58584e-15	-0.3541	0.021	0.152	7.15347e-11	DEG_Bcell_SarPat_vs_Sarcon
ADH5	3.12421e-15	-0.398747	0.062	0.272	8.64283e-11	DEG_Bcell_SarPat_vs_Sarcon
CYB5R3	3.32387e-15	-0.493508	0.074	0.293	9.19517e-11	DEG_Bcell_SarPat_vs_Sarcon
ENPP2	4.56435e-15	-0.267486	0.01	0.109	1.26268e-10	DEG_Bcell_SarPat_vs_Sarcon
COL18A1	5.13098e-15	-0.292453	0.03	0.185	1.41943e-10	DEG_Bcell_SarPat_vs_Sarcon
HLA-DRB1	5.50972e-15	0.556668	0.935	0.598	1.52421e-10	DEG_Bcell_SarPat_vs_Sarcon
DPYSL2	6.56884e-15	-0.450027	0.064	0.272	1.8172e-10	DEG_Bcell_SarPat_vs_Sarcon
LGALS7B	7.4067e-15	-0.263033	0.018	0.141	2.04899e-10	DEG_Bcell_SarPat_vs_Sarcon
MGST3	7.72248e-15	-0.586187	0.203	0.511	2.13635e-10	DEG_Bcell_SarPat_vs_Sarcon
RHOB	9.40547e-15	-0.609885	0.175	0.457	2.60193e-10	DEG_Bcell_SarPat_vs_Sarcon
TWIST2	1.3157e-14	-0.273022	0.016	0.13	3.63976e-10	DEG_Bcell_SarPat_vs_Sarcon
CRISPLD2	1.44165e-14	-0.319145	0.019	0.141	3.98817e-10	DEG_Bcell_SarPat_vs_Sarcon
HLA-DPB1	1.60545e-14	0.674678	0.942	0.457	4.44131e-10	DEG_Bcell_SarPat_vs_Sarcon
NCKAP1	2.63235e-14	-0.256987	0.014	0.12	7.28213e-10	DEG_Bcell_SarPat_vs_Sarcon
DYNLRB1	2.99905e-14	-0.530752	0.176	0.467	8.29656e-10	DEG_Bcell_SarPat_vs_Sarcon
LAPTM5	3.41573e-14	0.729208	0.657	0.228	9.44929e-10	DEG_Bcell_SarPat_vs_Sarcon
PCOLCE	5.10818e-14	-0.413883	0.037	0.196	1.41313e-09	DEG_Bcell_SarPat_vs_Sarcon
IL1R1	5.11956e-14	-0.256844	0.019	0.141	1.41628e-09	DEG_Bcell_SarPat_vs_Sarcon
CLEC14A	5.13329e-14	-0.28398	0.011	0.109	1.42007e-09	DEG_Bcell_SarPat_vs_Sarcon
ETS2	6.18411e-14	-0.422034	0.058	0.25	1.71077e-09	DEG_Bcell_SarPat_vs_Sarcon
WWTR1	6.42214e-14	-0.276886	0.017	0.13	1.77662e-09	DEG_Bcell_SarPat_vs_Sarcon
CD151	7.26136e-14	-0.319856	0.033	0.185	2.00878e-09	DEG_Bcell_SarPat_vs_Sarcon
A2M	8.05515e-14	-0.48906	0.064	0.261	2.22838e-09	DEG_Bcell_SarPat_vs_Sarcon
SOCS3	1.04421e-13	-0.609021	0.193	0.478	2.88871e-09	DEG_Bcell_SarPat_vs_Sarcon
RPSA	1.11637e-13	0.357251	0.949	0.761	3.08834e-09	DEG_Bcell_SarPat_vs_Sarcon
EGR1	1.31818e-13	-0.60144	0.185	0.467	3.64661e-09	DEG_Bcell_SarPat_vs_Sarcon
TCEAL9	2.60809e-13	-0.290279	0.021	0.141	7.21501e-09	DEG_Bcell_SarPat_vs_Sarcon
SELENOW	2.82997e-13	-0.564201	0.189	0.467	7.82882e-09	DEG_Bcell_SarPat_vs_Sarcon
PLXDC2	3.05946e-13	-0.295459	0.034	0.185	8.4637e-09	DEG_Bcell_SarPat_vs_Sarcon
TIMP1	3.1221e-13	-0.537433	0.154	0.424	8.63699e-09	DEG_Bcell_SarPat_vs_Sarcon
HSP90AA1	3.63551e-13	0.324115	0.942	0.848	1.00573e-08	DEG_Bcell_SarPat_vs_Sarcon
OSBPL1A	7.80059e-13	-0.252364	0.015	0.12	2.15796e-08	DEG_Bcell_SarPat_vs_Sarcon
CD59	8.63661e-13	-0.433753	0.067	0.261	2.38923e-08	DEG_Bcell_SarPat_vs_Sarcon
JUN	9.36621e-13	-0.437856	0.657	0.88	2.59107e-08	DEG_Bcell_SarPat_vs_Sarcon
IGHM	1.16336e-12	0.922806	0.43	0.033	3.21831e-08	DEG_Bcell_SarPat_vs_Sarcon
POLR2I	1.17232e-12	-0.422496	0.073	0.272	3.24312e-08	DEG_Bcell_SarPat_vs_Sarcon
TXNIP	1.25258e-12	-0.425742	0.685	0.88	3.46515e-08	DEG_Bcell_SarPat_vs_Sarcon
CD69	1.54544e-12	0.789579	0.572	0.196	4.27529e-08	DEG_Bcell_SarPat_vs_Sarcon
RDX	1.65182e-12	-0.419848	0.073	0.272	4.56961e-08	DEG_Bcell_SarPat_vs_Sarcon
GPR183	1.66919e-12	0.785714	0.469	0.076	4.61766e-08	DEG_Bcell_SarPat_vs_Sarcon
OTULINL	2.75089e-12	-0.260512	0.029	0.163	7.61007e-08	DEG_Bcell_SarPat_vs_Sarcon
WASL	2.89439e-12	-0.315036	0.045	0.207	8.00704e-08	DEG_Bcell_SarPat_vs_Sarcon
CREM	4.01929e-12	0.782466	0.52	0.141	1.1119e-07	DEG_Bcell_SarPat_vs_Sarcon
TNFSF10	4.39156e-12	-0.465096	0.098	0.315	1.21488e-07	DEG_Bcell_SarPat_vs_Sarcon
RNH1	4.48499e-12	-0.52896	0.206	0.478	1.24073e-07	DEG_Bcell_SarPat_vs_Sarcon
TPGS1	5.07012e-12	-0.354511	0.038	0.185	1.4026e-07	DEG_Bcell_SarPat_vs_Sarcon
RAC1	5.42699e-12	-0.542951	0.258	0.522	1.50132e-07	DEG_Bcell_SarPat_vs_Sarcon
MT2A	6.3778e-12	-0.55648	0.193	0.467	1.76435e-07	DEG_Bcell_SarPat_vs_Sarcon
GOLIM4	1.04787e-11	-0.299752	0.042	0.196	2.89882e-07	DEG_Bcell_SarPat_vs_Sarcon
RNASE1	1.50118e-11	-0.378712	0.031	0.163	4.15287e-07	DEG_Bcell_SarPat_vs_Sarcon
NDFIP1	1.65328e-11	-0.444575	0.102	0.315	4.57363e-07	DEG_Bcell_SarPat_vs_Sarcon
THRA	1.67214e-11	-0.255344	0.024	0.141	4.62581e-07	DEG_Bcell_SarPat_vs_Sarcon
MGLL	1.88902e-11	-0.272965	0.017	0.12	5.22578e-07	DEG_Bcell_SarPat_vs_Sarcon
PARP14	2.72269e-11	0.672492	0.567	0.196	7.53206e-07	DEG_Bcell_SarPat_vs_Sarcon
CYTIP	2.76169e-11	0.718443	0.425	0.087	7.63993e-07	DEG_Bcell_SarPat_vs_Sarcon
KRT2	3.0663e-11	-0.31765	0.024	0.141	8.48261e-07	DEG_Bcell_SarPat_vs_Sarcon
CRIP2	3.08021e-11	-0.366728	0.04	0.185	8.52108e-07	DEG_Bcell_SarPat_vs_Sarcon
PTPRC	3.7367e-11	0.635223	0.608	0.239	1.03372e-06	DEG_Bcell_SarPat_vs_Sarcon
RRAD	3.91715e-11	-0.273098	0.018	0.12	1.08364e-06	DEG_Bcell_SarPat_vs_Sarcon
AHR	4.19525e-11	-0.320027	0.053	0.217	1.16057e-06	DEG_Bcell_SarPat_vs_Sarcon
CMTM3	4.20902e-11	-0.316197	0.04	0.185	1.16438e-06	DEG_Bcell_SarPat_vs_Sarcon
FLOT1	5.1918e-11	-0.283399	0.049	0.207	1.43626e-06	DEG_Bcell_SarPat_vs_Sarcon
NUCB2	5.2178e-11	-0.296376	0.036	0.174	1.44345e-06	DEG_Bcell_SarPat_vs_Sarcon
PHLDA2	5.21972e-11	-0.303585	0.044	0.196	1.44398e-06	DEG_Bcell_SarPat_vs_Sarcon
RALGPS2	5.47046e-11	0.680902	0.445	0.076	1.51335e-06	DEG_Bcell_SarPat_vs_Sarcon
IGF1R	5.47964e-11	-0.27426	0.028	0.152	1.51589e-06	DEG_Bcell_SarPat_vs_Sarcon
IFI27	5.64324e-11	-0.570102	0.16	0.402	1.56115e-06	DEG_Bcell_SarPat_vs_Sarcon
RPS27L	5.6615e-11	-0.498748	0.2	0.457	1.5662e-06	DEG_Bcell_SarPat_vs_Sarcon
MT-ND3	5.78927e-11	0.293225	0.926	0.891	1.60154e-06	DEG_Bcell_SarPat_vs_Sarcon
APOE	6.11434e-11	-0.542343	0.16	0.402	1.69147e-06	DEG_Bcell_SarPat_vs_Sarcon
C11orf96	8.44497e-11	-0.380102	0.033	0.163	2.33622e-06	DEG_Bcell_SarPat_vs_Sarcon
TCEAL4	9.06511e-11	-0.367789	0.051	0.207	2.50777e-06	DEG_Bcell_SarPat_vs_Sarcon
HLA-DPA1	9.52309e-11	0.593961	0.832	0.391	2.63447e-06	DEG_Bcell_SarPat_vs_Sarcon
CORO1A	1.22214e-10	0.669256	0.435	0.098	3.38092e-06	DEG_Bcell_SarPat_vs_Sarcon
GPBP1	1.30951e-10	0.608546	0.617	0.283	3.62264e-06	DEG_Bcell_SarPat_vs_Sarcon
FUCA2	1.31605e-10	-0.304141	0.034	0.163	3.64072e-06	DEG_Bcell_SarPat_vs_Sarcon
AHNAK	1.37523e-10	-0.537342	0.339	0.598	3.80444e-06	DEG_Bcell_SarPat_vs_Sarcon
SPTBN1	1.38792e-10	-0.496754	0.136	0.348	3.83953e-06	DEG_Bcell_SarPat_vs_Sarcon
RHOH	1.48051e-10	0.684463	0.351	0.022	4.09569e-06	DEG_Bcell_SarPat_vs_Sarcon
TPM2	1.62703e-10	-0.309149	0.026	0.141	4.50103e-06	DEG_Bcell_SarPat_vs_Sarcon
COLEC12	2.1821e-10	-0.260801	0.019	0.12	6.03656e-06	DEG_Bcell_SarPat_vs_Sarcon
SF1	2.33577e-10	0.55908	0.664	0.337	6.46166e-06	DEG_Bcell_SarPat_vs_Sarcon
NR4A2	2.58308e-10	0.537826	0.717	0.446	7.14583e-06	DEG_Bcell_SarPat_vs_Sarcon
HINT2	2.86121e-10	-0.272185	0.038	0.174	7.91526e-06	DEG_Bcell_SarPat_vs_Sarcon
TAF1D	3.13791e-10	0.641759	0.469	0.141	8.6807e-06	DEG_Bcell_SarPat_vs_Sarcon
PRDM2	3.71898e-10	0.627338	0.487	0.141	1.02882e-05	DEG_Bcell_SarPat_vs_Sarcon
CCR7	3.91882e-10	0.69779	0.336	0.022	1.0841e-05	DEG_Bcell_SarPat_vs_Sarcon
TAX1BP3	4.32296e-10	-0.289391	0.039	0.174	1.1959e-05	DEG_Bcell_SarPat_vs_Sarcon
ANXA4	4.44162e-10	-0.360092	0.059	0.217	1.22873e-05	DEG_Bcell_SarPat_vs_Sarcon
MYL6	5.34783e-10	-0.411545	0.574	0.761	1.47942e-05	DEG_Bcell_SarPat_vs_Sarcon
LIMD2	5.49351e-10	0.616329	0.467	0.141	1.51972e-05	DEG_Bcell_SarPat_vs_Sarcon
CCL2	6.09038e-10	-0.409474	0.059	0.217	1.68484e-05	DEG_Bcell_SarPat_vs_Sarcon
PECAM1	6.28046e-10	-0.349928	0.049	0.196	1.73743e-05	DEG_Bcell_SarPat_vs_Sarcon
BCL2	8.11011e-10	0.625772	0.328	0.022	2.24358e-05	DEG_Bcell_SarPat_vs_Sarcon
SRP14	8.2468e-10	-0.410705	0.542	0.739	2.2814e-05	DEG_Bcell_SarPat_vs_Sarcon
RAB31	8.8897e-10	-0.400917	0.083	0.261	2.45925e-05	DEG_Bcell_SarPat_vs_Sarcon
ATP5PF	8.89088e-10	-0.470367	0.194	0.424	2.45957e-05	DEG_Bcell_SarPat_vs_Sarcon
GRB2	1.08012e-09	0.607927	0.437	0.12	2.98804e-05	DEG_Bcell_SarPat_vs_Sarcon
NENF	1.22669e-09	-0.425145	0.103	0.293	3.39352e-05	DEG_Bcell_SarPat_vs_Sarcon
GAPDH	1.24298e-09	-0.35764	0.653	0.826	3.43858e-05	DEG_Bcell_SarPat_vs_Sarcon
BCL11A	1.24721e-09	0.623677	0.425	0.109	3.45027e-05	DEG_Bcell_SarPat_vs_Sarcon
H1FX	1.37543e-09	-0.424227	0.134	0.348	3.805e-05	DEG_Bcell_SarPat_vs_Sarcon
RAB34	1.45511e-09	-0.300536	0.05	0.196	4.02541e-05	DEG_Bcell_SarPat_vs_Sarcon
HEBP1	1.57604e-09	-0.292397	0.041	0.174	4.35995e-05	DEG_Bcell_SarPat_vs_Sarcon
SMCHD1	1.87919e-09	0.602157	0.538	0.228	5.19858e-05	DEG_Bcell_SarPat_vs_Sarcon
RRBP1	1.8978e-09	-0.432605	0.118	0.315	5.25008e-05	DEG_Bcell_SarPat_vs_Sarcon
ZFAS1	2.2785e-09	0.412571	0.81	0.554	6.30324e-05	DEG_Bcell_SarPat_vs_Sarcon
KDM6B	2.46511e-09	0.587204	0.555	0.239	6.81948e-05	DEG_Bcell_SarPat_vs_Sarcon
HSPB1	4.23669e-09	-0.506981	0.282	0.533	0.000117204	DEG_Bcell_SarPat_vs_Sarcon
ADAM28	4.31577e-09	0.603606	0.357	0.065	0.000119391	DEG_Bcell_SarPat_vs_Sarcon
SP140	4.3869e-09	0.562842	0.282	0	0.000121359	DEG_Bcell_SarPat_vs_Sarcon
C15orf61	4.45289e-09	-0.286541	0.038	0.163	0.000123185	DEG_Bcell_SarPat_vs_Sarcon
SEM1	4.78772e-09	-0.459701	0.161	0.37	0.000132447	DEG_Bcell_SarPat_vs_Sarcon
HSPH1	4.90861e-09	0.590972	0.549	0.207	0.000135792	DEG_Bcell_SarPat_vs_Sarcon
CRTAP	5.9055e-09	-0.39561	0.094	0.272	0.00016337	DEG_Bcell_SarPat_vs_Sarcon
RPL38	5.93143e-09	0.337927	0.842	0.663	0.000164087	DEG_Bcell_SarPat_vs_Sarcon
TGFBI	6.23508e-09	-0.268528	0.035	0.152	0.000172487	DEG_Bcell_SarPat_vs_Sarcon
IFITM2	6.25407e-09	-0.459976	0.298	0.522	0.000173012	DEG_Bcell_SarPat_vs_Sarcon
TNFRSF13C	6.36857e-09	0.57234	0.325	0.033	0.00017618	DEG_Bcell_SarPat_vs_Sarcon
PSAP	6.56676e-09	-0.461601	0.3	0.543	0.000181663	DEG_Bcell_SarPat_vs_Sarcon
ATF3	6.61942e-09	-0.466501	0.15	0.359	0.00018312	DEG_Bcell_SarPat_vs_Sarcon
YPEL5	7.05128e-09	0.558996	0.571	0.261	0.000195067	DEG_Bcell_SarPat_vs_Sarcon
PDE4B	7.90613e-09	0.60241	0.388	0.098	0.000218715	DEG_Bcell_SarPat_vs_Sarcon
YWHAB	8.51437e-09	-0.425683	0.407	0.63	0.000235541	DEG_Bcell_SarPat_vs_Sarcon
SEPT11	8.70904e-09	-0.262592	0.053	0.196	0.000240927	DEG_Bcell_SarPat_vs_Sarcon
RIPOR2	9.8683e-09	0.577427	0.364	0.065	0.000272997	DEG_Bcell_SarPat_vs_Sarcon
TCEAL3	9.91137e-09	-0.272491	0.031	0.141	0.000274188	DEG_Bcell_SarPat_vs_Sarcon
HSD17B4	1.05717e-08	-0.272566	0.053	0.196	0.000292454	DEG_Bcell_SarPat_vs_Sarcon
IFI6	1.23126e-08	-0.376731	0.067	0.217	0.000340616	DEG_Bcell_SarPat_vs_Sarcon
PEBP1	1.34462e-08	-0.448301	0.296	0.522	0.000371975	DEG_Bcell_SarPat_vs_Sarcon
STK17A	1.45479e-08	0.557606	0.402	0.098	0.000402454	DEG_Bcell_SarPat_vs_Sarcon
TMEM159	1.51203e-08	-0.315795	0.061	0.207	0.000418287	DEG_Bcell_SarPat_vs_Sarcon
POU2F2	1.53626e-08	0.564873	0.327	0.043	0.00042499	DEG_Bcell_SarPat_vs_Sarcon
RABAC1	1.54445e-08	-0.434348	0.165	0.37	0.000427258	DEG_Bcell_SarPat_vs_Sarcon
EPS8	1.62086e-08	-0.286224	0.055	0.196	0.000448394	DEG_Bcell_SarPat_vs_Sarcon
RUNX3	1.645e-08	0.556053	0.324	0.043	0.000455073	DEG_Bcell_SarPat_vs_Sarcon
CDC42SE2	1.83321e-08	0.545612	0.434	0.13	0.000507139	DEG_Bcell_SarPat_vs_Sarcon
RNF130	1.94778e-08	-0.283612	0.065	0.217	0.000538833	DEG_Bcell_SarPat_vs_Sarcon
C1R	1.96811e-08	-0.379458	0.057	0.196	0.000544458	DEG_Bcell_SarPat_vs_Sarcon
RBM38	2.0983e-08	0.535652	0.283	0.011	0.000580473	DEG_Bcell_SarPat_vs_Sarcon
PSMB1	2.12687e-08	-0.435902	0.244	0.467	0.000588377	DEG_Bcell_SarPat_vs_Sarcon
CD53	2.15864e-08	0.568939	0.422	0.13	0.000597167	DEG_Bcell_SarPat_vs_Sarcon
ACAP1	2.69409e-08	0.559292	0.392	0.098	0.000745293	DEG_Bcell_SarPat_vs_Sarcon
SAT1	2.83557e-08	0.409473	0.805	0.565	0.000784431	DEG_Bcell_SarPat_vs_Sarcon
DNAJA1	3.0977e-08	0.373773	0.807	0.609	0.000856949	DEG_Bcell_SarPat_vs_Sarcon
STK17B	3.30852e-08	0.548864	0.43	0.13	0.000915268	DEG_Bcell_SarPat_vs_Sarcon
ADM	3.53618e-08	-0.256645	0.032	0.141	0.000978248	DEG_Bcell_SarPat_vs_Sarcon
PLCG2	3.57017e-08	0.59577	0.472	0.185	0.00098765	DEG_Bcell_SarPat_vs_Sarcon
TYROBP	3.90321e-08	-0.447542	0.117	0.304	0.00107978	DEG_Bcell_SarPat_vs_Sarcon
ACKR1	5.19113e-08	-0.271597	0.024	0.12	0.00143607	DEG_Bcell_SarPat_vs_Sarcon
SKIL	5.33937e-08	0.562376	0.446	0.163	0.00147708	DEG_Bcell_SarPat_vs_Sarcon
LRRC75A	5.44218e-08	-0.399547	0.104	0.272	0.00150552	DEG_Bcell_SarPat_vs_Sarcon
RAC2	5.83966e-08	0.534199	0.379	0.098	0.00161548	DEG_Bcell_SarPat_vs_Sarcon
YBX1	6.08489e-08	-0.3025	0.664	0.739	0.00168332	DEG_Bcell_SarPat_vs_Sarcon
CAPN2	7.52796e-08	-0.327602	0.07	0.217	0.00208254	DEG_Bcell_SarPat_vs_Sarcon
ATP6AP2	7.80807e-08	-0.402582	0.126	0.304	0.00216002	DEG_Bcell_SarPat_vs_Sarcon
AP2M1	9.60942e-08	-0.400237	0.105	0.272	0.00265835	DEG_Bcell_SarPat_vs_Sarcon
TSPAN4	1.06673e-07	-0.250744	0.034	0.141	0.00295102	DEG_Bcell_SarPat_vs_Sarcon
VKORC1	1.06847e-07	-0.310943	0.055	0.185	0.0029558	DEG_Bcell_SarPat_vs_Sarcon
IGLC2	1.10771e-07	0.633439	0.301	0.033	0.00306438	DEG_Bcell_SarPat_vs_Sarcon
HSPA8	1.26962e-07	0.439663	0.785	0.489	0.00351227	DEG_Bcell_SarPat_vs_Sarcon
RRAS	1.38574e-07	-0.261446	0.035	0.141	0.0038335	DEG_Bcell_SarPat_vs_Sarcon
NUPR1	1.42263e-07	-0.286508	0.082	0.239	0.00393555	DEG_Bcell_SarPat_vs_Sarcon
CCND1	1.58696e-07	-0.334617	0.078	0.228	0.00439016	DEG_Bcell_SarPat_vs_Sarcon
LYN	1.61739e-07	0.509721	0.407	0.13	0.00447434	DEG_Bcell_SarPat_vs_Sarcon
CHD2	1.64628e-07	0.520958	0.416	0.141	0.00455427	DEG_Bcell_SarPat_vs_Sarcon
IRF8	1.76213e-07	0.51019	0.353	0.087	0.00487477	DEG_Bcell_SarPat_vs_Sarcon
LINC01857	1.7971e-07	0.510212	0.234	0	0.0049715	DEG_Bcell_SarPat_vs_Sarcon
APLP2	1.85047e-07	-0.389042	0.174	0.37	0.00511914	DEG_Bcell_SarPat_vs_Sarcon
HERPUD1	2.04175e-07	0.451084	0.691	0.435	0.0056483	DEG_Bcell_SarPat_vs_Sarcon
EML4	2.32656e-07	0.502505	0.304	0.054	0.00643619	DEG_Bcell_SarPat_vs_Sarcon
CXCL2	2.54251e-07	-0.311966	0.041	0.152	0.00703359	DEG_Bcell_SarPat_vs_Sarcon
NDUFS5	2.61207e-07	-0.392677	0.231	0.435	0.00722603	DEG_Bcell_SarPat_vs_Sarcon
ATP1B1	2.68268e-07	-0.267314	0.056	0.185	0.00742136	DEG_Bcell_SarPat_vs_Sarcon
MIR29B2CHG	2.68882e-07	0.505658	0.278	0.033	0.00743836	DEG_Bcell_SarPat_vs_Sarcon
IKZF3	2.74139e-07	0.490273	0.263	0.022	0.00758378	DEG_Bcell_SarPat_vs_Sarcon
NCOA3	2.7586e-07	0.529163	0.365	0.12	0.0076314	DEG_Bcell_SarPat_vs_Sarcon
SMAP2	2.76674e-07	0.488402	0.439	0.152	0.00765391	DEG_Bcell_SarPat_vs_Sarcon
ARHGAP24	2.94844e-07	0.507539	0.325	0.076	0.00815657	DEG_Bcell_SarPat_vs_Sarcon
ISG20	3.07148e-07	0.496314	0.281	0.033	0.00849695	DEG_Bcell_SarPat_vs_Sarcon
BSG	3.31271e-07	-0.372278	0.117	0.283	0.00916428	DEG_Bcell_SarPat_vs_Sarcon
PHLDA1	3.54861e-07	-0.283426	0.047	0.163	0.00981686	DEG_Bcell_SarPat_vs_Sarcon
SCARB2	4.10329e-07	-0.272448	0.052	0.174	0.0113513	DEG_Bcell_SarPat_vs_Sarcon
FCMR	4.45135e-07	0.481634	0.241	0.011	0.0123142	DEG_Bcell_SarPat_vs_Sarcon
ASPH	4.47517e-07	-0.252152	0.047	0.163	0.0123801	DEG_Bcell_SarPat_vs_Sarcon
EVI2B	4.47951e-07	0.491563	0.345	0.098	0.0123921	DEG_Bcell_SarPat_vs_Sarcon
SP110	4.6037e-07	0.482105	0.366	0.109	0.0127357	DEG_Bcell_SarPat_vs_Sarcon
ALDH2	4.97452e-07	-0.299977	0.085	0.239	0.0137615	DEG_Bcell_SarPat_vs_Sarcon
C12orf57	5.11292e-07	-0.402572	0.347	0.543	0.0141444	DEG_Bcell_SarPat_vs_Sarcon
KDELR1	5.88891e-07	-0.39314	0.182	0.37	0.0162911	DEG_Bcell_SarPat_vs_Sarcon
PXDC1	6.27483e-07	-0.25281	0.053	0.174	0.0173587	DEG_Bcell_SarPat_vs_Sarcon
EIF4A2	6.44628e-07	0.43933	0.643	0.359	0.017833	DEG_Bcell_SarPat_vs_Sarcon
CEBPB	7.15055e-07	-0.377463	0.178	0.37	0.0197813	DEG_Bcell_SarPat_vs_Sarcon
METTL7A	7.27502e-07	-0.286275	0.049	0.163	0.0201256	DEG_Bcell_SarPat_vs_Sarcon
DUSP6	7.90667e-07	-0.265052	0.043	0.152	0.021873	DEG_Bcell_SarPat_vs_Sarcon
H2AFJ	8.25862e-07	-0.275859	0.065	0.196	0.0228467	DEG_Bcell_SarPat_vs_Sarcon
CD22	8.63944e-07	0.443995	0.213	0	0.0239002	DEG_Bcell_SarPat_vs_Sarcon
PRDX5	8.8938e-07	-0.375549	0.162	0.337	0.0246038	DEG_Bcell_SarPat_vs_Sarcon
ATL3	9.91755e-07	-0.275474	0.055	0.174	0.0274359	DEG_Bcell_SarPat_vs_Sarcon
GUK1	1.02535e-06	-0.382796	0.228	0.424	0.0283653	DEG_Bcell_SarPat_vs_Sarcon
DAD1	1.11468e-06	-0.359059	0.185	0.37	0.0308366	DEG_Bcell_SarPat_vs_Sarcon
ANXA7	1.25016e-06	-0.305899	0.111	0.272	0.0345844	DEG_Bcell_SarPat_vs_Sarcon
GSTP1	1.27356e-06	-0.399815	0.275	0.457	0.0352317	DEG_Bcell_SarPat_vs_Sarcon
PRDX2	1.34051e-06	-0.313723	0.087	0.228	0.0370839	DEG_Bcell_SarPat_vs_Sarcon
MUCL1	1.35218e-06	-0.278559	0.039	0.141	0.0374067	DEG_Bcell_SarPat_vs_Sarcon
TMEM43	1.36932e-06	-0.252193	0.039	0.141	0.037881	DEG_Bcell_SarPat_vs_Sarcon
EIF4EBP2	1.45339e-06	-0.284429	0.062	0.185	0.0402065	DEG_Bcell_SarPat_vs_Sarcon
SLC2A3	1.58083e-06	0.461725	0.56	0.315	0.0437321	DEG_Bcell_SarPat_vs_Sarcon
ANKRD44	1.59541e-06	0.456421	0.303	0.076	0.0441353	DEG_Bcell_SarPat_vs_Sarcon
PGRMC1	1.60791e-06	-0.293271	0.068	0.196	0.0444813	DEG_Bcell_SarPat_vs_Sarcon
SLK	1.72486e-06	-0.2974	0.08	0.217	0.0477166	DEG_Bcell_SarPat_vs_Sarcon
BASP1	1.73696e-06	0.466525	0.41	0.152	0.0480513	DEG_Bcell_SarPat_vs_Sarcon
APP	1.82377e-06	-0.311674	0.088	0.228	0.0504528	DEG_Bcell_SarPat_vs_Sarcon
SOX4	1.84187e-06	-0.403293	0.188	0.37	0.0509534	DEG_Bcell_SarPat_vs_Sarcon
RUBCNL	1.86276e-06	0.469386	0.23	0.022	0.0515313	DEG_Bcell_SarPat_vs_Sarcon
FGL2	1.88609e-06	-0.33015	0.079	0.217	0.0521767	DEG_Bcell_SarPat_vs_Sarcon
PARP15	1.90825e-06	0.427449	0.24	0.022	0.0527899	DEG_Bcell_SarPat_vs_Sarcon
PRDX6	1.91614e-06	-0.376301	0.225	0.413	0.0530082	DEG_Bcell_SarPat_vs_Sarcon
GTF2H5	2.04093e-06	-0.277562	0.057	0.174	0.0564603	DEG_Bcell_SarPat_vs_Sarcon
CD40	2.08852e-06	0.428878	0.257	0.033	0.0577769	DEG_Bcell_SarPat_vs_Sarcon
PAX5	2.11636e-06	0.428435	0.237	0.022	0.0585471	DEG_Bcell_SarPat_vs_Sarcon
RTN4	2.26331e-06	-0.384773	0.328	0.511	0.0626122	DEG_Bcell_SarPat_vs_Sarcon
RGS16	2.31061e-06	-0.395559	0.155	0.326	0.0639208	DEG_Bcell_SarPat_vs_Sarcon
NPC2	2.31978e-06	-0.390672	0.303	0.489	0.0641744	DEG_Bcell_SarPat_vs_Sarcon
HDLBP	2.53274e-06	-0.272122	0.08	0.217	0.0700658	DEG_Bcell_SarPat_vs_Sarcon
CHMP3	2.53276e-06	-0.304508	0.095	0.239	0.0700661	DEG_Bcell_SarPat_vs_Sarcon
NUCKS1	2.56068e-06	-0.395319	0.296	0.478	0.0708386	DEG_Bcell_SarPat_vs_Sarcon
CD79B	2.59552e-06	0.456539	0.294	0.065	0.0718024	DEG_Bcell_SarPat_vs_Sarcon
POLR2L	2.71247e-06	-0.348246	0.163	0.337	0.0750376	DEG_Bcell_SarPat_vs_Sarcon
IGLC3	2.73306e-06	0.5441	0.217	0.011	0.0756073	DEG_Bcell_SarPat_vs_Sarcon
SMIM14	2.87806e-06	0.471863	0.461	0.207	0.0796188	DEG_Bcell_SarPat_vs_Sarcon
PSMB5	2.90582e-06	-0.322441	0.117	0.272	0.0803865	DEG_Bcell_SarPat_vs_Sarcon
LYZ	2.93556e-06	0.51343	0.413	0.141	0.0812094	DEG_Bcell_SarPat_vs_Sarcon
IGHD	3.151e-06	0.501035	0.213	0.011	0.0871692	DEG_Bcell_SarPat_vs_Sarcon
LCP1	3.30451e-06	0.45422	0.413	0.185	0.0914161	DEG_Bcell_SarPat_vs_Sarcon
PSMB9	3.61421e-06	0.459937	0.437	0.207	0.0999836	DEG_Bcell_SarPat_vs_Sarcon
LAMP1	3.62639e-06	-0.385508	0.157	0.315	0.100321	DEG_Bcell_SarPat_vs_Sarcon
PNRC1	3.68648e-06	0.321876	0.808	0.587	0.101983	DEG_Bcell_SarPat_vs_Sarcon
VPREB3	4.07505e-06	0.427735	0.22	0.022	0.112732	DEG_Bcell_SarPat_vs_Sarcon
TXN	4.10444e-06	-0.379838	0.277	0.467	0.113545	DEG_Bcell_SarPat_vs_Sarcon
ACTN4	4.10596e-06	-0.333296	0.134	0.293	0.113587	DEG_Bcell_SarPat_vs_Sarcon
ITGB1	4.20092e-06	-0.377717	0.206	0.38	0.116214	DEG_Bcell_SarPat_vs_Sarcon
HES1	4.27307e-06	-0.365915	0.152	0.326	0.11821	DEG_Bcell_SarPat_vs_Sarcon
TNFRSF14	4.30304e-06	0.426114	0.251	0.043	0.119039	DEG_Bcell_SarPat_vs_Sarcon
MEF2C	4.41123e-06	0.433819	0.596	0.315	0.122032	DEG_Bcell_SarPat_vs_Sarcon
COTL1	4.41932e-06	0.432341	0.507	0.25	0.122256	DEG_Bcell_SarPat_vs_Sarcon
NSD3	4.77892e-06	0.436742	0.447	0.196	0.132204	DEG_Bcell_SarPat_vs_Sarcon
DUSP2	4.79564e-06	0.490527	0.402	0.174	0.132667	DEG_Bcell_SarPat_vs_Sarcon
ARL6IP4	5.0899e-06	-0.370269	0.251	0.424	0.140807	DEG_Bcell_SarPat_vs_Sarcon
CXCR5	5.34751e-06	0.42327	0.202	0.011	0.147934	DEG_Bcell_SarPat_vs_Sarcon
IDI1	5.63451e-06	0.438135	0.337	0.109	0.155873	DEG_Bcell_SarPat_vs_Sarcon
TSPO	5.92012e-06	-0.382483	0.173	0.337	0.163774	DEG_Bcell_SarPat_vs_Sarcon
SRSF2	5.96226e-06	0.373998	0.706	0.467	0.16494	DEG_Bcell_SarPat_vs_Sarcon
ROCK2	6.16722e-06	-0.274482	0.06	0.174	0.17061	DEG_Bcell_SarPat_vs_Sarcon
BCL2A1	6.20449e-06	0.472888	0.285	0.076	0.171641	DEG_Bcell_SarPat_vs_Sarcon
CALU	6.2102e-06	-0.293857	0.073	0.196	0.171799	DEG_Bcell_SarPat_vs_Sarcon
LMAN1	6.32376e-06	-0.301539	0.126	0.283	0.17494	DEG_Bcell_SarPat_vs_Sarcon
TRAF5	6.56661e-06	0.411979	0.237	0.033	0.181659	DEG_Bcell_SarPat_vs_Sarcon
SELENOM	6.64869e-06	-0.377983	0.119	0.261	0.183929	DEG_Bcell_SarPat_vs_Sarcon
PABPC1	6.82166e-06	0.401212	0.683	0.391	0.188715	DEG_Bcell_SarPat_vs_Sarcon
XIST	6.92502e-06	0.521508	0.35	0.13	0.191574	DEG_Bcell_SarPat_vs_Sarcon
DUSP1	7.08035e-06	-0.324678	0.58	0.783	0.195871	DEG_Bcell_SarPat_vs_Sarcon
TSC22D3	7.14177e-06	0.357997	0.713	0.522	0.19757	DEG_Bcell_SarPat_vs_Sarcon
TMEM219	7.29667e-06	-0.282028	0.126	0.283	0.201855	DEG_Bcell_SarPat_vs_Sarcon
PMAIP1	7.61111e-06	0.45098	0.393	0.163	0.210554	DEG_Bcell_SarPat_vs_Sarcon
RAB11FIP1	8.71346e-06	0.421242	0.31	0.087	0.241049	DEG_Bcell_SarPat_vs_Sarcon
PRKCB	9.17831e-06	0.444511	0.339	0.13	0.253909	DEG_Bcell_SarPat_vs_Sarcon
CXCL8	9.28559e-06	-0.27908	0.038	0.13	0.256876	DEG_Bcell_SarPat_vs_Sarcon
RSRP1	9.43021e-06	0.364492	0.701	0.478	0.260877	DEG_Bcell_SarPat_vs_Sarcon
RBM39	9.66089e-06	0.360242	0.689	0.446	0.267259	DEG_Bcell_SarPat_vs_Sarcon
HSPE1	9.85579e-06	0.428364	0.542	0.293	0.272651	DEG_Bcell_SarPat_vs_Sarcon
BAZ1A	1.00491e-05	0.41583	0.362	0.13	0.277999	DEG_Bcell_SarPat_vs_Sarcon
BCL7C	1.01726e-05	-0.299398	0.075	0.196	0.281415	DEG_Bcell_SarPat_vs_Sarcon
TSC22D1	1.04772e-05	-0.29602	0.087	0.217	0.289841	DEG_Bcell_SarPat_vs_Sarcon
HLA-F	1.07758e-05	0.411755	0.285	0.076	0.298102	DEG_Bcell_SarPat_vs_Sarcon
EIF4A3	1.07916e-05	0.439037	0.4	0.163	0.298538	DEG_Bcell_SarPat_vs_Sarcon
H2AFZ	1.10151e-05	0.364209	0.694	0.478	0.304721	DEG_Bcell_SarPat_vs_Sarcon
ATRAID	1.11e-05	-0.3133	0.11	0.25	0.307069	DEG_Bcell_SarPat_vs_Sarcon
SPIB	1.15266e-05	0.408705	0.222	0.033	0.318872	DEG_Bcell_SarPat_vs_Sarcon
QKI	1.16517e-05	-0.343275	0.185	0.348	0.322332	DEG_Bcell_SarPat_vs_Sarcon
BRK1	1.16579e-05	-0.339341	0.16	0.315	0.322504	DEG_Bcell_SarPat_vs_Sarcon
SP100	1.20502e-05	0.407546	0.431	0.196	0.333356	DEG_Bcell_SarPat_vs_Sarcon
UBALD2	1.21702e-05	0.41373	0.319	0.098	0.336675	DEG_Bcell_SarPat_vs_Sarcon
CKS2	1.22432e-05	0.423121	0.354	0.13	0.338696	DEG_Bcell_SarPat_vs_Sarcon
GLS	1.25235e-05	0.421286	0.452	0.217	0.346451	DEG_Bcell_SarPat_vs_Sarcon
BLK	1.25941e-05	0.347637	0.175	0	0.348404	DEG_Bcell_SarPat_vs_Sarcon
CHMP2A	1.26204e-05	-0.266852	0.075	0.196	0.349131	DEG_Bcell_SarPat_vs_Sarcon
CAPNS1	1.30476e-05	-0.292195	0.117	0.261	0.360949	DEG_Bcell_SarPat_vs_Sarcon
DNAJB6	1.31752e-05	0.392678	0.535	0.293	0.364479	DEG_Bcell_SarPat_vs_Sarcon
GRN	1.42375e-05	-0.325471	0.155	0.315	0.393868	DEG_Bcell_SarPat_vs_Sarcon
LINC00926	1.45133e-05	0.383208	0.232	0.033	0.401496	DEG_Bcell_SarPat_vs_Sarcon
PHACTR1	1.45336e-05	0.471282	0.308	0.109	0.402057	DEG_Bcell_SarPat_vs_Sarcon
ATP5F1E	1.4715e-05	0.387427	0.706	0.413	0.407076	DEG_Bcell_SarPat_vs_Sarcon
CTSC	1.50467e-05	-0.317299	0.137	0.293	0.416252	DEG_Bcell_SarPat_vs_Sarcon
NFKBID	1.62944e-05	0.454179	0.422	0.196	0.450769	DEG_Bcell_SarPat_vs_Sarcon
RPL22L1	1.65956e-05	0.412006	0.442	0.207	0.4591	DEG_Bcell_SarPat_vs_Sarcon
TPI1	1.68271e-05	-0.331078	0.332	0.5	0.465504	DEG_Bcell_SarPat_vs_Sarcon
AL121944.1	1.70017e-05	0.432693	0.242	0.054	0.470336	DEG_Bcell_SarPat_vs_Sarcon
PIK3R1	1.70828e-05	-0.356394	0.188	0.348	0.472578	DEG_Bcell_SarPat_vs_Sarcon
IL2RG	1.72637e-05	0.40185	0.227	0.043	0.477583	DEG_Bcell_SarPat_vs_Sarcon
ODC1	1.80572e-05	0.392684	0.305	0.098	0.499534	DEG_Bcell_SarPat_vs_Sarcon
KDM4B	1.8442e-05	0.393089	0.256	0.054	0.510179	DEG_Bcell_SarPat_vs_Sarcon
CYBA	1.84855e-05	0.376309	0.63	0.37	0.511383	DEG_Bcell_SarPat_vs_Sarcon
TAGAP	1.91543e-05	0.427783	0.267	0.076	0.529884	DEG_Bcell_SarPat_vs_Sarcon
STRBP	1.94244e-05	0.377537	0.202	0.022	0.537358	DEG_Bcell_SarPat_vs_Sarcon
CLEC2D	2.01847e-05	0.399899	0.214	0.033	0.558391	DEG_Bcell_SarPat_vs_Sarcon
POU2AF1	2.07262e-05	0.343929	0.167	0	0.573371	DEG_Bcell_SarPat_vs_Sarcon
SWAP70	2.14457e-05	0.41227	0.394	0.174	0.593273	DEG_Bcell_SarPat_vs_Sarcon
RNASET2	2.22149e-05	0.409494	0.352	0.141	0.614552	DEG_Bcell_SarPat_vs_Sarcon
MGAT5	2.22722e-05	0.354934	0.185	0.011	0.616138	DEG_Bcell_SarPat_vs_Sarcon
HVCN1	2.24762e-05	0.382463	0.266	0.065	0.621783	DEG_Bcell_SarPat_vs_Sarcon
KMT2E	2.25901e-05	0.386501	0.548	0.315	0.624933	DEG_Bcell_SarPat_vs_Sarcon
FIS1	2.29309e-05	-0.33013	0.139	0.283	0.634361	DEG_Bcell_SarPat_vs_Sarcon
MARCKSL1	2.33356e-05	0.417957	0.36	0.152	0.645557	DEG_Bcell_SarPat_vs_Sarcon
SERPINB9	2.37528e-05	0.374851	0.249	0.054	0.657097	DEG_Bcell_SarPat_vs_Sarcon
IFNGR1	2.38574e-05	-0.327796	0.138	0.283	0.65999	DEG_Bcell_SarPat_vs_Sarcon
PIM2	2.40141e-05	0.374711	0.201	0.022	0.664327	DEG_Bcell_SarPat_vs_Sarcon
ZC3HAV1	2.43705e-05	0.423267	0.41	0.185	0.674186	DEG_Bcell_SarPat_vs_Sarcon
TAPBP	2.54807e-05	0.391345	0.398	0.174	0.704899	DEG_Bcell_SarPat_vs_Sarcon
IL6ST	2.58937e-05	-0.325445	0.115	0.25	0.716324	DEG_Bcell_SarPat_vs_Sarcon
RSBN1	2.68226e-05	0.390211	0.224	0.043	0.74202	DEG_Bcell_SarPat_vs_Sarcon
IGHA1	2.79441e-05	0.398184	0.184	0.011	0.773045	DEG_Bcell_SarPat_vs_Sarcon
ARID1B	2.86263e-05	0.419271	0.38	0.174	0.791917	DEG_Bcell_SarPat_vs_Sarcon
GLUL	2.88706e-05	-0.327703	0.112	0.25	0.798675	DEG_Bcell_SarPat_vs_Sarcon
FNBP1	2.95448e-05	0.388785	0.351	0.141	0.817328	DEG_Bcell_SarPat_vs_Sarcon
HLA-DMB	2.9643e-05	0.397187	0.386	0.174	0.820043	DEG_Bcell_SarPat_vs_Sarcon
TNRC6B	2.96992e-05	0.391393	0.497	0.272	0.821598	DEG_Bcell_SarPat_vs_Sarcon
RNF19A	3.03774e-05	0.399718	0.298	0.098	0.84036	DEG_Bcell_SarPat_vs_Sarcon
SNX18	3.05124e-05	-0.276386	0.054	0.152	0.844095	DEG_Bcell_SarPat_vs_Sarcon
BRD2	3.05654e-05	0.352508	0.647	0.457	0.84556	DEG_Bcell_SarPat_vs_Sarcon
NCF1	3.10342e-05	0.372493	0.275	0.076	0.858529	DEG_Bcell_SarPat_vs_Sarcon
ARF6	3.43479e-05	0.405745	0.451	0.239	0.9502	DEG_Bcell_SarPat_vs_Sarcon
DOCK8	3.49474e-05	0.377989	0.292	0.087	0.966784	DEG_Bcell_SarPat_vs_Sarcon
LPP	3.57195e-05	-0.289289	0.131	0.272	0.988145	DEG_Bcell_SarPat_vs_Sarcon
RAB13	3.62616e-05	-0.282737	0.06	0.163	1	DEG_Bcell_SarPat_vs_Sarcon
AIM2	3.66712e-05	0.344964	0.177	0.011	1	DEG_Bcell_SarPat_vs_Sarcon
HNRNPC	3.67834e-05	0.367186	0.524	0.272	1	DEG_Bcell_SarPat_vs_Sarcon
MBD4	3.68253e-05	0.355803	0.252	0.054	1	DEG_Bcell_SarPat_vs_Sarcon
SEPT6	3.78121e-05	0.388469	0.35	0.141	1	DEG_Bcell_SarPat_vs_Sarcon
CAPZA1	3.79207e-05	0.373579	0.37	0.152	1	DEG_Bcell_SarPat_vs_Sarcon
PPIB	3.98446e-05	-0.333892	0.303	0.467	1	DEG_Bcell_SarPat_vs_Sarcon
ARHGEF1	4.19221e-05	0.370251	0.227	0.054	1	DEG_Bcell_SarPat_vs_Sarcon
VPS13C	4.26326e-05	0.384712	0.35	0.13	1	DEG_Bcell_SarPat_vs_Sarcon
NDUFS3	4.31535e-05	-0.263938	0.092	0.217	1	DEG_Bcell_SarPat_vs_Sarcon
P4HB	4.39416e-05	-0.281734	0.138	0.283	1	DEG_Bcell_SarPat_vs_Sarcon
TUFM	4.58521e-05	-0.274823	0.11	0.239	1	DEG_Bcell_SarPat_vs_Sarcon
PPM1K	4.70185e-05	0.37678	0.304	0.098	1	DEG_Bcell_SarPat_vs_Sarcon
MPC2	4.81866e-05	-0.257654	0.101	0.228	1	DEG_Bcell_SarPat_vs_Sarcon
RSRC2	4.94326e-05	0.392843	0.438	0.228	1	DEG_Bcell_SarPat_vs_Sarcon
PHPT1	4.9846e-05	-0.282315	0.109	0.239	1	DEG_Bcell_SarPat_vs_Sarcon
HLA-DRB5	5.00278e-05	0.441421	0.366	0.141	1	DEG_Bcell_SarPat_vs_Sarcon
TGIF2	5.10152e-05	0.341574	0.188	0.022	1	DEG_Bcell_SarPat_vs_Sarcon
FKBP1A	5.20849e-05	-0.314462	0.169	0.326	1	DEG_Bcell_SarPat_vs_Sarcon
NDUFB6	5.36476e-05	-0.253951	0.081	0.196	1	DEG_Bcell_SarPat_vs_Sarcon
BOD1L1	5.44372e-05	0.395856	0.377	0.174	1	DEG_Bcell_SarPat_vs_Sarcon
HBEGF	6.02501e-05	-0.255406	0.061	0.163	1	DEG_Bcell_SarPat_vs_Sarcon
MYADM	6.22723e-05	-0.292468	0.119	0.25	1	DEG_Bcell_SarPat_vs_Sarcon
TRA2A	6.24634e-05	0.379963	0.353	0.141	1	DEG_Bcell_SarPat_vs_Sarcon
CHD1	6.47134e-05	0.385373	0.337	0.13	1	DEG_Bcell_SarPat_vs_Sarcon
SNW1	6.47334e-05	-0.273762	0.139	0.283	1	DEG_Bcell_SarPat_vs_Sarcon
CTNNB1	6.89076e-05	-0.301501	0.17	0.315	1	DEG_Bcell_SarPat_vs_Sarcon
LPXN	7.13723e-05	0.338493	0.202	0.033	1	DEG_Bcell_SarPat_vs_Sarcon
ENO1	7.1818e-05	-0.322137	0.297	0.457	1	DEG_Bcell_SarPat_vs_Sarcon
SYNGR2	7.40231e-05	0.360903	0.305	0.12	1	DEG_Bcell_SarPat_vs_Sarcon
NFKB2	7.71154e-05	0.365584	0.242	0.065	1	DEG_Bcell_SarPat_vs_Sarcon
ZBTB1	8.46078e-05	0.385681	0.252	0.076	1	DEG_Bcell_SarPat_vs_Sarcon
PTPN6	8.78037e-05	0.368537	0.279	0.098	1	DEG_Bcell_SarPat_vs_Sarcon
RASGEF1B	8.99308e-05	0.389859	0.336	0.141	1	DEG_Bcell_SarPat_vs_Sarcon
CLTC	9.07065e-05	-0.274482	0.105	0.228	1	DEG_Bcell_SarPat_vs_Sarcon
DUT	9.13722e-05	-0.270645	0.142	0.283	1	DEG_Bcell_SarPat_vs_Sarcon
ST6GAL1	9.17501e-05	0.389846	0.227	0.065	1	DEG_Bcell_SarPat_vs_Sarcon
SRSF7	9.85918e-05	0.327454	0.731	0.5	1	DEG_Bcell_SarPat_vs_Sarcon
ITSN2	0.000100538	0.359014	0.277	0.098	1	DEG_Bcell_SarPat_vs_Sarcon
TRIM38	0.000101575	0.372565	0.327	0.13	1	DEG_Bcell_SarPat_vs_Sarcon
UBE2S	0.000101718	0.378952	0.454	0.261	1	DEG_Bcell_SarPat_vs_Sarcon
LCOR	0.000102698	0.313324	0.182	0.022	1	DEG_Bcell_SarPat_vs_Sarcon
NDUFB8	0.000105836	-0.320912	0.15	0.283	1	DEG_Bcell_SarPat_vs_Sarcon
IGHG1	0.000108968	0.350331	0.179	0.022	1	DEG_Bcell_SarPat_vs_Sarcon
HLA-DMA	0.000110263	0.336225	0.5	0.261	1	DEG_Bcell_SarPat_vs_Sarcon
FCRLA	0.000112147	0.304436	0.158	0.011	1	DEG_Bcell_SarPat_vs_Sarcon
AC020916.1	0.000112511	-0.286796	0.159	0.304	1	DEG_Bcell_SarPat_vs_Sarcon
C9orf16	0.000113422	-0.328002	0.248	0.391	1	DEG_Bcell_SarPat_vs_Sarcon
MAP3K1	0.000119797	0.340917	0.219	0.054	1	DEG_Bcell_SarPat_vs_Sarcon
PIKFYVE	0.000122509	0.325913	0.213	0.043	1	DEG_Bcell_SarPat_vs_Sarcon
TRIM8	0.000127603	0.346107	0.281	0.098	1	DEG_Bcell_SarPat_vs_Sarcon
NR4A1	0.000134288	0.348523	0.6	0.402	1	DEG_Bcell_SarPat_vs_Sarcon
SGK1	0.00013448	-0.331412	0.18	0.326	1	DEG_Bcell_SarPat_vs_Sarcon
DDX17	0.000139079	0.331508	0.574	0.359	1	DEG_Bcell_SarPat_vs_Sarcon
AMD1	0.000139898	0.367889	0.509	0.304	1	DEG_Bcell_SarPat_vs_Sarcon
COMT	0.000147963	-0.256032	0.085	0.196	1	DEG_Bcell_SarPat_vs_Sarcon
AC004687.1	0.000156635	0.33177	0.182	0.033	1	DEG_Bcell_SarPat_vs_Sarcon
RIC3	0.000160068	0.299252	0.157	0.011	1	DEG_Bcell_SarPat_vs_Sarcon
NR4A3	0.000161875	0.366517	0.245	0.076	1	DEG_Bcell_SarPat_vs_Sarcon
PUF60	0.000162368	-0.276437	0.11	0.228	1	DEG_Bcell_SarPat_vs_Sarcon
AC058791.1	0.00016259	0.34457	0.284	0.098	1	DEG_Bcell_SarPat_vs_Sarcon
MAP3K2	0.000165073	0.354929	0.356	0.163	1	DEG_Bcell_SarPat_vs_Sarcon
FOSB	0.000166832	-0.279484	0.531	0.685	1	DEG_Bcell_SarPat_vs_Sarcon
AC245297.3	0.00017278	0.351619	0.245	0.076	1	DEG_Bcell_SarPat_vs_Sarcon
KIAA1551	0.000174556	0.374425	0.405	0.217	1	DEG_Bcell_SarPat_vs_Sarcon
HIF1A	0.000177814	0.329617	0.265	0.087	1	DEG_Bcell_SarPat_vs_Sarcon
GTF2B	0.000179329	0.364524	0.291	0.12	1	DEG_Bcell_SarPat_vs_Sarcon
PDE7A	0.000188169	0.356715	0.288	0.109	1	DEG_Bcell_SarPat_vs_Sarcon
CYBB	0.000188489	0.317778	0.29	0.098	1	DEG_Bcell_SarPat_vs_Sarcon
ALG13	0.000189302	0.372512	0.235	0.076	1	DEG_Bcell_SarPat_vs_Sarcon
NDUFB10	0.000189619	-0.264072	0.164	0.304	1	DEG_Bcell_SarPat_vs_Sarcon
ELOVL5	0.000191861	0.297008	0.199	0.043	1	DEG_Bcell_SarPat_vs_Sarcon
CMTM6	0.000193345	0.348816	0.417	0.207	1	DEG_Bcell_SarPat_vs_Sarcon
USP6NL	0.000194664	0.270472	0.133	0	1	DEG_Bcell_SarPat_vs_Sarcon
FCRL1	0.000194843	0.296993	0.17	0.022	1	DEG_Bcell_SarPat_vs_Sarcon
CALR	0.000200963	-0.291064	0.4	0.533	1	DEG_Bcell_SarPat_vs_Sarcon
TRAF3IP3	0.000203304	0.296455	0.168	0.022	1	DEG_Bcell_SarPat_vs_Sarcon
BRAF	0.000203329	0.352581	0.242	0.076	1	DEG_Bcell_SarPat_vs_Sarcon
RLF	0.00020727	0.34489	0.238	0.076	1	DEG_Bcell_SarPat_vs_Sarcon
BCAS4	0.000207594	0.294923	0.167	0.022	1	DEG_Bcell_SarPat_vs_Sarcon
AKIRIN1	0.000211777	0.335911	0.228	0.065	1	DEG_Bcell_SarPat_vs_Sarcon
GNG7	0.000218548	0.305962	0.165	0.022	1	DEG_Bcell_SarPat_vs_Sarcon
SAMSN1	0.00022172	0.340777	0.252	0.076	1	DEG_Bcell_SarPat_vs_Sarcon
UQCRQ	0.000223197	-0.261935	0.158	0.293	1	DEG_Bcell_SarPat_vs_Sarcon
TRBC2	0.000227323	0.303996	0.204	0.043	1	DEG_Bcell_SarPat_vs_Sarcon
HMGN3	0.000228794	-0.284686	0.119	0.239	1	DEG_Bcell_SarPat_vs_Sarcon
CSDE1	0.000230972	-0.289889	0.31	0.446	1	DEG_Bcell_SarPat_vs_Sarcon
TNF	0.000231395	0.344836	0.258	0.076	1	DEG_Bcell_SarPat_vs_Sarcon
SETX	0.000235147	0.320813	0.27	0.087	1	DEG_Bcell_SarPat_vs_Sarcon
TMEM243	0.000240089	0.320718	0.226	0.065	1	DEG_Bcell_SarPat_vs_Sarcon
CD19	0.000242657	0.268083	0.129	0	1	DEG_Bcell_SarPat_vs_Sarcon
ANXA11	0.000243083	-0.287372	0.166	0.304	1	DEG_Bcell_SarPat_vs_Sarcon
TGIF1	0.000255836	0.3552	0.342	0.152	1	DEG_Bcell_SarPat_vs_Sarcon
GPSM3	0.000258117	0.321484	0.309	0.13	1	DEG_Bcell_SarPat_vs_Sarcon
APBB1IP	0.000267264	0.353934	0.296	0.13	1	DEG_Bcell_SarPat_vs_Sarcon
LRMP	0.000269882	0.299321	0.163	0.022	1	DEG_Bcell_SarPat_vs_Sarcon
KLHL6	0.000274451	0.27952	0.145	0.011	1	DEG_Bcell_SarPat_vs_Sarcon
TNFAIP8	0.000282185	0.348402	0.32	0.141	1	DEG_Bcell_SarPat_vs_Sarcon
CHURC1	0.000284903	-0.260164	0.15	0.283	1	DEG_Bcell_SarPat_vs_Sarcon
TAP2	0.00028606	0.250355	0.126	0	1	DEG_Bcell_SarPat_vs_Sarcon
KBTBD8	0.000289567	0.309395	0.157	0.022	1	DEG_Bcell_SarPat_vs_Sarcon
COX6B1	0.000291276	-0.280065	0.344	0.489	1	DEG_Bcell_SarPat_vs_Sarcon
SERP1	0.000295277	0.319106	0.441	0.25	1	DEG_Bcell_SarPat_vs_Sarcon
ZNF331	0.000300442	0.381606	0.413	0.239	1	DEG_Bcell_SarPat_vs_Sarcon
PRRC2C	0.000301178	0.325515	0.508	0.315	1	DEG_Bcell_SarPat_vs_Sarcon
MIDN	0.000303374	0.33404	0.434	0.228	1	DEG_Bcell_SarPat_vs_Sarcon
PPP1R14B	0.000319548	-0.275948	0.189	0.326	1	DEG_Bcell_SarPat_vs_Sarcon
POLR2E	0.000328685	-0.293812	0.115	0.228	1	DEG_Bcell_SarPat_vs_Sarcon
BACH2	0.000333423	0.285436	0.161	0.022	1	DEG_Bcell_SarPat_vs_Sarcon
HECA	0.000333497	0.294645	0.189	0.043	1	DEG_Bcell_SarPat_vs_Sarcon
DAPP1	0.000334516	0.341691	0.254	0.098	1	DEG_Bcell_SarPat_vs_Sarcon
ZBTB10	0.000334987	0.355355	0.208	0.065	1	DEG_Bcell_SarPat_vs_Sarcon
ARL4C	0.000343936	-0.302084	0.161	0.293	1	DEG_Bcell_SarPat_vs_Sarcon
KDELR2	0.000344395	-0.25488	0.129	0.25	1	DEG_Bcell_SarPat_vs_Sarcon
ARHGDIB	0.000352604	0.327935	0.458	0.239	1	DEG_Bcell_SarPat_vs_Sarcon
MUC20-OT1	0.000367511	0.252645	0.143	0.011	1	DEG_Bcell_SarPat_vs_Sarcon
TERF2IP	0.000371372	0.332985	0.33	0.152	1	DEG_Bcell_SarPat_vs_Sarcon
PLAC8	0.00038434	0.264665	0.143	0.011	1	DEG_Bcell_SarPat_vs_Sarcon
ADAM19	0.000388054	0.261806	0.14	0.011	1	DEG_Bcell_SarPat_vs_Sarcon
RBPJ	0.000389916	-0.264873	0.168	0.304	1	DEG_Bcell_SarPat_vs_Sarcon
CSK	0.000402594	0.300687	0.247	0.087	1	DEG_Bcell_SarPat_vs_Sarcon
PABPN1	0.000407258	0.286863	0.152	0.022	1	DEG_Bcell_SarPat_vs_Sarcon
SIVA1	0.000407941	-0.252208	0.13	0.25	1	DEG_Bcell_SarPat_vs_Sarcon
FKBP4	0.000410441	0.303243	0.203	0.054	1	DEG_Bcell_SarPat_vs_Sarcon
SLC38A1	0.000419657	0.355407	0.319	0.152	1	DEG_Bcell_SarPat_vs_Sarcon
SLAMF1	0.000419859	0.30271	0.155	0.022	1	DEG_Bcell_SarPat_vs_Sarcon
IKZF1	0.000426866	0.33328	0.248	0.098	1	DEG_Bcell_SarPat_vs_Sarcon
DDX21	0.000435008	0.333195	0.372	0.196	1	DEG_Bcell_SarPat_vs_Sarcon
PLEKHA2	0.000442479	0.295199	0.189	0.043	1	DEG_Bcell_SarPat_vs_Sarcon
EVL	0.000449258	0.308641	0.244	0.087	1	DEG_Bcell_SarPat_vs_Sarcon
ATP5ME	0.000454047	-0.295602	0.246	0.38	1	DEG_Bcell_SarPat_vs_Sarcon
HCG18	0.000457684	0.287148	0.189	0.043	1	DEG_Bcell_SarPat_vs_Sarcon
PTK2B	0.000463035	0.289604	0.168	0.033	1	DEG_Bcell_SarPat_vs_Sarcon
NFKBIE	0.00046751	0.294654	0.166	0.033	1	DEG_Bcell_SarPat_vs_Sarcon
WIPF1	0.000470364	0.29389	0.265	0.098	1	DEG_Bcell_SarPat_vs_Sarcon
DOCK10	0.000477938	0.296899	0.168	0.033	1	DEG_Bcell_SarPat_vs_Sarcon
EIF5A	0.000483805	-0.288137	0.238	0.37	1	DEG_Bcell_SarPat_vs_Sarcon
RNF213	0.000484059	0.336483	0.331	0.163	1	DEG_Bcell_SarPat_vs_Sarcon
CNOT6L	0.000484106	0.292654	0.223	0.065	1	DEG_Bcell_SarPat_vs_Sarcon
LY6E	0.000510192	-0.323002	0.203	0.326	1	DEG_Bcell_SarPat_vs_Sarcon
PHTF2	0.000520527	0.256841	0.137	0.011	1	DEG_Bcell_SarPat_vs_Sarcon
SNX2	0.000530903	0.314412	0.32	0.141	1	DEG_Bcell_SarPat_vs_Sarcon
ZNF141	0.000550143	0.301574	0.152	0.022	1	DEG_Bcell_SarPat_vs_Sarcon
USP15	0.000568257	0.330489	0.278	0.12	1	DEG_Bcell_SarPat_vs_Sarcon
LPIN1	0.000576608	0.262644	0.171	0.033	1	DEG_Bcell_SarPat_vs_Sarcon
MKNK2	0.000594241	0.323295	0.423	0.228	1	DEG_Bcell_SarPat_vs_Sarcon
LY86	0.000596464	0.318929	0.206	0.065	1	DEG_Bcell_SarPat_vs_Sarcon
HMGN2	0.000601263	-0.2652	0.383	0.5	1	DEG_Bcell_SarPat_vs_Sarcon
WDR83OS	0.000603208	-0.282892	0.232	0.37	1	DEG_Bcell_SarPat_vs_Sarcon
TRIM22	0.00061429	0.328544	0.245	0.098	1	DEG_Bcell_SarPat_vs_Sarcon
ARID4B	0.000619183	0.322457	0.379	0.207	1	DEG_Bcell_SarPat_vs_Sarcon
PNISR	0.000631219	0.321882	0.519	0.337	1	DEG_Bcell_SarPat_vs_Sarcon
DENND4A	0.000640421	0.288354	0.255	0.087	1	DEG_Bcell_SarPat_vs_Sarcon
TOB2	0.000653627	0.317562	0.299	0.13	1	DEG_Bcell_SarPat_vs_Sarcon
BTN3A2	0.000658545	0.279025	0.167	0.033	1	DEG_Bcell_SarPat_vs_Sarcon
AFF3	0.000668567	0.281983	0.166	0.033	1	DEG_Bcell_SarPat_vs_Sarcon
MT-ND6	0.000673091	0.265257	0.15	0.022	1	DEG_Bcell_SarPat_vs_Sarcon
LBH	0.000682524	0.317182	0.457	0.239	1	DEG_Bcell_SarPat_vs_Sarcon
GBP4	0.00068825	0.292103	0.16	0.033	1	DEG_Bcell_SarPat_vs_Sarcon
CLTB	0.000701418	-0.268813	0.12	0.228	1	DEG_Bcell_SarPat_vs_Sarcon
TANK	0.000703355	0.302645	0.286	0.12	1	DEG_Bcell_SarPat_vs_Sarcon
EDF1	0.000755547	-0.284485	0.329	0.457	1	DEG_Bcell_SarPat_vs_Sarcon
FMNL1	0.000760481	0.326055	0.283	0.13	1	DEG_Bcell_SarPat_vs_Sarcon
CAST	0.000768384	-0.285034	0.31	0.424	1	DEG_Bcell_SarPat_vs_Sarcon
TUT4	0.000776977	0.325745	0.321	0.152	1	DEG_Bcell_SarPat_vs_Sarcon
MALT1	0.000777118	0.287	0.178	0.043	1	DEG_Bcell_SarPat_vs_Sarcon
TMPO	0.000808404	0.252604	0.165	0.033	1	DEG_Bcell_SarPat_vs_Sarcon
ZMYM2	0.000856892	0.337066	0.318	0.163	1	DEG_Bcell_SarPat_vs_Sarcon
JOSD1	0.000861828	0.322267	0.295	0.141	1	DEG_Bcell_SarPat_vs_Sarcon
ATRX	0.000864604	0.286732	0.362	0.174	1	DEG_Bcell_SarPat_vs_Sarcon
TUBA4A	0.00087003	0.301937	0.237	0.087	1	DEG_Bcell_SarPat_vs_Sarcon
MYL12B	0.000886687	-0.261046	0.408	0.511	1	DEG_Bcell_SarPat_vs_Sarcon
WDR26	0.00088695	0.288897	0.189	0.054	1	DEG_Bcell_SarPat_vs_Sarcon
RPS4Y1	0.000891404	-0.29284	0.37	0.543	1	DEG_Bcell_SarPat_vs_Sarcon
CHORDC1	0.000891959	0.331973	0.307	0.152	1	DEG_Bcell_SarPat_vs_Sarcon
ATM	0.00089385	0.30878	0.36	0.185	1	DEG_Bcell_SarPat_vs_Sarcon
ACTR3	0.000908845	0.292714	0.389	0.217	1	DEG_Bcell_SarPat_vs_Sarcon
N4BP2L1	0.000915378	0.261314	0.196	0.054	1	DEG_Bcell_SarPat_vs_Sarcon
OSER1	0.000916631	0.303395	0.187	0.054	1	DEG_Bcell_SarPat_vs_Sarcon
GLA	0.000924368	0.311539	0.168	0.043	1	DEG_Bcell_SarPat_vs_Sarcon
ERO1B	0.000931987	0.284106	0.188	0.054	1	DEG_Bcell_SarPat_vs_Sarcon
IDS	0.000934396	0.310518	0.343	0.174	1	DEG_Bcell_SarPat_vs_Sarcon
LDHA	0.000939215	-0.270991	0.316	0.446	1	DEG_Bcell_SarPat_vs_Sarcon
INPP5D	0.000943722	0.272738	0.17	0.043	1	DEG_Bcell_SarPat_vs_Sarcon
MT-ND4L	0.000951718	0.314581	0.51	0.337	1	DEG_Bcell_SarPat_vs_Sarcon
FCHSD2	0.000968515	0.279017	0.234	0.087	1	DEG_Bcell_SarPat_vs_Sarcon
GGA2	0.000979381	0.301229	0.202	0.065	1	DEG_Bcell_SarPat_vs_Sarcon
OFD1	0.00100522	0.296327	0.232	0.087	1	DEG_Bcell_SarPat_vs_Sarcon
STAT1	0.00101141	0.292209	0.301	0.13	1	DEG_Bcell_SarPat_vs_Sarcon
WAS	0.00103437	0.273874	0.169	0.043	1	DEG_Bcell_SarPat_vs_Sarcon
SELL	0.00104002	0.257146	0.18	0.043	1	DEG_Bcell_SarPat_vs_Sarcon
MICAL3	0.00105129	0.254642	0.142	0.022	1	DEG_Bcell_SarPat_vs_Sarcon
SEC61G	0.00106696	-0.27847	0.185	0.304	1	DEG_Bcell_SarPat_vs_Sarcon
SP140L	0.00110775	0.266089	0.189	0.054	1	DEG_Bcell_SarPat_vs_Sarcon
TAP1	0.00111478	0.269921	0.251	0.098	1	DEG_Bcell_SarPat_vs_Sarcon
TMED5	0.00112618	0.255624	0.153	0.033	1	DEG_Bcell_SarPat_vs_Sarcon
RALGAPA1	0.00112873	0.285434	0.261	0.109	1	DEG_Bcell_SarPat_vs_Sarcon
PIM3	0.00113003	0.307653	0.337	0.174	1	DEG_Bcell_SarPat_vs_Sarcon
EGR3	0.00114403	0.36827	0.222	0.087	1	DEG_Bcell_SarPat_vs_Sarcon
PPP1R2	0.00116888	0.308712	0.336	0.174	1	DEG_Bcell_SarPat_vs_Sarcon
COX8A	0.00121984	-0.280348	0.207	0.326	1	DEG_Bcell_SarPat_vs_Sarcon
FAM49B	0.00124071	0.313038	0.266	0.13	1	DEG_Bcell_SarPat_vs_Sarcon
RTRAF	0.00127411	-0.269278	0.215	0.337	1	DEG_Bcell_SarPat_vs_Sarcon
VAMP5	0.00132661	-0.261393	0.122	0.228	1	DEG_Bcell_SarPat_vs_Sarcon
VPS37B	0.00136993	0.305495	0.255	0.109	1	DEG_Bcell_SarPat_vs_Sarcon
NIPA2	0.00140693	0.270541	0.147	0.033	1	DEG_Bcell_SarPat_vs_Sarcon
TMEM258	0.00142	-0.283921	0.25	0.37	1	DEG_Bcell_SarPat_vs_Sarcon
NXT1	0.00143376	0.320941	0.185	0.065	1	DEG_Bcell_SarPat_vs_Sarcon
TRAF4	0.00143937	0.261121	0.133	0.022	1	DEG_Bcell_SarPat_vs_Sarcon
PPP2CA	0.00146077	0.282476	0.209	0.076	1	DEG_Bcell_SarPat_vs_Sarcon
MOB1A	0.00146341	0.27901	0.388	0.217	1	DEG_Bcell_SarPat_vs_Sarcon
AC016831.5	0.00150527	0.254475	0.205	0.065	1	DEG_Bcell_SarPat_vs_Sarcon
RILPL2	0.00153486	0.278205	0.287	0.13	1	DEG_Bcell_SarPat_vs_Sarcon
PSMB8	0.00155548	0.269987	0.232	0.087	1	DEG_Bcell_SarPat_vs_Sarcon
IGHG3	0.00161631	0.253689	0.137	0.022	1	DEG_Bcell_SarPat_vs_Sarcon
CTSS	0.00164443	0.28519	0.451	0.261	1	DEG_Bcell_SarPat_vs_Sarcon
MAP4K4	0.00167547	0.275355	0.301	0.141	1	DEG_Bcell_SarPat_vs_Sarcon
PTPN7	0.00171368	0.260726	0.182	0.054	1	DEG_Bcell_SarPat_vs_Sarcon
PPP1R18	0.00172786	0.287701	0.237	0.098	1	DEG_Bcell_SarPat_vs_Sarcon
GRASP	0.00175834	0.286818	0.272	0.12	1	DEG_Bcell_SarPat_vs_Sarcon
CREBRF	0.00175933	0.293101	0.371	0.207	1	DEG_Bcell_SarPat_vs_Sarcon
P2RY10	0.00182397	0.272686	0.161	0.043	1	DEG_Bcell_SarPat_vs_Sarcon
CCL5	0.00184122	0.263893	0.114	0.011	1	DEG_Bcell_SarPat_vs_Sarcon
HSPD1	0.00184937	0.292857	0.538	0.326	1	DEG_Bcell_SarPat_vs_Sarcon
UQCRB	0.00185028	0.280768	0.558	0.348	1	DEG_Bcell_SarPat_vs_Sarcon
DOCK2	0.00186089	0.280895	0.199	0.076	1	DEG_Bcell_SarPat_vs_Sarcon
FAM133B	0.00189726	0.298552	0.398	0.239	1	DEG_Bcell_SarPat_vs_Sarcon
IRF4	0.00200624	0.257691	0.143	0.033	1	DEG_Bcell_SarPat_vs_Sarcon
TENT5C	0.00204112	0.289206	0.248	0.109	1	DEG_Bcell_SarPat_vs_Sarcon
CD24	0.00211203	0.290519	0.235	0.098	1	DEG_Bcell_SarPat_vs_Sarcon
BTG2	0.00215971	0.281758	0.577	0.391	1	DEG_Bcell_SarPat_vs_Sarcon
MIS18BP1	0.0021741	0.298492	0.258	0.12	1	DEG_Bcell_SarPat_vs_Sarcon
MARCH1	0.00220873	0.255717	0.224	0.087	1	DEG_Bcell_SarPat_vs_Sarcon
AKIRIN2	0.00222183	0.285019	0.215	0.087	1	DEG_Bcell_SarPat_vs_Sarcon
CD47	0.0022354	0.299206	0.332	0.185	1	DEG_Bcell_SarPat_vs_Sarcon
EIF5	0.00223665	0.26716	0.624	0.446	1	DEG_Bcell_SarPat_vs_Sarcon
SEC11A	0.00228026	-0.261609	0.256	0.37	1	DEG_Bcell_SarPat_vs_Sarcon
ANKRD37	0.00228627	0.278781	0.234	0.098	1	DEG_Bcell_SarPat_vs_Sarcon
ZNF296	0.00235828	0.277435	0.189	0.065	1	DEG_Bcell_SarPat_vs_Sarcon
RASSF2	0.00235949	0.261805	0.19	0.065	1	DEG_Bcell_SarPat_vs_Sarcon
CLK1	0.00239964	0.27678	0.404	0.239	1	DEG_Bcell_SarPat_vs_Sarcon
LRIF1	0.00243358	0.314267	0.267	0.13	1	DEG_Bcell_SarPat_vs_Sarcon
DEDD2	0.0024847	0.276353	0.168	0.054	1	DEG_Bcell_SarPat_vs_Sarcon
RNF44	0.00249614	0.253622	0.138	0.033	1	DEG_Bcell_SarPat_vs_Sarcon
CDK13	0.00260968	0.259723	0.266	0.12	1	DEG_Bcell_SarPat_vs_Sarcon
WSB1	0.00261513	0.26387	0.577	0.402	1	DEG_Bcell_SarPat_vs_Sarcon
HNRNPL	0.00264642	0.276042	0.26	0.12	1	DEG_Bcell_SarPat_vs_Sarcon
PKIG	0.00273733	0.250858	0.247	0.098	1	DEG_Bcell_SarPat_vs_Sarcon
BACH1	0.00300241	0.273291	0.21	0.087	1	DEG_Bcell_SarPat_vs_Sarcon
RPL17	0.00308781	0.275535	0.248	0.12	1	DEG_Bcell_SarPat_vs_Sarcon
ELOB	0.00318947	-0.253542	0.245	0.359	1	DEG_Bcell_SarPat_vs_Sarcon
PHF20	0.00319214	0.257039	0.23	0.098	1	DEG_Bcell_SarPat_vs_Sarcon
NFKB1	0.00331045	0.291507	0.261	0.13	1	DEG_Bcell_SarPat_vs_Sarcon
PRPF40A	0.00333257	0.261902	0.29	0.152	1	DEG_Bcell_SarPat_vs_Sarcon
DDX3X	0.00334091	0.25036	0.643	0.5	1	DEG_Bcell_SarPat_vs_Sarcon
PNRC2	0.00338658	0.26572	0.252	0.12	1	DEG_Bcell_SarPat_vs_Sarcon
NUFIP2	0.00346717	0.270918	0.434	0.272	1	DEG_Bcell_SarPat_vs_Sarcon
CEMIP2	0.00367752	0.288839	0.238	0.109	1	DEG_Bcell_SarPat_vs_Sarcon
SLC25A5	0.0039598	0.256608	0.502	0.326	1	DEG_Bcell_SarPat_vs_Sarcon
CD55	0.00408596	0.26335	0.598	0.435	1	DEG_Bcell_SarPat_vs_Sarcon
HMGN1	0.00411799	0.253579	0.378	0.228	1	DEG_Bcell_SarPat_vs_Sarcon
NCOR1	0.00413555	0.256933	0.248	0.12	1	DEG_Bcell_SarPat_vs_Sarcon
EP300	0.00414105	0.261179	0.254	0.13	1	DEG_Bcell_SarPat_vs_Sarcon
CNN2	0.00421588	0.285712	0.261	0.141	1	DEG_Bcell_SarPat_vs_Sarcon
ATP2B1	0.00423368	0.255548	0.362	0.207	1	DEG_Bcell_SarPat_vs_Sarcon
TNFSF9	0.0043275	0.28649	0.146	0.043	1	DEG_Bcell_SarPat_vs_Sarcon
YME1L1	0.00439657	0.285805	0.341	0.207	1	DEG_Bcell_SarPat_vs_Sarcon
CCL4	0.0044099	0.276252	0.137	0.033	1	DEG_Bcell_SarPat_vs_Sarcon
UXT	0.00449375	0.252097	0.487	0.315	1	DEG_Bcell_SarPat_vs_Sarcon
RBM8A	0.00456905	0.258294	0.466	0.304	1	DEG_Bcell_SarPat_vs_Sarcon
BTK	0.00462582	0.26409	0.186	0.076	1	DEG_Bcell_SarPat_vs_Sarcon
PAPOLA	0.00482383	0.251212	0.318	0.174	1	DEG_Bcell_SarPat_vs_Sarcon
ZNF207	0.00483196	0.262413	0.303	0.163	1	DEG_Bcell_SarPat_vs_Sarcon
EPC1	0.00494624	0.257273	0.297	0.163	1	DEG_Bcell_SarPat_vs_Sarcon
SIK3	0.00510018	0.269635	0.199	0.087	1	DEG_Bcell_SarPat_vs_Sarcon
HBB	0.0052537	-0.359502	0.078	0.152	1	DEG_Bcell_SarPat_vs_Sarcon
PPP4R3A	0.00529035	0.25124	0.276	0.141	1	DEG_Bcell_SarPat_vs_Sarcon
EIF1B	0.00544392	0.257723	0.44	0.283	1	DEG_Bcell_SarPat_vs_Sarcon
CDKN1A	0.00575102	0.255182	0.394	0.239	1	DEG_Bcell_SarPat_vs_Sarcon
SARAF	0.00617792	0.260336	0.42	0.293	1	DEG_Bcell_SarPat_vs_Sarcon
STMN1	0.00659857	0.276408	0.313	0.185	1	DEG_Bcell_SarPat_vs_Sarcon
ELF1	0.00663314	0.259048	0.454	0.304	1	DEG_Bcell_SarPat_vs_Sarcon
MTPN	0.00695283	0.252876	0.304	0.174	1	DEG_Bcell_SarPat_vs_Sarcon
EWSR1	0.00719103	0.268227	0.228	0.12	1	DEG_Bcell_SarPat_vs_Sarcon
N4BP2L2	0.00727465	0.257932	0.409	0.261	1	DEG_Bcell_SarPat_vs_Sarcon
ELMSAN1	0.00751311	0.253686	0.234	0.12	1	DEG_Bcell_SarPat_vs_Sarcon
CFD	1.7552e-116	-0.880124	0.124	0.422	4.85558e-112	DEG_CD4T_GranPat_vs_GranCon
CD74	2.56955e-95	0.758903	0.627	0.297	7.10841e-91	DEG_CD4T_GranPat_vs_GranCon
MT-ATP6	2.96154e-93	0.25694	0.99	0.918	8.1928e-89	DEG_CD4T_GranPat_vs_GranCon
LYZ	2.85972e-92	1.04426	0.365	0.013	7.91113e-88	DEG_CD4T_GranPat_vs_GranCon
VIM	8.04902e-92	-0.328356	0.795	0.917	2.22668e-87	DEG_CD4T_GranPat_vs_GranCon
GSN	7.92929e-76	-0.693606	0.165	0.414	2.19356e-71	DEG_CD4T_GranPat_vs_GranCon
APOD	1.44863e-72	-0.695633	0.083	0.283	4.00749e-68	DEG_CD4T_GranPat_vs_GranCon
FBLN1	1.73397e-72	-0.566181	0.053	0.231	4.79684e-68	DEG_CD4T_GranPat_vs_GranCon
LGALS3	8.03957e-72	-0.588932	0.225	0.502	2.22407e-67	DEG_CD4T_GranPat_vs_GranCon
CXCL14	2.19318e-71	-0.748814	0.21	0.451	6.06722e-67	DEG_CD4T_GranPat_vs_GranCon
CCL4	2.29204e-71	0.877986	0.381	0.067	6.3407e-67	DEG_CD4T_GranPat_vs_GranCon
CCL5	2.39826e-71	0.794374	0.457	0.136	6.63455e-67	DEG_CD4T_GranPat_vs_GranCon
SFRP2	1.29707e-69	-0.644285	0.055	0.227	3.58821e-65	DEG_CD4T_GranPat_vs_GranCon
HLA-DRA	2.45712e-67	0.767336	0.4	0.097	6.79738e-63	DEG_CD4T_GranPat_vs_GranCon
DCD	5.5653e-66	-0.603656	0.142	0.38	1.53958e-61	DEG_CD4T_GranPat_vs_GranCon
CD9	2.88837e-63	-0.54598	0.125	0.345	7.99039e-59	DEG_CD4T_GranPat_vs_GranCon
MT-ND3	1.11736e-62	0.307859	0.954	0.804	3.09107e-58	DEG_CD4T_GranPat_vs_GranCon
NKG7	5.28256e-60	0.772078	0.374	0.092	1.46137e-55	DEG_CD4T_GranPat_vs_GranCon
GZMK	3.83973e-55	0.70729	0.356	0.082	1.06222e-50	DEG_CD4T_GranPat_vs_GranCon
RGS1	5.81033e-54	0.683069	0.403	0.141	1.60737e-49	DEG_CD4T_GranPat_vs_GranCon
HLA-DPB1	2.2154e-53	0.647119	0.393	0.144	6.1287e-49	DEG_CD4T_GranPat_vs_GranCon
LMNA	2.02546e-52	-0.504397	0.281	0.537	5.60324e-48	DEG_CD4T_GranPat_vs_GranCon
DCN	4.52014e-50	-0.712984	0.207	0.398	1.25045e-45	DEG_CD4T_GranPat_vs_GranCon
PERP	6.46641e-50	-0.479904	0.094	0.268	1.78887e-45	DEG_CD4T_GranPat_vs_GranCon
SCGB2A2	6.9485e-46	-0.47376	0.106	0.283	1.92223e-41	DEG_CD4T_GranPat_vs_GranCon
HLA-DQA1	1.16471e-45	0.59486	0.263	0.045	3.22205e-41	DEG_CD4T_GranPat_vs_GranCon
IFNG	4.60181e-43	0.651012	0.255	0.048	1.27304e-38	DEG_CD4T_GranPat_vs_GranCon
NEAT1	1.67127e-42	0.31856	0.788	0.657	4.62341e-38	DEG_CD4T_GranPat_vs_GranCon
HLA-DRB1	6.67443e-42	0.557994	0.397	0.174	1.84641e-37	DEG_CD4T_GranPat_vs_GranCon
HBB	3.8535e-39	-0.498175	0.124	0.296	1.06603e-34	DEG_CD4T_GranPat_vs_GranCon
RPL5	5.67425e-38	-0.26938	0.686	0.845	1.56972e-33	DEG_CD4T_GranPat_vs_GranCon
LGALS1	4.9976e-37	-0.368998	0.44	0.637	1.38254e-32	DEG_CD4T_GranPat_vs_GranCon
S100A10	5.2242e-37	-0.279363	0.668	0.828	1.44522e-32	DEG_CD4T_GranPat_vs_GranCon
NR4A2	3.95542e-36	0.452676	0.536	0.327	1.09423e-31	DEG_CD4T_GranPat_vs_GranCon
CXCL9	5.63482e-35	0.492858	0.153	0.001	1.55882e-30	DEG_CD4T_GranPat_vs_GranCon
ANXA2	7.38336e-35	-0.402606	0.242	0.443	2.04253e-30	DEG_CD4T_GranPat_vs_GranCon
HLA-DPA1	1.45917e-34	0.511753	0.293	0.105	4.03665e-30	DEG_CD4T_GranPat_vs_GranCon
FXYD3	2.96579e-34	-0.294986	0.036	0.135	8.20456e-30	DEG_CD4T_GranPat_vs_GranCon
CFH	3.3987e-34	-0.426777	0.077	0.204	9.40217e-30	DEG_CD4T_GranPat_vs_GranCon
CXCL12	7.24564e-34	-0.440001	0.076	0.2	2.00443e-29	DEG_CD4T_GranPat_vs_GranCon
PTPRC	8.51129e-34	0.352327	0.651	0.481	2.35456e-29	DEG_CD4T_GranPat_vs_GranCon
SLC2A3	8.68299e-34	0.440347	0.493	0.308	2.40206e-29	DEG_CD4T_GranPat_vs_GranCon
COL1A2	3.26174e-31	-0.4873	0.186	0.335	9.02328e-27	DEG_CD4T_GranPat_vs_GranCon
TIMP3	7.89114e-31	-0.40679	0.086	0.21	2.18301e-26	DEG_CD4T_GranPat_vs_GranCon
BTG1	9.63302e-31	0.27186	0.836	0.678	2.66488e-26	DEG_CD4T_GranPat_vs_GranCon
SPP1	5.52887e-30	0.474952	0.13	0	1.52951e-25	DEG_CD4T_GranPat_vs_GranCon
DSTN	6.41308e-30	-0.363467	0.16	0.323	1.77411e-25	DEG_CD4T_GranPat_vs_GranCon
CXCR4	1.23711e-29	0.390938	0.615	0.404	3.42235e-25	DEG_CD4T_GranPat_vs_GranCon
SRGN	4.74184e-29	0.367727	0.68	0.459	1.31178e-24	DEG_CD4T_GranPat_vs_GranCon
GZMA	1.04131e-28	0.470352	0.304	0.128	2.88067e-24	DEG_CD4T_GranPat_vs_GranCon
SELENOW	2.12525e-28	-0.337308	0.18	0.349	5.87929e-24	DEG_CD4T_GranPat_vs_GranCon
SAT1	2.68971e-28	0.362136	0.553	0.409	7.4408e-24	DEG_CD4T_GranPat_vs_GranCon
RNH1	6.93674e-28	-0.304451	0.126	0.276	1.91898e-23	DEG_CD4T_GranPat_vs_GranCon
ITM2B	7.54508e-28	-0.321873	0.463	0.659	2.08727e-23	DEG_CD4T_GranPat_vs_GranCon
ANXA1	8.81049e-28	-0.339074	0.439	0.62	2.43733e-23	DEG_CD4T_GranPat_vs_GranCon
CCL3	9.97814e-28	0.44236	0.144	0.012	2.76035e-23	DEG_CD4T_GranPat_vs_GranCon
HLA-DQB1	1.11123e-27	0.453414	0.247	0.089	3.07411e-23	DEG_CD4T_GranPat_vs_GranCon
PEBP1	6.69806e-27	-0.341055	0.224	0.398	1.85295e-22	DEG_CD4T_GranPat_vs_GranCon
GZMB	8.2459e-27	0.431819	0.159	0.025	2.28115e-22	DEG_CD4T_GranPat_vs_GranCon
SEPT11	1.53413e-26	-0.276987	0.073	0.188	4.24402e-22	DEG_CD4T_GranPat_vs_GranCon
GBP5	1.81602e-26	0.424183	0.206	0.057	5.02384e-22	DEG_CD4T_GranPat_vs_GranCon
SOD3	5.02376e-26	-0.334143	0.055	0.151	1.38977e-21	DEG_CD4T_GranPat_vs_GranCon
C1QA	5.7013e-26	0.362446	0.12	0.003	1.57721e-21	DEG_CD4T_GranPat_vs_GranCon
KRTDAP	1.20893e-25	-0.394877	0.05	0.142	3.34437e-21	DEG_CD4T_GranPat_vs_GranCon
C1QB	3.02093e-25	0.354594	0.113	0.001	8.3571e-21	DEG_CD4T_GranPat_vs_GranCon
ANKRD28	1.36793e-24	-0.264243	0.084	0.202	3.78423e-20	DEG_CD4T_GranPat_vs_GranCon
PLPP3	1.98757e-24	-0.273199	0.03	0.105	5.49841e-20	DEG_CD4T_GranPat_vs_GranCon
DST	2.90102e-24	-0.320978	0.059	0.154	8.02539e-20	DEG_CD4T_GranPat_vs_GranCon
CDKN1C	3.2608e-24	-0.255638	0.08	0.195	9.02069e-20	DEG_CD4T_GranPat_vs_GranCon
KRT14	3.94385e-24	-0.38768	0.181	0.322	1.09103e-19	DEG_CD4T_GranPat_vs_GranCon
COTL1	8.15313e-24	0.36212	0.444	0.309	2.25548e-19	DEG_CD4T_GranPat_vs_GranCon
SELENOP	1.12775e-23	-0.317219	0.063	0.159	3.1198e-19	DEG_CD4T_GranPat_vs_GranCon
PRNP	2.44908e-23	-0.26179	0.111	0.242	6.77515e-19	DEG_CD4T_GranPat_vs_GranCon
CD99	2.6086e-23	-0.3107	0.352	0.538	7.21643e-19	DEG_CD4T_GranPat_vs_GranCon
GZMH	7.67689e-23	0.363008	0.144	0.025	2.12373e-18	DEG_CD4T_GranPat_vs_GranCon
BIRC3	8.72934e-23	0.392157	0.373	0.219	2.41489e-18	DEG_CD4T_GranPat_vs_GranCon
TNFAIP3	1.24738e-22	0.382913	0.413	0.263	3.45075e-18	DEG_CD4T_GranPat_vs_GranCon
LY6D	2.63395e-22	-0.318127	0.051	0.136	7.28655e-18	DEG_CD4T_GranPat_vs_GranCon
KRT1	3.15476e-22	-0.471295	0.097	0.204	8.72732e-18	DEG_CD4T_GranPat_vs_GranCon
DMKN	3.21852e-22	-0.440801	0.083	0.184	8.90372e-18	DEG_CD4T_GranPat_vs_GranCon
PMP22	1.6315e-21	-0.289404	0.056	0.143	4.51339e-17	DEG_CD4T_GranPat_vs_GranCon
DUSP4	2.89784e-21	0.394813	0.322	0.179	8.01659e-17	DEG_CD4T_GranPat_vs_GranCon
MT2A	4.06236e-21	0.387469	0.343	0.199	1.12381e-16	DEG_CD4T_GranPat_vs_GranCon
CST7	1.84814e-20	0.377797	0.27	0.134	5.11269e-16	DEG_CD4T_GranPat_vs_GranCon
TYROBP	3.925e-20	0.344893	0.139	0.03	1.08581e-15	DEG_CD4T_GranPat_vs_GranCon
CRTAM	4.8734e-20	0.317388	0.117	0.016	1.34818e-15	DEG_CD4T_GranPat_vs_GranCon
DSP	5.02977e-20	-0.266234	0.054	0.137	1.39144e-15	DEG_CD4T_GranPat_vs_GranCon
VMP1	5.56792e-20	0.383757	0.322	0.193	1.54031e-15	DEG_CD4T_GranPat_vs_GranCon
PPDPF	5.87057e-20	-0.276138	0.172	0.309	1.62403e-15	DEG_CD4T_GranPat_vs_GranCon
CAST	7.31881e-20	-0.294552	0.237	0.389	2.02468e-15	DEG_CD4T_GranPat_vs_GranCon
CEMIP2	1.0795e-19	0.393795	0.279	0.153	2.98634e-15	DEG_CD4T_GranPat_vs_GranCon
CD81	1.3074e-19	-0.296664	0.299	0.457	3.61679e-15	DEG_CD4T_GranPat_vs_GranCon
CCL4L2	5.56159e-19	0.344402	0.12	0.021	1.53856e-14	DEG_CD4T_GranPat_vs_GranCon
PTGDS	8.27568e-19	-0.338995	0.103	0.201	2.28938e-14	DEG_CD4T_GranPat_vs_GranCon
CLU	1.52195e-18	-0.276231	0.119	0.231	4.21033e-14	DEG_CD4T_GranPat_vs_GranCon
AHNAK	1.94345e-18	-0.27096	0.428	0.598	5.37637e-14	DEG_CD4T_GranPat_vs_GranCon
STAT1	2.33509e-18	0.348724	0.194	0.076	6.4598e-14	DEG_CD4T_GranPat_vs_GranCon
TSPO	3.91437e-18	-0.260483	0.199	0.342	1.08287e-13	DEG_CD4T_GranPat_vs_GranCon
HLA-DRB5	4.51255e-18	0.330091	0.17	0.058	1.24835e-13	DEG_CD4T_GranPat_vs_GranCon
HBA2	8.93887e-18	-0.289472	0.042	0.111	2.47285e-13	DEG_CD4T_GranPat_vs_GranCon
CAVIN1	1.51116e-17	-0.274091	0.078	0.164	4.18048e-13	DEG_CD4T_GranPat_vs_GranCon
CTSS	1.83158e-17	0.357227	0.223	0.109	5.06688e-13	DEG_CD4T_GranPat_vs_GranCon
NABP1	1.84792e-17	0.35495	0.246	0.126	5.11208e-13	DEG_CD4T_GranPat_vs_GranCon
CLEC2B	2.94021e-17	0.343701	0.316	0.191	8.13381e-13	DEG_CD4T_GranPat_vs_GranCon
CREM	3.4626e-17	0.323854	0.415	0.271	9.57894e-13	DEG_CD4T_GranPat_vs_GranCon
DUSP2	4.12738e-17	0.314362	0.409	0.29	1.1418e-12	DEG_CD4T_GranPat_vs_GranCon
RNF213	6.51946e-17	0.3286	0.369	0.246	1.80354e-12	DEG_CD4T_GranPat_vs_GranCon
PPP2R5C	8.75223e-17	0.323236	0.375	0.262	2.42122e-12	DEG_CD4T_GranPat_vs_GranCon
SPTBN1	1.98e-16	-0.279742	0.078	0.16	5.47748e-12	DEG_CD4T_GranPat_vs_GranCon
PARP14	4.73578e-16	0.315987	0.211	0.098	1.31011e-11	DEG_CD4T_GranPat_vs_GranCon
FABP5	1.0609e-15	0.335235	0.272	0.156	2.93488e-11	DEG_CD4T_GranPat_vs_GranCon
KRT10	1.33511e-15	-0.391263	0.273	0.4	3.69345e-11	DEG_CD4T_GranPat_vs_GranCon
FN1	2.82695e-15	0.307068	0.176	0.067	7.82046e-11	DEG_CD4T_GranPat_vs_GranCon
IFI27	4.05938e-15	0.307801	0.201	0.09	1.12299e-10	DEG_CD4T_GranPat_vs_GranCon
IFI16	4.99606e-15	0.312036	0.297	0.18	1.38211e-10	DEG_CD4T_GranPat_vs_GranCon
LYST	5.31491e-15	0.293638	0.162	0.063	1.47032e-10	DEG_CD4T_GranPat_vs_GranCon
CAV1	3.79112e-14	-0.25877	0.09	0.171	1.04877e-09	DEG_CD4T_GranPat_vs_GranCon
TYMP	4.44927e-14	0.294106	0.2	0.099	1.23085e-09	DEG_CD4T_GranPat_vs_GranCon
CYTOR	5.90103e-14	0.302731	0.201	0.101	1.63246e-09	DEG_CD4T_GranPat_vs_GranCon
GBP1	6.09194e-14	0.280575	0.157	0.064	1.68528e-09	DEG_CD4T_GranPat_vs_GranCon
RGS2	2.11881e-13	0.311926	0.274	0.173	5.86148e-09	DEG_CD4T_GranPat_vs_GranCon
REL	7.00773e-13	0.278723	0.365	0.27	1.93862e-08	DEG_CD4T_GranPat_vs_GranCon
GBP2	1.66407e-12	0.257484	0.159	0.071	4.60348e-08	DEG_CD4T_GranPat_vs_GranCon
ZNF331	1.73089e-12	0.279772	0.32	0.214	4.78835e-08	DEG_CD4T_GranPat_vs_GranCon
CBLB	2.63731e-12	0.262933	0.148	0.064	7.29587e-08	DEG_CD4T_GranPat_vs_GranCon
COL6A1	2.71755e-12	-0.267201	0.133	0.216	7.51782e-08	DEG_CD4T_GranPat_vs_GranCon
RUNX3	3.80073e-12	0.29907	0.29	0.2	1.05143e-07	DEG_CD4T_GranPat_vs_GranCon
XIST	5.35991e-12	0.263467	0.425	0.322	1.48277e-07	DEG_CD4T_GranPat_vs_GranCon
IRF1	8.17475e-12	0.268392	0.311	0.216	2.26146e-07	DEG_CD4T_GranPat_vs_GranCon
RARRES3	1.00199e-11	0.265321	0.176	0.091	2.77191e-07	DEG_CD4T_GranPat_vs_GranCon
ZC3HAV1	1.09275e-11	0.268274	0.32	0.224	3.02298e-07	DEG_CD4T_GranPat_vs_GranCon
IGFBP5	1.73878e-11	-0.26287	0.093	0.162	4.81016e-07	DEG_CD4T_GranPat_vs_GranCon
CD2	2.4813e-11	0.26725	0.33	0.246	6.86426e-07	DEG_CD4T_GranPat_vs_GranCon
MGP	2.60381e-11	-0.257782	0.162	0.246	7.20317e-07	DEG_CD4T_GranPat_vs_GranCon
SOD2	8.27455e-11	0.269297	0.222	0.132	2.28907e-06	DEG_CD4T_GranPat_vs_GranCon
CTSB	1.32345e-10	0.250067	0.149	0.072	3.66119e-06	DEG_CD4T_GranPat_vs_GranCon
RNF19A	2.88623e-10	0.255403	0.317	0.233	7.98447e-06	DEG_CD4T_GranPat_vs_GranCon
LTB	0	0.663299	0.604	0.239	0	DEG_CD4T_SarPat_vs_GranPat
RPS26	0	0.56775	0.863	0.521	0	DEG_CD4T_SarPat_vs_GranPat
RPS4Y1	6.4959e-256	0.644681	0.365	0.093	1.79703e-251	DEG_CD4T_SarPat_vs_GranPat
CD52	1.96104e-232	0.471661	0.743	0.44	5.42503e-228	DEG_CD4T_SarPat_vs_GranPat
MTRNR2L1	8.80775e-199	-0.325923	0.01	0.102	2.43658e-194	DEG_CD4T_SarPat_vs_GranPat
MGP	5.34807e-165	-0.380078	0.043	0.162	1.47949e-160	DEG_CD4T_SarPat_vs_GranPat
CD2	4.98607e-147	0.411759	0.609	0.33	1.37935e-142	DEG_CD4T_SarPat_vs_GranPat
IFI44L	1.8332e-142	-0.285472	0.024	0.116	5.07136e-138	DEG_CD4T_SarPat_vs_GranPat
SPARCL1	4.48142e-142	-0.355872	0.045	0.157	1.23974e-137	DEG_CD4T_SarPat_vs_GranPat
SPP1	8.80896e-139	-0.392829	0.033	0.13	2.43691e-134	DEG_CD4T_SarPat_vs_GranPat
CXCL14	1.64623e-138	-0.415652	0.08	0.21	4.55414e-134	DEG_CD4T_SarPat_vs_GranPat
SPOCK2	2.774e-133	0.392158	0.406	0.176	7.674e-129	DEG_CD4T_SarPat_vs_GranPat
CCR6	6.74415e-131	0.346296	0.171	0.024	1.8657e-126	DEG_CD4T_SarPat_vs_GranPat
IL7R	5.59778e-130	0.408641	0.508	0.261	1.54857e-125	DEG_CD4T_SarPat_vs_GranPat
EVL	7.12619e-129	0.385757	0.457	0.214	1.97139e-124	DEG_CD4T_SarPat_vs_GranPat
LAPTM5	1.37256e-125	0.377182	0.493	0.245	3.79705e-121	DEG_CD4T_SarPat_vs_GranPat
CHIT1	7.79696e-124	0.324136	0.147	0.014	2.15695e-119	DEG_CD4T_SarPat_vs_GranPat
RBPJ	1.67895e-120	0.383077	0.405	0.189	4.64466e-116	DEG_CD4T_SarPat_vs_GranPat
TRAC	1.75452e-118	0.370526	0.6	0.347	4.8537e-114	DEG_CD4T_SarPat_vs_GranPat
CHN1	7.77019e-118	0.359378	0.198	0.047	2.14955e-113	DEG_CD4T_SarPat_vs_GranPat
CCDC80	7.98735e-116	-0.31131	0.041	0.135	2.20962e-111	DEG_CD4T_SarPat_vs_GranPat
DCD	3.22937e-108	-0.330531	0.046	0.142	8.93373e-104	DEG_CD4T_SarPat_vs_GranPat
ACAP1	2.86288e-106	0.338502	0.457	0.228	7.91988e-102	DEG_CD4T_SarPat_vs_GranPat
CKLF	9.8917e-99	0.324848	0.391	0.187	2.73644e-94	DEG_CD4T_SarPat_vs_GranPat
IKZF1	4.47204e-96	0.320091	0.4	0.196	1.23714e-91	DEG_CD4T_SarPat_vs_GranPat
NFKBIA	4.13325e-93	0.319565	0.635	0.44	1.14342e-88	DEG_CD4T_SarPat_vs_GranPat
APOC1	6.28754e-93	0.267554	0.15	0.031	1.73938e-88	DEG_CD4T_SarPat_vs_GranPat
XIST	7.56682e-93	-0.354812	0.284	0.425	2.09328e-88	DEG_CD4T_SarPat_vs_GranPat
RPS20	2.89398e-92	0.254032	0.819	0.635	8.00591e-88	DEG_CD4T_SarPat_vs_GranPat
CD3G	1.59702e-89	0.306395	0.434	0.223	4.418e-85	DEG_CD4T_SarPat_vs_GranPat
MTRNR2L12	1.87735e-89	0.326346	0.595	0.365	5.19349e-85	DEG_CD4T_SarPat_vs_GranPat
CD6	2.23904e-87	0.268691	0.227	0.082	6.19408e-83	DEG_CD4T_SarPat_vs_GranPat
EMB	3.38815e-87	0.291138	0.331	0.152	9.37297e-83	DEG_CD4T_SarPat_vs_GranPat
TNF	3.80398e-87	0.328837	0.326	0.155	1.05233e-82	DEG_CD4T_SarPat_vs_GranPat
LCK	1.17179e-85	0.279642	0.334	0.155	3.24163e-81	DEG_CD4T_SarPat_vs_GranPat
LGALS3	4.53445e-85	0.309546	0.42	0.225	1.25441e-80	DEG_CD4T_SarPat_vs_GranPat
YWHAQ	6.06718e-85	0.283523	0.314	0.144	1.67842e-80	DEG_CD4T_SarPat_vs_GranPat
EML4	2.46784e-84	0.298589	0.394	0.204	6.82704e-80	DEG_CD4T_SarPat_vs_GranPat
CD3E	2.65516e-84	0.303699	0.487	0.268	7.34524e-80	DEG_CD4T_SarPat_vs_GranPat
AAK1	1.06423e-83	0.289165	0.363	0.181	2.9441e-79	DEG_CD4T_SarPat_vs_GranPat
ARL6IP5	1.45155e-82	0.302741	0.511	0.297	4.01556e-78	DEG_CD4T_SarPat_vs_GranPat
ICAM3	2.20433e-82	0.262171	0.281	0.121	6.09806e-78	DEG_CD4T_SarPat_vs_GranPat
KDSR	3.6913e-82	0.271197	0.251	0.103	1.02116e-77	DEG_CD4T_SarPat_vs_GranPat
CTSH	2.60115e-81	0.25165	0.196	0.065	7.19582e-77	DEG_CD4T_SarPat_vs_GranPat
CCDC107	6.15774e-80	0.250131	0.24	0.095	1.70348e-75	DEG_CD4T_SarPat_vs_GranPat
LCP1	3.30003e-78	0.299098	0.554	0.335	9.12919e-74	DEG_CD4T_SarPat_vs_GranPat
CD96	6.97743e-78	0.265923	0.294	0.135	1.93024e-73	DEG_CD4T_SarPat_vs_GranPat
CD53	8.82824e-78	0.274072	0.374	0.191	2.44225e-73	DEG_CD4T_SarPat_vs_GranPat
CTSD	1.64157e-76	0.2735	0.32	0.155	4.54124e-72	DEG_CD4T_SarPat_vs_GranPat
RORA	1.10205e-75	0.28246	0.35	0.18	3.04872e-71	DEG_CD4T_SarPat_vs_GranPat
CD48	1.16654e-75	0.292674	0.553	0.327	3.22711e-71	DEG_CD4T_SarPat_vs_GranPat
NOP53	3.5871e-72	0.280423	0.495	0.291	9.92334e-68	DEG_CD4T_SarPat_vs_GranPat
IFITM3	5.06268e-72	-0.346678	0.162	0.259	1.40054e-67	DEG_CD4T_SarPat_vs_GranPat
[truncated: 12,138 more rows]

## Sheet: PBMC
p_val	avg_log2FC	pct.1	pct.2	p_val_adj	Gene	cluster identity
1.62996e-08	-1.44389	0	0.812	0.000463529	POLD4	ASDC
5.44311e-08	-2.66207	0.033	0.812	0.00154791	NME2	ASDC
8.28476e-08	-1.66216	0	0.75	0.00235602	LIME1	ASDC
1.05458e-07	-2.1384	0.6	1	0.00299901	EIF4A1	ASDC
3.90946e-07	-3.13509	0.167	0.875	0.0111177	GABARAP	ASDC
3.95039e-07	-1.51175	0	0.688	0.0112341	TNFSF13	ASDC
3.95039e-07	-1.56321	0	0.688	0.0112341	GAS5	ASDC
3.95039e-07	-0.972994	0	0.688	0.0112341	CERT1	ASDC
3.95039e-07	-1.66103	0	0.688	0.0112341	SNHG6	ASDC
3.95039e-07	-2.26761	0	0.688	0.0112341	SEPTIN9	ASDC
4.05001e-07	-1.85852	0.033	0.75	0.0115174	ATP6V0C	ASDC
5.9387e-07	0.955209	1	0.938	0.0168885	TPT1	ASDC
1.52214e-06	-3.06934	0.033	0.688	0.0432866	EEF1G	ASDC
1.6475e-06	-2.66015	0.467	0.938	0.0468517	RPL36A	ASDC
3.62569e-296	3.53772	0.632	0.007	1.03107e-291	HBB	Bintermediate
5.83238e-207	-4.08996	0.238	0.945	1.65861e-202	RPL17	Bintermediate
4.98535e-199	-2.32503	0.485	0.972	1.41774e-194	RPL36A	Bintermediate
2.29228e-184	-2.33231	0.01	0.844	6.51879e-180	NME2	Bintermediate
2.27872e-177	-3.69043	0.006	0.821	6.48023e-173	EEF1G	Bintermediate
3.13985e-162	-1.84684	0.138	0.887	8.92911e-158	MIF	Bintermediate
8.41271e-160	-1.8767	0.088	0.852	2.39241e-155	GABARAP	Bintermediate
2.4632e-157	-1.86115	0.027	0.79	7.00484e-153	POLD4	Bintermediate
1.6905e-147	-2.41165	0	0.735	4.80744e-143	SNHG29	Bintermediate
2.11815e-147	-2.3867	0.548	0.979	6.02359e-143	MTRNR2L12	Bintermediate
8.81487e-146	1.70089	0.718	0.17	2.50677e-141	2007-09-01	Bintermediate
1.60626e-142	-0.721147	0.998	0.999	4.56789e-138	RPL13	Bintermediate
1.95678e-138	-0.875109	0.983	0.996	5.56468e-134	RPL26	Bintermediate
7.68393e-137	-2.13682	0	0.702	2.18516e-132	GAS5	Bintermediate
4.50467e-128	-1.94064	0	0.674	1.28104e-123	SEPTIN7	Bintermediate
2.69976e-127	-0.68491	0.996	0.999	7.67756e-123	RPL19	Bintermediate
8.68963e-126	-1.77925	0	0.666	2.47116e-121	SEPTIN6	Bintermediate
2.46772e-122	-1.72215	0	0.655	7.01769e-118	SNHG6	Bintermediate
1.49838e-120	-1.60537	0.069	0.722	4.26109e-116	RNASEK	Bintermediate
5.46621e-112	-0.598286	0.998	0.998	1.55448e-107	RPL32	Bintermediate
2.45714e-110	-0.83211	0.944	0.998	6.98761e-106	RPS21	Bintermediate
3.12264e-110	-1.4336	0	0.612	8.88017e-106	TOMM6	Bintermediate
4.60486e-110	-1.36829	0.002	0.614	1.30953e-105	ATP6V0C	Bintermediate
2.56228e-107	3.18464	0.341	0.028	7.28662e-103	GNLY	Bintermediate
3.10669e-106	-1.66313	0	0.598	8.8348e-102	TLE5	Bintermediate
4.12945e-106	0.592179	1	0.996	1.17433e-101	RPL39	Bintermediate
8.97202e-106	-0.972775	0.858	0.994	2.55146e-101	EEF1B2	Bintermediate
1.62474e-102	1.05608	0.973	0.968	4.62044e-98	DDX5	Bintermediate
1.32955e-100	-1.54603	0	0.576	3.78096e-96	NIBAN3	Bintermediate
2.26912e-98	1.39208	0.623	0.168	6.45292e-94	AES	Bintermediate
2.64429e-97	1.1948	0.96	0.907	7.51984e-93	KLF2	Bintermediate
3.29559e-97	-1.47877	0	0.563	9.37199e-93	RESF1	Bintermediate
2.46724e-96	0.749913	1	0.996	7.01635e-92	TMSB4X	Bintermediate
8.84907e-96	-0.667869	0.983	0.998	2.5165e-91	RPS5	Bintermediate
3.23809e-94	0.516417	1	0.998	9.20849e-90	RPS28	Bintermediate
9.33212e-94	-1.34564	0	0.55	2.65387e-89	SNHG5	Bintermediate
1.13659e-93	0.917758	0.264	0.013	3.23223e-89	POLR2J3.1	Bintermediate
2.25309e-93	-1.17156	0.048	0.622	6.40734e-89	PSMB10	Bintermediate
1.6982e-92	-1.30701	0	0.545	4.82935e-88	LINC01578	Bintermediate
1.40485e-91	-2.07871	0.525	0.946	3.9951e-87	MT-ND4L	Bintermediate
3.75918e-91	-0.496345	1	0.999	1.06904e-86	RPL30	Bintermediate
2.26741e-89	-0.906312	0.921	0.999	6.44805e-85	RPLP0	Bintermediate
3.02265e-89	-0.608991	0.994	0.998	8.59582e-85	FAU	Bintermediate
1.19169e-88	2.29885	0.354	0.048	3.38893e-84	NKG7	Bintermediate
4.26142e-88	1.29722	0.577	0.156	1.21186e-83	2006-09-01	Bintermediate
2.89114e-85	1.21429	0.462	0.1	8.22183e-81	KIAA1551	Bintermediate
5.00678e-83	-1.09363	0.006	0.514	1.42383e-78	TRAPPC5	Bintermediate
5.22672e-83	-1.01439	0.699	0.976	1.48638e-78	PABPC1	Bintermediate
1.70481e-82	-1.24376	0.059	0.582	4.84815e-78	IFI30	Bintermediate
7.39088e-82	1.01345	0.314	0.038	2.10182e-77	C6orf48	Bintermediate
1.74766e-81	-0.522708	0.994	0.998	4.97e-77	RPL18A	Bintermediate
1.90577e-79	-1.10224	0.061	0.581	5.41964e-75	CALHM6	Bintermediate
1.23118e-78	-1.44429	0.412	0.797	3.50122e-74	RPS17	Bintermediate
1.93606e-77	-1.05082	0.155	0.695	5.50578e-73	EIF4A1	Bintermediate
2.35471e-77	-0.977706	0.791	0.986	6.69633e-73	EEF2	Bintermediate
6.5286e-74	-0.980162	0.437	0.914	1.8566e-69	PPDPF	Bintermediate
1.79131e-73	-0.459054	0.998	0.998	5.09412e-69	RPS27A	Bintermediate
1.92519e-71	-0.939049	0	0.454	5.47485e-67	MICOS10	Bintermediate
4.9162e-70	-1.01863	0	0.447	1.39807e-65	SNHG32	Bintermediate
7.17999e-70	0.98386	0.161	0.002	2.04185e-65	HBA2	Bintermediate
2.56099e-67	-0.612807	0.99	0.981	7.28294e-63	RPS26	Bintermediate
4.56089e-65	-0.894483	0	0.424	1.29703e-60	RBIS	Bintermediate
7.90229e-64	-0.944323	0	0.418	2.24725e-59	PCED1B-AS1	Bintermediate
9.63602e-62	0.908876	0.138	0.001	2.74029e-57	HBA1	Bintermediate
1.13675e-61	-0.965589	0.006	0.42	3.2327e-57	POLR2J3	Bintermediate
3.32275e-61	1.08057	0.195	0.014	9.44923e-57	GZMA	Bintermediate
2.28879e-60	0.53326	0.998	0.989	6.50886e-56	RPS16	Bintermediate
2.36728e-60	-0.473851	0.99	0.998	6.73207e-56	RPS24	Bintermediate
4.07817e-60	-0.870405	0.01	0.418	1.15975e-55	IGFLR1	Bintermediate
8.46324e-60	0.939681	0.163	0.007	2.40678e-55	FGFBP2	Bintermediate
8.75118e-60	-0.917633	0	0.397	2.48866e-55	SEPTIN9	Bintermediate
2.64485e-59	-0.919808	0.159	0.625	7.52143e-55	CD82	Bintermediate
2.12478e-58	-0.898798	0	0.39	6.04246e-54	PALM2-AKAP2	Bintermediate
1.23854e-57	1.13873	0.828	0.725	3.52217e-53	S100A6	Bintermediate
4.1179e-57	-0.932527	0.49	0.88	1.17105e-52	FCMR	Bintermediate
4.12689e-57	0.588675	1	0.997	1.1736e-52	MT-CO3	Bintermediate
4.81171e-57	0.947893	0.879	0.907	1.36835e-52	CALM1	Bintermediate
5.27088e-57	-0.413157	1	0.998	1.49893e-52	RPS18	Bintermediate
3.71291e-56	-0.856295	0.437	0.886	1.05588e-51	NCF1	Bintermediate
7.23022e-56	-0.757272	0	0.377	2.05613e-51	CIAO2B	Bintermediate
3.01687e-55	-0.788069	0.065	0.483	8.57937e-51	TOMM5	Bintermediate
2.02918e-54	-0.801173	0.389	0.824	5.77057e-50	ARPC1B	Bintermediate
7.11206e-54	-1.61066	0.195	0.611	2.02253e-49	MT-ATP8	Bintermediate
9.1531e-54	1.77279	0.686	0.48	2.60296e-49	S100A4	Bintermediate
1.13606e-53	-0.804112	0	0.366	3.23072e-49	SEPTIN1	Bintermediate
1.32559e-53	-0.748393	0.044	0.444	3.76972e-49	UBE2V1	Bintermediate
8.01431e-53	-0.759922	0	0.361	2.27911e-48	CIAO2A	Bintermediate
8.01431e-53	-0.73748	0	0.361	2.27911e-48	MICOS13	Bintermediate
9.94865e-53	-0.802133	0	0.361	2.8292e-48	CCDC18-AS1	Bintermediate
1.63079e-52	-0.780629	0.297	0.755	4.63765e-48	SELENOH	Bintermediate
3.62425e-51	-0.688468	0.017	0.384	1.03066e-46	MRPS24	Bintermediate
1.89103e-49	-0.604653	0.914	0.989	5.37771e-45	HLA-A	Bintermediate
2.3929e-49	-0.891985	0.257	0.712	6.80494e-45	SELL	Bintermediate
3.95817e-49	-1.4473	0.151	0.571	1.12563e-44	HLA-DQA2	Bintermediate
6.98884e-49	0.417988	0.107	0	1.98749e-44	AC108863.1	Bintermediate
3.05883e-48	-0.640451	0.692	0.97	8.69871e-44	CD79B	Bintermediate
9.08525e-48	-0.694703	0	0.333	2.58366e-43	DANCR	Bintermediate
2.07652e-47	-0.685531	0	0.331	5.90521e-43	SEPTIN2	Bintermediate
2.61841e-47	-0.637302	0.046	0.417	7.44623e-43	PSMA6	Bintermediate
5.814e-47	-0.689864	0	0.329	1.65338e-42	OIP5-AS1	Bintermediate
7.20467e-47	0.781099	0.282	0.062	2.04886e-42	RARRES3	Bintermediate
1.97141e-46	0.884142	0.345	0.098	5.60631e-42	MINOS1	Bintermediate
5.10655e-46	-0.329981	1	0.999	1.4522e-41	RPS23	Bintermediate
6.65159e-46	-0.644485	0.094	0.485	1.89158e-41	ARL5A	Bintermediate
1.75167e-45	1.21976	0.289	0.072	4.98141e-41	CCL5	Bintermediate
3.66333e-45	0.840173	0.358	0.106	1.04178e-40	C8orf59	Bintermediate
6.9782e-45	-0.88192	0.063	0.426	1.98446e-40	FCER2	Bintermediate
7.69193e-45	-0.703787	0	0.317	2.18743e-40	LINC-PINT	Bintermediate
9.86929e-45	0.383999	0.998	0.998	2.80663e-40	EEF1A1	Bintermediate
1.51487e-44	0.779293	0.877	0.859	4.30798e-40	CD48	Bintermediate
1.668e-44	0.839736	0.264	0.058	4.74345e-40	FAM208A	Bintermediate
9.84038e-44	0.793278	0.138	0.01	2.79841e-39	GZMH	Bintermediate
1.08254e-43	-0.674671	0.023	0.35	3.07852e-39	C17orf49	Bintermediate
4.67017e-43	-1.08221	0.337	0.719	1.3281e-38	CRIP1	Bintermediate
1.25065e-42	0.637068	0.113	0.004	3.55661e-38	PPBP	Bintermediate
2.10485e-42	-0.649437	0.285	0.715	5.98577e-38	AFF3	Bintermediate
3.0333e-42	0.334843	1	0.998	8.62611e-38	RPS27	Bintermediate
4.19796e-42	-0.699516	0.287	0.715	1.19382e-37	TBC1D10C	Bintermediate
1.00899e-41	0.772789	0.128	0.008	2.86937e-37	GZMB	Bintermediate
1.52983e-41	-0.765152	0.107	0.47	4.35052e-37	ACP5	Bintermediate
3.22483e-41	-0.64278	0.276	0.698	9.17077e-37	NDUFA13	Bintermediate
3.28656e-41	-0.69695	0.726	0.944	9.34633e-37	LTB	Bintermediate
5.53262e-41	-0.529916	0.872	0.992	1.57337e-36	HLA-E	Bintermediate
1.02074e-40	-0.663734	0.111	0.477	2.90278e-36	ATP2A3	Bintermediate
1.10883e-40	0.851398	0.18	0.026	3.15329e-36	CST7	Bintermediate
1.38848e-40	-0.585692	0.243	0.666	3.94857e-36	KRTCAP2	Bintermediate
1.84003e-40	0.641448	0.132	0.01	5.23268e-36	KLRD1	Bintermediate
2.16954e-40	1.26204	0.628	0.459	6.16972e-36	S100A10	Bintermediate
3.46129e-40	0.87591	0.228	0.046	9.84323e-36	HOPX	Bintermediate
4.16827e-40	-0.428977	0.998	0.997	1.18537e-35	HLA-DRA	Bintermediate
8.98216e-40	-0.603173	0.119	0.479	2.55435e-35	IRF9	Bintermediate
1.02339e-39	-0.343226	0.996	0.998	2.91032e-35	RPL3	Bintermediate
2.23923e-39	-0.613505	0.184	0.578	6.36791e-35	NT5C	Bintermediate
4.53794e-39	-0.653782	0.249	0.647	1.2905e-34	RASGRP2	Bintermediate
7.73185e-39	0.414414	1	0.995	2.19878e-34	TPT1	Bintermediate
1.50394e-38	-1.10772	0	0.279	4.2769e-34	NAPSA	Bintermediate
2.11085e-38	1.03737	0.791	0.69	6.00284e-34	NEAT1	Bintermediate
2.8053e-38	0.729984	0.335	0.105	7.97771e-34	FAM96B	Bintermediate
3.59658e-38	1.36124	0.515	0.283	1.0228e-33	LGALS1	Bintermediate
4.36753e-38	0.59779	0.19	0.033	1.24204e-33	COL4A3BP	Bintermediate
1.48888e-37	-0.541305	0.006	0.284	4.23407e-33	EGLN2	Bintermediate
3.72204e-37	-0.578975	0	0.271	1.05847e-32	PLAAT4	Bintermediate
4.63352e-37	-0.559359	0.059	0.371	1.31768e-32	C18orf32	Bintermediate
7.12171e-37	-0.483629	0.908	0.994	2.02527e-32	CD79A	Bintermediate
1.27608e-36	-0.415778	0.975	0.991	3.62892e-32	RPL10A	Bintermediate
3.08517e-36	-0.695201	0.318	0.697	8.7736e-32	HVCN1	Bintermediate
4.20506e-36	-0.568509	0	0.264	1.19584e-31	TASOR	Bintermediate
4.3751e-36	-1.03595	0.002	0.267	1.24419e-31	PTPRCAP	Bintermediate
5.30952e-36	-0.537755	0.046	0.35	1.50992e-31	HMGN4	Bintermediate
2.22028e-35	-0.528999	0	0.26	6.31403e-31	FAM174C	Bintermediate
2.47326e-35	0.729918	0.282	0.083	7.03347e-31	2002-09-01	Bintermediate
3.49457e-35	-1.24879	1	1	9.93786e-31	CD74	Bintermediate
4.24608e-35	1.15857	0.262	0.073	1.2075e-30	IL32	Bintermediate
4.59835e-35	0.806826	0.142	0.018	1.30768e-30	PRF1	Bintermediate
5.07486e-35	0.470539	0.969	0.988	1.44319e-30	H3F3A	Bintermediate
6.688e-35	-0.55284	0	0.257	1.90193e-30	SNHG3	Bintermediate
6.88108e-35	-0.569542	0.031	0.315	1.95684e-30	RAD50	Bintermediate
1.39087e-34	-0.494283	0	0.255	3.95536e-30	ANTKMT	Bintermediate
1.5479e-34	0.805187	0.935	0.902	4.40192e-30	TXNIP	Bintermediate
1.59459e-34	-0.505311	0.073	0.382	4.5347e-30	COX16	Bintermediate
2.00403e-34	-0.503954	0	0.254	5.69906e-30	SNHG16	Bintermediate
8.39752e-34	-0.667853	0.251	0.617	2.38809e-29	CNN2	Bintermediate
1.20639e-33	-0.513206	0.182	0.546	3.43073e-29	CD40	Bintermediate
1.47843e-33	-0.50527	0	0.248	4.20437e-29	SHFL	Bintermediate
1.47843e-33	-0.606388	0	0.248	4.20437e-29	SNHG14	Bintermediate
1.74814e-33	-0.542457	0.033	0.313	4.97137e-29	ANKHD1	Bintermediate
3.64585e-33	-0.552622	0	0.246	1.03681e-28	SNHG1	Bintermediate
3.95894e-33	-0.297844	0.998	0.998	1.12584e-28	RPS3A	Bintermediate
4.53145e-33	-0.884231	0.247	0.585	1.28865e-28	HIST1H1E	Bintermediate
4.77178e-33	-0.547574	0.18	0.527	1.357e-28	COX5A	Bintermediate
8.65602e-33	-0.323327	0.994	0.997	2.4616e-28	RPL36	Bintermediate
1.66149e-32	-0.50957	0.203	0.56	4.72494e-28	TUFM	Bintermediate
1.94302e-32	0.492782	0.948	0.964	5.52557e-28	TOMM7	Bintermediate
2.55955e-32	-0.726802	0.036	0.303	7.27884e-28	ALDOA	Bintermediate
2.69454e-32	0.537268	0.186	0.038	7.66272e-28	RAMMET	Bintermediate
3.73969e-32	-0.519093	0.021	0.277	1.06349e-27	RPP21	Bintermediate
4.29018e-32	-0.462251	0.019	0.275	1.22004e-27	NDUFA7	Bintermediate
4.89254e-32	-0.765472	0.498	0.839	1.39134e-27	FXYD5	Bintermediate
6.42076e-32	-0.510939	0.22	0.585	1.82593e-27	BLNK	Bintermediate
6.44724e-32	-0.491824	0.036	0.305	1.83347e-27	MAN2B1	Bintermediate
7.63183e-32	-0.477135	0.004	0.246	2.17034e-27	PAGR1	Bintermediate
1.15255e-31	-0.556671	0.234	0.593	3.27761e-27	TNFRSF13B	Bintermediate
1.55345e-31	-0.501229	0	0.235	4.41771e-27	DOP1B	Bintermediate
3.26476e-31	-0.52064	0.134	0.451	9.28434e-27	ARHGAP4	Bintermediate
4.48646e-31	-0.48291	0	0.232	1.27586e-26	C5orf56	Bintermediate
5.83333e-31	0.435244	0.998	0.978	1.65888e-26	RPS2	Bintermediate
6.19736e-31	0.743183	0.207	0.052	1.76241e-26	ANXA1	Bintermediate
7.61003e-31	-0.472167	0	0.23	2.16414e-26	HCP5	Bintermediate
8.25582e-31	-0.457995	0.023	0.277	2.34779e-26	RAB4B	Bintermediate
1.08161e-30	-0.452595	0	0.229	3.07589e-26	RO60	Bintermediate
1.76382e-30	-0.423665	0.255	0.643	5.01596e-26	LY86	Bintermediate
2.7486e-30	-0.479011	0.149	0.468	7.81648e-26	NOTCH2	Bintermediate
3.12611e-30	-0.444545	0.895	0.982	8.89004e-26	RPL4	Bintermediate
3.54876e-30	-0.544395	0.077	0.36	1.0092e-25	IRF7	Bintermediate
3.59948e-30	-0.275394	0.998	0.997	1.02362e-25	RPL35A	Bintermediate
4.64667e-30	-0.505316	0.098	0.393	1.32142e-25	SPSB3	Bintermediate
6.22132e-30	-0.433479	0	0.224	1.76922e-25	NCBP2AS2	Bintermediate
1.24158e-29	-0.554203	0.159	0.473	3.53081e-25	SYTL1	Bintermediate
1.26326e-29	-0.47115	0.111	0.413	3.59246e-25	GPS2	Bintermediate
4.30907e-29	-0.461081	0.121	0.425	1.22541e-24	MZB1	Bintermediate
5.30183e-29	-0.428212	0.195	0.536	1.50773e-24	NDUFB4	Bintermediate
5.5939e-29	0.441235	1	1	1.59079e-24	MALAT1	Bintermediate
5.70878e-29	-0.653665	0.515	0.84	1.62346e-24	LSP1	Bintermediate
7.2283e-29	-0.506565	0.178	0.506	2.05558e-24	ALOX5	Bintermediate
9.46989e-29	-0.611501	0.295	0.65	2.69305e-24	MT-ND6	Bintermediate
1.55961e-28	-0.316288	1	0.999	4.43522e-24	RPL41	Bintermediate
2.06459e-28	-0.440145	0.295	0.656	5.87129e-24	SNHG8	Bintermediate
2.34465e-28	-0.434916	0.008	0.23	6.66772e-24	SGSM3	Bintermediate
3.30068e-28	-0.631351	0.527	0.875	9.38646e-24	HSPA8	Bintermediate
4.64856e-28	-0.418778	0	0.212	1.32196e-23	HEXD	Bintermediate
5.6031e-28	0.429519	0.119	0.016	1.59341e-23	KIAA1147	Bintermediate
5.93878e-28	0.927304	0.347	0.163	1.68887e-23	RASGRP1	Bintermediate
6.31574e-28	-0.48277	0.004	0.219	1.79607e-23	CHKB	Bintermediate
6.33825e-28	-0.415805	0.36	0.758	1.80247e-23	COX6C	Bintermediate
1.0904e-27	-0.430471	0	0.209	3.10089e-23	CERT1	Bintermediate
1.50348e-27	0.487554	0.992	0.924	4.27559e-23	RPL27A	Bintermediate
1.69776e-27	-0.369786	0.264	0.609	4.82808e-23	CTSH	Bintermediate
1.81122e-27	-0.841054	0.023	0.249	5.15075e-23	IFITM1	Bintermediate
3.06355e-27	-0.438866	0.251	0.617	8.71214e-23	CNPY3	Bintermediate
3.06434e-27	-0.475605	0.021	0.244	8.71438e-23	NGRN	Bintermediate
5.39228e-27	0.662666	0.195	0.051	1.53346e-22	CD3D	Bintermediate
5.5822e-27	-0.443849	0.364	0.732	1.58746e-22	EIF3D	Bintermediate
5.90015e-27	-0.419532	0.28	0.635	1.67788e-22	PHB2	Bintermediate
6.60307e-27	0.595066	0.142	0.027	1.87778e-22	ID2	Bintermediate
6.69497e-27	-0.467773	0.546	0.864	1.90392e-22	EIF3E	Bintermediate
8.00702e-27	-0.482885	0.546	0.876	2.27704e-22	SNX3	Bintermediate
9.24604e-27	0.629674	0.837	0.782	2.62939e-22	TSC22D3	Bintermediate
1.02367e-26	-0.402068	0.816	0.977	2.91111e-22	COX4I1	Bintermediate
1.63186e-26	-0.447501	0	0.201	4.64068e-22	LIME1	Bintermediate
1.88473e-26	-0.490399	0.349	0.712	5.35979e-22	TSTD1	Bintermediate
2.22062e-26	0.250768	1	0.999	6.31501e-22	B2M	Bintermediate
2.28823e-26	-0.442236	0.236	0.575	6.50726e-22	TUBA1A	Bintermediate
2.70004e-26	-0.528299	0	0.2	7.67837e-22	AC253572.2	Bintermediate
5.27413e-26	-0.382678	0	0.198	1.49986e-21	NUP42	Bintermediate
5.37316e-26	-0.414688	0.023	0.244	1.52802e-21	MTG1	Bintermediate
6.80985e-26	0.351899	0.994	0.986	1.93659e-21	UBA52	Bintermediate
6.84079e-26	-0.399775	0.611	0.923	1.94538e-21	ERP29	Bintermediate
8.40028e-26	-0.550861	0.134	0.416	2.38887e-21	PLD4	Bintermediate
8.70236e-26	-0.392021	0	0.196	2.47478e-21	DMAC2L	Bintermediate
9.13035e-26	-0.42087	0.019	0.232	2.59649e-21	IL10RB	Bintermediate
9.97023e-26	0.605876	0.276	0.099	2.83533e-21	C19orf70	Bintermediate
1.02986e-25	0.79325	0.195	0.055	2.92872e-21	CD247	Bintermediate
1.03943e-25	-0.464609	0.774	0.974	2.95593e-21	UBC	Bintermediate
1.33693e-25	-0.556	0.013	0.217	3.80195e-21	RAB24	Bintermediate
1.61565e-25	-0.455372	0.686	0.943	4.5946e-21	HNRNPA1	Bintermediate
1.80585e-25	-0.419089	0.006	0.206	5.13547e-21	WBP1	Bintermediate
2.92906e-25	-0.366804	0.029	0.252	8.32965e-21	SARNP	Bintermediate
2.96395e-25	-0.389942	0.276	0.63	8.42888e-21	NDUFA11	Bintermediate
3.17087e-25	-0.350909	0.178	0.49	9.01731e-21	QRSL1	Bintermediate
4.23782e-25	-0.404535	0.021	0.233	1.20515e-20	MRPL38	Bintermediate
5.40401e-25	-0.419407	0	0.191	1.53679e-20	TMEM35B	Bintermediate
7.51931e-25	-0.372905	0	0.19	2.13834e-20	COA8	Bintermediate
9.10006e-25	-0.440254	0.218	0.522	2.58787e-20	EAF2	Bintermediate
1.1414e-24	-0.388581	0.113	0.382	3.24592e-20	TMED9	Bintermediate
1.16138e-24	-0.541331	0.368	0.698	3.30274e-20	SYNGR2	Bintermediate
1.23296e-24	-0.404642	0	0.188	3.5063e-20	GARS-DT	Bintermediate
1.45354e-24	-0.394934	0	0.188	4.13359e-20	AC005670.3	Bintermediate
1.45391e-24	-0.368566	0.205	0.528	4.13464e-20	PABPN1	Bintermediate
1.56521e-24	-0.393387	0.163	0.462	4.45113e-20	REX1BD	Bintermediate
1.8221e-24	-0.442879	0.094	0.351	5.1817e-20	MAP4K1	Bintermediate
2.77534e-24	-0.488177	0.044	0.264	7.8925e-20	WASHC1	Bintermediate
3.94476e-24	-0.401169	0.18	0.472	1.12181e-19	CCT7	Bintermediate
4.16004e-24	-0.378653	0.389	0.753	1.18303e-19	COX6A1	Bintermediate
4.58366e-24	-0.381495	0	0.184	1.3035e-19	TASOR2	Bintermediate
4.84167e-24	0.475284	0.977	0.934	1.37688e-19	RPL23	Bintermediate
5.66253e-24	-0.277227	0.167	0.464	1.61031e-19	FCHSD2	Bintermediate
5.84762e-24	-0.376977	0.37	0.741	1.66295e-19	CYB561A3	Bintermediate
7.22072e-24	-0.450557	0.994	0.988	2.05343e-19	MT-ND1	Bintermediate
9.08602e-24	-0.403365	0.172	0.469	2.58388e-19	BAX	Bintermediate
1.03276e-23	-0.470078	0.109	0.364	2.93697e-19	CDK5RAP3	Bintermediate
1.03709e-23	-0.38713	0	0.182	2.94928e-19	GABPB1-IT1	Bintermediate
1.11085e-23	-0.388874	0.088	0.333	3.15903e-19	ITPR1	Bintermediate
1.18398e-23	0.519214	0.182	0.05	3.36699e-19	TROVE2	Bintermediate
1.21552e-23	-0.38646	0.098	0.357	3.45669e-19	DDAH2	Bintermediate
1.25732e-23	-0.367078	0.1	0.359	3.57557e-19	SDHA	Bintermediate
2.26002e-23	-0.496289	0.021	0.217	6.42705e-19	AC119396.1	Bintermediate
2.33971e-23	-0.388364	0.257	0.581	6.65366e-19	BIN1	Bintermediate
3.61803e-23	0.428518	0.998	0.983	1.0289e-18	RPS29	Bintermediate
5.23881e-23	-0.346601	0.046	0.264	1.48981e-18	PSMD9	Bintermediate
5.40506e-23	-0.408086	0.303	0.637	1.53709e-18	EIF5A	Bintermediate
5.84843e-23	-0.436766	0.144	0.413	1.66318e-18	AUP1	Bintermediate
6.18143e-23	-0.363926	0	0.176	1.75788e-18	TUG1	Bintermediate
6.70718e-23	-0.346507	0.161	0.45	1.90739e-18	SPI1	Bintermediate
7.37334e-23	-0.450834	0.203	0.496	2.09683e-18	CD27	Bintermediate
8.56222e-23	-0.317621	0.255	0.592	2.43492e-18	FCRL1	Bintermediate
1.05462e-22	-0.406749	0.134	0.403	2.99913e-18	TGFB1	Bintermediate
1.24155e-22	-0.408669	0.397	0.768	3.53071e-18	PSMB8	Bintermediate
1.60263e-22	-0.331636	0.184	0.481	4.55756e-18	DDX39B	Bintermediate
1.71171e-22	0.602495	0.163	0.044	4.86775e-18	CD2	Bintermediate
2.01446e-22	-0.363824	0.061	0.281	5.72873e-18	ZNF428	Bintermediate
2.03634e-22	-0.386667	0.123	0.381	5.79095e-18	AKR1A1	Bintermediate
2.09164e-22	-0.410471	0.444	0.801	5.94821e-18	RCSD1	Bintermediate
2.84077e-22	-0.386232	0.061	0.282	8.07857e-18	PTDSS1	Bintermediate
2.96738e-22	-0.458663	0.391	0.73	8.43863e-18	FCRLA	Bintermediate
3.03206e-22	-0.349224	0.013	0.197	8.62258e-18	ADSL	Bintermediate
4.86082e-22	-0.361206	0.182	0.48	1.38232e-17	UBE2L6	Bintermediate
4.9979e-22	-0.379447	0	0.169	1.4213e-17	AC092821.3	Bintermediate
5.02259e-22	-0.375617	0.523	0.843	1.42832e-17	RNASET2	Bintermediate
6.51085e-22	-0.422763	0.031	0.229	1.85156e-17	AC007384.1	Bintermediate
6.74351e-22	-0.351944	0.021	0.211	1.91772e-17	ERCC5	Bintermediate
8.14291e-22	-0.366903	0.201	0.496	2.31568e-17	CD55	Bintermediate
8.33147e-22	-0.449683	0.247	0.549	2.3693e-17	VPREB3	Bintermediate
8.41279e-22	-0.336761	0.004	0.177	2.39243e-17	ARHGEF18	Bintermediate
9.77777e-22	-0.383815	0.314	0.638	2.7806e-17	ORAI2	Bintermediate
1.13158e-21	-0.372059	0.343	0.686	3.218e-17	VAMP2	Bintermediate
1.13751e-21	-0.458923	0.944	0.994	3.23485e-17	HLA-DPA1	Bintermediate
1.70855e-21	-0.367148	0.134	0.389	4.85878e-17	CARD16	Bintermediate
1.77829e-21	-0.349749	0.197	0.481	5.0571e-17	CHD9	Bintermediate
1.78989e-21	-0.346756	0	0.165	5.09009e-17	TRIM34	Bintermediate
1.81808e-21	-0.358621	0.971	0.997	5.17024e-17	HLA-C	Bintermediate
2.09321e-21	0.520811	0.843	0.88	5.95268e-17	ATP5MG	Bintermediate
2.25726e-21	0.942797	0.412	0.267	6.41918e-17	SRGN	Bintermediate
2.4187e-21	0.414992	0.161	0.042	6.8783e-17	MUC20-OT1	Bintermediate
4.63558e-21	-0.361497	0	0.162	1.31827e-16	PLSCR3	Bintermediate
5.99066e-21	0.373181	0.113	0.021	1.70363e-16	FAM208B	Bintermediate
7.44772e-21	-0.644732	0	0.161	2.11798e-16	AL138963.4	Bintermediate
8.12815e-21	-0.995606	0.653	0.959	2.31148e-16	HLA-DRB5	Bintermediate
8.94547e-21	-0.31164	0.176	0.459	2.54391e-16	MRPS34	Bintermediate
8.97328e-21	-0.365342	0.301	0.628	2.55182e-16	HNRNPA0	Bintermediate
1.02103e-20	-0.333561	0	0.16	2.9036e-16	RAB30-DT	Bintermediate
1.02103e-20	-0.308242	0	0.16	2.9036e-16	GET3	Bintermediate
1.02275e-20	-0.355592	0.326	0.672	2.9085e-16	BLK	Bintermediate
1.06242e-20	-0.320768	0.136	0.395	3.02131e-16	RUBCNL	Bintermediate
1.06738e-20	-0.338763	0.153	0.415	3.03542e-16	EIF4H	Bintermediate
1.10326e-20	0.547824	0.167	0.05	3.13744e-16	AAK1	Bintermediate
1.11635e-20	-0.343489	0.103	0.337	3.17467e-16	EMD	Bintermediate
1.19527e-20	-0.338109	0	0.159	3.39911e-16	AC008875.3	Bintermediate
1.3772e-20	-0.360672	0.071	0.287	3.91647e-16	CLASRP	Bintermediate
1.39907e-20	-0.327056	0	0.159	3.97869e-16	MTLN	Bintermediate
1.51473e-20	-0.362659	0.075	0.292	4.30759e-16	RBM27	Bintermediate
1.8895e-20	0.682318	0.165	0.049	5.37335e-16	TRBC1	Bintermediate
1.91616e-20	-0.306492	0	0.158	5.44918e-16	SLC66A2	Bintermediate
2.13023e-20	-0.396537	0.071	0.284	6.05794e-16	SF3A2	Bintermediate
2.54544e-20	-0.370722	0.249	0.542	7.23871e-16	CDC37	Bintermediate
2.56499e-20	0.47577	0.151	0.04	7.29431e-16	BCL11B	Bintermediate
3.00828e-20	-0.307523	0.103	0.335	8.55494e-16	DDX39A	Bintermediate
3.02972e-20	-0.600448	0.285	0.573	8.61591e-16	CD19	Bintermediate
3.06848e-20	-0.306024	0	0.156	8.72615e-16	CZIB	Bintermediate
3.17491e-20	-0.496432	0.029	0.21	9.0288e-16	IFI44L	Bintermediate
3.68618e-20	-0.298665	0.236	0.539	1.04828e-15	LMBRD1	Bintermediate
3.98773e-20	-0.360514	0.331	0.661	1.13403e-15	CALR	Bintermediate
4.06898e-20	-0.413169	0.301	0.606	1.15714e-15	P2RX5	Bintermediate
4.17001e-20	-0.316321	0.14	0.399	1.18587e-15	ABHD14B	Bintermediate
4.54553e-20	-0.258037	0.155	0.43	1.29266e-15	PARVG	Bintermediate
5.04427e-20	-0.398184	0.268	0.581	1.43449e-15	TPI1	Bintermediate
5.16913e-20	-0.359058	0.073	0.279	1.47e-15	DEF6	Bintermediate
5.7343e-20	0.46154	0.954	0.987	1.63072e-15	BTG1	Bintermediate
6.04939e-20	-0.367964	0.209	0.493	1.72033e-15	DPP7	Bintermediate
6.32752e-20	-0.333116	0.165	0.425	1.79942e-15	HSH2D	Bintermediate
7.76177e-20	-0.763227	0.349	0.604	2.20729e-15	ZFP36	Bintermediate
7.84315e-20	-0.314437	0	0.153	2.23043e-15	HEIH	Bintermediate
8.62823e-20	-0.655051	0.418	0.714	2.4537e-15	JUN	Bintermediate
1.11633e-19	-0.354211	0.059	0.258	3.17462e-15	HIP1R	Bintermediate
1.13426e-19	-0.294527	0.038	0.226	3.22561e-15	GPM6A	Bintermediate
1.27788e-19	-0.277365	0.149	0.398	3.63403e-15	NOP58	Bintermediate
1.36733e-19	-0.334532	0.117	0.355	3.88841e-15	PIM2	Bintermediate
1.43801e-19	-0.28342	0.134	0.378	4.08942e-15	UNC93B1	Bintermediate
1.54784e-19	-0.310663	0.192	0.47	4.40174e-15	SHMT2	Bintermediate
1.7005e-19	-0.330579	0.019	0.189	4.83589e-15	RWDD3	Bintermediate
2.53985e-19	-0.337129	0.073	0.281	7.22283e-15	NSUN5	Bintermediate
2.54785e-19	-0.317237	0.218	0.51	7.24558e-15	ARHGAP17	Bintermediate
3.19278e-19	0.420438	0.119	0.027	9.07962e-15	GZMM	Bintermediate
4.32587e-19	-0.282582	0.138	0.372	1.23019e-14	PHYKPL	Bintermediate
4.56253e-19	-0.261599	0.385	0.716	1.29749e-14	SPIB	Bintermediate
5.8522e-19	-0.364367	0.061	0.256	1.66425e-14	CXCR5	Bintermediate
6.85417e-19	-0.318978	0.134	0.372	1.94919e-14	SIT1	Bintermediate
7.02565e-19	-0.347639	0.485	0.801	1.99795e-14	EIF3H	Bintermediate
7.83838e-19	-0.354102	0.278	0.589	2.22908e-14	TRIM22	Bintermediate
7.91936e-19	-0.294224	0.01	0.167	2.25211e-14	ZGPAT	Bintermediate
8.04897e-19	-0.310432	0.276	0.577	2.28897e-14	COBLL1	Bintermediate
8.14775e-19	-0.269429	0.052	0.244	2.31706e-14	ERVK3-1	Bintermediate
9.23267e-19	-0.391587	0.1	0.317	2.62559e-14	PNPLA2	Bintermediate
9.50873e-19	-0.367069	0.996	0.998	2.70409e-14	MT-CYB	Bintermediate
1.01913e-18	-0.262624	0.107	0.334	2.8982e-14	TSC22D4	Bintermediate
1.06515e-18	-0.310687	0.059	0.254	3.02908e-14	KDM5B	Bintermediate
1.0707e-18	-0.331589	0.09	0.301	3.04487e-14	SYVN1	Bintermediate
1.16666e-18	-0.2643	0.107	0.335	3.31775e-14	RAB5IF	Bintermediate
1.17586e-18	0.564702	0.149	0.043	3.34391e-14	CD3G	Bintermediate
1.25948e-18	-0.350326	0.008	0.161	3.58172e-14	AL627171.2	Bintermediate
1.36507e-18	-0.264521	0.094	0.312	3.88198e-14	GINM1	Bintermediate
1.37464e-18	0.344374	0.994	0.977	3.9092e-14	RPS11	Bintermediate
1.39892e-18	0.409115	0.893	0.811	3.97825e-14	JUND	Bintermediate
1.52702e-18	-0.38441	0.713	0.948	4.34255e-14	CCNI	Bintermediate
1.69647e-18	-0.377528	0.389	0.718	4.82443e-14	LY6E	Bintermediate
1.73599e-18	-0.304494	0	0.143	4.93681e-14	AL050309.1	Bintermediate
1.79127e-18	-0.318053	0.266	0.564	5.09402e-14	GYPC	Bintermediate
1.79972e-18	-0.260927	0.197	0.464	5.11803e-14	SMARCE1	Bintermediate
1.91593e-18	0.381423	0.117	0.027	5.44852e-14	C6orf106	Bintermediate
2.36006e-18	-0.272495	0	0.142	6.71154e-14	DLEU1	Bintermediate
2.36006e-18	-0.316443	0	0.142	6.71154e-14	HIST1H3D	Bintermediate
2.69017e-18	-0.283506	0.1	0.322	7.6503e-14	NR1H2	Bintermediate
2.9562e-18	0.536286	0.778	0.859	8.40683e-14	OST4	Bintermediate
3.28641e-18	0.951356	0.169	0.055	9.34589e-14	IL7R	Bintermediate
3.42724e-18	-0.317104	0.343	0.657	9.74639e-14	MBD4	Bintermediate
3.73771e-18	-0.286894	0	0.141	1.06293e-13	ZNRD2	Bintermediate
3.78883e-18	-0.295098	0.134	0.362	1.07747e-13	AC243960.1	Bintermediate
3.82908e-18	-0.295561	0.006	0.153	1.08891e-13	GNG10	Bintermediate
4.51939e-18	-0.433987	0.718	0.935	1.28522e-13	CORO1A	Bintermediate
5.36251e-18	-0.329917	0.084	0.285	1.52499e-13	P2RY8	Bintermediate
5.61667e-18	0.539347	0.791	0.872	1.59727e-13	ATP6V1G1	Bintermediate
5.91332e-18	-0.291486	0	0.139	1.68163e-13	MFSD14A	Bintermediate
5.94666e-18	-0.305469	0.117	0.336	1.69111e-13	SHKBP1	Bintermediate
6.10354e-18	-0.327529	0.063	0.252	1.73573e-13	RELB	Bintermediate
6.68434e-18	-0.309588	0.063	0.251	1.90089e-13	UBL7	Bintermediate
6.68504e-18	-0.310669	0.025	0.188	1.90109e-13	AGGF1	Bintermediate
7.288e-18	0.348667	0.973	0.987	2.07256e-13	EIF1	Bintermediate
8.15536e-18	-0.265199	0.205	0.476	2.31922e-13	SRPK2	Bintermediate
8.28408e-18	-0.305907	0.82	0.971	2.35583e-13	NPM1	Bintermediate
8.57353e-18	-0.282093	0.01	0.16	2.43814e-13	AC009950.1	Bintermediate
9.3455e-18	-0.287521	0	0.138	2.65767e-13	DENND11	Bintermediate
9.3455e-18	-0.279999	0	0.138	2.65767e-13	PCBP1-AS1	Bintermediate
1.03808e-17	-0.308272	0.199	0.461	2.9521e-13	FDFT1	Bintermediate
1.08833e-17	-0.301247	0	0.137	3.09498e-13	PAX8-AS1	Bintermediate
1.08833e-17	-0.314526	0	0.137	3.09498e-13	AL499604.1	Bintermediate
1.10179e-17	-0.276796	0.086	0.293	3.13328e-13	NUTM2A-AS1	Bintermediate
1.11125e-17	0.255996	0.994	0.994	3.16017e-13	NACA	Bintermediate
1.16133e-17	-0.292645	0.136	0.367	3.30258e-13	RBM38	Bintermediate
1.17637e-17	-0.296923	0.042	0.216	3.34536e-13	GNPTG	Bintermediate
1.23056e-17	-0.292346	0.186	0.436	3.49946e-13	UQCRFS1	Bintermediate
1.25334e-17	-0.345951	0.027	0.187	3.56425e-13	SERTAD1	Bintermediate
1.47433e-17	0.469725	0.14	0.041	4.1927e-13	SPN	Bintermediate
1.52209e-17	0.829994	0.441	0.334	4.32852e-13	PPP2R5C	Bintermediate
1.66123e-17	-0.405159	0.64	0.911	4.7242e-13	CLIC1	Bintermediate
1.8086e-17	0.601585	0.738	0.813	5.14329e-13	ATP6V0E1	Bintermediate
1.91668e-17	0.540431	0.13	0.035	5.45065e-13	CTSW	Bintermediate
1.99601e-17	-0.278618	0.218	0.487	5.67626e-13	LAT2	Bintermediate
2.06491e-17	0.386411	0.923	0.968	5.87219e-13	SERF2	Bintermediate
2.16343e-17	-0.259979	0.285	0.584	6.15237e-13	DRAP1	Bintermediate
2.32696e-17	-0.250333	0	0.135	6.6174e-13	ILRUN	Bintermediate
2.41643e-17	-0.321081	0.188	0.439	6.87185e-13	CYBC1	Bintermediate
2.66161e-17	-0.275695	0.004	0.143	7.56909e-13	BCKDHA	Bintermediate
3.10228e-17	-0.284648	0.305	0.606	8.82228e-13	RSL1D1	Bintermediate
3.42864e-17	0.486807	0.151	0.047	9.75037e-13	GIMAP4	Bintermediate
3.44889e-17	-0.466111	0.215	0.462	9.80794e-13	HIST1H1D	Bintermediate
3.47712e-17	-0.279506	0.889	0.99	9.88823e-13	HLA-DRB1	Bintermediate
3.50453e-17	-0.268387	0.169	0.411	9.96619e-13	RBCK1	Bintermediate
3.55237e-17	-0.266448	0.343	0.666	1.01022e-12	IRF8	Bintermediate
3.67913e-17	0.337644	0.977	0.985	1.04627e-12	RPL27	Bintermediate
4.0421e-17	-0.309662	0.23	0.5	1.14949e-12	RSBN1L	Bintermediate
5.05739e-17	-0.328337	0.04	0.206	1.43822e-12	TRPT1	Bintermediate
5.4058e-17	-0.294471	0.113	0.326	1.5373e-12	LUC7L2	Bintermediate
6.12623e-17	-0.319927	0.063	0.245	1.74218e-12	GRINA	Bintermediate
6.38814e-17	0.856848	0.492	0.4	1.81666e-12	S100A11	Bintermediate
6.47334e-17	-0.3155	0.199	0.449	1.84089e-12	ELOVL5	Bintermediate
6.49585e-17	-0.315669	0.029	0.186	1.84729e-12	LINC00342	Bintermediate
6.71017e-17	-0.269902	0	0.131	1.90824e-12	EIF4EBP3	Bintermediate
6.85135e-17	-0.282353	0.002	0.136	1.94839e-12	ABHD16A	Bintermediate
7.27623e-17	-0.306835	0.004	0.14	2.06921e-12	CYP51A1	Bintermediate
7.93683e-17	-0.361221	0.366	0.653	2.25708e-12	ATP5F1B	Bintermediate
8.21436e-17	0.505965	0.849	0.9	2.336e-12	VIM	Bintermediate
8.77118e-17	-0.3636	0.046	0.215	2.49435e-12	TSPAN13	Bintermediate
8.99004e-17	-0.26833	0.372	0.687	2.55659e-12	SP140	Bintermediate
9.07193e-17	-0.389061	0	0.13	2.57988e-12	IGHV5-78	Bintermediate
9.13185e-17	0.322983	0.994	0.982	2.59692e-12	RPL37A	Bintermediate
9.30412e-17	-0.264442	0.138	0.366	2.64591e-12	C1orf43	Bintermediate
9.53415e-17	-0.297769	0.86	0.971	2.71132e-12	RPL31	Bintermediate
1.04568e-16	-0.254036	0.05	0.223	2.97369e-12	PFDN6	Bintermediate
1.04748e-16	-0.276218	0.305	0.612	2.97881e-12	PPP1CC	Bintermediate
1.07237e-16	-0.250586	0.05	0.224	3.0496e-12	PML	Bintermediate
1.45095e-16	-0.266481	0.107	0.311	4.12622e-12	PRKCSH	Bintermediate
1.5117e-16	-0.292849	0.142	0.368	4.29898e-12	CCM2	Bintermediate
1.71759e-16	0.516042	0.793	0.883	4.88447e-12	SF1	Bintermediate
1.78096e-16	-0.28755	0.084	0.275	5.0647e-12	SIGLEC10	Bintermediate
1.82097e-16	-0.259634	0.251	0.534	5.17848e-12	PRDX5	Bintermediate
1.82829e-16	-0.316181	0.094	0.289	5.19929e-12	SDR39U1	Bintermediate
1.88417e-16	0.546141	0.172	0.063	5.3582e-12	SORL1	Bintermediate
2.19757e-16	-0.302734	0.4	0.728	6.24944e-12	ARL6IP4	Bintermediate
2.3549e-16	-0.264459	0.123	0.34	6.69685e-12	STARD7	Bintermediate
2.59735e-16	-0.303275	0	0.127	7.38635e-12	LCN10	Bintermediate
2.70591e-16	-0.400958	0.682	0.943	7.69508e-12	LAPTM5	Bintermediate
2.78671e-16	-0.262887	0.086	0.273	7.92484e-12	DCTN2	Bintermediate
2.92362e-16	0.463449	0.86	0.937	8.3142e-12	HMGB1	Bintermediate
3.44343e-16	-0.263448	0.069	0.25	9.79242e-12	ATR	Bintermediate
3.55201e-16	0.433996	0.1	0.023	1.01012e-11	RAB30-AS1	Bintermediate
3.77511e-16	-0.314662	0.082	0.269	1.07357e-11	AP1G2	Bintermediate
3.82214e-16	-0.269732	0.146	0.368	1.08694e-11	ATP6V0D1	Bintermediate
3.91607e-16	-0.284915	0.134	0.349	1.11365e-11	CYB5R3	Bintermediate
3.97953e-16	-0.270501	0.015	0.154	1.1317e-11	HAUS4	Bintermediate
4.61926e-16	-0.33491	0.314	0.602	1.31363e-11	PKM	Bintermediate
4.65277e-16	-0.296245	0.207	0.449	1.32316e-11	JPX	Bintermediate
4.72607e-16	-0.260955	0	0.125	1.344e-11	AC073111.4	Bintermediate
5.36543e-16	-0.295008	0.023	0.168	1.52582e-11	MAPK8IP3	Bintermediate
5.48745e-16	-0.267136	0	0.124	1.56052e-11	AC108863.2	Bintermediate
5.75439e-16	-0.305708	0.494	0.818	1.63643e-11	EDF1	Bintermediate
5.81998e-16	-0.264288	0.103	0.301	1.65509e-11	EPSTI1	Bintermediate
5.88291e-16	-0.346145	0.159	0.377	1.67298e-11	XAF1	Bintermediate
6.12348e-16	-0.287004	0.042	0.203	1.7414e-11	CLEC17A	Bintermediate
7.06293e-16	-0.432098	0.079	0.259	2.00856e-11	GADD45B	Bintermediate
7.08533e-16	-0.269662	0.054	0.222	2.01493e-11	RAPGEF6	Bintermediate
7.33783e-16	-0.318473	0.117	0.319	2.08673e-11	OS9	Bintermediate
8.7134e-16	-0.28163	0.169	0.402	2.47792e-11	ARF5	Bintermediate
8.92277e-16	-0.254881	0.13	0.34	2.53746e-11	ECHS1	Bintermediate
9.32041e-16	-0.330772	0.318	0.609	2.65054e-11	ANXA6	Bintermediate
9.77458e-16	-0.256511	0.276	0.558	2.7797e-11	SRP9	Bintermediate
1.09028e-15	-0.270796	0.159	0.385	3.10052e-11	ROMO1	Bintermediate
1.1561e-15	-0.268385	0	0.122	3.28772e-11	RAD51-AS1	Bintermediate
1.24222e-15	0.922052	0.303	0.175	3.53263e-11	HCST	Bintermediate
1.30336e-15	-0.379468	0.448	0.751	3.7065e-11	GDI2	Bintermediate
1.31082e-15	-0.279116	0.123	0.329	3.7277e-11	RAB11B	Bintermediate
1.48223e-15	-0.267155	0.088	0.272	4.21518e-11	CTBP1	Bintermediate
1.50866e-15	-0.303449	0.236	0.483	4.29032e-11	ALKBH7	Bintermediate
1.51219e-15	-0.271295	0.05	0.213	4.30037e-11	VAV1	Bintermediate
1.76018e-15	-0.2536	0.029	0.177	5.0056e-11	LINC02245	Bintermediate
2.35082e-15	-0.258306	0.328	0.609	6.68525e-11	RNASEH2B	Bintermediate
2.4061e-15	-0.286007	0.149	0.364	6.84248e-11	PGAM1	Bintermediate
2.77515e-15	0.671067	0.632	0.654	7.89198e-11	PTP4A2	Bintermediate
2.77884e-15	-0.272531	0.029	0.174	7.90248e-11	AHCY	Bintermediate
2.91866e-15	-0.255341	0.013	0.144	8.30009e-11	ZNF585A	Bintermediate
3.05578e-15	-0.259223	0.002	0.123	8.69002e-11	LY86-AS1	Bintermediate
3.29526e-15	0.463253	0.923	0.968	9.37105e-11	HLA-DQB1	Bintermediate
3.30904e-15	-0.289031	0.23	0.485	9.41025e-11	TUBA4A	Bintermediate
4.83708e-15	0.605797	0.178	0.072	1.37557e-10	SULF2	Bintermediate
5.10178e-15	-0.340536	0.517	0.813	1.45084e-10	CNBP	Bintermediate
6.31372e-15	0.433454	0.874	0.945	1.79549e-10	HINT1	Bintermediate
6.43802e-15	-0.416062	0.49	0.776	1.83084e-10	SARAF	Bintermediate
7.2101e-15	0.384495	0.136	0.043	2.05041e-10	HEXDC	Bintermediate
8.15781e-15	-0.257049	0.082	0.255	2.31992e-10	TMEM161B-AS1	Bintermediate
1.10232e-14	-0.319494	0.182	0.406	3.13477e-10	ISG15	Bintermediate
1.1708e-14	0.341176	0.153	0.052	3.32952e-10	FAM173A	Bintermediate
1.23181e-14	-0.252053	0	0.113	3.50302e-10	AL021155.5	Bintermediate
1.30914e-14	-0.26737	0.121	0.317	3.72292e-10	MRPS36	Bintermediate
1.36056e-14	-0.251167	0.048	0.201	3.86917e-10	NOA1	Bintermediate
1.64895e-14	-0.267537	0.146	0.35	4.68928e-10	EIF2AK2	Bintermediate
1.65525e-14	0.8323	0.448	0.36	4.70721e-10	CD63	Bintermediate
2.09269e-14	-0.356572	0.969	0.987	5.9512e-10	MT-ND2	Bintermediate
2.20625e-14	-0.335227	0.222	0.453	6.27414e-10	STAT1	Bintermediate
2.21583e-14	-1.70895	0	0.111	6.30137e-10	IGLC1	Bintermediate
3.0075e-14	-0.310189	0.153	0.363	8.55272e-10	CCR7	Bintermediate
3.63878e-14	0.4412	0.797	0.894	1.0348e-09	SUMO2	Bintermediate
3.77033e-14	-0.25956	0.056	0.212	1.07221e-09	PAF1	Bintermediate
3.82703e-14	0.368254	0.933	0.977	1.08833e-09	OAZ1	Bintermediate
3.97861e-14	-0.270865	0.328	0.613	1.13144e-09	PLP2	Bintermediate
4.0453e-14	-0.372169	0.211	0.427	1.1504e-09	MX1	Bintermediate
4.72166e-14	0.33964	0.128	0.04	1.34275e-09	ATP5S	Bintermediate
4.7752e-14	-0.406846	0.111	0.292	1.35797e-09	CD83	Bintermediate
5.2337e-14	-0.254685	0.902	0.992	1.48836e-09	EEF1D	Bintermediate
7.97584e-14	-0.405019	0.582	0.852	2.26817e-09	PTPN6	Bintermediate
8.02921e-14	0.375189	0.134	0.044	2.28335e-09	SMIM37	Bintermediate
8.28904e-14	0.399991	0.169	0.065	2.35724e-09	NUPL2	Bintermediate
9.53558e-14	-0.454765	0.155	0.339	2.71173e-09	SLC2A3	Bintermediate
9.5831e-14	-0.279873	0.029	0.161	2.72524e-09	CR2	Bintermediate
1.18972e-13	0.460525	0.113	0.034	3.38334e-09	FCER1G	Bintermediate
1.45803e-13	0.341858	0.1	0.027	4.14634e-09	KLRG1	Bintermediate
1.52462e-13	-0.447038	0.163	0.356	4.33572e-09	PLPP5	Bintermediate
1.74726e-13	-0.259406	0.073	0.231	4.96887e-09	NFKBID	Bintermediate
2.02775e-13	-0.252399	0.015	0.133	5.76652e-09	NRROS	Bintermediate
2.0632e-13	0.427113	0.249	0.12	5.86734e-09	2009-09-01	Bintermediate
2.1772e-13	0.82673	0.573	0.551	6.19151e-09	DAPP1	Bintermediate
2.48831e-13	-0.304619	0.366	0.654	7.07627e-09	GABARAPL2	Bintermediate
2.72621e-13	-0.264024	0.138	0.333	7.75281e-09	RIN3	Bintermediate
2.76301e-13	-0.272683	0.738	0.94	7.85744e-09	SLC25A6	Bintermediate
2.8863e-13	0.704544	0.146	0.055	8.20807e-09	TYROBP	Bintermediate
3.09288e-13	0.550583	0.732	0.825	8.79553e-09	SUB1	Bintermediate
3.28523e-13	0.373328	0.115	0.035	9.34254e-09	PTP4A1	Bintermediate
5.01575e-13	-0.268195	0.004	0.109	1.42638e-08	HIST1H2BK	Bintermediate
5.93339e-13	-0.258734	0.414	0.711	1.68734e-08	HIGD2A	Bintermediate
7.60382e-13	-0.324572	0.621	0.885	2.16238e-08	HLA-DMA	Bintermediate
7.65326e-13	0.414251	0.272	0.137	2.17643e-08	FAM96A	Bintermediate
8.16152e-13	0.45355	0.745	0.832	2.32097e-08	CDC42	Bintermediate
9.07943e-13	-0.281973	0.006	0.111	2.58201e-08	TNFSF9	Bintermediate
9.50986e-13	0.421834	0.778	0.883	2.70441e-08	TPM3	Bintermediate
1.15596e-12	-0.274857	0.117	0.292	3.28731e-08	TCIRG1	Bintermediate
1.24706e-12	0.658882	0.467	0.39	3.54639e-08	SNRPD3	Bintermediate
2.32129e-12	-0.267951	0.077	0.228	6.60129e-08	TRABD	Bintermediate
3.02144e-12	0.473201	0.826	0.834	8.59238e-08	RPS10	Bintermediate
3.93413e-12	-0.258924	0.103	0.265	1.11879e-07	ACADVL	Bintermediate
5.34103e-12	0.569389	0.192	0.093	1.51888e-07	TRAC	Bintermediate
5.69183e-12	-0.254873	0.172	0.365	1.61864e-07	OAS1	Bintermediate
5.87956e-12	0.607474	0.575	0.579	1.67203e-07	RBX1	Bintermediate
6.25614e-12	-0.334922	0.274	0.493	1.77912e-07	PPP1R15A	Bintermediate
8.57712e-12	0.342553	0.142	0.054	2.43916e-07	DOPEY2	Bintermediate
9.39323e-12	0.402384	0.144	0.056	2.67125e-07	NCBP2-AS2	Bintermediate
9.6051e-12	-0.344576	0.764	0.957	2.7315e-07	LIMD2	Bintermediate
9.72812e-12	0.316304	0.916	0.947	2.76648e-07	ATP5F1E	Bintermediate
9.78579e-12	-0.599714	0.213	0.389	2.78288e-07	CD69	Bintermediate
1.25852e-11	0.345223	0.113	0.038	3.57897e-07	PQLC3	Bintermediate
1.54926e-11	0.630638	0.703	0.761	4.40578e-07	ZFP36L2	Bintermediate
2.30315e-11	0.530935	0.665	0.721	6.5497e-07	ACTR2	Bintermediate
2.42284e-11	-0.382251	0.142	0.309	6.89007e-07	FOSB	Bintermediate
2.50996e-11	0.585083	0.672	0.74	7.13783e-07	MBNL1	Bintermediate
2.84642e-11	0.63304	0.667	0.73	8.09464e-07	MEF2C	Bintermediate
3.9554e-11	0.747161	0.287	0.181	1.12484e-06	MPP6	Bintermediate
4.8581e-11	0.35158	0.891	0.961	1.38155e-06	PTPRC	Bintermediate
6.01609e-11	0.490844	0.188	0.091	1.71086e-06	FYB1	Bintermediate
1.05237e-10	0.695312	0.573	0.576	2.99274e-06	ZEB2	Bintermediate
1.52197e-10	0.772552	0.473	0.393	4.32817e-06	FCRL5	Bintermediate
1.57679e-10	0.500369	0.655	0.723	4.48408e-06	ARPC5	Bintermediate
1.82239e-10	0.547185	0.661	0.706	5.18252e-06	CD81	Bintermediate
2.84363e-10	0.625381	0.23	0.133	8.08671e-06	CEMIP2	Bintermediate
2.84917e-10	0.354212	0.151	0.068	8.10247e-06	LCK	Bintermediate
3.0058e-10	0.284562	0.906	0.961	8.5479e-06	PFN1	Bintermediate
1.55304e-09	0.282225	0.854	0.941	4.41652e-05	ARPC2	Bintermediate
1.56894e-09	0.451646	0.77	0.845	4.46176e-05	EMP3	Bintermediate
1.73999e-09	-0.311916	0.686	0.905	4.94817e-05	RAC2	Bintermediate
2.36621e-09	0.376639	0.132	0.058	6.72902e-05	DOK2	Bintermediate
3.53648e-09	0.677137	0.538	0.522	0.00010057	CLEC2D	Bintermediate
4.18278e-09	0.321957	0.266	0.147	0.00011895	FAM129C	Bintermediate
8.01642e-09	0.335741	0.138	0.063	0.000227971	GIMAP7	Bintermediate
8.9836e-09	0.306772	0.908	0.97	0.000255476	BTF3	Bintermediate
9.20797e-09	0.296755	0.132	0.057	0.000261856	CD3E	Bintermediate
2.12546e-08	0.344869	0.82	0.923	0.000604438	COMMD6	Bintermediate
2.1357e-08	0.491478	0.661	0.751	0.000607351	HNRNPA3	Bintermediate
2.1744e-08	0.40483	0.927	0.97	0.000618356	HLA-DQA1	Bintermediate
2.79213e-08	-0.259747	0.253	0.417	0.000794027	IGHA1	Bintermediate
3.25042e-08	0.436976	0.695	0.781	0.000924355	NAP1L1	Bintermediate
3.84391e-08	0.382055	0.753	0.845	0.00109313	SET	Bintermediate
6.25479e-08	0.491736	0.626	0.651	0.00177874	KLF6	Bintermediate
6.49661e-08	0.27786	0.132	0.062	0.00184751	C19orf24	Bintermediate
6.75055e-08	0.317979	0.1	0.042	0.00191972	SSBP3	Bintermediate
7.90102e-08	0.57312	0.527	0.553	0.00224689	TLN1	Bintermediate
8.15845e-08	0.479185	0.159	0.087	0.0023201	SLFN5	Bintermediate
8.61486e-08	0.553477	0.613	0.674	0.00244989	TNFRSF13C	Bintermediate
9.51577e-08	-0.254094	0.379	0.585	0.0027061	IRF1	Bintermediate
9.96696e-08	0.428509	0.68	0.786	0.0028344	ARL6IP5	Bintermediate
1.19497e-07	0.394959	0.695	0.798	0.00339825	TRIR	Bintermediate
1.33394e-07	0.263204	0.195	0.105	0.00379346	2001-09-01	Bintermediate
1.73889e-07	-1.66761	0.027	0.102	0.00494506	IGHV3-23	Bintermediate
2.10769e-07	0.531455	0.51	0.521	0.00599384	VASP	Bintermediate
2.64798e-07	-0.265722	0.718	0.887	0.00753031	IGHM	Bintermediate
3.26286e-07	0.499754	0.59	0.662	0.00927891	CAST	Bintermediate
4.27618e-07	0.390527	0.707	0.823	0.0121606	SRSF7	Bintermediate
4.88831e-07	0.379356	0.128	0.064	0.0139014	TBX21	Bintermediate
5.64192e-07	-0.312891	0.657	0.873	0.0160445	GAPDH	Bintermediate
6.90038e-07	0.348867	0.117	0.058	0.0196233	MT1X	Bintermediate
7.11188e-07	0.426324	0.603	0.644	0.0202248	TRAF3IP3	Bintermediate
9.63723e-07	0.374142	0.724	0.825	0.0274063	DDX17	Bintermediate
1.00187e-06	0.415908	0.107	0.051	0.0284913	METRNL	Bintermediate
1.52269e-06	0.51575	0.538	0.579	0.0433022	TMEM258	Bintermediate
9.25481e-221	-2.32729	0.014	0.799	2.63188e-216	NME2	Bmemory
4.09608e-217	-2.06645	0.039	0.808	1.16484e-212	GABARAP	Bmemory
7.41455e-217	-3.6515	0.325	0.922	2.10855e-212	RPL17	Bmemory
4.92413e-212	2.51795	0.64	0.01	1.40032e-207	HBB	Bmemory
2.38887e-200	-1.95434	0.571	0.972	6.79346e-196	RPL36A	Bmemory
4.58719e-196	-1.87491	0.169	0.861	1.30451e-191	MIF	Bmemory
1.37808e-186	-1.85761	0.043	0.749	3.91899e-182	POLD4	Bmemory
1.22106e-167	-3.31439	0.01	0.662	3.47245e-163	EEF1G	Bmemory
3.67948e-158	-2.27575	0.63	0.968	1.04637e-153	MTRNR2L12	Bmemory
1.58126e-137	-0.707777	0.996	0.998	4.4968e-133	RPL26	Bmemory
1.41153e-135	-0.55926	1	1	4.0141e-131	RPL13	Bmemory
6.96037e-134	-2.42109	0.585	0.942	1.97939e-129	MT-ND4L	Bmemory
1.16559e-129	-0.593115	1	1	3.3147e-125	RPL32	Bmemory
6.43499e-128	-2.09273	0	0.537	1.82998e-123	GAS5	Bmemory
4.00229e-127	-2.11637	0	0.535	1.13817e-122	SNHG29	Bmemory
4.24018e-120	1.18853	0.966	0.836	1.20582e-115	KLF2	Bmemory
9.24748e-120	-0.804672	0.982	0.998	2.6298e-115	RPS21	Bmemory
2.47886e-118	-0.581616	0.999	0.999	7.04939e-114	RPL19	Bmemory
9.8574e-115	0.813671	1	0.986	2.80325e-110	RPS2	Bmemory
1.34668e-114	0.710944	1	0.987	3.82968e-110	RPS16	Bmemory
1.45472e-112	-1.45561	0.062	0.567	4.13694e-108	RNASEK	Bmemory
4.17656e-111	-1.17399	0.003	0.489	1.18773e-106	ATP6V0C	Bmemory
2.12034e-110	-1.15906	0.059	0.579	6.02982e-106	PSMB10	Bmemory
5.26007e-110	-1.48968	0	0.479	1.49586e-105	SEPTIN7	Bmemory
1.8801e-109	0.668196	1	0.999	5.34664e-105	TPT1	Bmemory
1.96693e-109	-0.79634	0.94	0.998	5.59355e-105	EEF1B2	Bmemory
6.64593e-109	-1.07162	0.773	0.975	1.88997e-104	PABPC1	Bmemory
8.9724e-109	-1.52008	0	0.475	2.55157e-104	SNHG6	Bmemory
1.00185e-102	0.689829	1	0.998	2.84907e-98	TMSB4X	Bmemory
2.25061e-99	-1.62186	0	0.443	6.40029e-95	TLE5	Bmemory
5.31279e-95	-0.949834	0.948	0.997	1.51085e-90	RPLP0	Bmemory
6.5209e-95	-0.619267	0.993	0.999	1.85441e-90	RPS5	Bmemory
1.83187e-94	-1.24156	0	0.425	5.20948e-90	SNHG5	Bmemory
9.03609e-94	-1.07388	0	0.423	2.56968e-89	TOMM6	Bmemory
1.63425e-92	-0.952718	0.862	0.987	4.64749e-88	EEF2	Bmemory
8.16247e-90	-0.508149	0.999	1	2.32124e-85	RPL18A	Bmemory
1.17723e-89	-1.20464	0	0.408	3.34781e-85	SEPTIN6	Bmemory
1.09748e-88	-1.44085	0.001	0.407	3.12101e-84	PTPRCAP	Bmemory
5.09218e-88	0.462004	1	0.998	1.44811e-83	RPL39	Bmemory
1.59041e-85	0.846408	0.971	0.968	4.52281e-81	DDX5	Bmemory
1.99588e-84	0.766179	0.999	0.998	5.6759e-80	MT-CO3	Bmemory
9.25382e-84	-1.59136	0.528	0.945	2.6316e-79	HLA-DRB5	Bmemory
1.75551e-83	0.841912	0.999	0.938	4.99232e-79	RPL27A	Bmemory
3.8773e-83	-0.462377	1	1	1.10263e-78	RPL30	Bmemory
4.39591e-82	-1.01528	0	0.38	1.25011e-77	LINC01578	Bmemory
1.20354e-81	-1.07798	0	0.378	3.42262e-77	RESF1	Bmemory
7.77821e-81	2.61681	0.335	0.027	2.21197e-76	GNLY	Bmemory
9.63974e-80	-1.07527	0.072	0.487	2.74135e-75	IFI30	Bmemory
5.47647e-79	1.08163	0.44	0.085	1.5574e-74	C6orf48	Bmemory
4.25326e-78	1.03273	0.727	0.308	1.20954e-73	2007-09-01	Bmemory
6.20461e-77	0.422003	1	0.998	1.76447e-72	RPS28	Bmemory
2.54756e-76	0.944377	0.298	0.016	7.24476e-72	POLR2J3.1	Bmemory
1.17846e-74	-0.841393	0.008	0.366	3.3513e-70	TRAPPC5	Bmemory
7.73956e-74	-0.512243	0.996	0.997	2.20098e-69	FAU	Bmemory
3.38742e-72	-1.09621	0.031	0.392	9.63315e-68	ALDOA	Bmemory
7.15852e-72	-1.46852	1	1	2.03574e-67	CD74	Bmemory
1.40063e-71	0.724681	0.999	0.981	3.98313e-67	RPS29	Bmemory
3.36359e-71	-0.915758	0	0.337	9.56538e-67	SNHG32	Bmemory
1.41194e-70	-0.855195	0	0.335	4.01526e-66	PCED1B-AS1	Bmemory
4.12001e-69	-0.450165	0.992	0.999	1.17165e-64	RPS24	Bmemory
6.09949e-68	-0.891848	0.521	0.87	1.73457e-63	PPDPF	Bmemory
2.76073e-67	-0.821252	0	0.322	7.85095e-63	PALM2-AKAP2	Bmemory
4.14603e-67	-0.895011	0.11	0.499	1.17905e-62	CALHM6	Bmemory
6.6977e-67	0.527762	1	0.991	1.90469e-62	UBA52	Bmemory
1.40775e-66	0.879722	0.898	0.728	4.00336e-62	CD48	Bmemory
2.29399e-66	-0.931963	0.255	0.663	6.52365e-62	CD82	Bmemory
2.98456e-66	-0.994313	0.409	0.767	8.48749e-62	FCMR	Bmemory
3.72281e-66	1.76411	0.302	0.032	1.05869e-61	NKG7	Bmemory
1.14952e-65	-0.702906	0.013	0.342	3.26899e-61	MRPS24	Bmemory
3.48367e-63	-0.772437	0.004	0.313	9.90686e-59	POLR2J3	Bmemory
4.63764e-63	-1.1757	0.012	0.324	1.31885e-58	NAPSA	Bmemory
1.11261e-62	0.813678	0.986	0.917	3.16404e-58	TXNIP	Bmemory
1.90441e-62	-0.711829	0	0.302	5.41575e-58	MICOS10	Bmemory
3.012e-62	-0.708749	0	0.301	8.56554e-58	RBIS	Bmemory
8.97408e-62	0.366918	1	1	2.55205e-57	RPL37	Bmemory
1.68542e-61	0.465526	1	0.999	4.793e-57	RPLP2	Bmemory
1.87606e-61	-0.836758	0	0.298	5.33514e-57	NIBAN3	Bmemory
8.9535e-61	-0.810622	0.184	0.573	2.5462e-56	EIF4A1	Bmemory
3.20488e-59	0.912612	0.703	0.331	9.11405e-55	AES	Bmemory
1.55677e-58	0.758909	0.202	0.001	4.42713e-54	HBA2	Bmemory
7.70309e-58	-0.674423	0.012	0.307	2.1906e-53	C17orf49	Bmemory
5.66575e-57	0.721154	0.197	0.001	1.61123e-52	HBA1	Bmemory
5.76123e-57	-0.714311	0.092	0.435	1.63838e-52	ARL5A	Bmemory
1.48687e-56	-0.672462	0.016	0.308	4.22835e-52	IGFLR1	Bmemory
7.47609e-56	-1.07485	0.407	0.76	2.12605e-51	CRIP1	Bmemory
2.2033e-55	-0.930656	0.539	0.848	6.26576e-51	LSP1	Bmemory
3.91005e-55	-0.329165	1	0.999	1.11194e-50	RPS27A	Bmemory
9.41564e-55	-0.661877	0.054	0.37	2.67762e-50	PSMA6	Bmemory
1.55979e-54	0.50915	0.999	0.993	4.43574e-50	RPL37A	Bmemory
9.84743e-54	-1.61767	0.184	0.531	2.80041e-49	HLA-DQA2	Bmemory
1.86017e-53	-0.830704	0.454	0.799	5.28994e-49	NCF1	Bmemory
4.61089e-53	-0.646046	0.085	0.421	1.31125e-48	TOMM5	Bmemory
8.40137e-53	0.590622	0.965	0.976	2.38918e-48	TOMM7	Bmemory
2.97135e-52	-0.403433	0.999	1	8.44994e-48	HLA-DRA	Bmemory
3.90673e-52	-1.42757	0.186	0.522	1.111e-47	MT-ATP8	Bmemory
8.84354e-52	-0.65038	0.037	0.332	2.51493e-47	HMGN4	Bmemory
9.72885e-52	0.611909	0.986	0.907	2.76669e-47	RPL23	Bmemory
1.3414e-51	-0.648493	0	0.255	3.81468e-47	SEPTIN1	Bmemory
1.58188e-51	-0.850133	0.453	0.794	4.49856e-47	SELL	Bmemory
1.59958e-51	-0.613727	0.055	0.362	4.54889e-47	COX16	Bmemory
2.49918e-51	0.973455	0.478	0.178	7.10718e-47	KIAA1551	Bmemory
3.19044e-51	-0.617129	0	0.254	9.07298e-47	DANCR	Bmemory
4.88435e-51	0.462044	0.993	0.993	1.38901e-46	RPL27	Bmemory
2.20266e-50	1.36567	0.764	0.586	6.26392e-46	S100A4	Bmemory
2.36635e-49	-0.618683	0	0.245	6.72942e-45	SEPTIN9	Bmemory
3.63142e-49	-0.550592	0	0.245	1.0327e-44	MICOS13	Bmemory
8.54114e-49	-0.598427	0	0.243	2.42893e-44	LINC-PINT	Bmemory
1.36497e-48	-0.54274	0.013	0.27	3.88171e-44	EGLN2	Bmemory
2.99592e-48	0.715248	0.883	0.654	8.51979e-44	JUND	Bmemory
6.98334e-48	-0.705648	0.718	0.944	1.98592e-43	LAPTM5	Bmemory
2.96434e-47	-1.00493	0.043	0.314	8.42999e-43	IFITM1	Bmemory
7.6725e-47	0.519139	1	0.977	2.18191e-42	RPS11	Bmemory
1.56474e-46	-0.771997	0.362	0.695	4.44981e-42	TBC1D10C	Bmemory
5.68737e-46	-1.07824	0.248	0.561	1.61737e-41	ZFP36	Bmemory
2.12508e-45	0.677769	0.886	0.915	6.0433e-41	CALM1	Bmemory
2.61672e-45	-0.300042	1	1	7.44143e-41	RPS23	Bmemory
3.87711e-45	-0.893182	0.562	0.854	1.10257e-40	FXYD5	Bmemory
4.0315e-45	-0.509572	0	0.226	1.14648e-40	CIAO2B	Bmemory
4.4573e-45	-0.484465	0.895	0.985	1.26757e-40	HLA-E	Bmemory
7.63466e-45	1.12878	0.756	0.633	2.17115e-40	S100A10	Bmemory
9.23793e-45	-0.835296	0.416	0.717	2.62708e-40	SYNGR2	Bmemory
3.80852e-44	-0.603672	0.066	0.345	1.08307e-39	UBE2V1	Bmemory
1.28265e-42	-0.581131	0.289	0.638	3.64759e-38	KRTCAP2	Bmemory
1.58763e-42	1.28191	0.307	0.084	4.51491e-38	CCL5	Bmemory
2.23532e-42	-0.540172	0.857	0.985	6.3568e-38	CD79A	Bmemory
4.20506e-42	0.475335	0.982	0.987	1.19584e-37	H3F3A	Bmemory
4.54596e-42	0.600253	0.988	0.815	1.29278e-37	RPS20	Bmemory
7.05693e-42	0.922748	0.822	0.74	2.00685e-37	S100A6	Bmemory
1.05927e-41	-0.778331	0.349	0.66	3.01236e-37	CNN2	Bmemory
2.1509e-41	-0.638741	0.933	0.994	6.11672e-37	HLA-DPA1	Bmemory
2.42795e-41	-0.489061	0	0.209	6.90459e-37	CIAO2A	Bmemory
3.31552e-41	-0.40715	1	1	9.42867e-37	RPL41	Bmemory
5.50966e-41	-0.448506	0	0.207	1.56684e-36	SEPTIN2	Bmemory
8.29475e-41	-0.485108	0	0.206	2.35886e-36	CCDC18-AS1	Bmemory
1.00043e-40	-0.637966	0.159	0.458	2.84503e-36	DDAH2	Bmemory
1.54096e-40	0.29585	1	0.999	4.38219e-36	RPS27	Bmemory
1.35996e-39	-0.453857	0.008	0.22	3.86746e-35	PAGR1	Bmemory
1.89503e-39	0.356519	1	0.996	5.3891e-35	RPL9	Bmemory
4.38413e-39	-0.659293	0.466	0.782	1.24676e-34	ARPC1B	Bmemory
7.2727e-39	-0.435105	0	0.197	2.06821e-34	SHFL	Bmemory
1.08962e-38	-0.451776	0	0.197	3.09867e-34	LIME1	Bmemory
1.08962e-38	-0.637715	0	0.197	3.09867e-34	IGHV5-78	Bmemory
1.4731e-38	-0.565626	0.727	0.952	4.1892e-34	HNRNPA1	Bmemory
1.63186e-38	-0.4419	0	0.196	4.64068e-34	OIP5-AS1	Bmemory
2.455e-38	0.860381	0.156	0.008	6.98153e-34	GZMA	Bmemory
2.51882e-38	-0.639705	0.358	0.672	7.16301e-34	SELENOH	Bmemory
3.09498e-38	1.05752	0.559	0.331	8.8015e-34	LGALS1	Bmemory
8.17672e-38	-0.432757	0	0.192	2.3253e-33	C5orf56	Bmemory
8.71172e-38	0.566411	0.97	0.962	2.47744e-33	BTG1	Bmemory
5.05025e-37	-0.659848	0.273	0.591	1.43619e-32	MT-ND6	Bmemory
5.95281e-37	-0.462988	0.016	0.222	1.69286e-32	NGRN	Bmemory
2.01423e-36	-0.430671	0	0.186	5.72806e-32	SNHG3	Bmemory
1.13922e-35	-0.66463	0.696	0.92	3.23972e-31	HSPA8	Bmemory
1.28887e-35	-0.443859	0.003	0.188	3.66528e-31	PLSCR3	Bmemory
1.47319e-35	-0.424744	0	0.182	4.18946e-31	SNHG16	Bmemory
2.47395e-35	-0.580552	0.109	0.364	7.03541e-31	IRF7	Bmemory
4.76754e-35	0.302613	1	1	1.35579e-30	EEF1A1	Bmemory
4.83851e-35	-0.38902	0	0.179	1.37597e-30	FAM174C	Bmemory
7.18661e-35	-0.431508	0	0.178	2.04373e-30	TASOR	Bmemory
8.05527e-35	0.714173	0.735	0.646	2.29076e-30	ACTR2	Bmemory
9.79757e-35	-0.41588	0.008	0.194	2.78623e-30	MRPL38	Bmemory
1.58359e-34	-0.396929	0	0.177	4.50341e-30	TMEM35B	Bmemory
1.85753e-34	0.717332	0.56	0.286	5.28244e-30	2006-09-01	Bmemory
1.98766e-34	-0.534798	0.247	0.545	5.65252e-30	TUFM	Bmemory
2.24645e-34	-0.547182	0.037	0.25	6.38846e-30	AC119396.1	Bmemory
2.34936e-34	-0.38326	0	0.176	6.68111e-30	RO60	Bmemory
2.44775e-34	0.293416	1	0.999	6.96091e-30	RPS14	Bmemory
2.68551e-34	-0.576393	0.205	0.497	7.63704e-30	EAF2	Bmemory
5.16487e-34	-0.398796	0	0.174	1.46878e-29	SNHG1	Bmemory
1.01341e-33	-0.52292	0.669	0.916	2.88192e-29	CD79B	Bmemory
1.1337e-33	-0.456016	0	0.172	3.22401e-29	SNHG14	Bmemory
1.67867e-33	-0.37623	0	0.172	4.77381e-29	ANTKMT	Bmemory
2.48466e-33	-0.404348	0	0.171	7.06588e-29	PLAAT4	Bmemory
2.87409e-33	-0.472849	0.037	0.244	8.17333e-29	MAN2B1	Bmemory
1.08567e-32	-0.631179	0.127	0.386	3.08742e-28	FCER2	Bmemory
1.44079e-32	-0.530056	0.298	0.6	4.09732e-28	HNRNPA0	Bmemory
1.60578e-32	-0.419687	0.025	0.221	4.56652e-28	NDUFA7	Bmemory
1.84009e-32	-0.515529	0.243	0.542	5.23286e-28	CDC37	Bmemory
2.31438e-32	-0.520837	0.028	0.222	6.58165e-28	RAB24	Bmemory
3.18601e-32	0.73209	0.135	0.008	9.06037e-28	GZMH	Bmemory
4.33111e-32	-0.475099	0.741	0.951	1.23168e-27	CCNI	Bmemory
4.40866e-32	-0.515113	0.114	0.361	1.25373e-27	CDK5RAP3	Bmemory
5.28135e-32	-0.522541	0.31	0.605	1.50191e-27	NDUFA13	Bmemory
7.16184e-32	-1.04654	0.469	0.634	2.03668e-27	RPS17	Bmemory
7.52485e-32	-0.405957	0.067	0.296	2.13992e-27	C18orf32	Bmemory
8.3272e-32	-0.364759	0	0.163	2.36809e-27	HCP5	Bmemory
1.48946e-31	-0.623781	0.356	0.647	4.23572e-27	LY6E	Bmemory
1.66989e-31	-0.446714	0.465	0.793	4.74884e-27	COX6C	Bmemory
1.73629e-31	-0.528578	0.252	0.532	4.93767e-27	COX5A	Bmemory
2.54608e-31	-0.447094	0.094	0.332	7.24055e-27	GPS2	Bmemory
3.13616e-31	-0.401553	0.009	0.182	8.91861e-27	TXNDC5	Bmemory
4.14958e-31	-0.558304	0.379	0.682	1.18006e-26	GDI2	Bmemory
4.30218e-31	0.753952	0.728	0.623	1.22346e-26	NEAT1	Bmemory
5.7819e-31	-0.339465	0	0.159	1.64426e-26	NCBP2AS2	Bmemory
5.7819e-31	-0.507709	0	0.159	1.64426e-26	AC253572.2	Bmemory
5.86938e-31	0.753363	0.133	0.009	1.66913e-26	FGFBP2	Bmemory
6.88223e-31	-0.414514	0.025	0.211	1.95717e-26	RPP21	Bmemory
1.14379e-30	-0.400551	0.004	0.167	3.25271e-26	WBP1	Bmemory
1.19704e-30	-0.544831	0.417	0.719	3.40415e-26	HVCN1	Bmemory
1.37476e-30	-0.557108	0.181	0.441	3.90955e-26	SHMT2	Bmemory
1.77055e-30	-0.607717	0.186	0.446	5.03508e-26	ACP5	Bmemory
2.81614e-30	-0.523798	0.194	0.459	8.00855e-26	HSH2D	Bmemory
3.06276e-30	-0.365584	0.009	0.176	8.70987e-26	ZGPAT	Bmemory
3.18688e-30	-0.378052	0.012	0.182	9.06284e-26	RWDD3	Bmemory
4.54274e-30	-0.486042	0.272	0.561	1.29186e-25	CYB561A3	Bmemory
8.29088e-30	0.737542	0.189	0.037	2.35776e-25	ANXA1	Bmemory
9.61613e-30	0.277589	0.999	0.996	2.73464e-25	RPL15	Bmemory
1.18491e-29	-0.376706	0.029	0.214	3.36965e-25	RAB4B	Bmemory
1.79824e-29	-0.450942	0.281	0.572	5.11383e-25	CNPY3	Bmemory
2.1688e-29	-0.476022	0.105	0.332	6.16764e-25	PFKL	Bmemory
3.96496e-29	0.467228	1	0.949	1.12756e-24	RPL13A	Bmemory
4.7916e-29	-0.388216	0.98	0.999	1.36263e-24	HLA-C	Bmemory
7.13209e-29	-0.413731	0.022	0.195	2.02822e-24	ADSL	Bmemory
1.01998e-28	-0.538555	0.621	0.868	2.90061e-24	PTPN6	Bmemory
1.15718e-28	0.683758	0.713	0.598	3.29079e-24	TNFRSF13C	Bmemory
1.34186e-28	-0.412122	0.043	0.234	3.81597e-24	ANKHD1	Bmemory
1.63009e-28	-0.62682	0.219	0.473	4.63565e-24	CD19	Bmemory
1.82959e-28	-0.348896	0	0.147	5.203e-24	GABPB1-IT1	Bmemory
2.14432e-28	-0.484409	0.444	0.758	6.09803e-24	COX6A1	Bmemory
2.33672e-28	-0.476173	0.352	0.644	6.64517e-24	TSTD1	Bmemory
3.64705e-28	-0.474029	0.108	0.333	1.03715e-23	MZB1	Bmemory
4.64452e-28	-0.386694	0.024	0.195	1.32081e-23	CHKB	Bmemory
5.37741e-28	-0.428828	0.945	0.994	1.52923e-23	LTB	Bmemory
1.03798e-27	-0.41344	0.039	0.221	2.95182e-23	RAD50	Bmemory
1.05397e-27	-0.558209	0.333	0.601	2.99728e-23	RASGRP2	Bmemory
1.19426e-27	-0.348449	0.02	0.186	3.39624e-23	ERCC5	Bmemory
1.78787e-27	-0.317439	0	0.142	5.08434e-23	DOP1B	Bmemory
2.16227e-27	-0.474942	0.075	0.275	6.14906e-23	WASHC1	Bmemory
2.29523e-27	-0.44975	0.077	0.279	6.52717e-23	SF3A2	Bmemory
4.56594e-27	0.544792	0.9	0.854	1.29846e-22	RPS10	Bmemory
5.56136e-27	-0.313099	0	0.139	1.58154e-22	CERT1	Bmemory
6.89496e-27	-0.52272	0.22	0.489	1.96079e-22	FCRLA	Bmemory
7.65188e-27	-0.341128	0.01	0.162	2.17604e-22	SGSM3	Bmemory
1.40397e-26	-0.359125	0.041	0.22	3.99262e-22	PSMD9	Bmemory
3.65962e-26	-0.30987	0	0.135	1.04072e-21	TUG1	Bmemory
4.4693e-26	0.577267	0.396	0.184	1.27098e-21	MINOS1	Bmemory
5.25643e-26	-0.361565	0.034	0.204	1.49482e-21	MTG1	Bmemory
6.50176e-26	-0.364011	0.028	0.192	1.84897e-21	AGGF1	Bmemory
6.81538e-26	0.779527	0.444	0.266	1.93816e-21	ATP2B1-AS1	Bmemory
1.12852e-25	-0.28047	0	0.133	3.20928e-21	NUP42	Bmemory
2.38658e-25	-0.286738	0	0.131	6.78696e-21	AC005670.3	Bmemory
2.38658e-25	-0.310257	0	0.131	6.78696e-21	GARS-DT	Bmemory
2.98893e-25	-0.417482	0.094	0.299	8.49993e-21	CLASRP	Bmemory
3.25943e-25	-0.427551	0.157	0.391	9.26916e-21	SPSB3	Bmemory
5.03992e-25	-0.293361	0	0.129	1.43325e-20	HEXD	Bmemory
6.03579e-25	-0.440366	0.403	0.672	1.71646e-20	EIF3D	Bmemory
7.17406e-25	-0.450855	0.118	0.328	2.04016e-20	PNPLA2	Bmemory
7.73276e-25	0.598841	0.134	0.019	2.19904e-20	CST7	Bmemory
9.34292e-25	-0.356745	0.014	0.159	2.65694e-20	CRTC2	Bmemory
9.36723e-25	-0.294996	0.005	0.14	2.66385e-20	ARHGEF18	Bmemory
9.78993e-25	-0.418527	0.542	0.828	2.78406e-20	SNX3	Bmemory
1.02256e-24	-0.411068	0.235	0.483	2.90796e-20	CCT7	Bmemory
1.0628e-24	-0.265664	0	0.128	3.0224e-20	COA8	Bmemory
1.28051e-24	-0.434737	0.232	0.483	3.64152e-20	ELOVL5	Bmemory
1.42151e-24	-0.458329	0.135	0.349	4.04249e-20	ATP2A3	Bmemory
1.96919e-24	-0.498937	0.209	0.444	5.59997e-20	SYTL1	Bmemory
2.22698e-24	0.517104	0.912	0.914	6.33309e-20	VIM	Bmemory
2.83015e-24	-0.433448	0.308	0.573	8.04838e-20	NT5C	Bmemory
3.28423e-24	-0.445544	0.301	0.561	9.33968e-20	BIN1	Bmemory
4.03629e-24	-0.392063	0.169	0.402	1.14784e-19	FCGR2B	Bmemory
6.82073e-24	-0.272807	0	0.124	1.93968e-19	TASOR2	Bmemory
7.86039e-24	-0.401484	0.594	0.857	2.23534e-19	ERP29	Bmemory
8.63732e-24	-0.331176	0.932	0.993	2.45628e-19	RPL4	Bmemory
8.88891e-24	-0.395869	0.249	0.511	2.52783e-19	AFF3	Bmemory
1.10246e-23	-0.412903	0.808	0.959	3.13518e-19	UBC	Bmemory
1.13571e-23	0.571033	0.822	0.777	3.22973e-19	TSC22D3	Bmemory
1.36184e-23	0.447538	0.891	0.852	3.87281e-19	ATP5MG	Bmemory
1.63274e-23	-0.507679	0.756	0.934	4.6432e-19	LIMD2	Bmemory
1.73636e-23	-0.262586	0.997	0.999	4.93786e-19	RPL36	Bmemory
1.98892e-23	-0.392589	0.215	0.459	5.6561e-19	LMBRD1	Bmemory
2.07216e-23	-0.266283	0	0.121	5.8928e-19	HEIH	Bmemory
2.14868e-23	0.998778	0.228	0.076	6.1104e-19	IL32	Bmemory
2.21358e-23	0.525351	0.832	0.82	6.29499e-19	SF1	Bmemory
2.30164e-23	-0.412522	0.156	0.374	6.54539e-19	IRF9	Bmemory
3.00174e-23	-0.298128	0.022	0.168	8.53636e-19	IL10RB	Bmemory
5.43976e-23	0.580665	0.417	0.219	1.54696e-18	C8orf59	Bmemory
8.48283e-23	0.737377	0.483	0.337	2.41235e-18	PPP2R5C	Bmemory
9.7072e-23	-0.488064	0.148	0.359	2.76053e-18	MX1	Bmemory
1.25057e-22	-0.292226	0.003	0.124	3.55638e-18	ABHD16A	Bmemory
1.31132e-22	-0.251146	0	0.117	3.72913e-18	DMAC2L	Bmemory
1.35265e-22	0.383468	1	1	3.84667e-18	MALAT1	Bmemory
1.38912e-22	-0.435532	0.178	0.402	3.95037e-18	ARHGAP4	Bmemory
1.75912e-22	-0.402185	0.133	0.333	5.00259e-18	CYB5R3	Bmemory
2.17171e-22	0.625425	0.686	0.603	6.17591e-18	PTP4A2	Bmemory
2.3028e-22	-0.451399	0.256	0.495	6.5487e-18	GYPC	Bmemory
2.3901e-22	-0.44109	0.201	0.43	6.79696e-18	AUP1	Bmemory
2.55647e-22	0.489876	0.115	0.015	7.27009e-18	PRF1	Bmemory
3.74366e-22	-0.374645	0.215	0.455	1.06462e-17	DPP7	Bmemory
5.56114e-22	-0.360064	0.105	0.3	1.58148e-17	NOTCH2	Bmemory
6.14779e-22	-0.477472	0.067	0.239	1.74831e-17	PLD4	Bmemory
9.75976e-22	-0.684926	0.301	0.54	2.77548e-17	JUN	Bmemory
1.05774e-21	-0.376409	0.327	0.585	3.008e-17	NDUFA11	Bmemory
1.11641e-21	0.261845	0.999	0.997	3.17485e-17	RPL35	Bmemory
1.17935e-21	-0.431613	0.724	0.94	3.35384e-17	CLIC1	Bmemory
1.20971e-21	1.01003	0.68	0.585	3.44016e-17	IGKC	Bmemory
1.45948e-21	-0.310291	0.997	0.978	4.15048e-17	RPS26	Bmemory
1.46861e-21	-0.352466	0.064	0.232	4.17643e-17	UBL7	Bmemory
2.08184e-21	-0.359675	0.129	0.329	5.92033e-17	MAP4K1	Bmemory
2.46583e-21	-0.270843	0	0.11	7.01234e-17	AC092821.3	Bmemory
2.49453e-21	-0.369108	0.293	0.542	7.09395e-17	NDUFB4	Bmemory
4.44229e-21	-0.426218	0.773	0.946	1.2633e-16	CORO1A	Bmemory
4.89595e-21	0.497093	0.822	0.794	1.39231e-16	NAP1L1	Bmemory
5.05796e-21	-0.380185	0.203	0.431	1.43838e-16	DCK	Bmemory
5.11733e-21	-0.251438	0	0.109	1.45527e-16	PAX8-AS1	Bmemory
5.11733e-21	-0.525954	0	0.109	1.45527e-16	AL138963.4	Bmemory
5.81239e-21	-0.382403	0.131	0.326	1.65293e-16	GPI	Bmemory
8.22713e-21	0.525606	0.188	0.058	2.33963e-16	SULF2	Bmemory
9.66819e-21	-0.405193	0.18	0.385	2.74944e-16	PARVG	Bmemory
1.39434e-20	-0.364828	0.373	0.635	3.96524e-16	RSL1D1	Bmemory
1.59214e-20	-0.391215	0.362	0.609	4.52773e-16	EIF5A	Bmemory
2.12716e-20	-0.253308	0.007	0.121	6.04922e-16	MFSD14A	Bmemory
3.34869e-20	-0.415703	0.394	0.636	9.52302e-16	VPREB3	Bmemory
7.27824e-20	-0.340369	0.218	0.438	2.06979e-15	APH1A	Bmemory
8.56392e-20	-0.298411	0.89	0.978	2.43541e-15	COX4I1	Bmemory
8.91035e-20	-0.40465	0.441	0.692	2.53392e-15	HCLS1	Bmemory
1.19241e-19	-0.329697	0.22	0.447	3.39098e-15	FCRL1	Bmemory
1.24422e-19	-0.380543	0.235	0.46	3.53832e-15	P2RX5	Bmemory
1.37883e-19	-0.322886	0.217	0.43	3.9211e-15	NDUFS7	Bmemory
1.39423e-19	-0.335328	0.135	0.324	3.96492e-15	SDHA	Bmemory
1.39875e-19	-0.269614	0.001	0.104	3.97778e-15	LCN10	Bmemory
1.5057e-19	-0.316557	0.041	0.182	4.2819e-15	ARL16	Bmemory
1.51552e-19	-0.493626	0.693	0.879	4.30984e-15	RAC2	Bmemory
2.02301e-19	-0.353768	0.067	0.221	5.75305e-15	ZYX	Bmemory
2.03537e-19	-0.486137	0.487	0.708	5.78817e-15	SARAF	Bmemory
2.21993e-19	-0.353834	0.585	0.836	6.31305e-15	EIF3H	Bmemory
2.60546e-19	-0.360656	0.329	0.583	7.4094e-15	CD40	Bmemory
2.72879e-19	-0.365599	0.18	0.381	7.76012e-15	DDX39B	Bmemory
3.00267e-19	-0.29747	0.156	0.36	8.539e-15	DHPS	Bmemory
3.06509e-19	-0.250428	0.004	0.109	8.71649e-15	CYP51A1	Bmemory
3.80601e-19	0.370827	0.184	0.057	1.08235e-14	MUC20-OT1	Bmemory
4.16489e-19	-0.351583	0.147	0.333	1.18441e-14	PSMF1	Bmemory
4.6202e-19	-0.354815	0.16	0.351	1.31389e-14	SPI1	Bmemory
5.4943e-19	-0.321218	0.189	0.405	1.56247e-14	EIF4H	Bmemory
1.33304e-18	0.574716	0.68	0.641	3.7909e-14	SRSF3	Bmemory
1.61971e-18	-0.366418	0.205	0.413	4.60614e-14	ALOX5	Bmemory
1.69892e-18	-0.31882	0.227	0.446	4.83139e-14	FGD2	Bmemory
1.73773e-18	-0.391351	0.19	0.381	4.94176e-14	PGAM1	Bmemory
1.79928e-18	-0.361922	0.189	0.389	5.11679e-14	PPP2R1A	Bmemory
1.80435e-18	0.576772	0.625	0.555	5.1312e-14	ATP5ME	Bmemory
2.58836e-18	-0.489439	0.155	0.341	7.36079e-14	PPP1R14A	Bmemory
3.04671e-18	0.407772	0.139	0.035	8.66423e-14	CD2	Bmemory
3.04947e-18	-0.301907	0.066	0.213	8.67207e-14	RBM27	Bmemory
3.06423e-18	-0.369319	0.101	0.268	8.71407e-14	SDR39U1	Bmemory
3.47496e-18	-0.351279	0.164	0.352	9.88208e-14	DECR1	Bmemory
3.90746e-18	-0.364104	0.129	0.303	1.1112e-13	DDX39A	Bmemory
4.50292e-18	-0.33987	0.19	0.391	1.28054e-13	TGFB1	Bmemory
5.25216e-18	0.501337	0.353	0.189	1.49361e-13	FAM96B	Bmemory
5.34557e-18	-0.340663	0.073	0.224	1.52017e-13	INO80E	Bmemory
9.49553e-18	-0.353291	0.154	0.337	2.70034e-13	SHKBP1	Bmemory
9.59555e-18	-0.383775	0.361	0.593	2.72878e-13	TPI1	Bmemory
1.01552e-17	-0.308677	0.244	0.463	2.88793e-13	BLNK	Bmemory
1.01984e-17	0.362116	0.136	0.034	2.90021e-13	FAM129A	Bmemory
1.03663e-17	-0.317952	0.152	0.34	2.94797e-13	TNIP1	Bmemory
1.11183e-17	-0.349849	0.395	0.647	3.16182e-13	SNHG8	Bmemory
1.30204e-17	-0.334079	0.085	0.239	3.70274e-13	TMBIM1	Bmemory
1.39266e-17	-0.313766	0.178	0.377	3.96046e-13	ARHGAP17	Bmemory
1.45898e-17	-0.291859	0.084	0.245	4.14906e-13	TSPAN13	Bmemory
1.68467e-17	-0.258096	0.084	0.242	4.79087e-13	RFX5	Bmemory
1.87854e-17	-0.368972	0.35	0.59	5.34219e-13	PKM	Bmemory
1.98152e-17	-0.319615	0.437	0.692	5.63506e-13	RCSD1	Bmemory
2.35667e-17	1.53726	0.383	0.235	6.70189e-13	IGLC2	Bmemory
2.65105e-17	-0.313986	0.954	0.996	7.53904e-13	MS4A1	Bmemory
3.13526e-17	-0.276309	0.097	0.262	8.91606e-13	NUTM2A-AS1	Bmemory
3.27799e-17	-0.363966	0.493	0.743	9.32195e-13	BLK	Bmemory
3.62356e-17	-0.262143	0.211	0.415	1.03047e-12	UBE2L6	Bmemory
3.91713e-17	-0.321357	0.587	0.824	1.11395e-12	RNASET2	Bmemory
4.11921e-17	0.647247	0.403	0.27	1.17142e-12	CD63	Bmemory
5.76064e-17	-0.297615	0.147	0.328	1.63821e-12	SLC44A2	Bmemory
6.21726e-17	-0.38578	0.472	0.692	1.76806e-12	DAZAP2	Bmemory
6.2833e-17	0.551163	0.765	0.756	1.78684e-12	ZFP36L2	Bmemory
7.69026e-17	-0.311156	0.071	0.213	2.18696e-12	TRPT1	Bmemory
8.32845e-17	-0.286368	0.13	0.305	2.36844e-12	DEGS1	Bmemory
8.41608e-17	-0.284286	0.067	0.207	2.39336e-12	PARP12	Bmemory
8.84543e-17	0.655015	0.374	0.245	2.51546e-12	SRGN	Bmemory
9.6553e-17	-0.308938	0.088	0.237	2.74577e-12	PRKCD	Bmemory
9.90074e-17	0.470021	0.228	0.097	2.81557e-12	FAM208A	Bmemory
1.15767e-16	-0.395846	0.415	0.639	3.29217e-12	C12orf57	Bmemory
1.25704e-16	-0.352313	0.102	0.26	3.57476e-12	LHPP	Bmemory
1.32785e-16	-0.368362	0.592	0.809	3.77613e-12	CNBP	Bmemory
1.43932e-16	-0.301103	0.11	0.271	4.09313e-12	SYVN1	Bmemory
1.49212e-16	-0.262195	0.234	0.435	4.2433e-12	CCT2	Bmemory
1.52586e-16	-0.29737	0.238	0.439	4.33923e-12	NHP2	Bmemory
1.69073e-16	-0.302461	0.117	0.28	4.80811e-12	DEF6	Bmemory
2.36636e-16	-0.289232	0.192	0.385	6.72945e-12	PPP3CC	Bmemory
2.79928e-16	-0.266151	0.278	0.495	7.9606e-12	FNBP4	Bmemory
2.8928e-16	-0.300679	0.197	0.386	8.22654e-12	ANAPC11	Bmemory
3.10595e-16	0.252552	0.104	0.02	8.83271e-12	AL445472.1	Bmemory
3.12786e-16	-0.275617	0.087	0.235	8.89501e-12	ZNF428	Bmemory
3.30409e-16	-0.312155	0.173	0.357	9.39617e-12	SIT1	Bmemory
3.43403e-16	-0.32405	0.378	0.616	9.7657e-12	IRF8	Bmemory
3.81466e-16	-0.282725	0.109	0.27	1.08481e-11	NSUN5	Bmemory
3.89421e-16	-0.305799	0.353	0.59	1.10743e-11	CALR	Bmemory
5.01579e-16	-0.280491	0.222	0.422	1.42639e-11	BAX	Bmemory
5.1602e-16	-0.303493	0.073	0.213	1.46746e-11	GRINA	Bmemory
5.37085e-16	-0.277856	0.06	0.194	1.52736e-11	UBA7	Bmemory
5.45502e-16	-0.276666	0.178	0.367	1.5513e-11	SNRPA	Bmemory
5.67476e-16	0.557751	0.815	0.833	1.61379e-11	SUB1	Bmemory
5.83168e-16	-0.300437	0.161	0.336	1.65841e-11	PHYKPL	Bmemory
6.18903e-16	0.32593	0.936	0.952	1.76004e-11	HINT1	Bmemory
7.45616e-16	-0.379654	0.409	0.624	2.12038e-11	ANXA6	Bmemory
8.4294e-16	1.33355	0.361	0.25	2.39715e-11	MTRNR2L8	Bmemory
8.81156e-16	-0.37643	0.302	0.499	2.50583e-11	LAT2	Bmemory
9.70915e-16	-0.308464	0.155	0.329	2.76109e-11	EMD	Bmemory
1.06015e-15	-0.389056	0.406	0.632	3.01484e-11	TUBB	Bmemory
1.07122e-15	-0.261414	0.295	0.516	3.04633e-11	IL16	Bmemory
1.07134e-15	0.441181	0.79	0.797	3.04669e-11	CDC42	Bmemory
1.08578e-15	-0.283531	0.925	0.988	3.08775e-11	EEF1D	Bmemory
1.30919e-15	-0.334887	0.28	0.483	3.72307e-11	TUBA4A	Bmemory
1.33346e-15	-0.277498	0.079	0.217	3.79209e-11	IFI35	Bmemory
1.36863e-15	-0.326221	0.18	0.361	3.89211e-11	SHISA5	Bmemory
1.52605e-15	-0.292905	0.224	0.422	4.33979e-11	ARF5	Bmemory
1.58774e-15	-0.352001	0.094	0.236	4.51521e-11	ARHGAP9	Bmemory
1.62635e-15	-0.293246	0.112	0.265	4.625e-11	THOC3	Bmemory
1.70428e-15	-0.325143	0.193	0.372	4.84663e-11	ITGB7	Bmemory
2.15157e-15	0.266484	0.99	0.991	6.11864e-11	EIF1	Bmemory
2.30928e-15	-0.268027	0.022	0.124	6.56713e-11	NBPF10	Bmemory
2.38427e-15	-0.329589	0.218	0.411	6.78039e-11	REX1BD	Bmemory
2.56009e-15	-0.277303	0.147	0.318	7.28038e-11	TMED9	Bmemory
2.75107e-15	0.473573	0.117	0.03	7.8235e-11	ID2	Bmemory
2.87579e-15	0.574956	0.161	0.057	8.17816e-11	CD3D	Bmemory
3.13344e-15	-0.253543	0.067	0.2	8.91087e-11	PRRC2A	Bmemory
3.3465e-15	0.420111	0.759	0.724	9.51678e-11	SET	Bmemory
3.36558e-15	0.345396	0.155	0.051	9.57102e-11	COL4A3BP	Bmemory
3.72534e-15	-0.25476	0.181	0.361	1.05941e-10	GRN	Bmemory
3.73147e-15	-0.291818	0.244	0.43	1.06115e-10	UQCRFS1	Bmemory
3.9491e-15	-0.294565	0.123	0.281	1.12304e-10	RELB	Bmemory
4.19769e-15	-0.338861	0.665	0.876	1.19374e-10	HLA-DMA	Bmemory
5.28602e-15	-0.253254	0.184	0.364	1.50324e-10	ECHDC1	Bmemory
5.5472e-15	0.281933	0.104	0.022	1.57751e-10	RBAK-RBAKDN	Bmemory
5.96163e-15	-0.257038	0.022	0.124	1.69537e-10	MAPK8IP3	Bmemory
6.13852e-15	0.425643	0.806	0.83	1.74567e-10	OST4	Bmemory
6.67693e-15	-0.302771	0.525	0.736	1.89878e-10	PLAC8	Bmemory
7.42333e-15	-0.271307	0.055	0.177	2.11105e-10	IRF5	Bmemory
1.15587e-14	0.49578	0.29	0.166	3.28708e-10	AC245297.3	Bmemory
1.17121e-14	-0.263343	0.142	0.308	3.33069e-10	NDUFV1	Bmemory
1.20298e-14	-0.456142	0.215	0.384	3.42105e-10	COCH	Bmemory
1.21314e-14	0.368389	0.21	0.09	3.44992e-10	TROVE2	Bmemory
1.28673e-14	-0.340371	0.608	0.845	3.6592e-10	SNX2	Bmemory
1.34687e-14	-0.288887	0.115	0.265	3.83023e-10	PTDSS1	Bmemory
1.55e-14	0.297465	0.979	0.967	4.4079e-10	RPL38	Bmemory
1.77431e-14	-0.285048	0.076	0.206	5.04577e-10	UCKL1	Bmemory
1.99917e-14	-0.275187	0.097	0.239	5.68524e-10	RBM42	Bmemory
2.10093e-14	0.485869	0.129	0.039	5.97462e-10	TRBC1	Bmemory
2.1758e-14	-0.268216	0.286	0.486	6.18753e-10	NDUFB9	Bmemory
2.84302e-14	-0.27263	0.265	0.47	8.08499e-10	IFNGR2	Bmemory
3.1563e-14	-0.27549	0.277	0.482	8.97589e-10	FLI1	Bmemory
3.1613e-14	0.426065	0.744	0.767	8.99011e-10	SRSF7	Bmemory
3.22047e-14	-0.270229	0.27	0.473	9.15837e-10	BTK	Bmemory
3.38724e-14	-0.342746	0.42	0.621	9.63263e-10	ATP5F1B	Bmemory
3.50895e-14	-0.280724	0.261	0.451	9.97876e-10	RALY	Bmemory
3.99203e-14	0.536732	0.554	0.471	1.13525e-09	CDC42SE2	Bmemory
4.11439e-14	-0.306202	0.387	0.618	1.17005e-09	PHB2	Bmemory
4.41826e-14	-0.332337	0.358	0.562	1.25647e-09	TUBA1A	Bmemory
4.45536e-14	-0.276128	0.287	0.493	1.26701e-09	VCP	Bmemory
4.6051e-14	0.614563	0.58	0.507	1.3096e-09	MARCKS	Bmemory
4.86791e-14	-0.258345	0.093	0.231	1.38434e-09	HIP1R	Bmemory
4.87106e-14	0.40202	0.269	0.136	1.38523e-09	RARRES3	Bmemory
5.62479e-14	-0.254761	0.161	0.325	1.59958e-09	ATF6B	Bmemory
5.67428e-14	-0.255198	0.126	0.275	1.61365e-09	NDUFS2	Bmemory
6.02739e-14	-0.268243	0.152	0.308	1.71407e-09	OLA1	Bmemory
6.75531e-14	0.459855	0.143	0.05	1.92108e-09	CD3G	Bmemory
7.29028e-14	-0.254589	0.234	0.425	2.07321e-09	GGA2	Bmemory
7.48183e-14	-0.268399	0.1	0.238	2.12768e-09	FGD3	Bmemory
8.88654e-14	-0.278027	0.364	0.582	2.52715e-09	GABARAPL2	Bmemory
1.0017e-13	-0.294359	0.295	0.495	2.84864e-09	ARHGEF1	Bmemory
1.03339e-13	-0.268802	0.134	0.284	2.93875e-09	PRKCSH	Bmemory
1.06024e-13	0.303988	0.875	0.927	3.0151e-09	HMGB1	Bmemory
1.09597e-13	-0.279035	0.231	0.414	3.11673e-09	EWSR1	Bmemory
1.10008e-13	-0.309317	0.115	0.255	3.1284e-09	TCIRG1	Bmemory
1.21517e-13	-0.293299	0.467	0.698	3.45571e-09	PSMB8	Bmemory
1.22301e-13	-0.275141	0.068	0.188	3.47799e-09	ARHGAP27	Bmemory
1.22493e-13	-0.285478	0.14	0.293	3.48346e-09	DNAJC4	Bmemory
1.43118e-13	-0.255042	0.178	0.342	4.07e-09	MMADHC	Bmemory
1.72679e-13	0.707345	0.299	0.182	4.91064e-09	HCST	Bmemory
1.801e-13	0.293776	0.127	0.039	5.12168e-09	C6orf106	Bmemory
1.82962e-13	-0.268652	0.446	0.685	5.20307e-09	RPL22L1	Bmemory
2.16782e-13	0.396259	0.339	0.194	6.16484e-09	C19orf70	Bmemory
2.20726e-13	0.446448	0.739	0.782	6.27701e-09	ATP6V0E1	Bmemory
2.32091e-13	-0.251154	0.142	0.295	6.6002e-09	ICAM2	Bmemory
2.44296e-13	-0.296454	0.163	0.313	6.94728e-09	ERGIC3	Bmemory
2.63678e-13	0.410878	0.743	0.717	7.49847e-09	TRIR	Bmemory
3.18332e-13	0.552497	0.274	0.163	9.05272e-09	RASGRP1	Bmemory
3.83801e-13	-0.255465	0.051	0.161	1.09145e-08	STARD3	Bmemory
4.44926e-13	-0.280876	0.192	0.354	1.26528e-08	HMGA1	Bmemory
4.71003e-13	-0.276732	0.148	0.3	1.33944e-08	P2RY8	Bmemory
4.90862e-13	-0.270449	0.306	0.502	1.39591e-08	WAS	Bmemory
5.21149e-13	-0.267995	0.066	0.182	1.48204e-08	TMEM175	Bmemory
5.52073e-13	-0.285336	0.512	0.748	1.56998e-08	APRT	Bmemory
5.62315e-13	0.512178	0.27	0.157	1.59911e-08	SVIP	Bmemory
5.7852e-13	-0.261781	0.16	0.31	1.6452e-08	TSC22D4	Bmemory
5.85675e-13	-0.260278	0.126	0.268	1.66554e-08	AP1M1	Bmemory
6.01913e-13	0.532414	0.66	0.638	1.71172e-08	ARPC5	Bmemory
6.58374e-13	-0.260792	0.182	0.344	1.87228e-08	TMEM259	Bmemory
7.36205e-13	0.613018	0.492	0.397	2.09362e-08	S100A11	Bmemory
8.55915e-13	0.405982	0.269	0.144	2.43405e-08	2002-09-01	Bmemory
9.44822e-13	-0.366146	0.638	0.818	2.68688e-08	RHOA	Bmemory
9.90844e-13	-0.31037	0.31	0.498	2.81776e-08	TAGAP	Bmemory
1.03253e-12	-0.290675	0.157	0.308	2.9363e-08	RUBCNL	Bmemory
1.12649e-12	-0.256607	0.801	0.954	3.2035e-08	SLC25A6	Bmemory
1.12681e-12	-0.258167	0.118	0.255	3.20443e-08	ABTB1	Bmemory
1.15246e-12	-0.263051	0.147	0.293	3.27737e-08	S1PR1	Bmemory
1.18965e-12	-0.277318	0.146	0.288	3.38312e-08	NR1H2	Bmemory
1.27387e-12	-0.26182	0.63	0.844	3.62263e-08	HMGN1	Bmemory
1.28436e-12	0.625473	0.159	0.062	3.65247e-08	IL7R	Bmemory
1.34347e-12	-0.278767	0.298	0.486	3.82056e-08	SQSTM1	Bmemory
1.51019e-12	0.555105	0.72	0.735	4.29467e-08	MEF2C	Bmemory
1.87145e-12	-0.265905	0.109	0.241	5.32202e-08	OAS1	Bmemory
2.04607e-12	0.531892	0.631	0.59	5.81861e-08	KLF6	Bmemory
2.0899e-12	0.350876	0.115	0.036	5.94326e-08	SPN	Bmemory
2.1901e-12	-0.260413	0.201	0.364	6.2282e-08	ABHD14B	Bmemory
2.34839e-12	-0.291087	0.575	0.792	6.67836e-08	SSR2	Bmemory
2.43813e-12	0.536063	0.483	0.398	6.93355e-08	DYNLRB1	Bmemory
2.65483e-12	-0.277315	0.096	0.218	7.5498e-08	RNF5	Bmemory
2.99488e-12	0.525733	0.197	0.097	8.51683e-08	CD247	Bmemory
5.09531e-12	0.525128	0.605	0.591	1.449e-07	RBX1	Bmemory
5.98893e-12	0.32754	0.168	0.07	1.70313e-07	RAMMET	Bmemory
6.29144e-12	-0.337275	0.031	0.12	1.78916e-07	IFI44L	Bmemory
6.35715e-12	-0.264671	0.146	0.283	1.80785e-07	SF3A1	Bmemory
6.86631e-12	0.553406	0.526	0.475	1.95264e-07	RPS27L	Bmemory
6.92097e-12	0.516239	0.589	0.553	1.96819e-07	TNRC6B	Bmemory
7.79105e-12	-0.271161	0.067	0.177	2.21562e-07	CD72	Bmemory
1.08745e-11	0.43265	0.678	0.648	3.0925e-07	CAST	Bmemory
1.2635e-11	0.424518	0.175	0.08	3.59315e-07	MIAT	Bmemory
1.36678e-11	0.421263	0.669	0.629	3.88684e-07	GNAI2	Bmemory
1.54833e-11	-0.257125	0.167	0.312	4.40313e-07	MRPS36	Bmemory
1.80646e-11	-0.370364	0.77	0.915	5.13722e-07	GAPDH	Bmemory
2.10012e-11	-0.403661	0.996	0.998	5.97232e-07	ACTB	Bmemory
4.18912e-11	-0.254192	0.234	0.392	1.1913e-06	OTUB1	Bmemory
4.41194e-11	0.475168	0.564	0.502	1.25467e-06	ARF6	Bmemory
4.42351e-11	-0.270921	0.115	0.232	1.25796e-06	UBA1	Bmemory
4.43348e-11	-0.262472	0.207	0.362	1.26079e-06	PAXX	Bmemory
4.56632e-11	0.325824	0.117	0.041	1.29857e-06	AAK1	Bmemory
4.99129e-11	0.485074	0.675	0.69	1.41942e-06	GMFG	Bmemory
5.22151e-11	-0.313566	0.178	0.32	1.48489e-06	ISG15	Bmemory
5.69974e-11	-0.254064	0.993	0.999	1.62089e-06	TMSB10	Bmemory
5.99864e-11	-0.315879	0.927	0.969	1.70589e-06	MT-ND5	Bmemory
6.69112e-11	-0.26476	0.177	0.318	1.90282e-06	XAF1	Bmemory
6.74056e-11	0.476237	0.531	0.46	1.91688e-06	ARID1B	Bmemory
9.69707e-11	0.495509	0.315	0.216	2.75765e-06	CEBPB	Bmemory
1.05943e-10	0.429297	0.202	0.109	3.01281e-06	C16orf72	Bmemory
1.22347e-10	0.504173	0.516	0.465	3.4793e-06	PLCG2	Bmemory
1.44208e-10	0.478287	0.476	0.353	4.10097e-06	LINC01781	Bmemory
1.90456e-10	0.257877	0.106	0.036	5.41619e-06	RAB30-AS1	Bmemory
2.14419e-10	0.439455	0.594	0.562	6.09766e-06	TMEM258	Bmemory
2.20053e-10	-0.295448	0.469	0.668	6.25786e-06	PLP2	Bmemory
2.65507e-10	0.253294	0.911	0.956	7.55049e-06	COX7C	Bmemory
3.59848e-10	0.343559	0.105	0.036	1.02334e-05	CTSW	Bmemory
3.70164e-10	0.736915	0.331	0.222	1.05267e-05	IGHA2	Bmemory
4.12447e-10	0.365755	0.222	0.125	1.17292e-05	UBE2Q1	Bmemory
5.16131e-10	-0.366873	0.075	0.174	1.46777e-05	CD1C	Bmemory
6.16402e-10	0.508546	0.427	0.356	1.75292e-05	COPS9	Bmemory
6.9518e-10	0.300361	0.131	0.055	1.97695e-05	RORA	Bmemory
7.93543e-10	-0.35581	0.043	0.127	2.25668e-05	IGHD	Bmemory
8.9883e-10	0.521198	0.337	0.251	2.55609e-05	PPP1R14B	Bmemory
1.42529e-09	0.484881	0.262	0.169	4.05325e-05	ADGRE5	Bmemory
1.54221e-09	-0.278476	0.055	0.143	4.38573e-05	IFITM3	Bmemory
[truncated: 16,500 more rows]

## Sheet: SarcoidSkin vs Sarcoid blood
gene_name	baseMean	log2FoldChange	pvalue	padj
[truncated: 2,955 more rows]

[truncated: 2 more sheets: Sarcoidblood vs Healthyblood, Common]
