# Supplementary material for: Recruitment of CXCR4+ type 1 innate lymphoid cells distinguishes sarcoidosis from other skin granulomatous diseases
Source: J Clin Invest. 2024 Sep 3;134(17):e178711. doi: 10.1172/JCI178711 (PMC11364400; doi:10.1172/JCI178711)
Supplement: Supplemental table 5 [file jci-134-178711-s162.xlsx]

## Sheet: README
Supplementary Data 5. Gene set enrichment analysis of single cell datasets
scRNA_Sarcoid_ILC: Enrichr analysis on significant upregulated DEG from Sarcoid affected vs Sarcoid unaffected skin
Column description:
	Cluster	Cluster identity
	ID	GSEA ID
	Description	Description of disease process
	GeneRatio	Gene ratio
	BgRatio	BgRatio
	pvalue	p value
	p.adjust	adjusted p value after correction
	qvalue	q value
	geneID	gene ID identified in the process mentioned in Description
	Count	Number of gene IDs
scRNA_nonSarcoid_ILC: Enrichr analysis on significant upregulated DEG from nonSarcoid affected vs nonSarcoid unaffected skin
	Term	Pathway term
	Pathway	Pathway, i.e, KEGG, Reactome etc
	P-value	p value significance
	Odds Ratio	odds ratio for pathway
	Combined Score	Combined score of p value, odd ratio and adjusted p value
	Genes	Genes found in pathway
Blood_Sarcoid_ILC1: Enrichr analysis on significant upregulated DEG from flow sorted sarcoid blood ILC1 vs healthy volunteer blood ILC1
	Term	Pathway term
	Pathway	Pathway, i.e, KEGG, Reactome etc
	P-value	p value significance
	Odds Ratio	odds ratio for pathway
	Combined Score	Combined score of p value, odd ratio and adjusted p value
	Genes	Genes found in pathway

## Sheet: scRNA_Sarcoid_ILC
Term	Pathway	P-value	Odds Ratio	Combined Score	Genes
TNF-alpha Signaling via NF-kB	MSigDB_Hallmark 2020	8.14555e-15	80.1093	2598.85	KDM6B;JUN;CEBPD;IRF1;BHLHE40;REL;TNFAIP3;G0S2;CD69;BIRC3
Interferon Gamma Response	MSigDB_Hallmark 2020	2.76433e-06	28.1795	360.661	MT2A;IRF1;TNFAIP3;CD69;PSMB9
TNF signaling pathway	KEGG 2021	7.60053e-06	38.731	456.534	JUN;IRF1;TNFAIP3;BIRC3
Apoptosis	MSigDB_Hallmark 2020	3.17898e-05	26.5773	275.244	JUN;IRF1;CD69;BIRC3
NOD-like receptor signaling pathway	KEGG 2021	5.02225e-05	23.5504	233.127	GBP5;JUN;TNFAIP3;BIRC3
Hypoxia	MSigDB_Hallmark 2020	7.40294e-05	21.247	202.082	JUN;MT2A;BHLHE40;TNFAIP3
KRAS Signaling Up	MSigDB_Hallmark 2020	0.00150522	15.0609	97.8781	TNFAIP3;G0S2;BIRC3
Complement	MSigDB_Hallmark 2020	0.00150522	15.0609	97.8781	IRF1;TNFAIP3;PSMB9
Pertussis	KEGG 2021	0.00342362	25.6152	145.419	JUN;IRF1
IL-6/JAK/STAT3 Signaling	MSigDB_Hallmark 2020	0.00445961	22.288	120.638	JUN;IRF1
IL-17 signaling pathway	KEGG 2021	0.00518526	20.5849	108.316	JUN;TNFAIP3
Interferon Alpha Response	MSigDB_Hallmark 2020	0.00551182	19.9318	103.663	IRF1;PSMB9
C-type lectin receptor signaling pathway	KEGG 2021	0.00630964	18.5574	94.0059	JUN;IRF1
NF-kappa B signaling pathway	KEGG 2021	0.00630964	18.5574	94.0059	TNFAIP3;BIRC3

## Sheet: scRNA_nonSarcoid_ILC
Term	Pathway	P-value	Odds Ratio	Combined Score	Genes
Chemokine signaling pathway	KEGG 2021	1.04947e-06	15.2579	210.059	CXCL9;CCL3L1;CCL4L2;STAT3;CCL3;PLCG2;PIK3R1
AGE-RAGE signaling pathway in diabetic complications	KEGG 2021	8.81608e-06	20.484	238.412	EGR1;STAT3;PLCG2;FN1;PIK3R1
Toll-like receptor signaling pathway	KEGG 2021	1.06776e-05	19.6524	224.968	CXCL9;CCL3L1;CCL4L2;CCL3;PIK3R1
Viral protein interaction with cytokine and cytokine receptor	KEGG 2021	0.000177012	15.9038	137.398	CXCL9;CCL3L1;CCL4L2;CCL3
Chagas disease	KEGG 2021	0.000191041	15.5777	133.392	C1QA;CCL3L1;CCL3;PIK3R1
Graft-versus-host disease	KEGG 2021	0.000220905	28.8897	243.187	HLA-DRB5;GZMB;KLRD1
TNF-alpha Signaling via NF-kB	MSigDB_Hallmark 2020	0.000240173	9.92911	82.7507	EGR1;PLEK;SLC2A3;SAT1;NFE2L2
Allograft Rejection	MSigDB_Hallmark 2020	0.000240173	9.92911	82.7507	CXCL9;CD8A;CRTAM;GZMB;KLRD1
Lipid and atherosclerosis	KEGG 2021	0.0003352	9.21289	73.7103	CCL3L1;STAT3;CCL3;PIK3R1;NFE2L2
Human cytomegalovirus infection	KEGG 2021	0.000412799	8.78966	68.4939	CCL3L1;CCL4L2;STAT3;CCL3;PIK3R1
Natural killer cell mediated cytotoxicity	KEGG 2021	0.00049602	12.003	91.3298	PLCG2;GZMB;KLRD1;PIK3R1
Yersinia infection	KEGG 2021	0.000587207	11.4581	85.2496	WIPF1;CD8A;FN1;PIK3R1
Non-small cell lung cancer	KEGG 2021	0.00108147	16.3043	111.35	STAT3;PLCG2;PIK3R1
Antigen processing and presentation	KEGG 2021	0.00136325	14.9955	98.9384	HLA-DRB5;CD8A;KLRD1
Kaposi sarcoma-associated herpesvirus infection	KEGG 2021	0.00208688	8.04029	49.6254	CLEC2B;STAT3;PLCG2;PIK3R1
Rheumatoid arthritis	KEGG 2021	0.0022575	12.4868	76.0882	HLA-DRB5;CCL3L1;CCL3
Interferon Gamma Response	MSigDB_Hallmark 2020	0.00237463	7.75039	46.8349	CXCL9;IFI27;STAT3;PARP14
Complement	MSigDB_Hallmark 2020	0.00237463	7.75039	46.8349	C1QA;PLEK;FN1;GZMB
Epstein-Barr virus infection	KEGG 2021	0.00246162	7.67133	46.0812	HLA-DRB5;STAT3;PLCG2;PIK3R1
Interferon Alpha Response	MSigDB_Hallmark 2020	0.00254482	11.953	71.4038	IFI27;NCOA7;PARP14
Proteoglycans in cancer	KEGG 2021	0.00259619	7.55568	44.9843	STAT3;PLCG2;FN1;PIK3R1
HIF-1 signaling pathway	KEGG 2021	0.0035388	10.5934	59.7891	STAT3;PLCG2;PIK3R1
Pathways in cancer	KEGG 2021	0.00359192	4.43863	24.9853	STAT3;PLCG2;FN1;PMAIP1;PIK3R1;NFE2L2
Coronavirus disease	KEGG 2021	0.00404219	6.65182	36.658	C1QA;STAT3;PLCG2;PIK3R1
Growth hormone synthesis, secretion and action	KEGG 2021	0.00452573	9.67534	52.2273	STAT3;PLCG2;PIK3R1
Thyroid hormone signaling pathway	KEGG 2021	0.0047411	9.51039	50.8947	PLCG2;ATP1B3;PIK3R1
Aldosterone-regulated sodium reabsorption	KEGG 2021	0.00481594	21.0677	112.414	ATP1B3;PIK3R1

## Sheet: Blood_Sarcoid_ILC1
Term	Overlap	P-value	Odds Ratio	Combined Score	Genes
DEx/H-box Helicases Activate Type I IFN And Inflammatory Cytokines Production R-HSA-3134963	REACTOME	0.00016366	26.5801	231.718	IRF7;MYD88;RELA;NFKB2
Defective LFNG Causes SCDO3 R-HSA-5083630	REACTOME	0.00102184	29.8729	205.709	LFNG;NOTCH2;NOTCH1
Maturation Of Spike Protein R-HSA-9683686	REACTOME	0.00102184	29.8729	205.709	GANAB;PRKCSH;MOGS
Interleukin-2 Signaling R-HSA-9020558	REACTOME	0.000149771	14.2513	125.502	STAT5A;STAT5B;SHC1;IL2RA;PTK2B
RUNX3 Regulates Immune Response And Cell Migration R-HSA-8949275	REACTOME	0.00197078	19.9142	124.052	CXXC1;RORC;ITGAL
Immune System R-HSA-168256	REACTOME	9.44335e-20	2.3155	101.434	NUP188;CLSTN1;RORC;INPPL1;ICAM3;KEAP1;APEH;UBE2Z;IL27RA;STK10;LAMP1;PPP2R1A;PSMD3;TBC1D10C;LONP1;COTL1;AKT1;CAPN1;TNFRSF4;MAP2K3;FBXW5;IL4R;CISH;DGAT1;NUP210;AP1B1;HLA-C;CYBA;UNC13D;SIGIRR;ACLY;RNF126;CDC34;MAPKAPK3;STIM1;RAB37;MAPKAPK2;FSCN1;TXNIP;ORAI1;ADAM8;TP53;ARL8A;TRIM11;CARD11;VCL;ANAPC2;POM121;TMEM63A;UBA7;SHC1;UBR4;ITPR3;RASGRP2;PLD3;CNN2;SOCS3;SOCS1;DPP7;IRAK1;POM121C;INPP5D;MLEC;TNFRS…
XBP1(S) Activates Chaperone Genes R-HSA-381038	REACTOME	1.18388e-06	7.08379	96.6705	KLHDC3;ACADVL;DCTN1;SHC1;CTDSP2;CXXC1;HDGF;HYOU1;PREB;TLN1;ADD1;ARFGAP1
STAT5 Activation Downstream Of FLT3 ITD Mutants R-HSA-9702518	REACTOME	0.000874345	13.288	93.5743	STAT5A;STAT5B;LONP1;BCL2L1
Pre-NOTCH Processing In Golgi R-HSA-1912420	REACTOME	0.000135075	9.98374	88.9519	NOTCH2;LFNG;NOTCH1;MFNG;ATP2A3;FURIN
IRE1alpha Activates Chaperones R-HSA-381070	REACTOME	1.93993e-06	6.68955	87.9867	KLHDC3;ACADVL;DCTN1;SHC1;CTDSP2;CXXC1;HDGF;HYOU1;PREB;TLN1;ADD1;ARFGAP1
Neutrophil Degranulation R-HSA-6798695	REACTOME	1.13702e-12	3.11003	85.5341	PYGB;ITGAM;SLC44A2;PRKCSH;ITGB2;LPCAT1;TCIRG1;APEH;ITGAL;STK10;ACTR1B;LAMP1;PSMD3;TBC1D10C;COTL1;CAPN1;CTSD;SPTAN1;CR1;DGAT1;TUBB;HLA-C;CYBA;TMC6;KCNAB2;AMPD3;TNFRSF1B;UNC13D;ACLY;RAB37;DNAJC5;TMBIM1;ADAM8;PLEKHO2;ARL8A;VCL;CANT1;TMEM63A;UBR4;CNN2;DPP7;ORMDL3;MLEC;NCKAP1L;LAIR1;AP1M1;GSDMD;VAT1;DYNC1H1;PTGES2;HUWE1;NBEAL2;TUBB4B;EEF2;IGF2R;PFKL;TSPAN14;PTPN6;MAN2B1;HSPA1B;HSPA1A
Release Of Apoptotic Factors From Mitochondria R-HSA-111457	REACTOME	0.00332612	14.9349	85.2177	GSDMD;BAX;BAK1
Interleukin-2 Family Signaling R-HSA-451927	REACTOME	5.19571e-06	6.68354	81.3232	STAT5A;STAT5B;SHC1;INPP5D;IL2RA;CLSTN1;INPPL1;IL21R;PTK2B;PTPN6;IL9R
Marginal Zone B Cell Differentiation (GO:0002315)	GO Biological prpcess	7.29167e-05	39.8723	379.831	CRTC2;TRRAP;FHOD1;RORC;ELK1;ZNF609;TRIM28;ZMIZ2;ZC3H12A;AKT1;PIM2;ATXN7L3;MEN1;MAP2K3;MAP2K2;GTF2F1;RNF40;HCFC1;PRKD2;TP53;KMT2D;INO80B;NOTCH1;AKNA;SHC1;MAZ;HELZ2;SBNO2;DDRGK1;PCBP1;DVL1;ZBED1;CAMTA2;FADD;BCL9L;STAT5A;STAT5B;CREBBP;XBP1;BRPF1;JUND;TGFB1;ALYREF;HMGA1;NFATC3;NFKB2;CDK9;MAVS;AGO2;TADA3;MMS19;NFE2L1;RNF187;RARG;CALCOCO1;LDB1;ELL;CITED2;AKAP8L;TCF20;CHD3;MED16;PKD1;IRF2BPL;MED12;LBH;U…
Immunological Synapse Formation (GO:0001771)	GO Biological prpcess	0.00016366	26.5801	231.718	CRTC2;RARG;CALCOCO1;LDB1;ELL;CITED2;PWWP2B;FHOD1;AKAP8L;TCF20;MED16;MED15;ELK1;PKD1;IRF2BPL;MED12;ZNF609;ZMIZ2;ZC3H12A;PELP1;MEN1;EIF5A;KDM6B;RBM14;GTF2F1;PPRC1;SREBF2;RNF40;TNFRSF1A;HCFC1;ELF4;IRF1;IRF7;RARA;PRKD2;ARHGEF2;TP53;KMT2D;CEBPB;NOTCH1;AKNA;SRF;MEPCE;NLRC5;WAS;RELA;RELB;RXRB;HELZ2;SBNO2;DDRGK1;PCBP1;HSF1;DVL1;ZBED1;STAT6;CAMTA2;E2F4;FADD;APBB1;MEF2D;BCL9L;STAT5A;STAT5B;CREBBP;XBP1;JUND…
Positive Regulation Of Microtubule Nucleation (GO:0090063)	GO Biological prpcess	0.00016366	26.5801	231.718	PPP1R15A;INO80B;CDKN1B;TRRAP;CTBP1;CITED2;PRCC;PKD1;PPP1R9B;TBRG4;STK11;FZR1;GRK5;PES1;PIM3;PIM2;MEN1;JUND;TGFB1;MCRS1;DAPK3;GBF1;SND1;RNF40;HCFC1;RHOB;CDK9;BOP1;IRF1;TADA3;RARA;TAF6;TTLL12;CALR;TP53;SIPA1;ANAPC2
Interleukin-4-Mediated Signaling Pathway (GO:0035771)	GO Biological prpcess	0.00102184	29.8729	205.709	LTK;MAP2K2;DAPK3;CAD;MINK1;MTOR;STK10;STK11;MAPKAPK3;GRK5;IRAK1;MAPKAPK2;MKNK2;PIM1;ULK3;AKT1;PTK2B;PIM3;PRKD2;ATP13A2;PIM2;MARK2;MAP3K11
Multi-Pass Transmembrane Protein Insertion Into ER Membrane (GO:0160063)	GO Biological prpcess	0.000314877	19.934	160.735	ITPKB;SOCS3;SOCS1;CISH;PI4KA;PIK3CD;PIP4K2B;TTC7A;PI4KB;IP6K1;PIK3C2B
Erythrocyte Development (GO:0048821)	GO Biological prpcess	9.09573e-05	16.6274	154.72	SF3A1;RNH1;SF3A2;AKAP8L;PRPF8;SND1;TBRG4;ATXN2L;ALKBH5;U2AF2;HSF1;TP53;HSPA1B;HNRNPA0;HSPA1A
Positive Regulation Of mRNA Metabolic Process (GO:1903313)	GO Biological prpcess	0.000149771	14.2513	125.502	MTMR3;PLEKHF1;KEAP1;FOXK1;AMBRA1;TRIM8;STK11;CAPNS1;ZC3H12A;ORMDL3;AKT1;WDR6;PIP4K2B;TRIM27;CAPN1;PIM2;ATP6V0E2;TRIM65;EXOC7;IL10RA;DAPK3;SREBF2;MTOR;ULK3;FKBP8;SMCR8;ATP13A2;EIF4G1
Gland Morphogenesis (GO:0022612)	GO Biological prpcess	0.00197078	19.9142	124.052	ARHGAP1;RELA;ARHGAP4;FGD3;PREX1;STK11;NUAK2;LBH;RRAS;SH3BP1;TMEM127;AKT1;PPP1R16B;PLEKHG3;PLK3;TGFB1;MINK1;MYO9B;ARAP1;TRAF1;GMIP;VAV1;MTOR;BCR;TIAM1;BOP1;ARHGAP30;PRKD2;ARHGEF1;TNFRSF25;GRAP;ARHGEF2
Regulation Of NK T Cell Proliferation (GO:0051140)	GO Biological prpcess	0.00197078	19.9142	124.052	PPP1R15A;PPP1R16B;PTBP1;TGFB1;SMPD1;CALM3;NSMF;AMBRA1;MTOR
Fructose 6-Phosphate Metabolic Process (GO:0006002)	GO Biological prpcess	0.000545268	15.9464	119.825	RAP1GAP2;AGAP2;SCRIB;TBC1D2B;GMIP;RANGAP1;BCR;TIAM1;SGSM3;TBC1D10C;TBC1D13;TBC1D17;TBC1D22A;SIPA1;TBC1D10B;SLC27A4
Negative Regulation Of Extracellular Matrix Organization (GO:1903054)	GO Biological prpcess	0.000545268	15.9464	119.825	CRTC2;TRRAP;EHMT2;FHOD1;RORC;NOC2L;ELK1;ZNF609;ZMIZ2;ZC3H12A;TRIM27;ATXN7L3;MEN1;ARID5A;GTF2F1;RNF40;HCFC1;DGKQ;PRKD2;TP53;ZNF276;ZNF672;KMT2D;NOTCH1;AKNA;SRCAP;CTBP1;MAZ;ZBTB4;HELZ2;SBNO2;DDRGK1;PCBP1;NACC1;DVL1;ZBED1;CAMTA2;FADD;ZBTB7B;PATZ1;ZBTB7A;BCL9L;STAT5A;STAT5B;PLK3;CBX7;CREBBP;XBP1;ZNF142;BRPF1;JUND;TGFB1;CBX4;HMGA1;NFATC3;IRF2BP1;NFKB2;THAP11;CDK9;MAVS;AGO2;TADA3;CALR;NFE2L1;SLC2A4RG;M…
Negative Regulation Of Transcription By RNA Polymerase I (GO:0016479)	GO Biological prpcess	0.000545268	15.9464	119.825	PLK3;ZER1;USP5;SGTA;AXIN1;KEAP1;CSNK1D;HSPBP1;RNF144A;FZR1;DDRGK1;DVL1;HSPA1B;HSPA1A
