# Supplementary material for: Recruitment of CXCR4+ type 1 innate lymphoid cells distinguishes sarcoidosis from other skin granulomatous diseases
Source: J Clin Invest. 2024 Sep 3;134(17):e178711. doi: 10.1172/JCI178711 (PMC11364400; doi:10.1172/JCI178711)
Supplement: Supplemental table 6 [file jci-134-178711-s163.xlsx]

## Sheet: README
Supplementary Data 6. All significant ligand receptor interactions from Sarcoid and non sarcoid affected skin immune cells
Sarcoid: Cell Chat inetactions among all immune cells from sarcoid affected skin
Column description:
	source	Source of signal
	target	Target cell receiving signal
	ligand	Ligand secreted by source
	receptor	Receptor in target cells
	prob	Normalised probablity score
	pval	Communication probability. 2 = p value 0.01 < p < 0.05 and 3 = p < 0.01
	interaction_name	interaction_name
	interaction_name_2	interaction_name
	pathway_name	pathway
	annotation	Type of signaling
	evidence	evidence
	source.target	source and target
	prob.original	raw probability
NonSarcoid: Cell Chat inetactions among all immune cells from non-sarcoid affected skin
	source	Source of signal
	target	Target cell receiving signal
	ligand	Ligand secreted by source
	receptor	Receptor in target cells
	prob	Normalised probablity score
	pval	Communication probability. 2 = p value 0.01 < p < 0.05 and 3 = p < 0.01
	interaction_name	interaction_name
	interaction_name_2	interaction_name
	pathway_name	pathway
	annotation	Type of signaling
	evidence	evidence
	source.target	source and target
	prob.original	raw probability
Comparative: Cell Chat inetactions among all immune cells from Sarcoid skin vs non-sarcoid affected skin
	source	Source of signal
	target	Target cell receiving signal
	ligand	Ligand secreted by source
	receptor	Receptor in target cells
	prob	Normalised probablity score
	pval	Communication probability. 2 = p value 0.01 < p < 0.05 and 3 = p < 0.01
	interaction_name	interaction_name
	interaction_name_2	interaction_name
	pathway_name	pathway
	annotation	Type of signaling
	evidence	evidence
	source.target	source and target
	prob.original	raw probability
	group.names	group
	dataset	Sample id: LS: Sarcoid affected skin; NL: Non-sarcoid affected skin

## Sheet: Sarcoid
source	target	ligand	receptor	prob	pval	interaction_name	interaction_name_2	pathway_name	annotation	evidence	source.target	prob.original
matureDC	matureDC	CCL19	CCR7	0.466356	3	CCL19_CCR7	CCL19 - CCR7	CCL	Secreted Signaling	KEGG: hsa04060	matureDC -> matureDC	0.117152
Mac1	Tfh_like	LGALS9	PTPRC	0.382365	3	LGALS9_CD45	LGALS9 - CD45	GALECTIN	Secreted Signaling	PMID: 30120235	Mac1 -> Tfh_like	0.0731456
cDC2	Tfh_like	LGALS9	PTPRC	0.382305	3	LGALS9_CD45	LGALS9 - CD45	GALECTIN	Secreted Signaling	PMID: 30120235	cDC2 -> Tfh_like	0.0731158
cDC1	Tfh_like	LGALS9	PTPRC	0.381878	3	LGALS9_CD45	LGALS9 - CD45	GALECTIN	Secreted Signaling	PMID: 30120235	cDC1 -> Tfh_like	0.0729022
Mac1	Th17_1	LGALS9	PTPRC	0.381739	3	LGALS9_CD45	LGALS9 - CD45	GALECTIN	Secreted Signaling	PMID: 30120235	Mac1 -> Th17_1	0.0728326
cDC2	Th17_1	LGALS9	PTPRC	0.38168	3	LGALS9_CD45	LGALS9 - CD45	GALECTIN	Secreted Signaling	PMID: 30120235	cDC2 -> Th17_1	0.0728029
cDC1	Th17_1	LGALS9	PTPRC	0.381254	3	LGALS9_CD45	LGALS9 - CD45	GALECTIN	Secreted Signaling	PMID: 30120235	cDC1 -> Th17_1	0.0725902
Mac1	Treg	LGALS9	PTPRC	0.378201	3	LGALS9_CD45	LGALS9 - CD45	GALECTIN	Secreted Signaling	PMID: 30120235	Mac1 -> Treg	0.0710695
cDC2	Treg	LGALS9	PTPRC	0.378143	3	LGALS9_CD45	LGALS9 - CD45	GALECTIN	Secreted Signaling	PMID: 30120235	cDC2 -> Treg	0.0710405
Mac1	Tc	LGALS9	PTPRC	0.378133	3	LGALS9_CD45	LGALS9 - CD45	GALECTIN	Secreted Signaling	PMID: 30120235	Mac1 -> Tc	0.0710355
cDC2	Tc	LGALS9	PTPRC	0.378074	3	LGALS9_CD45	LGALS9 - CD45	GALECTIN	Secreted Signaling	PMID: 30120235	cDC2 -> Tc	0.0710066
cDC1	Treg	LGALS9	PTPRC	0.377724	3	LGALS9_CD45	LGALS9 - CD45	GALECTIN	Secreted Signaling	PMID: 30120235	cDC1 -> Treg	0.0708325
cDC1	Tc	LGALS9	PTPRC	0.377656	3	LGALS9_CD45	LGALS9 - CD45	GALECTIN	Secreted Signaling	PMID: 30120235	cDC1 -> Tc	0.0707987
Mac4	Tfh_like	LGALS9	PTPRC	0.377099	3	LGALS9_CD45	LGALS9 - CD45	GALECTIN	Secreted Signaling	PMID: 30120235	Mac4 -> Tfh_like	0.0705223
Mac4	Th17_1	LGALS9	PTPRC	0.376488	3	LGALS9_CD45	LGALS9 - CD45	GALECTIN	Secreted Signaling	PMID: 30120235	Mac4 -> Th17_1	0.0702197
Mac1	Mac4	LGALS9	CD44	0.375251	3	LGALS9_CD44	LGALS9 - CD44	GALECTIN	Secreted Signaling	PMID: 25065622	Mac1 -> Mac4	0.0696077
cDC2	Mac4	LGALS9	CD44	0.375194	3	LGALS9_CD44	LGALS9 - CD44	GALECTIN	Secreted Signaling	PMID: 25065622	cDC2 -> Mac4	0.0695792
cDC1	Mac4	LGALS9	CD44	0.374781	3	LGALS9_CD44	LGALS9 - CD44	GALECTIN	Secreted Signaling	PMID: 25065622	cDC1 -> Mac4	0.0693752
Mac4	Treg	LGALS9	PTPRC	0.373037	3	LGALS9_CD45	LGALS9 - CD45	GALECTIN	Secreted Signaling	PMID: 30120235	Mac4 -> Treg	0.0685151
Mac1	Th1	LGALS9	PTPRC	0.373013	3	LGALS9_CD45	LGALS9 - CD45	GALECTIN	Secreted Signaling	PMID: 30120235	Mac1 -> Th1	0.0685036
Mac4	Tc	LGALS9	PTPRC	0.37297	3	LGALS9_CD45	LGALS9 - CD45	GALECTIN	Secreted Signaling	PMID: 30120235	Mac4 -> Tc	0.0684823
cDC2	Th1	LGALS9	PTPRC	0.372956	3	LGALS9_CD45	LGALS9 - CD45	GALECTIN	Secreted Signaling	PMID: 30120235	cDC2 -> Th1	0.0684756
cDC1	Th1	LGALS9	PTPRC	0.372548	3	LGALS9_CD45	LGALS9 - CD45	GALECTIN	Secreted Signaling	PMID: 30120235	cDC1 -> Th1	0.0682746
Mac4	Mac4	LGALS9	CD44	0.370159	3	LGALS9_CD44	LGALS9 - CD44	GALECTIN	Secreted Signaling	PMID: 25065622	Mac4 -> Mac4	0.0671021
Mac4	Th1	LGALS9	PTPRC	0.367976	3	LGALS9_CD45	LGALS9 - CD45	GALECTIN	Secreted Signaling	PMID: 30120235	Mac4 -> Th1	0.0660349
Mac1	CD4T	LGALS9	PTPRC	0.367835	3	LGALS9_CD45	LGALS9 - CD45	GALECTIN	Secreted Signaling	PMID: 30120235	Mac1 -> CD4T	0.0659665
cDC2	CD4T	LGALS9	PTPRC	0.36778	3	LGALS9_CD45	LGALS9 - CD45	GALECTIN	Secreted Signaling	PMID: 30120235	cDC2 -> CD4T	0.0659394
cDC1	CD4T	LGALS9	PTPRC	0.367381	3	LGALS9_CD45	LGALS9 - CD45	GALECTIN	Secreted Signaling	PMID: 30120235	cDC1 -> CD4T	0.0657453
Mac1	Mac1	LGALS9	CD44	0.367256	3	LGALS9_CD44	LGALS9 - CD44	GALECTIN	Secreted Signaling	PMID: 25065622	Mac1 -> Mac1	0.0656842
cDC2	Mac1	LGALS9	CD44	0.367201	3	LGALS9_CD44	LGALS9 - CD44	GALECTIN	Secreted Signaling	PMID: 25065622	cDC2 -> Mac1	0.0656572
cDC1	Mac1	LGALS9	CD44	0.366803	3	LGALS9_CD44	LGALS9 - CD44	GALECTIN	Secreted Signaling	PMID: 25065622	cDC1 -> Mac1	0.0654639
Mac1	ILC	LGALS9	PTPRC	0.366244	3	LGALS9_CD45	LGALS9 - CD45	GALECTIN	Secreted Signaling	PMID: 30120235	Mac1 -> ILC	0.0651918
cDC2	ILC	LGALS9	PTPRC	0.366189	3	LGALS9_CD45	LGALS9 - CD45	GALECTIN	Secreted Signaling	PMID: 30120235	cDC2 -> ILC	0.0651651
cDC1	ILC	LGALS9	PTPRC	0.365794	3	LGALS9_CD45	LGALS9 - CD45	GALECTIN	Secreted Signaling	PMID: 30120235	cDC1 -> ILC	0.0649731
Mac4	CD4T	LGALS9	PTPRC	0.362922	3	LGALS9_CD45	LGALS9 - CD45	GALECTIN	Secreted Signaling	PMID: 30120235	Mac4 -> CD4T	0.063583
Mac4	Mac1	LGALS9	CD44	0.362357	3	LGALS9_CD44	LGALS9 - CD44	GALECTIN	Secreted Signaling	PMID: 25065622	Mac4 -> Mac1	0.0633102
Mac4	ILC	LGALS9	PTPRC	0.361369	3	LGALS9_CD45	LGALS9 - CD45	GALECTIN	Secreted Signaling	PMID: 30120235	Mac4 -> ILC	0.0628344
Mac2	Tfh_like	LGALS9	PTPRC	0.360881	3	LGALS9_CD45	LGALS9 - CD45	GALECTIN	Secreted Signaling	PMID: 30120235	Mac2 -> Tfh_like	0.0625994
Mac2	Th17_1	LGALS9	PTPRC	0.360317	3	LGALS9_CD45	LGALS9 - CD45	GALECTIN	Secreted Signaling	PMID: 30120235	Mac2 -> Th17_1	0.0623285
Mac1	Tcm	LGALS9	PTPRC	0.359626	3	LGALS9_CD45	LGALS9 - CD45	GALECTIN	Secreted Signaling	PMID: 30120235	Mac1 -> Tcm	0.0619971
cDC2	Tcm	LGALS9	PTPRC	0.359573	3	LGALS9_CD45	LGALS9 - CD45	GALECTIN	Secreted Signaling	PMID: 30120235	cDC2 -> Tcm	0.0619716
cDC1	Tcm	LGALS9	PTPRC	0.35919	3	LGALS9_CD45	LGALS9 - CD45	GALECTIN	Secreted Signaling	PMID: 30120235	cDC1 -> Tcm	0.0617884
Mac1	Mac4	LGALS9	PTPRC	0.358344	3	LGALS9_CD45	LGALS9 - CD45	GALECTIN	Secreted Signaling	PMID: 30120235	Mac1 -> Mac4	0.0613833
cDC2	Mac4	LGALS9	PTPRC	0.358291	3	LGALS9_CD45	LGALS9 - CD45	GALECTIN	Secreted Signaling	PMID: 30120235	cDC2 -> Mac4	0.061358
cDC1	Mac4	LGALS9	PTPRC	0.357911	3	LGALS9_CD45	LGALS9 - CD45	GALECTIN	Secreted Signaling	PMID: 30120235	cDC1 -> Mac4	0.0611765
Mac1	matureDC	LGALS9	CD44	0.357797	3	LGALS9_CD44	LGALS9 - CD44	GALECTIN	Secreted Signaling	PMID: 25065622	Mac1 -> matureDC	0.0611222
cDC2	matureDC	LGALS9	CD44	0.357744	3	LGALS9_CD44	LGALS9 - CD44	GALECTIN	Secreted Signaling	PMID: 25065622	cDC2 -> matureDC	0.061097
cDC1	matureDC	LGALS9	CD44	0.357366	3	LGALS9_CD44	LGALS9 - CD44	GALECTIN	Secreted Signaling	PMID: 25065622	cDC1 -> matureDC	0.0609162
Mac1	NK	LGALS9	PTPRC	0.357224	3	LGALS9_CD45	LGALS9 - CD45	GALECTIN	Secreted Signaling	PMID: 30120235	Mac1 -> NK	0.0608489
cDC2	NK	LGALS9	PTPRC	0.357172	3	LGALS9_CD45	LGALS9 - CD45	GALECTIN	Secreted Signaling	PMID: 30120235	cDC2 -> NK	0.0608238
Mac2	Treg	LGALS9	PTPRC	0.357128	3	LGALS9_CD45	LGALS9 - CD45	GALECTIN	Secreted Signaling	PMID: 30120235	Mac2 -> Treg	0.060803
Mac2	Tc	LGALS9	PTPRC	0.357066	3	LGALS9_CD45	LGALS9 - CD45	GALECTIN	Secreted Signaling	PMID: 30120235	Mac2 -> Tc	0.0607736
cDC1	NK	LGALS9	PTPRC	0.356794	3	LGALS9_CD45	LGALS9 - CD45	GALECTIN	Secreted Signaling	PMID: 30120235	cDC1 -> NK	0.0606438
Mac4	Tcm	LGALS9	PTPRC	0.354909	3	LGALS9_CD45	LGALS9 - CD45	GALECTIN	Secreted Signaling	PMID: 30120235	Mac4 -> Tcm	0.0597478
Mac2	Mac4	LGALS9	CD44	0.354468	3	LGALS9_CD44	LGALS9 - CD44	GALECTIN	Secreted Signaling	PMID: 25065622	Mac2 -> Mac4	0.0595388
Mac4	Mac4	LGALS9	PTPRC	0.353657	3	LGALS9_CD45	LGALS9 - CD45	GALECTIN	Secreted Signaling	PMID: 30120235	Mac4 -> Mac4	0.0591549
Mac4	matureDC	LGALS9	CD44	0.353124	3	LGALS9_CD44	LGALS9 - CD44	GALECTIN	Secreted Signaling	PMID: 25065622	Mac4 -> matureDC	0.0589027
Mac4	NK	LGALS9	PTPRC	0.352565	3	LGALS9_CD45	LGALS9 - CD45	GALECTIN	Secreted Signaling	PMID: 30120235	Mac4 -> NK	0.0586387
Mac2	Th1	LGALS9	PTPRC	0.352449	3	LGALS9_CD45	LGALS9 - CD45	GALECTIN	Secreted Signaling	PMID: 30120235	Mac2 -> Th1	0.0585844
Mac1	Mac2	LGALS9	CD44	0.349605	3	LGALS9_CD44	LGALS9 - CD44	GALECTIN	Secreted Signaling	PMID: 25065622	Mac1 -> Mac2	0.0572476
cDC2	Mac2	LGALS9	CD44	0.349555	3	LGALS9_CD44	LGALS9 - CD44	GALECTIN	Secreted Signaling	PMID: 25065622	cDC2 -> Mac2	0.0572239
cDC1	Mac2	LGALS9	CD44	0.349191	3	LGALS9_CD44	LGALS9 - CD44	GALECTIN	Secreted Signaling	PMID: 25065622	cDC1 -> Mac2	0.0570539
Mac2	CD4T	LGALS9	PTPRC	0.347775	3	LGALS9_CD45	LGALS9 - CD45	GALECTIN	Secreted Signaling	PMID: 30120235	Mac2 -> CD4T	0.0563924
Mac2	Mac1	LGALS9	CD44	0.347252	3	LGALS9_CD44	LGALS9 - CD44	GALECTIN	Secreted Signaling	PMID: 25065622	Mac2 -> Mac1	0.0561486
Mac2	ILC	LGALS9	PTPRC	0.346338	3	LGALS9_CD45	LGALS9 - CD45	GALECTIN	Secreted Signaling	PMID: 30120235	Mac2 -> ILC	0.0557235
Mac4	Mac2	LGALS9	CD44	0.345124	3	LGALS9_CD44	LGALS9 - CD44	GALECTIN	Secreted Signaling	PMID: 25065622	Mac4 -> Mac2	0.0551605
Mac1	cDC2	LGALS9	CD44	0.344923	3	LGALS9_CD44	LGALS9 - CD44	GALECTIN	Secreted Signaling	PMID: 25065622	Mac1 -> cDC2	0.0550672
cDC2	cDC2	LGALS9	CD44	0.344873	3	LGALS9_CD44	LGALS9 - CD44	GALECTIN	Secreted Signaling	PMID: 25065622	cDC2 -> cDC2	0.0550444
Tc	Mac2	CCL5	CCR1	0.344861	3	CCL5_CCR1	CCL5 - CCR1	CCL	Secreted Signaling	KEGG: hsa04060	Tc -> Mac2	0.0550388
cDC1	cDC2	LGALS9	CD44	0.344519	3	LGALS9_CD44	LGALS9 - CD44	GALECTIN	Secreted Signaling	PMID: 25065622	cDC1 -> cDC2	0.0548805
Mac1	cDC2	LGALS9	PTPRC	0.342935	3	LGALS9_CD45	LGALS9 - CD45	GALECTIN	Secreted Signaling	PMID: 30120235	Mac1 -> cDC2	0.0541498
cDC2	cDC2	LGALS9	PTPRC	0.342887	3	LGALS9_CD45	LGALS9 - CD45	GALECTIN	Secreted Signaling	PMID: 30120235	cDC2 -> cDC2	0.0541273
cDC1	cDC2	LGALS9	PTPRC	0.342536	3	LGALS9_CD45	LGALS9 - CD45	GALECTIN	Secreted Signaling	PMID: 30120235	cDC1 -> cDC2	0.053966
Mac4	cDC2	LGALS9	CD44	0.34055	3	LGALS9_CD44	LGALS9 - CD44	GALECTIN	Secreted Signaling	PMID: 25065622	Mac4 -> cDC2	0.0530552
Mac2	Tcm	LGALS9	PTPRC	0.340356	3	LGALS9_CD45	LGALS9 - CD45	GALECTIN	Secreted Signaling	PMID: 30120235	Mac2 -> Tcm	0.0529665
Th1	Treg	TNF	TNFRSF1B	0.339342	3	TNF_TNFRSF1B	TNF - TNFRSF1B	TNF	Secreted Signaling	KEGG: hsa04060	Th1 -> Treg	0.0525032
Mac2	Mac4	LGALS9	PTPRC	0.339197	3	LGALS9_CD45	LGALS9 - CD45	GALECTIN	Secreted Signaling	PMID: 30120235	Mac2 -> Mac4	0.0524371
Mac2	matureDC	LGALS9	CD44	0.338702	3	LGALS9_CD44	LGALS9 - CD44	GALECTIN	Secreted Signaling	PMID: 25065622	Mac2 -> matureDC	0.0522119
Mac4	cDC2	LGALS9	PTPRC	0.338609	3	LGALS9_CD45	LGALS9 - CD45	GALECTIN	Secreted Signaling	PMID: 30120235	Mac4 -> cDC2	0.0521694
Mac2	NK	LGALS9	PTPRC	0.338184	3	LGALS9_CD45	LGALS9 - CD45	GALECTIN	Secreted Signaling	PMID: 30120235	Mac2 -> NK	0.0519763
matureDC	Tfh_like	LGALS9	PTPRC	0.337037	3	LGALS9_CD45	LGALS9 - CD45	GALECTIN	Secreted Signaling	PMID: 30120235	matureDC -> Tfh_like	0.0514558
matureDC	Th17_1	LGALS9	PTPRC	0.336539	3	LGALS9_CD45	LGALS9 - CD45	GALECTIN	Secreted Signaling	PMID: 30120235	matureDC -> Th17_1	0.0512305
Mac1	Mast	LGALS9	CD44	0.335188	3	LGALS9_CD44	LGALS9 - CD44	GALECTIN	Secreted Signaling	PMID: 25065622	Mac1 -> Mast	0.0506204
cDC2	Mast	LGALS9	CD44	0.335141	3	LGALS9_CD44	LGALS9 - CD44	GALECTIN	Secreted Signaling	PMID: 25065622	cDC2 -> Mast	0.0505993
cDC1	Mast	LGALS9	CD44	0.334805	3	LGALS9_CD44	LGALS9 - CD44	GALECTIN	Secreted Signaling	PMID: 25065622	cDC1 -> Mast	0.0504479
matureDC	Treg	LGALS9	PTPRC	0.333724	3	LGALS9_CD45	LGALS9 - CD45	GALECTIN	Secreted Signaling	PMID: 30120235	matureDC -> Treg	0.0499621
matureDC	Tc	LGALS9	PTPRC	0.333669	3	LGALS9_CD45	LGALS9 - CD45	GALECTIN	Secreted Signaling	PMID: 30120235	matureDC -> Tc	0.0499377
matureDC	Mac4	LGALS9	CD44	0.331374	3	LGALS9_CD44	LGALS9 - CD44	GALECTIN	Secreted Signaling	PMID: 25065622	matureDC -> Mac4	0.0489116
Mac2	Mac2	LGALS9	CD44	0.331286	3	LGALS9_CD44	LGALS9 - CD44	GALECTIN	Secreted Signaling	PMID: 25065622	Mac2 -> Mac2	0.0488727
Mac4	Mast	LGALS9	CD44	0.331039	3	LGALS9_CD44	LGALS9 - CD44	GALECTIN	Secreted Signaling	PMID: 25065622	Mac4 -> Mast	0.0487624
Mac1	Mac2	LGALS9	PTPRC	0.330637	3	LGALS9_CD45	LGALS9 - CD45	GALECTIN	Secreted Signaling	PMID: 30120235	Mac1 -> Mac2	0.0485839
cDC2	Mac2	LGALS9	PTPRC	0.330592	3	LGALS9_CD45	LGALS9 - CD45	GALECTIN	Secreted Signaling	PMID: 30120235	cDC2 -> Mac2	0.0485636
Mast	Mac4	ANXA1	FPR1	0.330418	3	ANXA1_FPR1	ANXA1 - FPR1	ANNEXIN	Secreted Signaling	PMID: 23230437	Mast -> Mac4	0.0484866
cDC1	Mac2	LGALS9	PTPRC	0.330264	3	LGALS9_CD45	LGALS9 - CD45	GALECTIN	Secreted Signaling	PMID: 30120235	cDC1 -> Mac2	0.048418
matureDC	Th1	LGALS9	PTPRC	0.329589	3	LGALS9_CD45	LGALS9 - CD45	GALECTIN	Secreted Signaling	PMID: 30120235	matureDC -> Th1	0.0481188
Mac1	Treg	LGALS9	CD44	0.3285	3	LGALS9_CD44	LGALS9 - CD44	GALECTIN	Secreted Signaling	PMID: 25065622	Mac1 -> Treg	0.0476373
cDC2	Treg	LGALS9	CD44	0.328455	3	LGALS9_CD44	LGALS9 - CD44	GALECTIN	Secreted Signaling	PMID: 25065622	cDC2 -> Treg	0.0476174
cDC1	Treg	LGALS9	CD44	0.328131	3	LGALS9_CD44	LGALS9 - CD44	GALECTIN	Secreted Signaling	PMID: 25065622	cDC1 -> Treg	0.0474745
Mac2	cDC2	LGALS9	CD44	0.327043	3	LGALS9_CD44	LGALS9 - CD44	GALECTIN	Secreted Signaling	PMID: 25065622	Mac2 -> cDC2	0.0469955
Mac4	Mac2	LGALS9	PTPRC	0.326591	3	LGALS9_CD45	LGALS9 - CD45	GALECTIN	Secreted Signaling	PMID: 30120235	Mac4 -> Mac2	0.046797
matureDC	CD4T	LGALS9	PTPRC	0.325454	3	LGALS9_CD45	LGALS9 - CD45	GALECTIN	Secreted Signaling	PMID: 30120235	matureDC -> CD4T	0.0462992
Mac2	cDC2	LGALS9	PTPRC	0.325241	3	LGALS9_CD45	LGALS9 - CD45	GALECTIN	Secreted Signaling	PMID: 30120235	Mac2 -> cDC2	0.0462059
matureDC	Mac1	LGALS9	CD44	0.324991	3	LGALS9_CD44	LGALS9 - CD44	GALECTIN	Secreted Signaling	PMID: 25065622	matureDC -> Mac1	0.0460969
Mac4	Treg	LGALS9	CD44	0.324502	3	LGALS9_CD44	LGALS9 - CD44	GALECTIN	Secreted Signaling	PMID: 25065622	Mac4 -> Treg	0.0458835
matureDC	ILC	LGALS9	PTPRC	0.324182	3	LGALS9_CD45	LGALS9 - CD45	GALECTIN	Secreted Signaling	PMID: 30120235	matureDC -> ILC	0.0457442
Mac1	Th1	LGALS9	CD44	0.319839	3	LGALS9_CD44	LGALS9 - CD44	GALECTIN	Secreted Signaling	PMID: 25065622	Mac1 -> Th1	0.0438681
cDC2	Th1	LGALS9	CD44	0.319797	3	LGALS9_CD44	LGALS9 - CD44	GALECTIN	Secreted Signaling	PMID: 25065622	cDC2 -> Th1	0.0438497
cDC1	Th1	LGALS9	CD44	0.319488	3	LGALS9_CD44	LGALS9 - CD44	GALECTIN	Secreted Signaling	PMID: 25065622	cDC1 -> Th1	0.0437175
Mac1	NK	LGALS9	CD44	0.318924	3	LGALS9_CD44	LGALS9 - CD44	GALECTIN	Secreted Signaling	PMID: 25065622	Mac1 -> NK	0.043476
matureDC	Tcm	LGALS9	PTPRC	0.318882	3	LGALS9_CD45	LGALS9 - CD45	GALECTIN	Secreted Signaling	PMID: 30120235	matureDC -> Tcm	0.0434582
cDC2	NK	LGALS9	CD44	0.318881	3	LGALS9_CD44	LGALS9 - CD44	GALECTIN	Secreted Signaling	PMID: 25065622	cDC2 -> NK	0.0434577
cDC1	NK	LGALS9	CD44	0.318574	3	LGALS9_CD44	LGALS9 - CD44	GALECTIN	Secreted Signaling	PMID: 25065622	cDC1 -> NK	0.0433268
Mac2	Mast	LGALS9	CD44	0.318208	3	LGALS9_CD44	LGALS9 - CD44	GALECTIN	Secreted Signaling	PMID: 25065622	Mac2 -> Mast	0.0431706
matureDC	Mac4	LGALS9	PTPRC	0.317854	3	LGALS9_CD45	LGALS9 - CD45	GALECTIN	Secreted Signaling	PMID: 30120235	matureDC -> Mac4	0.0430195
matureDC	matureDC	LGALS9	CD44	0.317415	3	LGALS9_CD44	LGALS9 - CD44	GALECTIN	Secreted Signaling	PMID: 25065622	matureDC -> matureDC	0.042833
Mac1	Tcm	LGALS9	CD44	0.317265	3	LGALS9_CD44	LGALS9 - CD44	GALECTIN	Secreted Signaling	PMID: 25065622	Mac1 -> Tcm	0.042769
cDC2	Tcm	LGALS9	CD44	0.317223	3	LGALS9_CD44	LGALS9 - CD44	GALECTIN	Secreted Signaling	PMID: 25065622	cDC2 -> Tcm	0.0427511
matureDC	NK	LGALS9	PTPRC	0.316956	3	LGALS9_CD45	LGALS9 - CD45	GALECTIN	Secreted Signaling	PMID: 30120235	matureDC -> NK	0.0426377
cDC1	Tcm	LGALS9	CD44	0.316919	3	LGALS9_CD44	LGALS9 - CD44	GALECTIN	Secreted Signaling	PMID: 25065622	cDC1 -> Tcm	0.0426221
Mac1	Th17_1	LGALS9	CD44	0.316552	3	LGALS9_CD44	LGALS9 - CD44	GALECTIN	Secreted Signaling	PMID: 25065622	Mac1 -> Th17_1	0.0424666
cDC2	Th17_1	LGALS9	CD44	0.31651	3	LGALS9_CD44	LGALS9 - CD44	GALECTIN	Secreted Signaling	PMID: 25065622	cDC2 -> Th17_1	0.0424488
matureDC	Bcell	CCL19	CCR7	0.31642	3	CCL19_CCR7	CCL19 - CCR7	CCL	Secreted Signaling	KEGG: hsa04060	matureDC -> Bcell	0.0424106
cDC1	Th17_1	LGALS9	CD44	0.316208	3	LGALS9_CD44	LGALS9 - CD44	GALECTIN	Secreted Signaling	PMID: 25065622	cDC1 -> Th17_1	0.0423207
Mac4	Th1	LGALS9	CD44	0.316033	3	LGALS9_CD44	LGALS9 - CD44	GALECTIN	Secreted Signaling	PMID: 25065622	Mac4 -> Th1	0.0422469
Mac4	NK	LGALS9	CD44	0.315138	3	LGALS9_CD44	LGALS9 - CD44	GALECTIN	Secreted Signaling	PMID: 25065622	Mac4 -> NK	0.0418687
Mac2	Mac2	LGALS9	PTPRC	0.314073	3	LGALS9_CD45	LGALS9 - CD45	GALECTIN	Secreted Signaling	PMID: 30120235	Mac2 -> Mac2	0.0414208
Tc	Mac1	CCL5	CCR1	0.313602	3	CCL5_CCR1	CCL5 - CCR1	CCL	Secreted Signaling	KEGG: hsa04060	Tc -> Mac1	0.0412232
Mac4	Tcm	LGALS9	CD44	0.313515	3	LGALS9_CD44	LGALS9 - CD44	GALECTIN	Secreted Signaling	PMID: 25065622	Mac4 -> Tcm	0.0411868
Mac4	Th17_1	LGALS9	CD44	0.312818	3	LGALS9_CD44	LGALS9 - CD44	GALECTIN	Secreted Signaling	PMID: 25065622	Mac4 -> Th17_1	0.0408951
Mac1	Tc	LGALS9	CD44	0.312723	3	LGALS9_CD44	LGALS9 - CD44	GALECTIN	Secreted Signaling	PMID: 25065622	Mac1 -> Tc	0.0408553
cDC2	Tc	LGALS9	CD44	0.312682	3	LGALS9_CD44	LGALS9 - CD44	GALECTIN	Secreted Signaling	PMID: 25065622	cDC2 -> Tc	0.0408381
Mac1	CD4T	LGALS9	CD44	0.312484	3	LGALS9_CD44	LGALS9 - CD44	GALECTIN	Secreted Signaling	PMID: 25065622	Mac1 -> CD4T	0.0407554
cDC2	CD4T	LGALS9	CD44	0.312443	3	LGALS9_CD44	LGALS9 - CD44	GALECTIN	Secreted Signaling	PMID: 25065622	cDC2 -> CD4T	0.0407382
cDC1	Tc	LGALS9	CD44	0.312386	3	LGALS9_CD44	LGALS9 - CD44	GALECTIN	Secreted Signaling	PMID: 25065622	cDC1 -> Tc	0.0407147
cDC1	CD4T	LGALS9	CD44	0.312147	3	LGALS9_CD44	LGALS9 - CD44	GALECTIN	Secreted Signaling	PMID: 25065622	cDC1 -> CD4T	0.0406151
Mac2	Treg	LGALS9	CD44	0.31213	3	LGALS9_CD44	LGALS9 - CD44	GALECTIN	Secreted Signaling	PMID: 25065622	Mac2 -> Treg	0.0406078
Mac1	cDC1	LGALS9	PTPRC	0.311039	3	LGALS9_CD45	LGALS9 - CD45	GALECTIN	Secreted Signaling	PMID: 30120235	Mac1 -> cDC1	0.0401541
cDC2	cDC1	LGALS9	PTPRC	0.310998	3	LGALS9_CD45	LGALS9 - CD45	GALECTIN	Secreted Signaling	PMID: 30120235	cDC2 -> cDC1	0.0401372
matureDC	Mac2	LGALS9	CD44	0.310832	3	LGALS9_CD44	LGALS9 - CD44	GALECTIN	Secreted Signaling	PMID: 25065622	matureDC -> Mac2	0.0400682
cDC1	cDC1	LGALS9	PTPRC	0.310706	3	LGALS9_CD45	LGALS9 - CD45	GALECTIN	Secreted Signaling	PMID: 30120235	cDC1 -> cDC1	0.0400158
Mac1	Mac3	LGALS9	CD44	0.309707	3	LGALS9_CD44	LGALS9 - CD44	GALECTIN	Secreted Signaling	PMID: 25065622	Mac1 -> Mac3	0.0396027
cDC2	Mac3	LGALS9	CD44	0.309667	3	LGALS9_CD44	LGALS9 - CD44	GALECTIN	Secreted Signaling	PMID: 25065622	cDC2 -> Mac3	0.039586
cDC1	Mac3	LGALS9	CD44	0.309376	3	LGALS9_CD44	LGALS9 - CD44	GALECTIN	Secreted Signaling	PMID: 25065622	cDC1 -> Mac3	0.0394662
Mac4	Tc	LGALS9	CD44	0.309072	3	LGALS9_CD44	LGALS9 - CD44	GALECTIN	Secreted Signaling	PMID: 25065622	Mac4 -> Tc	0.0393409
Mac4	CD4T	LGALS9	CD44	0.308838	3	LGALS9_CD44	LGALS9 - CD44	GALECTIN	Secreted Signaling	PMID: 25065622	Mac4 -> CD4T	0.0392445
Mac2	Th17_1	CXCL12	CXCR4	0.308001	3	CXCL12_CXCR4	CXCL12 - CXCR4	CXCL	Secreted Signaling	KEGG: hsa04060	Mac2 -> Th17_1	0.0389006
Mac4	cDC1	LGALS9	PTPRC	0.307425	3	LGALS9_CD45	LGALS9 - CD45	GALECTIN	Secreted Signaling	PMID: 30120235	Mac4 -> cDC1	0.0386647
NK	cDC1	XCL1	XCR1	0.307395	3	XCL1_XCR1	XCL1 - XCR1	XCR	Secreted Signaling	KEGG: hsa04060	NK -> cDC1	0.0386525
matureDC	cDC2	LGALS9	CD44	0.30706	3	LGALS9_CD44	LGALS9 - CD44	GALECTIN	Secreted Signaling	PMID: 25065622	matureDC -> cDC2	0.0385155
Mac1	Mac4	SPP1	CD44	0.306187	3	SPP1_CD44	SPP1 - CD44	SPP1	Secreted Signaling	PMID: 21907263	Mac1 -> Mac4	0.0381597
Mac4	Mac3	LGALS9	CD44	0.306121	3	LGALS9_CD44	LGALS9 - CD44	GALECTIN	Secreted Signaling	PMID: 25065622	Mac4 -> Mac3	0.0381329
Mac2	Tc	CXCL12	CXCR4	0.305495	3	CXCL12_CXCR4	CXCL12 - CXCR4	CXCL	Secreted Signaling	KEGG: hsa04060	Mac2 -> Tc	0.0378782
matureDC	cDC2	LGALS9	PTPRC	0.305456	3	LGALS9_CD45	LGALS9 - CD45	GALECTIN	Secreted Signaling	PMID: 30120235	matureDC -> cDC2	0.0378627
Mac1	Bcell	LGALS9	PTPRC	0.304354	3	LGALS9_CD45	LGALS9 - CD45	GALECTIN	Secreted Signaling	PMID: 30120235	Mac1 -> Bcell	0.0374164
cDC2	Bcell	LGALS9	PTPRC	0.304315	3	LGALS9_CD45	LGALS9 - CD45	GALECTIN	Secreted Signaling	PMID: 30120235	cDC2 -> Bcell	0.0374005
Mac2	Th1	LGALS9	CD44	0.304247	3	LGALS9_CD44	LGALS9 - CD44	GALECTIN	Secreted Signaling	PMID: 25065622	Mac2 -> Th1	0.0373729
Mac2	Tcm	CXCL12	CXCR4	0.304242	3	CXCL12_CXCR4	CXCL12 - CXCR4	CXCL	Secreted Signaling	KEGG: hsa04060	Mac2 -> Tcm	0.0373711
cDC1	Bcell	LGALS9	PTPRC	0.304034	3	LGALS9_CD45	LGALS9 - CD45	GALECTIN	Secreted Signaling	PMID: 30120235	cDC1 -> Bcell	0.0372871
Th1	Mac2	IFNG	IFNGR1_IFNGR2	0.303846	3	IFNG_IFNGR1_IFNGR2	IFNG - (IFNGR1+IFNGR2)	IFN-II	Secreted Signaling	KEGG: hsa04060	Th1 -> Mac2	0.0372115
Mac2	NK	LGALS9	CD44	0.303412	3	LGALS9_CD44	LGALS9 - CD44	GALECTIN	Secreted Signaling	PMID: 25065622	Mac2 -> NK	0.0370367
Mac1	Tfh_like	LGALS9	CD44	0.302779	3	LGALS9_CD44	LGALS9 - CD44	GALECTIN	Secreted Signaling	PMID: 25065622	Mac1 -> Tfh_like	0.0367822
cDC2	Tfh_like	LGALS9	CD44	0.30274	3	LGALS9_CD44	LGALS9 - CD44	GALECTIN	Secreted Signaling	PMID: 25065622	cDC2 -> Tfh_like	0.0367666
cDC2	pDC	MIF	CD74_CXCR4	0.302478	3	MIF_CD74_CXCR4	MIF - (CD74+CXCR4)	MIF	Secreted Signaling	PMID: 29637711; PMID: 24760155	cDC2 -> pDC	0.0366615
Th17_1	Treg	TNF	TNFRSF1B	0.302468	3	TNF_TNFRSF1B	TNF - TNFRSF1B	TNF	Secreted Signaling	KEGG: hsa04060	Th17_1 -> Treg	0.0366576
ILC	Treg	TNF	TNFRSF1B	0.302466	3	TNF_TNFRSF1B	TNF - TNFRSF1B	TNF	Secreted Signaling	KEGG: hsa04060	ILC -> Treg	0.036657
cDC1	Tfh_like	LGALS9	CD44	0.302462	3	LGALS9_CD44	LGALS9 - CD44	GALECTIN	Secreted Signaling	PMID: 25065622	cDC1 -> Tfh_like	0.036655
Th1	pDC	MIF	CD74_CXCR4	0.302416	3	MIF_CD74_CXCR4	MIF - (CD74+CXCR4)	MIF	Secreted Signaling	PMID: 29637711; PMID: 24760155	Th1 -> pDC	0.0366368
Mac2	Tcm	LGALS9	CD44	0.3019	3	LGALS9_CD44	LGALS9 - CD44	GALECTIN	Secreted Signaling	PMID: 25065622	Mac2 -> Tcm	0.0364304
NK	Mac2	CCL5	CCR1	0.301854	3	CCL5_CCR1	CCL5 - CCR1	CCL	Secreted Signaling	KEGG: hsa04060	NK -> Mac2	0.036412
Mac2	Th17_1	LGALS9	CD44	0.301251	3	LGALS9_CD44	LGALS9 - CD44	GALECTIN	Secreted Signaling	PMID: 25065622	Mac2 -> Th17_1	0.0361712
Mac1	ILC	LGALS9	CD44	0.301135	3	LGALS9_CD44	LGALS9 - CD44	GALECTIN	Secreted Signaling	PMID: 25065622	Mac1 -> ILC	0.036125
cDC2	ILC	LGALS9	CD44	0.301097	3	LGALS9_CD44	LGALS9 - CD44	GALECTIN	Secreted Signaling	PMID: 25065622	cDC2 -> ILC	0.0361097
Mac4	Bcell	LGALS9	PTPRC	0.300883	3	LGALS9_CD45	LGALS9 - CD45	GALECTIN	Secreted Signaling	PMID: 30120235	Mac4 -> Bcell	0.0360246
cDC1	ILC	LGALS9	CD44	0.300821	3	LGALS9_CD44	LGALS9 - CD44	GALECTIN	Secreted Signaling	PMID: 25065622	cDC1 -> ILC	0.036
Mac1	Mac1	SPP1	CD44	0.300671	3	SPP1_CD44	SPP1 - CD44	SPP1	Secreted Signaling	PMID: 21907263	Mac1 -> Mac1	0.0359403
Mac2	pDC	CXCL12	CXCR4	0.300632	3	CXCL12_CXCR4	CXCL12 - CXCR4	CXCL	Secreted Signaling	KEGG: hsa04060	Mac2 -> pDC	0.0359249
Mac4	Tfh_like	LGALS9	CD44	0.299341	3	LGALS9_CD44	LGALS9 - CD44	GALECTIN	Secreted Signaling	PMID: 25065622	Mac4 -> Tfh_like	0.0354132
matureDC	Mast	LGALS9	CD44	0.299194	3	LGALS9_CD44	LGALS9 - CD44	GALECTIN	Secreted Signaling	PMID: 25065622	matureDC -> Mast	0.0353552
Mac2	Tc	LGALS9	CD44	0.297759	3	LGALS9_CD44	LGALS9 - CD44	GALECTIN	Secreted Signaling	PMID: 25065622	Mac2 -> Tc	0.03479
Mac4	ILC	LGALS9	CD44	0.297732	3	LGALS9_CD44	LGALS9 - CD44	GALECTIN	Secreted Signaling	PMID: 25065622	Mac4 -> ILC	0.0347796
Mac1	Mac1	LGALS9	PTPRC	0.297665	3	LGALS9_CD45	LGALS9 - CD45	GALECTIN	Secreted Signaling	PMID: 30120235	Mac1 -> Mac1	0.0347534
cDC2	Mac1	LGALS9	PTPRC	0.297628	3	LGALS9_CD45	LGALS9 - CD45	GALECTIN	Secreted Signaling	PMID: 30120235	cDC2 -> Mac1	0.0347387
Mac2	CD4T	LGALS9	CD44	0.29754	3	LGALS9_CD44	LGALS9 - CD44	GALECTIN	Secreted Signaling	PMID: 25065622	Mac2 -> CD4T	0.0347044
cDC1	Mac1	LGALS9	PTPRC	0.297358	3	LGALS9_CD45	LGALS9 - CD45	GALECTIN	Secreted Signaling	PMID: 30120235	cDC1 -> Mac1	0.034633
Mac2	cDC1	LGALS9	PTPRC	0.296222	3	LGALS9_CD45	LGALS9 - CD45	GALECTIN	Secreted Signaling	PMID: 30120235	Mac2 -> cDC1	0.0341892
matureDC	Mac2	LGALS9	PTPRC	0.295507	3	LGALS9_CD45	LGALS9 - CD45	GALECTIN	Secreted Signaling	PMID: 30120235	matureDC -> Mac2	0.0339109
Mac2	Mac3	LGALS9	CD44	0.295006	3	LGALS9_CD44	LGALS9 - CD44	GALECTIN	Secreted Signaling	PMID: 25065622	Mac2 -> Mac3	0.0337168
Mac4	Mac1	LGALS9	PTPRC	0.294335	3	LGALS9_CD45	LGALS9 - CD45	GALECTIN	Secreted Signaling	PMID: 30120235	Mac4 -> Mac1	0.0334573
Th1	Mac4	TNF	TNFRSF1B	0.294137	3	TNF_TNFRSF1B	TNF - TNFRSF1B	TNF	Secreted Signaling	KEGG: hsa04060	Th1 -> Mac4	0.0333809
Mac1	matureDC	SPP1	CD44	0.29411	3	SPP1_CD44	SPP1 - CD44	SPP1	Secreted Signaling	PMID: 21907263	Mac1 -> matureDC	0.0333704
matureDC	Treg	LGALS9	CD44	0.293772	3	LGALS9_CD44	LGALS9 - CD44	GALECTIN	Secreted Signaling	PMID: 25065622	matureDC -> Treg	0.0332402
Mac2	NK	CXCL12	CXCR4	0.292329	3	CXCL12_CXCR4	CXCL12 - CXCR4	CXCL	Secreted Signaling	KEGG: hsa04060	Mac2 -> NK	0.0326861
cDC2	Bcell	MIF	CD74_CXCR4	0.291439	3	MIF_CD74_CXCR4	MIF - (CD74+CXCR4)	MIF	Secreted Signaling	PMID: 29637711; PMID: 24760155	cDC2 -> Bcell	0.0323465
Th1	Bcell	MIF	CD74_CXCR4	0.291381	3	MIF_CD74_CXCR4	MIF - (CD74+CXCR4)	MIF	Secreted Signaling	PMID: 29637711; PMID: 24760155	Th1 -> Bcell	0.0323245
Tfh_like	Treg	TNF	TNFRSF1B	0.290375	3	TNF_TNFRSF1B	TNF - TNFRSF1B	TNF	Secreted Signaling	KEGG: hsa04060	Tfh_like -> Treg	0.0319422
Mac2	Bcell	LGALS9	PTPRC	0.290117	3	LGALS9_CD45	LGALS9 - CD45	GALECTIN	Secreted Signaling	PMID: 30120235	Mac2 -> Bcell	0.0318447
cDC2	Mac4	MIF	CD74_CD44	0.290117	3	MIF_CD74_CD44	MIF - (CD74+CD44)	MIF	Secreted Signaling	PMID: 29637711; PMID: 26175090	cDC2 -> Mac4	0.0318445
Th1	Mac4	MIF	CD74_CD44	0.29006	3	MIF_CD74_CD44	MIF - (CD74+CD44)	MIF	Secreted Signaling	PMID: 29637711; PMID: 26175090	Th1 -> Mac4	0.0318229
Th1	Th17_1	TNF	TNFRSF1B	0.288903	3	TNF_TNFRSF1B	TNF - TNFRSF1B	TNF	Secreted Signaling	KEGG: hsa04060	Th1 -> Th17_1	0.0313868
Mac1	pDC	LGALS9	PTPRC	0.288816	3	LGALS9_CD45	LGALS9 - CD45	GALECTIN	Secreted Signaling	PMID: 30120235	Mac1 -> pDC	0.031354
cDC2	pDC	LGALS9	PTPRC	0.28878	3	LGALS9_CD45	LGALS9 - CD45	GALECTIN	Secreted Signaling	PMID: 30120235	cDC2 -> pDC	0.0313407
Mac2	Tfh_like	LGALS9	CD44	0.288677	3	LGALS9_CD44	LGALS9 - CD44	GALECTIN	Secreted Signaling	PMID: 25065622	Mac2 -> Tfh_like	0.0313018
cDC2	Mac1	MIF	CD74_CD44	0.288547	3	MIF_CD74_CD44	MIF - (CD74+CD44)	MIF	Secreted Signaling	PMID: 29637711; PMID: 26175090	cDC2 -> Mac1	0.031253
cDC1	pDC	LGALS9	PTPRC	0.288526	3	LGALS9_CD45	LGALS9 - CD45	GALECTIN	Secreted Signaling	PMID: 30120235	cDC1 -> pDC	0.031245
Th1	Mac1	MIF	CD74_CD44	0.288491	3	MIF_CD74_CD44	MIF - (CD74+CD44)	MIF	Secreted Signaling	PMID: 29637711; PMID: 26175090	Th1 -> Mac1	0.0312318
Mac1	Mac2	SPP1	CD44	0.288396	3	SPP1_CD44	SPP1 - CD44	SPP1	Secreted Signaling	PMID: 21907263	Mac1 -> Mac2	0.0311965
cDC2	Mac4	ANXA1	FPR1	0.288093	3	ANXA1_FPR1	ANXA1 - FPR1	ANNEXIN	Secreted Signaling	PMID: 23230437	cDC2 -> Mac4	0.0310828
Mac2	ILC	LGALS9	CD44	0.287174	3	LGALS9_CD44	LGALS9 - CD44	GALECTIN	Secreted Signaling	PMID: 25065622	Mac2 -> ILC	0.0307395
Th1	cDC2	IFNG	IFNGR1_IFNGR2	0.287164	3	IFNG_IFNGR1_IFNGR2	IFNG - (IFNGR1+IFNGR2)	IFN-II	Secreted Signaling	KEGG: hsa04060	Th1 -> cDC2	0.0307356
Mac4	Mac4	ANXA1	FPR1	0.287017	3	ANXA1_FPR1	ANXA1 - FPR1	ANNEXIN	Secreted Signaling	PMID: 23230437	Mac4 -> Mac4	0.030681
cDC2	Mac4	MIF	CD74_CXCR4	0.286759	3	MIF_CD74_CXCR4	MIF - (CD74+CXCR4)	MIF	Secreted Signaling	PMID: 29637711; PMID: 24760155	cDC2 -> Mac4	0.0305848
matureDC	Th1	LGALS9	CD44	0.286729	3	LGALS9_CD44	LGALS9 - CD44	GALECTIN	Secreted Signaling	PMID: 25065622	matureDC -> Th1	0.0305736
Th1	Mac4	MIF	CD74_CXCR4	0.286703	3	MIF_CD74_CXCR4	MIF - (CD74+CXCR4)	MIF	Secreted Signaling	PMID: 29637711; PMID: 24760155	Th1 -> Mac4	0.030564
cDC2	Mac2	MIF	CD74_CD44	0.286154	3	MIF_CD74_CD44	MIF - (CD74+CD44)	MIF	Secreted Signaling	PMID: 29637711; PMID: 26175090	cDC2 -> Mac2	0.0303601
Th1	Mac4	IFNG	IFNGR1_IFNGR2	0.286144	3	IFNG_IFNGR1_IFNGR2	IFNG - (IFNGR1+IFNGR2)	IFN-II	Secreted Signaling	KEGG: hsa04060	Th1 -> Mac4	0.0303566
Th1	Mac2	MIF	CD74_CD44	0.286098	3	MIF_CD74_CD44	MIF - (CD74+CD44)	MIF	Secreted Signaling	PMID: 29637711; PMID: 26175090	Th1 -> Mac2	0.0303395
matureDC	NK	LGALS9	CD44	0.285982	3	LGALS9_CD44	LGALS9 - CD44	GALECTIN	Secreted Signaling	PMID: 25065622	matureDC -> NK	0.0302965
Mac4	pDC	LGALS9	PTPRC	0.285669	3	LGALS9_CD45	LGALS9 - CD45	GALECTIN	Secreted Signaling	PMID: 30120235	Mac4 -> pDC	0.0301807
Mac1	cDC2	SPP1	CD44	0.285117	3	SPP1_CD44	SPP1 - CD44	SPP1	Secreted Signaling	PMID: 21907263	Mac1 -> cDC2	0.0299768
matureDC	Tcm	LGALS9	CD44	0.284629	3	LGALS9_CD44	LGALS9 - CD44	GALECTIN	Secreted Signaling	PMID: 25065622	matureDC -> Tcm	0.0297972
matureDC	Th17_1	LGALS9	CD44	0.284048	3	LGALS9_CD44	LGALS9 - CD44	GALECTIN	Secreted Signaling	PMID: 25065622	matureDC -> Th17_1	0.0295837
Mac2	Mac1	LGALS9	PTPRC	0.284	3	LGALS9_CD45	LGALS9 - CD45	GALECTIN	Secreted Signaling	PMID: 30120235	Mac2 -> Mac1	0.0295661
Th1	Mac1	IFNG	IFNGR1_IFNGR2	0.283949	3	IFNG_IFNGR1_IFNGR2	IFNG - (IFNGR1+IFNGR2)	IFN-II	Secreted Signaling	KEGG: hsa04060	Th1 -> Mac1	0.0295475
cDC2	matureDC	MIF	CD74_CD44	0.283948	3	MIF_CD74_CD44	MIF - (CD74+CD44)	MIF	Secreted Signaling	PMID: 29637711; PMID: 26175090	cDC2 -> matureDC	0.029547
Th1	matureDC	MIF	CD74_CD44	0.283893	3	MIF_CD74_CD44	MIF - (CD74+CD44)	MIF	Secreted Signaling	PMID: 29637711; PMID: 26175090	Th1 -> matureDC	0.0295269
Tc	Mac2	IFNG	IFNGR1_IFNGR2	0.283697	3	IFNG_IFNGR1_IFNGR2	IFNG - (IFNGR1+IFNGR2)	IFN-II	Secreted Signaling	KEGG: hsa04060	Tc -> Mac2	0.0294552
cDC2	cDC2	MIF	CD74_CD44	0.283583	3	MIF_CD74_CD44	MIF - (CD74+CD44)	MIF	Secreted Signaling	PMID: 29637711; PMID: 26175090	cDC2 -> cDC2	0.0294135
Th1	cDC2	MIF	CD74_CD44	0.283529	3	MIF_CD74_CD44	MIF - (CD74+CD44)	MIF	Secreted Signaling	PMID: 29637711; PMID: 26175090	Th1 -> cDC2	0.0293935
cDC2	Tc	MIF	CD74_CXCR4	0.283274	3	MIF_CD74_CXCR4	MIF - (CD74+CXCR4)	MIF	Secreted Signaling	PMID: 29637711; PMID: 24760155	cDC2 -> Tc	0.0293004
Th1	Tc	MIF	CD74_CXCR4	0.283219	3	MIF_CD74_CXCR4	MIF - (CD74+CXCR4)	MIF	Secreted Signaling	PMID: 29637711; PMID: 24760155	Th1 -> Tc	0.0292805
Mac2	Mac4	ANXA1	FPR1	0.283138	3	ANXA1_FPR1	ANXA1 - FPR1	ANNEXIN	Secreted Signaling	PMID: 23230437	Mac2 -> Mac4	0.029251
Mac2	Bcell	CXCL12	CXCR4	0.283054	3	CXCL12_CXCR4	CXCL12 - CXCR4	CXCL	Secreted Signaling	KEGG: hsa04060	Mac2 -> Bcell	0.0292203
Th1	Th1	TNF	TNFRSF1B	0.282109	3	TNF_TNFRSF1B	TNF - TNFRSF1B	TNF	Secreted Signaling	KEGG: hsa04060	Th1 -> Th1	0.0288763
cDC2	Th17_1	MIF	CD74_CXCR4	0.281178	3	MIF_CD74_CXCR4	MIF - (CD74+CXCR4)	MIF	Secreted Signaling	PMID: 29637711; PMID: 24760155	cDC2 -> Th17_1	0.0285394
Th1	Th17_1	MIF	CD74_CXCR4	0.281124	3	MIF_CD74_CXCR4	MIF - (CD74+CXCR4)	MIF	Secreted Signaling	PMID: 29637711; PMID: 24760155	Th1 -> Th17_1	0.0285199
matureDC	Tc	LGALS9	CD44	0.280921	3	LGALS9_CD44	LGALS9 - CD44	GALECTIN	Secreted Signaling	PMID: 25065622	matureDC -> Tc	0.0284467
matureDC	CD4T	LGALS9	CD44	0.280725	3	LGALS9_CD44	LGALS9 - CD44	GALECTIN	Secreted Signaling	PMID: 25065622	matureDC -> CD4T	0.0283762
Tc	Mac4	CCL5	CCR1	0.280682	3	CCL5_CCR1	CCL5 - CCR1	CCL	Secreted Signaling	KEGG: hsa04060	Tc -> Mac4	0.0283608
Treg	pDC	MIF	CD74_CXCR4	0.280471	3	MIF_CD74_CXCR4	MIF - (CD74+CXCR4)	MIF	Secreted Signaling	PMID: 29637711; PMID: 24760155	Treg -> pDC	0.028285
matureDC	cDC1	LGALS9	PTPRC	0.279544	3	LGALS9_CD45	LGALS9 - CD45	GALECTIN	Secreted Signaling	PMID: 30120235	matureDC -> cDC1	0.0279522
ILC	Mac2	CCL5	CCR1	0.278898	3	CCL5_CCR1	CCL5 - CCR1	CCL	Secreted Signaling	KEGG: hsa04060	ILC -> Mac2	0.0277217
cDC2	matureDC	MIF	CD74_CXCR4	0.278636	3	MIF_CD74_CXCR4	MIF - (CD74+CXCR4)	MIF	Secreted Signaling	PMID: 29637711; PMID: 24760155	cDC2 -> matureDC	0.0276285
Th1	matureDC	MIF	CD74_CXCR4	0.278583	3	MIF_CD74_CXCR4	MIF - (CD74+CXCR4)	MIF	Secreted Signaling	PMID: 29637711; PMID: 24760155	Th1 -> matureDC	0.0276097
matureDC	Mac3	LGALS9	CD44	0.278454	3	LGALS9_CD44	LGALS9 - CD44	GALECTIN	Secreted Signaling	PMID: 25065622	matureDC -> Mac3	0.0275636
Mac1	Mast	SPP1	CD44	0.278267	3	SPP1_CD44	SPP1 - CD44	SPP1	Secreted Signaling	PMID: 21907263	Mac1 -> Mast	0.0274971
Mac2	Tfh_like	CXCL12	CXCR4	0.277816	3	CXCL12_CXCR4	CXCL12 - CXCR4	CXCL	Secreted Signaling	KEGG: hsa04060	Mac2 -> Tfh_like	0.0273372
Mac2	ILC	CXCL12	CXCR4	0.27748	3	CXCL12_CXCR4	CXCL12 - CXCR4	CXCL	Secreted Signaling	KEGG: hsa04060	Mac2 -> ILC	0.0272184
Th17_1	Mac2	IFNG	IFNGR1_IFNGR2	0.277369	3	IFNG_IFNGR1_IFNGR2	IFNG - (IFNGR1+IFNGR2)	IFN-II	Secreted Signaling	KEGG: hsa04060	Th17_1 -> Mac2	0.0271791
NK	Mac1	CCL5	CCR1	0.277252	3	CCL5_CCR1	CCL5 - CCR1	CCL	Secreted Signaling	KEGG: hsa04060	NK -> Mac1	0.0271377
Mac1	Bcell	LGALS9	CD44	0.276184	3	LGALS9_CD44	LGALS9 - CD44	GALECTIN	Secreted Signaling	PMID: 25065622	Mac1 -> Bcell	0.0267619
cDC2	Bcell	LGALS9	CD44	0.276151	3	LGALS9_CD44	LGALS9 - CD44	GALECTIN	Secreted Signaling	PMID: 25065622	cDC2 -> Bcell	0.0267505
Mac1	cDC1	LGALS9	CD44	0.275955	3	LGALS9_CD44	LGALS9 - CD44	GALECTIN	Secreted Signaling	PMID: 25065622	Mac1 -> cDC1	0.0266817
cDC2	cDC1	LGALS9	CD44	0.275923	3	LGALS9_CD44	LGALS9 - CD44	GALECTIN	Secreted Signaling	PMID: 25065622	cDC2 -> cDC1	0.0266703
cDC1	Bcell	LGALS9	CD44	0.275917	3	LGALS9_CD44	LGALS9 - CD44	GALECTIN	Secreted Signaling	PMID: 25065622	cDC1 -> Bcell	0.0266685
Mac2	pDC	LGALS9	PTPRC	0.275893	3	LGALS9_CD45	LGALS9 - CD45	GALECTIN	Secreted Signaling	PMID: 30120235	Mac2 -> pDC	0.0266601
cDC1	cDC1	LGALS9	CD44	0.275689	3	LGALS9_CD44	LGALS9 - CD44	GALECTIN	Secreted Signaling	PMID: 25065622	cDC1 -> cDC1	0.0265885
CD4T	Treg	TNF	TNFRSF1B	0.275393	3	TNF_TNFRSF1B	TNF - TNFRSF1B	TNF	Secreted Signaling	KEGG: hsa04060	CD4T -> Treg	0.0264849
Mac1	Mac4	ANXA1	FPR1	0.275356	3	ANXA1_FPR1	ANXA1 - FPR1	ANNEXIN	Secreted Signaling	PMID: 23230437	Mac1 -> Mac4	0.026472
NK	cDC1	XCL2	XCR1	0.274858	3	XCL2_XCR1	XCL2 - XCR1	XCR	Secreted Signaling	KEGG: hsa04060	NK -> cDC1	0.0262984
Mac1	matureDC	LGALS9	PTPRC	0.274713	3	LGALS9_CD45	LGALS9 - CD45	GALECTIN	Secreted Signaling	PMID: 30120235	Mac1 -> matureDC	0.0262479
cDC2	matureDC	LGALS9	PTPRC	0.27468	3	LGALS9_CD45	LGALS9 - CD45	GALECTIN	Secreted Signaling	PMID: 30120235	cDC2 -> matureDC	0.0262367
cDC1	matureDC	LGALS9	PTPRC	0.274449	3	LGALS9_CD45	LGALS9 - CD45	GALECTIN	Secreted Signaling	PMID: 30120235	cDC1 -> matureDC	0.0261562
matureDC	Bcell	LGALS9	PTPRC	0.274067	3	LGALS9_CD45	LGALS9 - CD45	GALECTIN	Secreted Signaling	PMID: 30120235	matureDC -> Bcell	0.0260239
Mac2	Th1	CXCL12	CXCR4	0.273836	3	CXCL12_CXCR4	CXCL12 - CXCR4	CXCL	Secreted Signaling	KEGG: hsa04060	Mac2 -> Th1	0.0259437
Mac1	Treg	SPP1	CD44	0.273534	3	SPP1_CD44	SPP1 - CD44	SPP1	Secreted Signaling	PMID: 21907263	Mac1 -> Treg	0.0258396
Mac4	Mac4	NAMPT	ITGA5_ITGB1	0.273384	3	NAMPT_ITGA5_ITGB1	NAMPT - (ITGA5+ITGB1)	VISFATIN	Secreted Signaling	PMID: 28490838	Mac4 -> Mac4	0.0257878
Mac4	Bcell	LGALS9	CD44	0.273292	3	LGALS9_CD44	LGALS9 - CD44	GALECTIN	Secreted Signaling	PMID: 25065622	Mac4 -> Bcell	0.0257559
Mac4	cDC1	LGALS9	CD44	0.273068	3	LGALS9_CD44	LGALS9 - CD44	GALECTIN	Secreted Signaling	PMID: 25065622	Mac4 -> cDC1	0.0256786
matureDC	Tfh_like	LGALS9	CD44	0.272774	3	LGALS9_CD44	LGALS9 - CD44	GALECTIN	Secreted Signaling	PMID: 25065622	matureDC -> Tfh_like	0.0255776
Th17_1	Mac4	ANXA1	FPR1	0.272153	3	ANXA1_FPR1	ANXA1 - FPR1	ANNEXIN	Secreted Signaling	PMID: 23230437	Th17_1 -> Mac4	0.0253645
Tc	Treg	TNF	TNFRSF1B	0.27186	3	TNF_TNFRSF1B	TNF - TNFRSF1B	TNF	Secreted Signaling	KEGG: hsa04060	Tc -> Treg	0.0252644
Mac4	matureDC	LGALS9	PTPRC	0.27185	3	LGALS9_CD45	LGALS9 - CD45	GALECTIN	Secreted Signaling	PMID: 30120235	Mac4 -> matureDC	0.0252607
matureDC	ILC	LGALS9	CD44	0.271424	3	LGALS9_CD44	LGALS9 - CD44	GALECTIN	Secreted Signaling	PMID: 25065622	matureDC -> ILC	0.0251154
Treg	Bcell	MIF	CD74_CXCR4	0.27088	3	MIF_CD74_CXCR4	MIF - (CD74+CXCR4)	MIF	Secreted Signaling	PMID: 29637711; PMID: 24760155	Treg -> Bcell	0.0249303
Th17_1	Mac2	CCL5	CCR1	0.270532	3	CCL5_CCR1	CCL5 - CCR1	CCL	Secreted Signaling	KEGG: hsa04060	Th17_1 -> Mac2	0.0248121
Treg	Mac4	MIF	CD74_CD44	0.269729	3	MIF_CD74_CD44	MIF - (CD74+CD44)	MIF	Secreted Signaling	PMID: 29637711; PMID: 26175090	Treg -> Mac4	0.0245405
cDC2	Th1	MIF	CD74_CXCR4	0.269281	3	MIF_CD74_CXCR4	MIF - (CD74+CXCR4)	MIF	Secreted Signaling	PMID: 29637711; PMID: 24760155	cDC2 -> Th1	0.0243899
Th1	Tfh_like	TNF	TNFRSF1B	0.269235	3	TNF_TNFRSF1B	TNF - TNFRSF1B	TNF	Secreted Signaling	KEGG: hsa04060	Th1 -> Tfh_like	0.0243744
Th1	Th1	MIF	CD74_CXCR4	0.269232	3	MIF_CD74_CXCR4	MIF - (CD74+CXCR4)	MIF	Secreted Signaling	PMID: 29637711; PMID: 24760155	Th1 -> Th1	0.0243732
Mac2	Treg	CXCL12	CXCR4	0.269133	3	CXCL12_CXCR4	CXCL12 - CXCR4	CXCL	Secreted Signaling	KEGG: hsa04060	Mac2 -> Treg	0.02434
Tc	cDC2	IFNG	IFNGR1_IFNGR2	0.268999	3	IFNG_IFNGR1_IFNGR2	IFNG - (IFNGR1+IFNGR2)	IFN-II	Secreted Signaling	KEGG: hsa04060	Tc -> cDC2	0.0242951
Mac1	pDC	LGALS9	CD44	0.268845	3	LGALS9_CD44	LGALS9 - CD44	GALECTIN	Secreted Signaling	PMID: 25065622	Mac1 -> pDC	0.0242432
cDC1	pDC	MIF	CD74_CXCR4	0.268829	3	MIF_CD74_CXCR4	MIF - (CD74+CXCR4)	MIF	Secreted Signaling	PMID: 29637711; PMID: 24760155	cDC1 -> pDC	0.0242379
cDC2	pDC	LGALS9	CD44	0.268814	3	LGALS9_CD44	LGALS9 - CD44	GALECTIN	Secreted Signaling	PMID: 25065622	cDC2 -> pDC	0.0242328
cDC1	pDC	LGALS9	CD44	0.268591	3	LGALS9_CD44	LGALS9 - CD44	GALECTIN	Secreted Signaling	PMID: 25065622	cDC1 -> pDC	0.0241583
matureDC	Mac1	LGALS9	PTPRC	0.268571	3	LGALS9_CD45	LGALS9 - CD45	GALECTIN	Secreted Signaling	PMID: 30120235	matureDC -> Mac1	0.0241514
cDC2	cDC2	MIF	CD74_CXCR4	0.268418	3	MIF_CD74_CXCR4	MIF - (CD74+CXCR4)	MIF	Secreted Signaling	PMID: 29637711; PMID: 24760155	cDC2 -> cDC2	0.0241004
Th1	cDC2	MIF	CD74_CXCR4	0.268369	3	MIF_CD74_CXCR4	MIF - (CD74+CXCR4)	MIF	Secreted Signaling	PMID: 29637711; PMID: 24760155	Th1 -> cDC2	0.0240839
Treg	Mac1	MIF	CD74_CD44	0.268361	3	MIF_CD74_CD44	MIF - (CD74+CD44)	MIF	Secreted Signaling	PMID: 29637711; PMID: 26175090	Treg -> Mac1	0.0240813
Mac1	Mac3	LGALS9	PTPRC	0.268128	3	LGALS9_CD45	LGALS9 - CD45	GALECTIN	Secreted Signaling	PMID: 30120235	Mac1 -> Mac3	0.0240033
Tc	Mac4	IFNG	IFNGR1_IFNGR2	0.268099	3	IFNG_IFNGR1_IFNGR2	IFNG - (IFNGR1+IFNGR2)	IFN-II	Secreted Signaling	KEGG: hsa04060	Tc -> Mac4	0.0239936
cDC2	Mac3	LGALS9	PTPRC	0.268097	3	LGALS9_CD45	LGALS9 - CD45	GALECTIN	Secreted Signaling	PMID: 30120235	cDC2 -> Mac3	0.023993
cDC1	Mac3	LGALS9	PTPRC	0.267876	3	LGALS9_CD45	LGALS9 - CD45	GALECTIN	Secreted Signaling	PMID: 30120235	cDC1 -> Mac3	0.0239192
Th1	matureDC	IFNG	IFNGR1_IFNGR2	0.267825	3	IFNG_IFNGR1_IFNGR2	IFNG - (IFNGR1+IFNGR2)	IFN-II	Secreted Signaling	KEGG: hsa04060	Th1 -> matureDC	0.0239023
Mac1	Th1	SPP1	CD44	0.267374	3	SPP1_CD44	SPP1 - CD44	SPP1	Secreted Signaling	PMID: 21907263	Mac1 -> Th1	0.0237521
Th1	matureDC	TNF	TNFRSF1B	0.267285	3	TNF_TNFRSF1B	TNF - TNFRSF1B	TNF	Secreted Signaling	KEGG: hsa04060	Th1 -> matureDC	0.0237228
cDC2	NK	MIF	CD74_CXCR4	0.267103	3	MIF_CD74_CXCR4	MIF - (CD74+CXCR4)	MIF	Secreted Signaling	PMID: 29637711; PMID: 24760155	cDC2 -> NK	0.0236622
Th1	NK	MIF	CD74_CXCR4	0.267054	3	MIF_CD74_CXCR4	MIF - (CD74+CXCR4)	MIF	Secreted Signaling	PMID: 29637711; PMID: 24760155	Th1 -> NK	0.023646
cDC2	Mac2	MIF	CD74_CXCR4	0.266998	3	MIF_CD74_CXCR4	MIF - (CD74+CXCR4)	MIF	Secreted Signaling	PMID: 29637711; PMID: 24760155	cDC2 -> Mac2	0.0236273
Th1	Mac2	MIF	CD74_CXCR4	0.266949	3	MIF_CD74_CXCR4	MIF - (CD74+CXCR4)	MIF	Secreted Signaling	PMID: 29637711; PMID: 24760155	Th1 -> Mac2	0.0236111
Mac2	Mac4	CXCL12	CXCR4	0.266827	3	CXCL12_CXCR4	CXCL12 - CXCR4	CXCL	Secreted Signaling	KEGG: hsa04060	Mac2 -> Mac4	0.0235708
Treg	Mac4	MIF	CD74_CXCR4	0.266803	3	MIF_CD74_CXCR4	MIF - (CD74+CXCR4)	MIF	Secreted Signaling	PMID: 29637711; PMID: 24760155	Treg -> Mac4	0.0235627
Mac1	NK	SPP1	CD44	0.26672	3	SPP1_CD44	SPP1 - CD44	SPP1	Secreted Signaling	PMID: 21907263	Mac1 -> NK	0.0235354
Treg	Mac2	MIF	CD74_CD44	0.266275	3	MIF_CD74_CD44	MIF - (CD74+CD44)	MIF	Secreted Signaling	PMID: 29637711; PMID: 26175090	Treg -> Mac2	0.0233883
Mac4	pDC	MIF	CD74_CXCR4	0.266223	3	MIF_CD74_CXCR4	MIF - (CD74+CXCR4)	MIF	Secreted Signaling	PMID: 29637711; PMID: 24760155	Mac4 -> pDC	0.0233711
Tc	Mac1	IFNG	IFNGR1_IFNGR2	0.266158	3	IFNG_IFNGR1_IFNGR2	IFNG - (IFNGR1+IFNGR2)	IFN-II	Secreted Signaling	KEGG: hsa04060	Tc -> Mac1	0.0233499
Mac4	pDC	LGALS9	CD44	0.266097	3	LGALS9_CD44	LGALS9 - CD44	GALECTIN	Secreted Signaling	PMID: 25065622	Mac4 -> pDC	0.0233296
Th1	Mac4	ANXA1	FPR1	0.265657	3	ANXA1_FPR1	ANXA1 - FPR1	ANNEXIN	Secreted Signaling	PMID: 23230437	Th1 -> Mac4	0.0231848
cDC2	Mac3	MIF	CD74_CD44	0.265643	3	MIF_CD74_CD44	MIF - (CD74+CD44)	MIF	Secreted Signaling	PMID: 29637711; PMID: 26175090	cDC2 -> Mac3	0.0231802
Th17_1	Mac4	TNF	TNFRSF1B	0.265597	3	TNF_TNFRSF1B	TNF - TNFRSF1B	TNF	Secreted Signaling	KEGG: hsa04060	Th17_1 -> Mac4	0.0231653
ILC	Mac4	TNF	TNFRSF1B	0.265596	3	TNF_TNFRSF1B	TNF - TNFRSF1B	TNF	Secreted Signaling	KEGG: hsa04060	ILC -> Mac4	0.0231649
Th1	Mac3	MIF	CD74_CD44	0.265594	3	MIF_CD74_CD44	MIF - (CD74+CD44)	MIF	Secreted Signaling	PMID: 29637711; PMID: 26175090	Th1 -> Mac3	0.0231644
Mac1	Tcm	SPP1	CD44	0.265535	3	SPP1_CD44	SPP1 - CD44	SPP1	Secreted Signaling	PMID: 21907263	Mac1 -> Tcm	0.0231448
ILC	pDC	MIF	CD74_CXCR4	0.265457	3	MIF_CD74_CXCR4	MIF - (CD74+CXCR4)	MIF	Secreted Signaling	PMID: 29637711; PMID: 24760155	ILC -> pDC	0.0231193
Mac4	Mac3	LGALS9	PTPRC	0.265394	3	LGALS9_CD45	LGALS9 - CD45	GALECTIN	Secreted Signaling	PMID: 30120235	Mac4 -> Mac3	0.0230985
cDC2	Tcm	MIF	CD74_CXCR4	0.265271	3	MIF_CD74_CXCR4	MIF - (CD74+CXCR4)	MIF	Secreted Signaling	PMID: 29637711; PMID: 24760155	cDC2 -> Tcm	0.0230584
Th1	Tcm	MIF	CD74_CXCR4	0.265223	3	MIF_CD74_CXCR4	MIF - (CD74+CXCR4)	MIF	Secreted Signaling	PMID: 29637711; PMID: 24760155	Th1 -> Tcm	0.0230426
Mac1	Th17_1	SPP1	CD44	0.265025	3	SPP1_CD44	SPP1 - CD44	SPP1	Secreted Signaling	PMID: 21907263	Mac1 -> Th17_1	0.0229778
Mac1	Mac2	CCL3	CCR1	0.26498	3	CCL3_CCR1	CCL3 - CCR1	CCL	Secreted Signaling	KEGG: hsa04060	Mac1 -> Mac2	0.0229631
Mac2	CD4T	CXCL12	CXCR4	0.264854	3	CXCL12_CXCR4	CXCL12 - CXCR4	CXCL	Secreted Signaling	KEGG: hsa04060	Mac2 -> CD4T	0.0229219
Th1	Mac2	CCL5	CCR1	0.264517	3	CCL5_CCR1	CCL5 - CCR1	CCL	Secreted Signaling	KEGG: hsa04060	Th1 -> Mac2	0.0228117
Treg	matureDC	MIF	CD74_CD44	0.26435	3	MIF_CD74_CD44	MIF - (CD74+CD44)	MIF	Secreted Signaling	PMID: 29637711; PMID: 26175090	Treg -> matureDC	0.0227576
Mac2	Bcell	LGALS9	CD44	0.264294	3	LGALS9_CD44	LGALS9 - CD44	GALECTIN	Secreted Signaling	PMID: 25065622	Mac2 -> Bcell	0.0227393
cDC2	cDC1	MIF	CD74_CXCR4	0.264194	3	MIF_CD74_CXCR4	MIF - (CD74+CXCR4)	MIF	Secreted Signaling	PMID: 29637711; PMID: 24760155	cDC2 -> cDC1	0.0227065
Th1	cDC1	MIF	CD74_CXCR4	0.264146	3	MIF_CD74_CXCR4	MIF - (CD74+CXCR4)	MIF	Secreted Signaling	PMID: 29637711; PMID: 24760155	Th1 -> cDC1	0.022691
Mac2	cDC1	LGALS9	CD44	0.264084	3	LGALS9_CD44	LGALS9 - CD44	GALECTIN	Secreted Signaling	PMID: 25065622	Mac2 -> cDC1	0.0226709
Treg	cDC2	MIF	CD74_CD44	0.264032	3	MIF_CD74_CD44	MIF - (CD74+CD44)	MIF	Secreted Signaling	PMID: 29637711; PMID: 26175090	Treg -> cDC2	0.0226541
cDC2	ILC	MIF	CD74_CXCR4	0.263952	3	MIF_CD74_CXCR4	MIF - (CD74+CXCR4)	MIF	Secreted Signaling	PMID: 29637711; PMID: 24760155	cDC2 -> ILC	0.022628
Th1	ILC	MIF	CD74_CXCR4	0.263904	3	MIF_CD74_CXCR4	MIF - (CD74+CXCR4)	MIF	Secreted Signaling	PMID: 29637711; PMID: 24760155	Th1 -> ILC	0.0226125
Treg	Tc	MIF	CD74_CXCR4	0.263762	3	MIF_CD74_CXCR4	MIF - (CD74+CXCR4)	MIF	Secreted Signaling	PMID: 29637711; PMID: 24760155	Treg -> Tc	0.0225664
matureDC	Tcm	CCL19	CCR7	0.263626	3	CCL19_CCR7	CCL19 - CCR7	CCL	Secreted Signaling	KEGG: hsa04060	matureDC -> Tcm	0.0225223
Th17_1	cDC2	IFNG	IFNGR1_IFNGR2	0.263275	3	IFNG_IFNGR1_IFNGR2	IFNG - (IFNGR1+IFNGR2)	IFN-II	Secreted Signaling	KEGG: hsa04060	Th17_1 -> cDC2	0.0224085
Mac2	matureDC	LGALS9	PTPRC	0.262941	3	LGALS9_CD45	LGALS9 - CD45	GALECTIN	Secreted Signaling	PMID: 30120235	Mac2 -> matureDC	0.0223008
cDC2	Treg	MIF	CD74_CXCR4	0.262712	3	MIF_CD74_CXCR4	MIF - (CD74+CXCR4)	MIF	Secreted Signaling	PMID: 29637711; PMID: 24760155	cDC2 -> Treg	0.0222269
Th1	Treg	MIF	CD74_CXCR4	0.262664	3	MIF_CD74_CXCR4	MIF - (CD74+CXCR4)	MIF	Secreted Signaling	PMID: 29637711; PMID: 24760155	Th1 -> Treg	0.0222116
Th17_1	Mac4	IFNG	IFNGR1_IFNGR2	0.26241	3	IFNG_IFNGR1_IFNGR2	IFNG - (IFNGR1+IFNGR2)	IFN-II	Secreted Signaling	KEGG: hsa04060	Th17_1 -> Mac4	0.0221299
Mac1	Tc	SPP1	CD44	0.262283	3	SPP1_CD44	SPP1 - CD44	SPP1	Secreted Signaling	PMID: 21907263	Mac1 -> Tc	0.0220889
ILC	Mac2	IFNG	IFNGR1_IFNGR2	0.262127	3	IFNG_IFNGR1_IFNGR2	IFNG - (IFNGR1+IFNGR2)	IFN-II	Secreted Signaling	KEGG: hsa04060	ILC -> Mac2	0.0220388
Mac1	CD4T	SPP1	CD44	0.262111	3	SPP1_CD44	SPP1 - CD44	SPP1	Secreted Signaling	PMID: 21907263	Mac1 -> CD4T	0.0220338
Tcm	pDC	MIF	CD74_CXCR4	0.262091	3	MIF_CD74_CXCR4	MIF - (CD74+CXCR4)	MIF	Secreted Signaling	PMID: 29637711; PMID: 24760155	Tcm -> pDC	0.0220273
CD4T	Mac2	CCL5	CCR1	0.261982	3	CCL5_CCR1	CCL5 - CCR1	CCL	Secreted Signaling	KEGG: hsa04060	CD4T -> Mac2	0.0219925
Treg	Th17_1	MIF	CD74_CXCR4	0.261931	3	MIF_CD74_CXCR4	MIF - (CD74+CXCR4)	MIF	Secreted Signaling	PMID: 29637711; PMID: 24760155	Treg -> Th17_1	0.0219763
ILC	Mac4	ANXA1	FPR1	0.261737	3	ANXA1_FPR1	ANXA1 - FPR1	ANNEXIN	Secreted Signaling	PMID: 23230437	ILC -> Mac4	0.0219139
Th17_1	Th17_1	TNF	TNFRSF1B	0.261279	3	TNF_TNFRSF1B	TNF - TNFRSF1B	TNF	Secreted Signaling	KEGG: hsa04060	Th17_1 -> Th17_1	0.0217678
ILC	Th17_1	TNF	TNFRSF1B	0.261278	3	TNF_TNFRSF1B	TNF - TNFRSF1B	TNF	Secreted Signaling	KEGG: hsa04060	ILC -> Th17_1	0.0217674
matureDC	pDC	LGALS9	PTPRC	0.261272	3	LGALS9_CD45	LGALS9 - CD45	GALECTIN	Secreted Signaling	PMID: 30120235	matureDC -> pDC	0.0217656
Th17_1	Mac1	IFNG	IFNGR1_IFNGR2	0.260548	3	IFNG_IFNGR1_IFNGR2	IFNG - (IFNGR1+IFNGR2)	IFN-II	Secreted Signaling	KEGG: hsa04060	Th17_1 -> Mac1	0.0215351
Th1	Mac2	TNF	TNFRSF1A	0.260335	3	TNF_TNFRSF1A	TNF - TNFRSF1A	TNF	Secreted Signaling	KEGG: hsa04060	Th1 -> Mac2	0.0214676
Mac1	Mac3	SPP1	CD44	0.260117	3	SPP1_CD44	SPP1 - CD44	SPP1	Secreted Signaling	PMID: 21907263	Mac1 -> Mac3	0.0213988
cDC1	Bcell	MIF	CD74_CXCR4	0.259971	3	MIF_CD74_CXCR4	MIF - (CD74+CXCR4)	MIF	Secreted Signaling	PMID: 29637711; PMID: 24760155	cDC1 -> Bcell	0.0213527
Treg	matureDC	MIF	CD74_CXCR4	0.25971	3	MIF_CD74_CXCR4	MIF - (CD74+CXCR4)	MIF	Secreted Signaling	PMID: 29637711; PMID: 24760155	Treg -> matureDC	0.0212703
cDC2	Tfh_like	MIF	CD74_CXCR4	0.25906	3	MIF_CD74_CXCR4	MIF - (CD74+CXCR4)	MIF	Secreted Signaling	PMID: 29637711; PMID: 24760155	cDC2 -> Tfh_like	0.0210655
cDC2	cDC1	MIF	CD74_CD44	0.259058	3	MIF_CD74_CD44	MIF - (CD74+CD44)	MIF	Secreted Signaling	PMID: 29637711; PMID: 26175090	cDC2 -> cDC1	0.0210652
Th1	Tfh_like	MIF	CD74_CXCR4	0.259013	3	MIF_CD74_CXCR4	MIF - (CD74+CXCR4)	MIF	Secreted Signaling	PMID: 29637711; PMID: 24760155	Th1 -> Tfh_like	0.0210511
Th1	cDC1	MIF	CD74_CD44	0.259012	3	MIF_CD74_CD44	MIF - (CD74+CD44)	MIF	Secreted Signaling	PMID: 29637711; PMID: 26175090	Th1 -> cDC1	0.0210508
cDC1	Mac4	MIF	CD74_CD44	0.258907	3	MIF_CD74_CD44	MIF - (CD74+CD44)	MIF	Secreted Signaling	PMID: 29637711; PMID: 26175090	cDC1 -> Mac4	0.0210176
NK	pDC	MIF	CD74_CXCR4	0.258204	3	MIF_CD74_CXCR4	MIF - (CD74+CXCR4)	MIF	Secreted Signaling	PMID: 29637711; PMID: 24760155	NK -> pDC	0.0207978
Tcm	Mac4	ANXA1	FPR1	0.257873	3	ANXA1_FPR1	ANXA1 - FPR1	ANNEXIN	Secreted Signaling	PMID: 23230437	Tcm -> Mac4	0.0206947
cDC1	Mac1	MIF	CD74_CD44	0.257642	3	MIF_CD74_CD44	MIF - (CD74+CD44)	MIF	Secreted Signaling	PMID: 29637711; PMID: 26175090	cDC1 -> Mac1	0.020623
ILC	Mac1	CCL5	CCR1	0.257612	3	CCL5_CCR1	CCL5 - CCR1	CCL	Secreted Signaling	KEGG: hsa04060	ILC -> Mac1	0.0206135
Mac2	pDC	LGALS9	CD44	0.25754	3	LGALS9_CD44	LGALS9 - CD44	GALECTIN	Secreted Signaling	PMID: 25065622	Mac2 -> pDC	0.0205911
Mac4	Bcell	MIF	CD74_CXCR4	0.257526	3	MIF_CD74_CXCR4	MIF - (CD74+CXCR4)	MIF	Secreted Signaling	PMID: 29637711; PMID: 24760155	Mac4 -> Bcell	0.0205869
cDC2	CD4T	MIF	CD74_CXCR4	0.257262	3	MIF_CD74_CXCR4	MIF - (CD74+CXCR4)	MIF	Secreted Signaling	PMID: 29637711; PMID: 24760155	cDC2 -> CD4T	0.0205049
Th1	CD4T	MIF	CD74_CXCR4	0.257216	3	MIF_CD74_CXCR4	MIF - (CD74+CXCR4)	MIF	Secreted Signaling	PMID: 29637711; PMID: 24760155	Th1 -> CD4T	0.0204908
Mac2	Mac3	LGALS9	PTPRC	0.25688	3	LGALS9_CD45	LGALS9 - CD45	GALECTIN	Secreted Signaling	PMID: 30120235	Mac2 -> Mac3	0.0203866
Tc	Mac4	ANXA1	FPR1	0.256817	3	ANXA1_FPR1	ANXA1 - FPR1	ANNEXIN	Secreted Signaling	PMID: 23230437	Tc -> Mac4	0.0203672
ILC	Bcell	MIF	CD74_CXCR4	0.256808	3	MIF_CD74_CXCR4	MIF - (CD74+CXCR4)	MIF	Secreted Signaling	PMID: 29637711; PMID: 24760155	ILC -> Bcell	0.0203645
Mac4	Mac4	MIF	CD74_CD44	0.256481	3	MIF_CD74_CD44	MIF - (CD74+CD44)	MIF	Secreted Signaling	PMID: 29637711; PMID: 26175090	Mac4 -> Mac4	0.0202636
CD4T	Mac4	ANXA1	FPR1	0.256355	3	ANXA1_FPR1	ANXA1 - FPR1	ANNEXIN	Secreted Signaling	PMID: 23230437	CD4T -> Mac4	0.0202248
cDC1	Mac4	MIF	CD74_CXCR4	0.2562	3	MIF_CD74_CXCR4	MIF - (CD74+CXCR4)	MIF	Secreted Signaling	PMID: 29637711; PMID: 24760155	cDC1 -> Mac4	0.0201773
Tfh_like	Mac4	TNF	TNFRSF1B	0.256109	3	TNF_TNFRSF1B	TNF - TNFRSF1B	TNF	Secreted Signaling	KEGG: hsa04060	Tfh_like -> Mac4	0.0201492
ILC	Mac4	MIF	CD74_CD44	0.255768	3	MIF_CD74_CD44	MIF - (CD74+CD44)	MIF	Secreted Signaling	PMID: 29637711; PMID: 26175090	ILC -> Mac4	0.0200446
cDC1	Mac2	MIF	CD74_CD44	0.255712	3	MIF_CD74_CD44	MIF - (CD74+CD44)	MIF	Secreted Signaling	PMID: 29637711; PMID: 26175090	cDC1 -> Mac2	0.0200274
Th17_1	Th1	TNF	TNFRSF1B	0.255657	3	TNF_TNFRSF1B	TNF - TNFRSF1B	TNF	Secreted Signaling	KEGG: hsa04060	Th17_1 -> Th1	0.0200107
ILC	Th1	TNF	TNFRSF1B	0.255656	3	TNF_TNFRSF1B	TNF - TNFRSF1B	TNF	Secreted Signaling	KEGG: hsa04060	ILC -> Th1	0.0200104
NK	Mac2	IFNG	IFNGR1_IFNGR2	0.255629	3	IFNG_IFNGR1_IFNGR2	IFNG - (IFNGR1+IFNGR2)	IFN-II	Secreted Signaling	KEGG: hsa04060	NK -> Mac2	0.0200019
Mac1	pDC	MIF	CD74_CXCR4	0.255249	3	MIF_CD74_CXCR4	MIF - (CD74+CXCR4)	MIF	Secreted Signaling	PMID: 29637711; PMID: 24760155	Mac1 -> pDC	0.0198858
Mac4	Mac1	MIF	CD74_CD44	0.255239	3	MIF_CD74_CD44	MIF - (CD74+CD44)	MIF	Secreted Signaling	PMID: 29637711; PMID: 26175090	Mac4 -> Mac1	0.0198828
Mac1	Tfh_like	SPP1	CD44	0.255125	3	SPP1_CD44	SPP1 - CD44	SPP1	Secreted Signaling	PMID: 21907263	Mac1 -> Tfh_like	0.019848
ILC	Mac1	MIF	CD74_CD44	0.254533	3	MIF_CD74_CD44	MIF - (CD74+CD44)	MIF	Secreted Signaling	PMID: 29637711; PMID: 26175090	ILC -> Mac1	0.0196679
Mac2	matureDC	CXCL12	CXCR4	0.253965	3	CXCL12_CXCR4	CXCL12 - CXCR4	CXCL	Secreted Signaling	KEGG: hsa04060	Mac2 -> matureDC	0.0194958
Mac1	ILC	SPP1	CD44	0.253936	3	SPP1_CD44	SPP1 - CD44	SPP1	Secreted Signaling	PMID: 21907263	Mac1 -> ILC	0.0194873
cDC1	matureDC	MIF	CD74_CD44	0.253931	3	MIF_CD74_CD44	MIF - (CD74+CD44)	MIF	Secreted Signaling	PMID: 29637711; PMID: 26175090	cDC1 -> matureDC	0.0194855
Mac4	Mac4	MIF	CD74_CXCR4	0.253822	3	MIF_CD74_CXCR4	MIF - (CD74+CXCR4)	MIF	Secreted Signaling	PMID: 29637711; PMID: 24760155	Mac4 -> Mac4	0.0194528
Tcm	Bcell	MIF	CD74_CXCR4	0.253647	3	MIF_CD74_CXCR4	MIF - (CD74+CXCR4)	MIF	Secreted Signaling	PMID: 29637711; PMID: 24760155	Tcm -> Bcell	0.0194
cDC1	cDC2	MIF	CD74_CD44	0.253636	3	MIF_CD74_CD44	MIF - (CD74+CD44)	MIF	Secreted Signaling	PMID: 29637711; PMID: 26175090	cDC1 -> cDC2	0.0193966
cDC1	Tc	MIF	CD74_CXCR4	0.253386	3	MIF_CD74_CXCR4	MIF - (CD74+CXCR4)	MIF	Secreted Signaling	PMID: 29637711; PMID: 24760155	cDC1 -> Tc	0.0193212
Mac4	Mac2	MIF	CD74_CD44	0.253343	3	MIF_CD74_CD44	MIF - (CD74+CD44)	MIF	Secreted Signaling	PMID: 29637711; PMID: 26175090	Mac4 -> Mac2	0.0193082
ILC	Mac4	MIF	CD74_CXCR4	0.253124	3	MIF_CD74_CXCR4	MIF - (CD74+CXCR4)	MIF	Secreted Signaling	PMID: 29637711; PMID: 24760155	ILC -> Mac4	0.0192424
matureDC	Th1	CXCL9	CXCR3	0.252874	3	CXCL9_CXCR3	CXCL9 - CXCR3	CXCL	Secreted Signaling	KEGG: hsa04060	matureDC -> Th1	0.0191676
ILC	Mac2	MIF	CD74_CD44	0.252647	3	MIF_CD74_CD44	MIF - (CD74+CD44)	MIF	Secreted Signaling	PMID: 29637711; PMID: 26175090	ILC -> Mac2	0.0190994
Tcm	Mac4	MIF	CD74_CD44	0.252632	3	MIF_CD74_CD44	MIF - (CD74+CD44)	MIF	Secreted Signaling	PMID: 29637711; PMID: 26175090	Tcm -> Mac4	0.019095
Mac3	Tfh_like	LGALS9	PTPRC	0.252624	3	LGALS9_CD45	LGALS9 - CD45	GALECTIN	Secreted Signaling	PMID: 30120235	Mac3 -> Tfh_like	0.0190925
cDC2	Th1	MIF	CD74_CD44	0.252516	3	MIF_CD74_CD44	MIF - (CD74+CD44)	MIF	Secreted Signaling	PMID: 29637711; PMID: 26175090	cDC2 -> Th1	0.0190604
Mac2	Mac2	CCL3	CCR1	0.252482	3	CCL3_CCR1	CCL3 - CCR1	CCL	Secreted Signaling	KEGG: hsa04060	Mac2 -> Mac2	0.0190502
Th1	Th1	MIF	CD74_CD44	0.252472	3	MIF_CD74_CD44	MIF - (CD74+CD44)	MIF	Secreted Signaling	PMID: 29637711; PMID: 26175090	Th1 -> Th1	0.0190473
Mac3	Th17_1	LGALS9	PTPRC	0.252334	3	LGALS9_CD45	LGALS9 - CD45	GALECTIN	Secreted Signaling	PMID: 30120235	Mac3 -> Th17_1	0.0190061
Tfh_like	Th17_1	TNF	TNFRSF1B	0.252079	3	TNF_TNFRSF1B	TNF - TNFRSF1B	TNF	Secreted Signaling	KEGG: hsa04060	Tfh_like -> Th17_1	0.0189301
Tc	matureDC	IFNG	IFNGR1_IFNGR2	0.251863	3	IFNG_IFNGR1_IFNGR2	IFNG - (IFNGR1+IFNGR2)	IFN-II	Secreted Signaling	KEGG: hsa04060	Tc -> matureDC	0.0188658
cDC1	Th17_1	MIF	CD74_CXCR4	0.25169	3	MIF_CD74_CXCR4	MIF - (CD74+CXCR4)	MIF	Secreted Signaling	PMID: 29637711; PMID: 24760155	cDC1 -> Th17_1	0.0188144
Mac4	matureDC	MIF	CD74_CD44	0.251593	3	MIF_CD74_CD44	MIF - (CD74+CD44)	MIF	Secreted Signaling	PMID: 29637711; PMID: 26175090	Mac4 -> matureDC	0.0187854
cDC2	Mac1	MIF	CD74_CXCR4	0.251564	3	MIF_CD74_CXCR4	MIF - (CD74+CXCR4)	MIF	Secreted Signaling	PMID: 29637711; PMID: 24760155	cDC2 -> Mac1	0.0187769
Th1	Mac1	MIF	CD74_CXCR4	0.251521	3	MIF_CD74_CXCR4	MIF - (CD74+CXCR4)	MIF	Secreted Signaling	PMID: 29637711; PMID: 24760155	Th1 -> Mac1	0.018764
Treg	Th1	MIF	CD74_CXCR4	0.251516	3	MIF_CD74_CXCR4	MIF - (CD74+CXCR4)	MIF	Secreted Signaling	PMID: 29637711; PMID: 24760155	Treg -> Th1	0.0187626
Tcm	Mac1	MIF	CD74_CD44	0.251425	3	MIF_CD74_CD44	MIF - (CD74+CD44)	MIF	Secreted Signaling	PMID: 29637711; PMID: 26175090	Tcm -> Mac1	0.0187357
cDC2	Treg	MIF	CD74_CD44	0.251323	3	MIF_CD74_CD44	MIF - (CD74+CD44)	MIF	Secreted Signaling	PMID: 29637711; PMID: 26175090	cDC2 -> Treg	0.0187053
Mac4	cDC2	MIF	CD74_CD44	0.251303	3	MIF_CD74_CD44	MIF - (CD74+CD44)	MIF	Secreted Signaling	PMID: 29637711; PMID: 26175090	Mac4 -> cDC2	0.0186996
Th1	Treg	MIF	CD74_CD44	0.251279	3	MIF_CD74_CD44	MIF - (CD74+CD44)	MIF	Secreted Signaling	PMID: 29637711; PMID: 26175090	Th1 -> Treg	0.0186925
Mac4	Tc	MIF	CD74_CXCR4	0.251058	3	MIF_CD74_CXCR4	MIF - (CD74+CXCR4)	MIF	Secreted Signaling	PMID: 29637711; PMID: 24760155	Mac4 -> Tc	0.0186269
NK	Mac4	CCL5	CCR1	0.250916	3	CCL5_CCR1	CCL5 - CCR1	CCL	Secreted Signaling	KEGG: hsa04060	NK -> Mac4	0.0185851
ILC	matureDC	MIF	CD74_CD44	0.250906	3	MIF_CD74_CD44	MIF - (CD74+CD44)	MIF	Secreted Signaling	PMID: 29637711; PMID: 26175090	ILC -> matureDC	0.0185821
cDC2	Bcell	MIF	CD74_CD44	0.250863	3	MIF_CD74_CD44	MIF - (CD74+CD44)	MIF	Secreted Signaling	PMID: 29637711; PMID: 26175090	cDC2 -> Bcell	0.0185694
Th1	Bcell	MIF	CD74_CD44	0.25082	3	MIF_CD74_CD44	MIF - (CD74+CD44)	MIF	Secreted Signaling	PMID: 29637711; PMID: 26175090	Th1 -> Bcell	0.0185566
matureDC	Bcell	LGALS9	CD44	0.2508	3	LGALS9_CD44	LGALS9 - CD44	GALECTIN	Secreted Signaling	PMID: 25065622	matureDC -> Bcell	0.018551
Treg	cDC2	MIF	CD74_CXCR4	0.250758	3	MIF_CD74_CXCR4	MIF - (CD74+CXCR4)	MIF	Secreted Signaling	PMID: 29637711; PMID: 24760155	Treg -> cDC2	0.0185386
Mac3	Treg	LGALS9	PTPRC	0.250695	3	LGALS9_CD45	LGALS9 - CD45	GALECTIN	Secreted Signaling	PMID: 30120235	Mac3 -> Treg	0.01852
Mac3	Tc	LGALS9	PTPRC	0.250664	3	LGALS9_CD45	LGALS9 - CD45	GALECTIN	Secreted Signaling	PMID: 30120235	Mac3 -> Tc	0.0185106
ILC	cDC2	MIF	CD74_CD44	0.250618	3	MIF_CD74_CD44	MIF - (CD74+CD44)	MIF	Secreted Signaling	PMID: 29637711; PMID: 26175090	ILC -> cDC2	0.0184972
matureDC	cDC1	LGALS9	CD44	0.25061	3	LGALS9_CD44	LGALS9 - CD44	GALECTIN	Secreted Signaling	PMID: 25065622	matureDC -> cDC1	0.0184949
Th17_1	Mac1	CCL5	CCR1	0.250409	3	CCL5_CCR1	CCL5 - CCR1	CCL	Secreted Signaling	KEGG: hsa04060	Th17_1 -> Mac1	0.0184358
ILC	Tc	MIF	CD74_CXCR4	0.250374	3	MIF_CD74_CXCR4	MIF - (CD74+CXCR4)	MIF	Secreted Signaling	PMID: 29637711; PMID: 24760155	ILC -> Tc	0.0184253
matureDC	ILC	CXCL9	CXCR3	0.250333	3	CXCL9_CXCR3	CXCL9 - CXCR3	CXCL	Secreted Signaling	KEGG: hsa04060	matureDC -> ILC	0.0184135
Tcm	Mac4	MIF	CD74_CXCR4	0.250049	3	MIF_CD74_CXCR4	MIF - (CD74+CXCR4)	MIF	Secreted Signaling	PMID: 29637711; PMID: 24760155	Tcm -> Mac4	0.0183301
NK	Bcell	MIF	CD74_CXCR4	0.249996	3	MIF_CD74_CXCR4	MIF - (CD74+CXCR4)	MIF	Secreted Signaling	PMID: 29637711; PMID: 24760155	NK -> Bcell	0.0183143
cDC2	Tc	MIF	CD74_CD44	0.249789	3	MIF_CD74_CD44	MIF - (CD74+CD44)	MIF	Secreted Signaling	PMID: 29637711; PMID: 26175090	cDC2 -> Tc	0.0182539
Th1	Tc	MIF	CD74_CD44	0.249746	3	MIF_CD74_CD44	MIF - (CD74+CD44)	MIF	Secreted Signaling	PMID: 29637711; PMID: 26175090	Th1 -> Tc	0.0182413
cDC1	matureDC	MIF	CD74_CXCR4	0.249632	3	MIF_CD74_CXCR4	MIF - (CD74+CXCR4)	MIF	Secreted Signaling	PMID: 29637711; PMID: 24760155	cDC1 -> matureDC	0.018208
Treg	NK	MIF	CD74_CXCR4	0.249604	3	MIF_CD74_CXCR4	MIF - (CD74+CXCR4)	MIF	Secreted Signaling	PMID: 29637711; PMID: 24760155	Treg -> NK	0.0181997
Tcm	Mac2	MIF	CD74_CD44	0.249583	3	MIF_CD74_CD44	MIF - (CD74+CD44)	MIF	Secreted Signaling	PMID: 29637711; PMID: 26175090	Tcm -> Mac2	0.0181937
matureDC	matureDC	LGALS9	PTPRC	0.249576	3	LGALS9_CD45	LGALS9 - CD45	GALECTIN	Secreted Signaling	PMID: 30120235	matureDC -> matureDC	0.0181917
Treg	Mac2	MIF	CD74_CXCR4	0.249511	3	MIF_CD74_CXCR4	MIF - (CD74+CXCR4)	MIF	Secreted Signaling	PMID: 29637711; PMID: 24760155	Treg -> Mac2	0.0181727
cDC1	Treg	TNF	TNFRSF1B	0.249454	3	TNF_TNFRSF1B	TNF - TNFRSF1B	TNF	Secreted Signaling	KEGG: hsa04060	cDC1 -> Treg	0.0181559
ILC	cDC2	IFNG	IFNGR1_IFNGR2	0.249446	3	IFNG_IFNGR1_IFNGR2	IFNG - (IFNGR1+IFNGR2)	IFN-II	Secreted Signaling	KEGG: hsa04060	ILC -> cDC2	0.0181537
Mac4	Th17_1	MIF	CD74_CXCR4	0.249392	3	MIF_CD74_CXCR4	MIF - (CD74+CXCR4)	MIF	Secreted Signaling	PMID: 29637711; PMID: 24760155	Mac4 -> Th17_1	0.0181379
Mac3	Mac4	LGALS9	CD44	0.249324	3	LGALS9_CD44	LGALS9 - CD44	GALECTIN	Secreted Signaling	PMID: 25065622	Mac3 -> Mac4	0.018118
cDC2	pDC	MIF	CD74_CD44	0.249159	3	MIF_CD74_CD44	MIF - (CD74+CD44)	MIF	Secreted Signaling	PMID: 29637711; PMID: 26175090	cDC2 -> pDC	0.01807
Th1	Tcm	TNF	TNFRSF1B	0.249143	3	TNF_TNFRSF1B	TNF - TNFRSF1B	TNF	Secreted Signaling	KEGG: hsa04060	Th1 -> Tcm	0.0180652
Th1	pDC	MIF	CD74_CD44	0.249116	3	MIF_CD74_CD44	MIF - (CD74+CD44)	MIF	Secreted Signaling	PMID: 29637711; PMID: 26175090	Th1 -> pDC	0.0180576
cDC2	Mac3	MIF	CD74_CXCR4	0.249116	3	MIF_CD74_CXCR4	MIF - (CD74+CXCR4)	MIF	Secreted Signaling	PMID: 29637711; PMID: 24760155	cDC2 -> Mac3	0.0180575
Th1	Mac3	MIF	CD74_CXCR4	0.249073	3	MIF_CD74_CXCR4	MIF - (CD74+CXCR4)	MIF	Secreted Signaling	PMID: 29637711; PMID: 24760155	Th1 -> Mac3	0.0180451
NK	Mac4	MIF	CD74_CD44	0.249008	3	MIF_CD74_CD44	MIF - (CD74+CD44)	MIF	Secreted Signaling	PMID: 29637711; PMID: 26175090	NK -> Mac4	0.0180261
NK	Mac4	ANXA1	FPR1	0.248939	3	ANXA1_FPR1	ANXA1 - FPR1	ANNEXIN	Secreted Signaling	PMID: 23230437	NK -> Mac4	0.0180061
ILC	Th17_1	MIF	CD74_CXCR4	0.248717	3	MIF_CD74_CXCR4	MIF - (CD74+CXCR4)	MIF	Secreted Signaling	PMID: 29637711; PMID: 24760155	ILC -> Th17_1	0.0179415
ILC	Mac4	IFNG	IFNGR1_IFNGR2	0.248666	3	IFNG_IFNGR1_IFNGR2	IFNG - (IFNGR1+IFNGR2)	IFN-II	Secreted Signaling	KEGG: hsa04060	ILC -> Mac4	0.0179269
cDC2	Th17_1	MIF	CD74_CD44	0.248523	3	MIF_CD74_CD44	MIF - (CD74+CD44)	MIF	Secreted Signaling	PMID: 29637711; PMID: 26175090	cDC2 -> Th17_1	0.0178854
Th1	Th17_1	MIF	CD74_CD44	0.248481	3	MIF_CD74_CD44	MIF - (CD74+CD44)	MIF	Secreted Signaling	PMID: 29637711; PMID: 26175090	Th1 -> Th17_1	0.0178731
Treg	Mac3	MIF	CD74_CD44	0.248321	3	MIF_CD74_CD44	MIF - (CD74+CD44)	MIF	Secreted Signaling	PMID: 29637711; PMID: 26175090	Treg -> Mac3	0.0178269
Mac3	Th1	LGALS9	PTPRC	0.24828	3	LGALS9_CD45	LGALS9 - CD45	GALECTIN	Secreted Signaling	PMID: 30120235	Mac3 -> Th1	0.0178149
Th1	Mac2	TNF	TNFRSF1B	0.2482	3	TNF_TNFRSF1B	TNF - TNFRSF1B	TNF	Secreted Signaling	KEGG: hsa04060	Th1 -> Mac2	0.0177919
Treg	Tcm	MIF	CD74_CXCR4	0.247995	3	MIF_CD74_CXCR4	MIF - (CD74+CXCR4)	MIF	Secreted Signaling	PMID: 29637711; PMID: 24760155	Treg -> Tcm	0.0177327
Tcm	matureDC	MIF	CD74_CD44	0.247883	3	MIF_CD74_CD44	MIF - (CD74+CD44)	MIF	Secreted Signaling	PMID: 29637711; PMID: 26175090	Tcm -> matureDC	0.0177005
NK	Mac1	MIF	CD74_CD44	0.247835	3	MIF_CD74_CD44	MIF - (CD74+CD44)	MIF	Secreted Signaling	PMID: 29637711; PMID: 26175090	NK -> Mac1	0.0176866
Mac4	cDC2	NAMPT	ITGA5_ITGB1	0.247788	3	NAMPT_ITGA5_ITGB1	NAMPT - (ITGA5+ITGB1)	VISFATIN	Secreted Signaling	PMID: 28490838	Mac4 -> cDC2	0.0176732
Tcm	cDC2	MIF	CD74_CD44	0.247602	3	MIF_CD74_CD44	MIF - (CD74+CD44)	MIF	Secreted Signaling	PMID: 29637711; PMID: 26175090	Tcm -> cDC2	0.0176196
Mac4	matureDC	MIF	CD74_CXCR4	0.24737	3	MIF_CD74_CXCR4	MIF - (CD74+CXCR4)	MIF	Secreted Signaling	PMID: 29637711; PMID: 24760155	Mac4 -> matureDC	0.017553
Tcm	Tc	MIF	CD74_CXCR4	0.247363	3	MIF_CD74_CXCR4	MIF - (CD74+CXCR4)	MIF	Secreted Signaling	PMID: 29637711; PMID: 24760155	Tcm -> Tc	0.017551
Mac1	Bcell	MIF	CD74_CXCR4	0.247218	3	MIF_CD74_CXCR4	MIF - (CD74+CXCR4)	MIF	Secreted Signaling	PMID: 29637711; PMID: 24760155	Mac1 -> Bcell	0.0175094
Th1	Tc	TNF	TNFRSF1B	0.247126	3	TNF_TNFRSF1B	TNF - TNFRSF1B	TNF	Secreted Signaling	KEGG: hsa04060	Th1 -> Tc	0.0174832
Treg	cDC1	MIF	CD74_CXCR4	0.247047	3	MIF_CD74_CXCR4	MIF - (CD74+CXCR4)	MIF	Secreted Signaling	PMID: 29637711; PMID: 24760155	Treg -> cDC1	0.0174607
ILC	Mac1	IFNG	IFNGR1_IFNGR2	0.246986	3	IFNG_IFNGR1_IFNGR2	IFNG - (IFNGR1+IFNGR2)	IFN-II	Secreted Signaling	KEGG: hsa04060	ILC -> Mac1	0.0174431
Th1	Th17_1	CCL20	CCR6	0.246912	3	CCL20_CCR6	CCL20 - CCR6	CCL	Secreted Signaling	KEGG: hsa04060	Th1 -> Th17_1	0.0174219
Treg	ILC	MIF	CD74_CXCR4	0.246835	3	MIF_CD74_CXCR4	MIF - (CD74+CXCR4)	MIF	Secreted Signaling	PMID: 29637711; PMID: 24760155	Treg -> ILC	0.0174
Tfh_like	Th1	TNF	TNFRSF1B	0.246828	3	TNF_TNFRSF1B	TNF - TNFRSF1B	TNF	Secreted Signaling	KEGG: hsa04060	Tfh_like -> Th1	0.017398
Th17_1	matureDC	IFNG	IFNGR1_IFNGR2	0.246812	3	IFNG_IFNGR1_IFNGR2	IFNG - (IFNGR1+IFNGR2)	IFN-II	Secreted Signaling	KEGG: hsa04060	Th17_1 -> matureDC	0.0173933
ILC	matureDC	MIF	CD74_CXCR4	0.246705	3	MIF_CD74_CXCR4	MIF - (CD74+CXCR4)	MIF	Secreted Signaling	PMID: 29637711; PMID: 24760155	ILC -> matureDC	0.0173628
matureDC	Treg	CXCL9	CXCR3	0.246589	3	CXCL9_CXCR3	CXCL9 - CXCR3	CXCL	Secreted Signaling	KEGG: hsa04060	matureDC -> Treg	0.0173296
NK	Mac4	MIF	CD74_CXCR4	0.246496	3	MIF_CD74_CXCR4	MIF - (CD74+CXCR4)	MIF	Secreted Signaling	PMID: 29637711; PMID: 24760155	NK -> Mac4	0.0173033
Mac1	Mac4	MIF	CD74_CD44	0.246251	3	MIF_CD74_CD44	MIF - (CD74+CD44)	MIF	Secreted Signaling	PMID: 29637711; PMID: 26175090	Mac1 -> Mac4	0.0172336
NK	Mac2	MIF	CD74_CD44	0.246043	3	MIF_CD74_CD44	MIF - (CD74+CD44)	MIF	Secreted Signaling	PMID: 29637711; PMID: 26175090	NK -> Mac2	0.0171744
Mac3	CD4T	LGALS9	PTPRC	0.245853	3	LGALS9_CD45	LGALS9 - CD45	GALECTIN	Secreted Signaling	PMID: 30120235	Mac3 -> CD4T	0.0171206
Treg	Treg	MIF	CD74_CXCR4	0.245744	3	MIF_CD74_CXCR4	MIF - (CD74+CXCR4)	MIF	Secreted Signaling	PMID: 29637711; PMID: 24760155	Treg -> Treg	0.0170899
Tcm	Th17_1	MIF	CD74_CXCR4	0.245744	3	MIF_CD74_CXCR4	MIF - (CD74+CXCR4)	MIF	Secreted Signaling	PMID: 29637711; PMID: 24760155	Tcm -> Th17_1	0.0170898
Mac1	Mac1	CCL3	CCR1	0.245617	3	CCL3_CCR1	CCL3 - CCR1	CCL	Secreted Signaling	KEGG: hsa04060	Mac1 -> Mac1	0.0170537
Mac3	Mac1	LGALS9	CD44	0.245581	3	LGALS9_CD44	LGALS9 - CD44	GALECTIN	Secreted Signaling	PMID: 25065622	Mac3 -> Mac1	0.0170435
Th1	Mac1	CCL5	CCR1	0.245216	3	CCL5_CCR1	CCL5 - CCR1	CCL	Secreted Signaling	KEGG: hsa04060	Th1 -> Mac1	0.0169406
Mac3	ILC	LGALS9	PTPRC	0.245104	3	LGALS9_CD45	LGALS9 - CD45	GALECTIN	Secreted Signaling	PMID: 30120235	Mac3 -> ILC	0.0169092
Mac1	Mac1	MIF	CD74_CD44	0.245103	3	MIF_CD74_CD44	MIF - (CD74+CD44)	MIF	Secreted Signaling	PMID: 29637711; PMID: 26175090	Mac1 -> Mac1	0.0169087
Th17_1	Tfh_like	TNF	TNFRSF1B	0.244954	3	TNF_TNFRSF1B	TNF - TNFRSF1B	TNF	Secreted Signaling	KEGG: hsa04060	Th17_1 -> Tfh_like	0.016867
ILC	Tfh_like	TNF	TNFRSF1B	0.244953	3	TNF_TNFRSF1B	TNF - TNFRSF1B	TNF	Secreted Signaling	KEGG: hsa04060	ILC -> Tfh_like	0.0168667
matureDC	pDC	LGALS9	CD44	0.244686	3	LGALS9_CD44	LGALS9 - CD44	GALECTIN	Secreted Signaling	PMID: 25065622	matureDC -> pDC	0.0167917
matureDC	pDC	CXCL9	CXCR3	0.244503	3	CXCL9_CXCR3	CXCL9 - CXCR3	CXCL	Secreted Signaling	KEGG: hsa04060	matureDC -> pDC	0.0167403
NK	matureDC	MIF	CD74_CD44	0.244388	3	MIF_CD74_CD44	MIF - (CD74+CD44)	MIF	Secreted Signaling	PMID: 29637711; PMID: 26175090	NK -> matureDC	0.0167084
CD4T	Mac4	TNF	TNFRSF1B	0.244258	3	TNF_TNFRSF1B	TNF - TNFRSF1B	TNF	Secreted Signaling	KEGG: hsa04060	CD4T -> Mac4	0.016672
Tfh_like	Mac2	IFNG	IFNGR1_IFNGR2	0.244249	3	IFNG_IFNGR1_IFNGR2	IFNG - (IFNGR1+IFNGR2)	IFN-II	Secreted Signaling	KEGG: hsa04060	Tfh_like -> Mac2	0.0166694
Mac4	Bcell	TNFSF13B	TNFRSF13C	0.244167	3	TNFSF13B_TNFRSF13C	TNFSF13B - TNFRSF13C	BAFF	Secreted Signaling	KEGG: hsa04060	Mac4 -> Bcell	0.0166463
Th17_1	pDC	MIF	CD74_CXCR4	0.244153	3	MIF_CD74_CXCR4	MIF - (CD74+CXCR4)	MIF	Secreted Signaling	PMID: 29637711; PMID: 24760155	Th17_1 -> pDC	0.0166425
NK	cDC2	MIF	CD74_CD44	0.244115	3	MIF_CD74_CD44	MIF - (CD74+CD44)	MIF	Secreted Signaling	PMID: 29637711; PMID: 26175090	NK -> cDC2	0.0166319
matureDC	Mac3	LGALS9	PTPRC	0.244087	3	LGALS9_CD45	LGALS9 - CD45	GALECTIN	Secreted Signaling	PMID: 30120235	matureDC -> Mac3	0.0166243
NK	Tc	MIF	CD74_CXCR4	0.243882	3	MIF_CD74_CXCR4	MIF - (CD74+CXCR4)	MIF	Secreted Signaling	PMID: 29637711; PMID: 24760155	NK -> Tc	0.0165671
Mac1	Mac4	MIF	CD74_CXCR4	0.243792	3	MIF_CD74_CXCR4	MIF - (CD74+CXCR4)	MIF	Secreted Signaling	PMID: 29637711; PMID: 24760155	Mac1 -> Mac4	0.016542
Tcm	matureDC	MIF	CD74_CXCR4	0.243778	3	MIF_CD74_CXCR4	MIF - (CD74+CXCR4)	MIF	Secreted Signaling	PMID: 29637711; PMID: 24760155	Tcm -> matureDC	0.0165381
NK	cDC2	IFNG	IFNGR1_IFNGR2	0.243533	3	IFNG_IFNGR1_IFNGR2	IFNG - (IFNGR1+IFNGR2)	IFN-II	Secreted Signaling	KEGG: hsa04060	NK -> cDC2	0.0164698
Mac1	Mac2	MIF	CD74_CD44	0.243348	3	MIF_CD74_CD44	MIF - (CD74+CD44)	MIF	Secreted Signaling	PMID: 29637711; PMID: 26175090	Mac1 -> Mac2	0.0164187
Th17_1	matureDC	TNF	TNFRSF1B	0.243327	3	TNF_TNFRSF1B	TNF - TNFRSF1B	TNF	Secreted Signaling	KEGG: hsa04060	Th17_1 -> matureDC	0.0164127
ILC	matureDC	TNF	TNFRSF1B	0.243326	3	TNF_TNFRSF1B	TNF - TNFRSF1B	TNF	Secreted Signaling	KEGG: hsa04060	ILC -> matureDC	0.0164124
cDC2	Mac4	NAMPT	ITGA5_ITGB1	0.243323	3	NAMPT_ITGA5_ITGB1	NAMPT - (ITGA5+ITGB1)	VISFATIN	Secreted Signaling	PMID: 28490838	cDC2 -> Mac4	0.0164116
cDC2	CD4T	MIF	CD74_CD44	0.243316	3	MIF_CD74_CD44	MIF - (CD74+CD44)	MIF	Secreted Signaling	PMID: 29637711; PMID: 26175090	cDC2 -> CD4T	0.0164097
Th1	CD4T	MIF	CD74_CD44	0.243275	3	MIF_CD74_CD44	MIF - (CD74+CD44)	MIF	Secreted Signaling	PMID: 29637711; PMID: 26175090	Th1 -> CD4T	0.0163984
cDC2	NK	MIF	CD74_CD44	0.243184	3	MIF_CD74_CD44	MIF - (CD74+CD44)	MIF	Secreted Signaling	PMID: 29637711; PMID: 26175090	cDC2 -> NK	0.016373
Th1	NK	MIF	CD74_CD44	0.243143	3	MIF_CD74_CD44	MIF - (CD74+CD44)	MIF	Secreted Signaling	PMID: 29637711; PMID: 26175090	Th1 -> NK	0.0163617
CD4T	Mac1	CCL5	CCR1	0.243023	3	CCL5_CCR1	CCL5 - CCR1	CCL	Secreted Signaling	KEGG: hsa04060	CD4T -> Mac1	0.0163287
NK	Mac4	IFNG	IFNGR1_IFNGR2	0.242788	3	IFNG_IFNGR1_IFNGR2	IFNG - (IFNGR1+IFNGR2)	IFN-II	Secreted Signaling	KEGG: hsa04060	NK -> Mac4	0.0162638
Treg	Tfh_like	MIF	CD74_CXCR4	0.24253	3	MIF_CD74_CXCR4	MIF - (CD74+CXCR4)	MIF	Secreted Signaling	PMID: 29637711; PMID: 24760155	Treg -> Tfh_like	0.0161925
Treg	cDC1	MIF	CD74_CD44	0.242529	3	MIF_CD74_CD44	MIF - (CD74+CD44)	MIF	Secreted Signaling	PMID: 29637711; PMID: 26175090	Treg -> cDC1	0.0161923
NK	Th17_1	MIF	CD74_CXCR4	0.242307	3	MIF_CD74_CXCR4	MIF - (CD74+CXCR4)	MIF	Secreted Signaling	PMID: 29637711; PMID: 24760155	NK -> Th17_1	0.0161313
Mast	cDC2	ANXA1	FPR1	0.242145	3	ANXA1_FPR1	ANXA1 - FPR1	ANNEXIN	Secreted Signaling	PMID: 23230437	Mast -> cDC2	0.0160869
cDC1	Th1	MIF	CD74_CXCR4	0.242031	2	MIF_CD74_CXCR4	MIF - (CD74+CXCR4)	MIF	Secreted Signaling	PMID: 29637711; PMID: 24760155	cDC1 -> Th1	0.0160555
Mac3	Tcm	LGALS9	PTPRC	0.241974	3	LGALS9_CD45	LGALS9 - CD45	GALECTIN	Secreted Signaling	PMID: 30120235	Mac3 -> Tcm	0.01604
Mac1	matureDC	MIF	CD74_CD44	0.241729	3	MIF_CD74_CD44	MIF - (CD74+CD44)	MIF	Secreted Signaling	PMID: 29637711; PMID: 26175090	Mac1 -> matureDC	0.0159728
Mac1	cDC2	MIF	CD74_CD44	0.241461	3	MIF_CD74_CD44	MIF - (CD74+CD44)	MIF	Secreted Signaling	PMID: 29637711; PMID: 26175090	Mac1 -> cDC2	0.0158997
Tc	Mac4	TNF	TNFRSF1B	0.241449	3	TNF_TNFRSF1B	TNF - TNFRSF1B	TNF	Secreted Signaling	KEGG: hsa04060	Tc -> Mac4	0.0158963
Mac3	Mac4	LGALS9	PTPRC	0.241365	3	LGALS9_CD45	LGALS9 - CD45	GALECTIN	Secreted Signaling	PMID: 30120235	Mac3 -> Mac4	0.0158735
cDC1	cDC2	MIF	CD74_CXCR4	0.241327	2	MIF_CD74_CXCR4	MIF - (CD74+CXCR4)	MIF	Secreted Signaling	PMID: 29637711; PMID: 24760155	cDC1 -> cDC2	0.0158633
Mac1	Tc	MIF	CD74_CXCR4	0.241233	3	MIF_CD74_CXCR4	MIF - (CD74+CXCR4)	MIF	Secreted Signaling	PMID: 29637711; PMID: 24760155	Mac1 -> Tc	0.0158377
NK	Mac1	IFNG	IFNGR1_IFNGR2	0.241184	3	IFNG_IFNGR1_IFNGR2	IFNG - (IFNGR1+IFNGR2)	IFN-II	Secreted Signaling	KEGG: hsa04060	NK -> Mac1	0.0158241
Mac3	matureDC	LGALS9	CD44	0.241105	3	LGALS9_CD44	LGALS9 - CD44	GALECTIN	Secreted Signaling	PMID: 25065622	Mac3 -> matureDC	0.0158027
Treg	CD4T	MIF	CD74_CXCR4	0.240946	3	MIF_CD74_CXCR4	MIF - (CD74+CXCR4)	MIF	Secreted Signaling	PMID: 29637711; PMID: 24760155	Treg -> CD4T	0.0157594
Mac1	Th17_1	CXCL16	CXCR6	0.240877	3	CXCL16_CXCR6	CXCL16 - CXCR6	CXCL	Secreted Signaling	KEGG: hsa04060	Mac1 -> Th17_1	0.0157408
Mac3	NK	LGALS9	PTPRC	0.240832	3	LGALS9_CD45	LGALS9 - CD45	GALECTIN	Secreted Signaling	PMID: 30120235	Mac3 -> NK	0.0157286
CD4T	Th17_1	TNF	TNFRSF1B	0.240578	3	TNF_TNFRSF1B	TNF - TNFRSF1B	TNF	Secreted Signaling	KEGG: hsa04060	CD4T -> Th17_1	0.0156599
Mac2	Bcell	TNFSF13B	TNFRSF13C	0.240532	3	TNFSF13B_TNFRSF13C	TNFSF13B - TNFRSF13C	BAFF	Secreted Signaling	KEGG: hsa04060	Mac2 -> Bcell	0.0156474
cDC2	ILC	MIF	CD74_CD44	0.240431	3	MIF_CD74_CD44	MIF - (CD74+CD44)	MIF	Secreted Signaling	PMID: 29637711; PMID: 26175090	cDC2 -> ILC	0.0156201
NK	matureDC	MIF	CD74_CXCR4	0.240394	3	MIF_CD74_CXCR4	MIF - (CD74+CXCR4)	MIF	Secreted Signaling	PMID: 29637711; PMID: 24760155	NK -> matureDC	0.0156101
Th1	ILC	MIF	CD74_CD44	0.240391	3	MIF_CD74_CD44	MIF - (CD74+CD44)	MIF	Secreted Signaling	PMID: 29637711; PMID: 26175090	Th1 -> ILC	0.0156093
cDC1	NK	MIF	CD74_CXCR4	0.240255	2	MIF_CD74_CXCR4	MIF - (CD74+CXCR4)	MIF	Secreted Signaling	PMID: 29637711; PMID: 24760155	cDC1 -> NK	0.0155725
cDC1	Mac2	MIF	CD74_CXCR4	0.240169	2	MIF_CD74_CXCR4	MIF - (CD74+CXCR4)	MIF	Secreted Signaling	PMID: 29637711; PMID: 24760155	cDC1 -> Mac2	0.0155493
Mac1	Th17_1	MIF	CD74_CXCR4	0.239691	3	MIF_CD74_CXCR4	MIF - (CD74+CXCR4)	MIF	Secreted Signaling	PMID: 29637711; PMID: 24760155	Mac1 -> Th17_1	0.0154207
Tfh_like	Mac2	CCL5	CCR1	0.239653	3	CCL5_CCR1	CCL5 - CCR1	CCL	Secreted Signaling	KEGG: hsa04060	Tfh_like -> Mac2	0.0154106
ILC	Th1	MIF	CD74_CXCR4	0.239272	3	MIF_CD74_CXCR4	MIF - (CD74+CXCR4)	MIF	Secreted Signaling	PMID: 29637711; PMID: 24760155	ILC -> Th1	0.0153086
Bcell	Treg	TNF	TNFRSF1B	0.239271	3	TNF_TNFRSF1B	TNF - TNFRSF1B	TNF	Secreted Signaling	KEGG: hsa04060	Bcell -> Treg	0.0153083
cDC1	Mac3	MIF	CD74_CD44	0.239063	3	MIF_CD74_CD44	MIF - (CD74+CD44)	MIF	Secreted Signaling	PMID: 29637711; PMID: 26175090	cDC1 -> Mac3	0.0152527
ILC	cDC2	MIF	CD74_CXCR4	0.238584	3	MIF_CD74_CXCR4	MIF - (CD74+CXCR4)	MIF	Secreted Signaling	PMID: 29637711; PMID: 24760155	ILC -> cDC2	0.0151252
Th1	ILC	TNF	TNFRSF1B	0.23837	3	TNF_TNFRSF1B	TNF - TNFRSF1B	TNF	Secreted Signaling	KEGG: hsa04060	Th1 -> ILC	0.0150683
Tc	Th17_1	TNF	TNFRSF1B	0.237849	3	TNF_TNFRSF1B	TNF - TNFRSF1B	TNF	Secreted Signaling	KEGG: hsa04060	Tc -> Th17_1	0.0149306
Mac1	matureDC	MIF	CD74_CXCR4	0.237817	3	MIF_CD74_CXCR4	MIF - (CD74+CXCR4)	MIF	Secreted Signaling	PMID: 29637711; PMID: 24760155	Mac1 -> matureDC	0.0149221
ILC	NK	MIF	CD74_CXCR4	0.237535	3	MIF_CD74_CXCR4	MIF - (CD74+CXCR4)	MIF	Secreted Signaling	PMID: 29637711; PMID: 24760155	ILC -> NK	0.0148478
Th17_1	Mac2	TNF	TNFRSF1A	0.237513	3	TNF_TNFRSF1A	TNF - TNFRSF1A	TNF	Secreted Signaling	KEGG: hsa04060	Th17_1 -> Mac2	0.0148419
ILC	Mac2	TNF	TNFRSF1A	0.237512	3	TNF_TNFRSF1A	TNF - TNFRSF1A	TNF	Secreted Signaling	KEGG: hsa04060	ILC -> Mac2	0.0148416
ILC	Mac2	MIF	CD74_CXCR4	0.237451	3	MIF_CD74_CXCR4	MIF - (CD74+CXCR4)	MIF	Secreted Signaling	PMID: 29637711; PMID: 24760155	ILC -> Mac2	0.0148256
Mac1	Mac2	LGALS9	HAVCR2	0.237256	3	LGALS9_HAVCR2	LGALS9 - HAVCR2	GALECTIN	Secreted Signaling	PMID: 27192565	Mac1 -> Mac2	0.0147744
cDC2	Tcm	MIF	CD74_CD44	0.237252	3	MIF_CD74_CD44	MIF - (CD74+CD44)	MIF	Secreted Signaling	PMID: 29637711; PMID: 26175090	cDC2 -> Tcm	0.0147734
cDC2	Mac2	LGALS9	HAVCR2	0.237231	3	LGALS9_HAVCR2	LGALS9 - HAVCR2	GALECTIN	Secreted Signaling	PMID: 27192565	cDC2 -> Mac2	0.014768
Th1	Tcm	MIF	CD74_CD44	0.237213	3	MIF_CD74_CD44	MIF - (CD74+CD44)	MIF	Secreted Signaling	PMID: 29637711; PMID: 26175090	Th1 -> Tcm	0.0147632
Mac3	Mac2	LGALS9	CD44	0.237185	3	LGALS9_CD44	LGALS9 - CD44	GALECTIN	Secreted Signaling	PMID: 25065622	Mac3 -> Mac2	0.0147558
cDC1	Mac2	LGALS9	HAVCR2	0.237057	3	LGALS9_HAVCR2	LGALS9 - HAVCR2	GALECTIN	Secreted Signaling	PMID: 27192565	cDC1 -> Mac2	0.0147221
Mac4	Mac3	MIF	CD74_CD44	0.236981	3	MIF_CD74_CD44	MIF - (CD74+CD44)	MIF	Secreted Signaling	PMID: 29637711; PMID: 26175090	Mac4 -> Mac3	0.0147024
Tfh_like	Tfh_like	TNF	TNFRSF1B	0.236814	3	TNF_TNFRSF1B	TNF - TNFRSF1B	TNF	Secreted Signaling	KEGG: hsa04060	Tfh_like -> Tfh_like	0.0146586
Th17_1	Bcell	MIF	CD74_CXCR4	0.236773	3	MIF_CD74_CXCR4	MIF - (CD74+CXCR4)	MIF	Secreted Signaling	PMID: 29637711; PMID: 24760155	Th17_1 -> Bcell	0.0146479
Treg	Th1	MIF	CD74_CD44	0.236759	3	MIF_CD74_CD44	MIF - (CD74+CD44)	MIF	Secreted Signaling	PMID: 29637711; PMID: 26175090	Treg -> Th1	0.0146442
cDC2	Tfh_like	MIF	CD74_CD44	0.23673	3	MIF_CD74_CD44	MIF - (CD74+CD44)	MIF	Secreted Signaling	PMID: 29637711; PMID: 26175090	cDC2 -> Tfh_like	0.0146366
Th1	Tfh_like	MIF	CD74_CD44	0.236691	3	MIF_CD74_CD44	MIF - (CD74+CD44)	MIF	Secreted Signaling	PMID: 29637711; PMID: 26175090	Th1 -> Tfh_like	0.0146265
Th1	Mac4	TNF	TNFRSF1A	0.236567	3	TNF_TNFRSF1A	TNF - TNFRSF1A	TNF	Secreted Signaling	KEGG: hsa04060	Th1 -> Mac4	0.0145941
Tcm	Th1	MIF	CD74_CXCR4	0.236513	3	MIF_CD74_CXCR4	MIF - (CD74+CXCR4)	MIF	Secreted Signaling	PMID: 29637711; PMID: 24760155	Tcm -> Th1	0.01458
ILC	Mac3	MIF	CD74_CD44	0.236369	3	MIF_CD74_CD44	MIF - (CD74+CD44)	MIF	Secreted Signaling	PMID: 29637711; PMID: 26175090	ILC -> Mac3	0.0145426
Mac4	Mac1	NAMPT	ITGA5_ITGB1	0.236279	3	NAMPT_ITGA5_ITGB1	NAMPT - (ITGA5+ITGB1)	VISFATIN	Secreted Signaling	PMID: 28490838	Mac4 -> Mac1	0.0145193
Tc	cDC2	CCL5	CCR1	0.23614	3	CCL5_CCR1	CCL5 - CCR1	CCL	Secreted Signaling	KEGG: hsa04060	Tc -> cDC2	0.0144831
ILC	Tcm	MIF	CD74_CXCR4	0.236073	3	MIF_CD74_CXCR4	MIF - (CD74+CXCR4)	MIF	Secreted Signaling	PMID: 29637711; PMID: 24760155	ILC -> Tcm	0.0144655
Mac1	Bcell	TNFSF13B	TNFRSF13C	0.235932	3	TNFSF13B_TNFRSF13C	TNFSF13B - TNFRSF13C	BAFF	Secreted Signaling	KEGG: hsa04060	Mac1 -> Bcell	0.0144292
Treg	Mac1	MIF	CD74_CXCR4	0.235918	3	MIF_CD74_CXCR4	MIF - (CD74+CXCR4)	MIF	Secreted Signaling	PMID: 29637711; PMID: 24760155	Treg -> Mac1	0.0144255
Th17_1	Mac4	MIF	CD74_CD44	0.235883	3	MIF_CD74_CD44	MIF - (CD74+CD44)	MIF	Secreted Signaling	PMID: 29637711; PMID: 26175090	Th17_1 -> Mac4	0.0144165
Tcm	cDC2	MIF	CD74_CXCR4	0.23584	3	MIF_CD74_CXCR4	MIF - (CD74+CXCR4)	MIF	Secreted Signaling	PMID: 29637711; PMID: 24760155	Tcm -> cDC2	0.0144052
CD4T	Th1	TNF	TNFRSF1B	0.235776	3	TNF_TNFRSF1B	TNF - TNFRSF1B	TNF	Secreted Signaling	KEGG: hsa04060	CD4T -> Th1	0.0143886
Mac1	Bcell	SPP1	CD44	0.235712	3	SPP1_CD44	SPP1 - CD44	SPP1	Secreted Signaling	PMID: 21907263	Mac1 -> Bcell	0.0143722
Treg	Treg	MIF	CD74_CD44	0.235705	3	MIF_CD74_CD44	MIF - (CD74+CD44)	MIF	Secreted Signaling	PMID: 29637711; PMID: 26175090	Treg -> Treg	0.0143703
Tcm	Treg	TNF	TNFRSF1B	0.235643	3	TNF_TNFRSF1B	TNF - TNFRSF1B	TNF	Secreted Signaling	KEGG: hsa04060	Tcm -> Treg	0.0143542
Mac1	cDC1	SPP1	CD44	0.235543	3	SPP1_CD44	SPP1 - CD44	SPP1	Secreted Signaling	PMID: 21907263	Mac1 -> cDC1	0.0143285
Mac2	Mac4	NAMPT	ITGA5_ITGB1	0.235412	3	NAMPT_ITGA5_ITGB1	NAMPT - (ITGA5+ITGB1)	VISFATIN	Secreted Signaling	PMID: 28490838	Mac2 -> Mac4	0.0142947
cDC2	Bcell	TNFSF13B	TNFRSF13C	0.235403	3	TNFSF13B_TNFRSF13C	TNFSF13B - TNFRSF13C	BAFF	Secreted Signaling	KEGG: hsa04060	cDC2 -> Bcell	0.0142922
Treg	Bcell	MIF	CD74_CD44	0.235299	3	MIF_CD74_CD44	MIF - (CD74+CD44)	MIF	Secreted Signaling	PMID: 29637711; PMID: 26175090	Treg -> Bcell	0.0142654
Tfh_like	matureDC	TNF	TNFRSF1B	0.235289	3	TNF_TNFRSF1B	TNF - TNFRSF1B	TNF	Secreted Signaling	KEGG: hsa04060	Tfh_like -> matureDC	0.0142629
ILC	cDC1	MIF	CD74_CXCR4	0.235211	3	MIF_CD74_CXCR4	MIF - (CD74+CXCR4)	MIF	Secreted Signaling	PMID: 29637711; PMID: 24760155	ILC -> cDC1	0.0142429
Th1	NK	TNF	TNFRSF1B	0.235109	3	TNF_TNFRSF1B	TNF - TNFRSF1B	TNF	Secreted Signaling	KEGG: hsa04060	Th1 -> NK	0.0142165
Mac4	Mac2	LGALS9	HAVCR2	0.235093	3	LGALS9_HAVCR2	LGALS9 - HAVCR2	GALECTIN	Secreted Signaling	PMID: 27192565	Mac4 -> Mac2	0.0142124
ILC	ILC	MIF	CD74_CXCR4	0.235018	3	MIF_CD74_CXCR4	MIF - (CD74+CXCR4)	MIF	Secreted Signaling	PMID: 29637711; PMID: 24760155	ILC -> ILC	0.0141932
Mac3	cDC2	LGALS9	CD44	0.234926	3	LGALS9_CD44	LGALS9 - CD44	GALECTIN	Secreted Signaling	PMID: 25065622	Mac3 -> cDC2	0.0141695
Mac4	Mac2	NAMPT	ITGA5_ITGB1	0.234837	3	NAMPT_ITGA5_ITGB1	NAMPT - (ITGA5+ITGB1)	VISFATIN	Secreted Signaling	PMID: 28490838	Mac4 -> Mac2	0.0141468
Th17_1	Mac1	MIF	CD74_CD44	0.234826	3	MIF_CD74_CD44	MIF - (CD74+CD44)	MIF	Secreted Signaling	PMID: 29637711; PMID: 26175090	Th17_1 -> Mac1	0.014144
Tcm	NK	MIF	CD74_CXCR4	0.234814	3	MIF_CD74_CXCR4	MIF - (CD74+CXCR4)	MIF	Secreted Signaling	PMID: 29637711; PMID: 24760155	Tcm -> NK	0.0141408
Mac2	Mac1	CCL3	CCR1	0.234784	3	CCL3_CCR1	CCL3 - CCR1	CCL	Secreted Signaling	KEGG: hsa04060	Mac2 -> Mac1	0.0141332
Tcm	Mac2	MIF	CD74_CXCR4	0.234732	3	MIF_CD74_CXCR4	MIF - (CD74+CXCR4)	MIF	Secreted Signaling	PMID: 29637711; PMID: 24760155	Tcm -> Mac2	0.0141197
ILC	Mac4	CCL5	CCR1	0.234605	3	CCL5_CCR1	CCL5 - CCR1	CCL	Secreted Signaling	KEGG: hsa04060	ILC -> Mac4	0.0140873
ILC	matureDC	IFNG	IFNGR1_IFNGR2	0.234565	3	IFNG_IFNGR1_IFNGR2	IFNG - (IFNGR1+IFNGR2)	IFN-II	Secreted Signaling	KEGG: hsa04060	ILC -> matureDC	0.014077
Mac3	matureDC	CCL19	CCR7	0.234472	3	CCL19_CCR7	CCL19 - CCR7	CCL	Secreted Signaling	KEGG: hsa04060	Mac3 -> matureDC	0.0140532
Treg	Tc	MIF	CD74_CD44	0.23435	3	MIF_CD74_CD44	MIF - (CD74+CD44)	MIF	Secreted Signaling	PMID: 29637711; PMID: 26175090	Treg -> Tc	0.014022
Mac3	Mac4	SPP1	CD44	0.234333	3	SPP1_CD44	SPP1 - CD44	SPP1	Secreted Signaling	PMID: 21907263	Mac3 -> Mac4	0.0140178
Th1	pDC	TNF	TNFRSF1B	0.234213	3	TNF_TNFRSF1B	TNF - TNFRSF1B	TNF	Secreted Signaling	KEGG: hsa04060	Th1 -> pDC	0.0139871
ILC	Treg	MIF	CD74_CXCR4	0.234026	3	MIF_CD74_CXCR4	MIF - (CD74+CXCR4)	MIF	Secreted Signaling	PMID: 29637711; PMID: 24760155	ILC -> Treg	0.0139395
Mac3	cDC2	LGALS9	PTPRC	0.233963	3	LGALS9_CD45	LGALS9 - CD45	GALECTIN	Secreted Signaling	PMID: 30120235	Mac3 -> cDC2	0.0139234
Mac4	Th1	CXCL9	CXCR3	0.233852	3	CXCL9_CXCR3	CXCL9 - CXCR3	CXCL	Secreted Signaling	KEGG: hsa04060	Mac4 -> Th1	0.0138951
Treg	pDC	MIF	CD74_CD44	0.233792	3	MIF_CD74_CD44	MIF - (CD74+CD44)	MIF	Secreted Signaling	PMID: 29637711; PMID: 26175090	Treg -> pDC	0.0138801
Treg	Mac3	MIF	CD74_CXCR4	0.233754	3	MIF_CD74_CXCR4	MIF - (CD74+CXCR4)	MIF	Secreted Signaling	PMID: 29637711; PMID: 24760155	Treg -> Mac3	0.0138705
cDC1	cDC1	MIF	CD74_CD44	0.233677	3	MIF_CD74_CD44	MIF - (CD74+CD44)	MIF	Secreted Signaling	PMID: 29637711; PMID: 26175090	cDC1 -> cDC1	0.0138508
Tcm	Mac3	MIF	CD74_CD44	0.233674	3	MIF_CD74_CD44	MIF - (CD74+CD44)	MIF	Secreted Signaling	PMID: 29637711; PMID: 26175090	Tcm -> Mac3	0.01385
Th17_1	Mac4	MIF	CD74_CXCR4	0.23362	3	MIF_CD74_CXCR4	MIF - (CD74+CXCR4)	MIF	Secreted Signaling	PMID: 29637711; PMID: 24760155	Th17_1 -> Mac4	0.0138363
Tcm	Tcm	MIF	CD74_CXCR4	0.233384	3	MIF_CD74_CXCR4	MIF - (CD74+CXCR4)	MIF	Secreted Signaling	PMID: 29637711; PMID: 24760155	Tcm -> Tcm	0.0137765
Treg	Th17_1	MIF	CD74_CD44	0.23323	3	MIF_CD74_CD44	MIF - (CD74+CD44)	MIF	Secreted Signaling	PMID: 29637711; PMID: 26175090	Treg -> Th17_1	0.0137377
Th17_1	Mac2	MIF	CD74_CD44	0.233211	3	MIF_CD74_CD44	MIF - (CD74+CD44)	MIF	Secreted Signaling	PMID: 29637711; PMID: 26175090	Th17_1 -> Mac2	0.0137329
Tc	Th1	TNF	TNFRSF1B	0.233151	3	TNF_TNFRSF1B	TNF - TNFRSF1B	TNF	Secreted Signaling	KEGG: hsa04060	Tc -> Th1	0.0137177
Tfh_like	cDC2	IFNG	IFNGR1_IFNGR2	0.23315	3	IFNG_IFNGR1_IFNGR2	IFNG - (IFNGR1+IFNGR2)	IFN-II	Secreted Signaling	KEGG: hsa04060	Tfh_like -> cDC2	0.0137176
Th1	cDC2	TNF	TNFRSF1B	0.232903	3	TNF_TNFRSF1B	TNF - TNFRSF1B	TNF	Secreted Signaling	KEGG: hsa04060	Th1 -> cDC2	0.0136551
Tcm	cDC1	MIF	CD74_CXCR4	0.232541	3	MIF_CD74_CXCR4	MIF - (CD74+CXCR4)	MIF	Secreted Signaling	PMID: 29637711; PMID: 24760155	Tcm -> cDC1	0.0135643
Tfh_like	Mac4	IFNG	IFNGR1_IFNGR2	0.232466	3	IFNG_IFNGR1_IFNGR2	IFNG - (IFNGR1+IFNGR2)	IFN-II	Secreted Signaling	KEGG: hsa04060	Tfh_like -> Mac4	0.0135455
Tcm	ILC	MIF	CD74_CXCR4	0.232352	3	MIF_CD74_CXCR4	MIF - (CD74+CXCR4)	MIF	Secreted Signaling	PMID: 29637711; PMID: 24760155	Tcm -> ILC	0.013517
Tc	pDC	MIF	CD74_CXCR4	0.232347	3	MIF_CD74_CXCR4	MIF - (CD74+CXCR4)	MIF	Secreted Signaling	PMID: 29637711; PMID: 24760155	Tc -> pDC	0.0135157
cDC2	matureDC	CCL19	CCR7	0.232187	3	CCL19_CCR7	CCL19 - CCR7	CCL	Secreted Signaling	KEGG: hsa04060	cDC2 -> matureDC	0.0134755
Mac2	cDC2	CXCL12	CXCR4	0.231844	3	CXCL12_CXCR4	CXCL12 - CXCR4	CXCL	Secreted Signaling	KEGG: hsa04060	Mac2 -> cDC2	0.0133899
Th17_1	matureDC	MIF	CD74_CD44	0.231719	3	MIF_CD74_CD44	MIF - (CD74+CD44)	MIF	Secreted Signaling	PMID: 29637711; PMID: 26175090	Th17_1 -> matureDC	0.013359
Mac4	cDC1	MIF	CD74_CD44	0.231685	3	MIF_CD74_CD44	MIF - (CD74+CD44)	MIF	Secreted Signaling	PMID: 29637711; PMID: 26175090	Mac4 -> cDC1	0.0133504
Mac4	ILC	CXCL9	CXCR3	0.231666	3	CXCL9_CXCR3	CXCL9 - CXCR3	CXCL	Secreted Signaling	KEGG: hsa04060	Mac4 -> ILC	0.0133456
Th17_1	cDC2	MIF	CD74_CD44	0.231473	3	MIF_CD74_CD44	MIF - (CD74+CD44)	MIF	Secreted Signaling	PMID: 29637711; PMID: 26175090	Th17_1 -> cDC2	0.0132977
Tcm	Treg	MIF	CD74_CXCR4	0.231382	2	MIF_CD74_CXCR4	MIF - (CD74+CXCR4)	MIF	Secreted Signaling	PMID: 29637711; PMID: 24760155	Tcm -> Treg	0.0132751
Th17_1	Tc	MIF	CD74_CXCR4	0.231263	3	MIF_CD74_CXCR4	MIF - (CD74+CXCR4)	MIF	Secreted Signaling	PMID: 29637711; PMID: 24760155	Th17_1 -> Tc	0.0132457
ILC	cDC1	MIF	CD74_CD44	0.231099	3	MIF_CD74_CD44	MIF - (CD74+CD44)	MIF	Secreted Signaling	PMID: 29637711; PMID: 26175090	ILC -> cDC1	0.0132051
Mac3	Mac1	SPP1	CD44	0.23101	3	SPP1_CD44	SPP1 - CD44	SPP1	Secreted Signaling	PMID: 21907263	Mac3 -> Mac1	0.0131833
Mac1	Th1	CXCL16	CXCR6	0.230992	3	CXCL16_CXCR6	CXCL16 - CXCR6	CXCL	Secreted Signaling	KEGG: hsa04060	Mac1 -> Th1	0.0131786
Tfh_like	Mac1	IFNG	IFNGR1_IFNGR2	0.230991	3	IFNG_IFNGR1_IFNGR2	IFNG - (IFNGR1+IFNGR2)	IFN-II	Secreted Signaling	KEGG: hsa04060	Tfh_like -> Mac1	0.0131783
Mac1	Th1	MIF	CD74_CXCR4	0.230887	3	MIF_CD74_CXCR4	MIF - (CD74+CXCR4)	MIF	Secreted Signaling	PMID: 29637711; PMID: 24760155	Mac1 -> Th1	0.0131528
cDC2	Th1	CXCL9	CXCR3	0.230875	3	CXCL9_CXCR3	CXCL9 - CXCR3	CXCL	Secreted Signaling	KEGG: hsa04060	cDC2 -> Th1	0.0131498
Th1	cDC1	IFNG	IFNGR1_IFNGR2	0.230775	3	IFNG_IFNGR1_IFNGR2	IFNG - (IFNGR1+IFNGR2)	IFN-II	Secreted Signaling	KEGG: hsa04060	Th1 -> cDC1	0.0131252
NK	Mac3	MIF	CD74_CD44	0.230554	3	MIF_CD74_CD44	MIF - (CD74+CD44)	MIF	Secreted Signaling	PMID: 29637711; PMID: 26175090	NK -> Mac3	0.0130708
Mac1	pDC	SPP1	CD44	0.230282	3	SPP1_CD44	SPP1 - CD44	SPP1	Secreted Signaling	PMID: 21907263	Mac1 -> pDC	0.0130039
Mac1	cDC2	MIF	CD74_CXCR4	0.230245	3	MIF_CD74_CXCR4	MIF - (CD74+CXCR4)	MIF	Secreted Signaling	PMID: 29637711; PMID: 24760155	Mac1 -> cDC2	0.0129949
Mac3	Mast	LGALS9	CD44	0.230184	3	LGALS9_CD44	LGALS9 - CD44	GALECTIN	Secreted Signaling	PMID: 25065622	Mac3 -> Mast	0.0129799
Th17_1	Th17_1	MIF	CD74_CXCR4	0.229841	3	MIF_CD74_CXCR4	MIF - (CD74+CXCR4)	MIF	Secreted Signaling	PMID: 29637711; PMID: 24760155	Th17_1 -> Th17_1	0.0128961
Tfh_like	Mac2	TNF	TNFRSF1A	0.229837	3	TNF_TNFRSF1A	TNF - TNFRSF1A	TNF	Secreted Signaling	KEGG: hsa04060	Tfh_like -> Mac2	0.0128952
Mac3	Mac4	ANXA1	FPR1	0.229633	3	ANXA1_FPR1	ANXA1 - FPR1	ANNEXIN	Secreted Signaling	PMID: 23230437	Mac3 -> Mac4	0.0128453
cDC2	Mast	MIF	CD74_CD44	0.229557	3	MIF_CD74_CD44	MIF - (CD74+CD44)	MIF	Secreted Signaling	PMID: 29637711; PMID: 26175090	cDC2 -> Mast	0.0128269
Th1	Mast	MIF	CD74_CD44	0.229521	3	MIF_CD74_CD44	MIF - (CD74+CD44)	MIF	Secreted Signaling	PMID: 29637711; PMID: 26175090	Th1 -> Mast	0.012818
NK	matureDC	IFNG	IFNGR1_IFNGR2	0.229308	3	IFNG_IFNGR1_IFNGR2	IFNG - (IFNGR1+IFNGR2)	IFN-II	Secreted Signaling	KEGG: hsa04060	NK -> matureDC	0.0127664
Mac1	NK	MIF	CD74_CXCR4	0.229266	2	MIF_CD74_CXCR4	MIF - (CD74+CXCR4)	MIF	Secreted Signaling	PMID: 29637711; PMID: 24760155	Mac1 -> NK	0.012756
Th1	CD4T	TNF	TNFRSF1B	0.229211	3	TNF_TNFRSF1B	TNF - TNFRSF1B	TNF	Secreted Signaling	KEGG: hsa04060	Th1 -> CD4T	0.0127427
Treg	Treg	TNF	TNFRSF1B	0.2292	3	TNF_TNFRSF1B	TNF - TNFRSF1B	TNF	Secreted Signaling	KEGG: hsa04060	Treg -> Treg	0.01274
Mac1	Mac2	MIF	CD74_CXCR4	0.229187	2	MIF_CD74_CXCR4	MIF - (CD74+CXCR4)	MIF	Secreted Signaling	PMID: 29637711; PMID: 24760155	Mac1 -> Mac2	0.012737
Treg	Mac4	NAMPT	ITGA5_ITGB1	0.229094	3	NAMPT_ITGA5_ITGB1	NAMPT - (ITGA5+ITGB1)	VISFATIN	Secreted Signaling	PMID: 28490838	Treg -> Mac4	0.0127143
Mac1	Mast	LGALS9	PTPRC	0.228917	3	LGALS9_CD45	LGALS9 - CD45	GALECTIN	Secreted Signaling	PMID: 30120235	Mac1 -> Mast	0.0126714
cDC2	Mast	LGALS9	PTPRC	0.228894	3	LGALS9_CD45	LGALS9 - CD45	GALECTIN	Secreted Signaling	PMID: 30120235	cDC2 -> Mast	0.012666
cDC2	ILC	CXCL9	CXCR3	0.228742	3	CXCL9_CXCR3	CXCL9 - CXCR3	CXCL	Secreted Signaling	KEGG: hsa04060	cDC2 -> ILC	0.0126293
cDC1	Mast	LGALS9	PTPRC	0.228731	3	LGALS9_CD45	LGALS9 - CD45	GALECTIN	Secreted Signaling	PMID: 30120235	cDC1 -> Mast	0.0126265
Treg	CD4T	MIF	CD74_CD44	0.22862	3	MIF_CD74_CD44	MIF - (CD74+CD44)	MIF	Secreted Signaling	PMID: 29637711; PMID: 26175090	Treg -> CD4T	0.0125998
Th17_1	Mac4	CCL5	CCR1	0.22858	3	CCL5_CCR1	CCL5 - CCR1	CCL	Secreted Signaling	KEGG: hsa04060	Th17_1 -> Mac4	0.0125901
Tcm	cDC1	MIF	CD74_CD44	0.228518	3	MIF_CD74_CD44	MIF - (CD74+CD44)	MIF	Secreted Signaling	PMID: 29637711; PMID: 26175090	Tcm -> cDC1	0.0125753
Treg	NK	MIF	CD74_CD44	0.228503	3	MIF_CD74_CD44	MIF - (CD74+CD44)	MIF	Secreted Signaling	PMID: 29637711; PMID: 26175090	Treg -> NK	0.0125716
CD4T	Mac2	IFNG	IFNGR1_IFNGR2	0.228471	3	IFNG_IFNGR1_IFNGR2	IFNG - (IFNGR1+IFNGR2)	IFN-II	Secreted Signaling	KEGG: hsa04060	CD4T -> Mac2	0.012564
Mac2	Mac2	CXCL12	CXCR4	0.228457	3	CXCL12_CXCR4	CXCL12 - CXCR4	CXCL	Secreted Signaling	KEGG: hsa04060	Mac2 -> Mac2	0.0125606
Mac4	Treg	CXCL9	CXCR3	0.228439	3	CXCL9_CXCR3	CXCL9 - CXCR3	CXCL	Secreted Signaling	KEGG: hsa04060	Mac4 -> Treg	0.0125562
Mac2	Mac2	LGALS9	HAVCR2	0.228332	3	LGALS9_HAVCR2	LGALS9 - HAVCR2	GALECTIN	Secreted Signaling	PMID: 27192565	Mac2 -> Mac2	0.0125304
cDC1	Th1	MIF	CD74_CD44	0.228304	2	MIF_CD74_CD44	MIF - (CD74+CD44)	MIF	Secreted Signaling	PMID: 29637711; PMID: 26175090	cDC1 -> Th1	0.0125237
Mac2	Th17_1	CXCL16	CXCR6	0.228217	3	CXCL16_CXCR6	CXCL16 - CXCR6	CXCL	Secreted Signaling	KEGG: hsa04060	Mac2 -> Th17_1	0.0125029
Mac1	Mac3	MIF	CD74_CD44	0.228177	3	MIF_CD74_CD44	MIF - (CD74+CD44)	MIF	Secreted Signaling	PMID: 29637711; PMID: 26175090	Mac1 -> Mac3	0.0124933
Th17_1	Tcm	TNF	TNFRSF1B	0.228106	3	TNF_TNFRSF1B	TNF - TNFRSF1B	TNF	Secreted Signaling	KEGG: hsa04060	Th17_1 -> Tcm	0.0124763
ILC	Tcm	TNF	TNFRSF1B	0.228105	3	TNF_TNFRSF1B	TNF - TNFRSF1B	TNF	Secreted Signaling	KEGG: hsa04060	ILC -> Tcm	0.012476
Th17_1	Th17_1	CCL20	CCR6	0.228092	3	CCL20_CCR6	CCL20 - CCR6	CCL	Secreted Signaling	KEGG: hsa04060	Th17_1 -> Th17_1	0.0124729
Mac3	Mac2	LGALS9	PTPRC	0.227946	3	LGALS9_CD45	LGALS9 - CD45	GALECTIN	Secreted Signaling	PMID: 30120235	Mac3 -> Mac2	0.0124378
cDC1	Mac4	ANXA1	FPR1	0.227692	3	ANXA1_FPR1	ANXA1 - FPR1	ANNEXIN	Secreted Signaling	PMID: 23230437	cDC1 -> Mac4	0.0123773
Th17_1	Mac2	TNF	TNFRSF1B	0.227311	3	TNF_TNFRSF1B	TNF - TNFRSF1B	TNF	Secreted Signaling	KEGG: hsa04060	Th17_1 -> Mac2	0.0122864
ILC	Mac2	TNF	TNFRSF1B	0.22731	3	TNF_TNFRSF1B	TNF - TNFRSF1B	TNF	Secreted Signaling	KEGG: hsa04060	ILC -> Mac2	0.0122862
Mac3	matureDC	SPP1	CD44	0.227031	3	SPP1_CD44	SPP1 - CD44	SPP1	Secreted Signaling	PMID: 21907263	Mac3 -> matureDC	0.01222
NK	Treg	TNF	TNFRSF1B	0.226912	3	TNF_TNFRSF1B	TNF - TNFRSF1B	TNF	Secreted Signaling	KEGG: hsa04060	NK -> Treg	0.0121917
Mac4	Mast	LGALS9	PTPRC	0.226898	2	LGALS9_CD45	LGALS9 - CD45	GALECTIN	Secreted Signaling	PMID: 30120235	Mac4 -> Mast	0.0121885
Mac3	Treg	LGALS9	CD44	0.22689	3	LGALS9_CD44	LGALS9 - CD44	GALECTIN	Secreted Signaling	PMID: 25065622	Mac3 -> Treg	0.0121865
Mac4	pDC	CXCL9	CXCR3	0.226639	3	CXCL9_CXCR3	CXCL9 - CXCR3	CXCL	Secreted Signaling	KEGG: hsa04060	Mac4 -> pDC	0.0121273
CD4T	Tfh_like	TNF	TNFRSF1B	0.226597	3	TNF_TNFRSF1B	TNF - TNFRSF1B	TNF	Secreted Signaling	KEGG: hsa04060	CD4T -> Tfh_like	0.0121172
Th17_1	Tc	TNF	TNFRSF1B	0.226405	3	TNF_TNFRSF1B	TNF - TNFRSF1B	TNF	Secreted Signaling	KEGG: hsa04060	Th17_1 -> Tc	0.0120721
ILC	Tc	TNF	TNFRSF1B	0.226404	3	TNF_TNFRSF1B	TNF - TNFRSF1B	TNF	Secreted Signaling	KEGG: hsa04060	ILC -> Tc	0.0120719
Mac2	Mac4	MIF	CD74_CD44	0.226263	3	MIF_CD74_CD44	MIF - (CD74+CD44)	MIF	Secreted Signaling	PMID: 29637711; PMID: 26175090	Mac2 -> Mac4	0.0120387
Treg	ILC	MIF	CD74_CD44	0.226062	3	MIF_CD74_CD44	MIF - (CD74+CD44)	MIF	Secreted Signaling	PMID: 29637711; PMID: 26175090	Treg -> ILC	0.0119913
ILC	Th1	MIF	CD74_CD44	0.225839	3	MIF_CD74_CD44	MIF - (CD74+CD44)	MIF	Secreted Signaling	PMID: 29637711; PMID: 26175090	ILC -> Th1	0.0119392
cDC2	Treg	CXCL9	CXCR3	0.225594	3	CXCL9_CXCR3	CXCL9 - CXCR3	CXCL	Secreted Signaling	KEGG: hsa04060	cDC2 -> Treg	0.0118818
NK	cDC1	MIF	CD74_CD44	0.22553	2	MIF_CD74_CD44	MIF - (CD74+CD44)	MIF	Secreted Signaling	PMID: 29637711; PMID: 26175090	NK -> cDC1	0.011867
Mac2	Mac1	MIF	CD74_CD44	0.225288	2	MIF_CD74_CD44	MIF - (CD74+CD44)	MIF	Secreted Signaling	PMID: 29637711; PMID: 26175090	Mac2 -> Mac1	0.0118106
CD4T	matureDC	TNF	TNFRSF1B	0.225197	3	TNF_TNFRSF1B	TNF - TNFRSF1B	TNF	Secreted Signaling	KEGG: hsa04060	CD4T -> matureDC	0.0117893
ILC	Treg	MIF	CD74_CD44	0.224877	3	MIF_CD74_CD44	MIF - (CD74+CD44)	MIF	Secreted Signaling	PMID: 29637711; PMID: 26175090	ILC -> Treg	0.0117152
Tc	Mac4	MIF	CD74_CD44	0.224824	3	MIF_CD74_CD44	MIF - (CD74+CD44)	MIF	Secreted Signaling	PMID: 29637711; PMID: 26175090	Tc -> Mac4	0.0117029
Mac1	Mac4	CCL3	CCR1	0.224557	3	CCL3_CCR1	CCL3 - CCR1	CCL	Secreted Signaling	KEGG: hsa04060	Mac1 -> Mac4	0.0116411
ILC	Bcell	MIF	CD74_CD44	0.224507	3	MIF_CD74_CD44	MIF - (CD74+CD44)	MIF	Secreted Signaling	PMID: 29637711; PMID: 26175090	ILC -> Bcell	0.0116295
Th1	Mac4	CD40LG	ITGAM_ITGB2	0.224504	3	CD40LG_ITGAM_ITGB2	CD40LG - (ITGAM+ITGB2)	CD40	Secreted Signaling	PMID: 28676852	Th1 -> Mac4	0.0116288
Mac1	Mac4	LGALS9	HAVCR2	0.224396	3	LGALS9_HAVCR2	LGALS9 - HAVCR2	GALECTIN	Secreted Signaling	PMID: 27192565	Mac1 -> Mac4	0.0116041
cDC2	Mac4	LGALS9	HAVCR2	0.224375	3	LGALS9_HAVCR2	LGALS9 - HAVCR2	GALECTIN	Secreted Signaling	PMID: 27192565	cDC2 -> Mac4	0.0115991
Th1	Mac1	CD40LG	ITGAM_ITGB2	0.224373	3	CD40LG_ITGAM_ITGB2	CD40LG - (ITGAM+ITGB2)	CD40	Secreted Signaling	PMID: 28676852	Th1 -> Mac1	0.0115987
Th1	Mac4	CCL5	CCR1	0.22422	3	CCL5_CCR1	CCL5 - CCR1	CCL	Secreted Signaling	KEGG: hsa04060	Th1 -> Mac4	0.0115635
cDC1	Mac4	LGALS9	HAVCR2	0.224218	3	LGALS9_HAVCR2	LGALS9 - HAVCR2	GALECTIN	Secreted Signaling	PMID: 27192565	cDC1 -> Mac4	0.0115629
Tc	Tfh_like	TNF	TNFRSF1B	0.224166	3	TNF_TNFRSF1B	TNF - TNFRSF1B	TNF	Secreted Signaling	KEGG: hsa04060	Tc -> Tfh_like	0.011551
Mac4	Th17_1	CXCL16	CXCR6	0.224093	3	CXCL16_CXCR6	CXCL16 - CXCR6	CXCL	Secreted Signaling	KEGG: hsa04060	Mac4 -> Th17_1	0.0115342
Tc	Mac1	MIF	CD74_CD44	0.223861	3	MIF_CD74_CD44	MIF - (CD74+CD44)	MIF	Secreted Signaling	PMID: 29637711; PMID: 26175090	Tc -> Mac1	0.0114811
cDC2	pDC	CXCL9	CXCR3	0.223837	3	CXCL9_CXCR3	CXCL9 - CXCR3	CXCL	Secreted Signaling	KEGG: hsa04060	cDC2 -> pDC	0.0114756
ILC	Tc	MIF	CD74_CD44	0.22364	3	MIF_CD74_CD44	MIF - (CD74+CD44)	MIF	Secreted Signaling	PMID: 29637711; PMID: 26175090	ILC -> Tc	0.0114305
Tfh_like	Mac1	CCL5	CCR1	0.223603	3	CCL5_CCR1	CCL5 - CCR1	CCL	Secreted Signaling	KEGG: hsa04060	Tfh_like -> Mac1	0.0114221
Mac3	Mac2	SPP1	CD44	0.22354	3	SPP1_CD44	SPP1 - CD44	SPP1	Secreted Signaling	PMID: 21907263	Mac3 -> Mac2	0.0114076
cDC1	Mac4	TNF	TNFRSF1B	0.223475	3	TNF_TNFRSF1B	TNF - TNFRSF1B	TNF	Secreted Signaling	KEGG: hsa04060	cDC1 -> Mac4	0.0113928
Tcm	Th1	MIF	CD74_CD44	0.223371	3	MIF_CD74_CD44	MIF - (CD74+CD44)	MIF	Secreted Signaling	PMID: 29637711; PMID: 26175090	Tcm -> Th1	0.0113691
Mac1	cDC1	MIF	CD74_CD44	0.223252	3	MIF_CD74_CD44	MIF - (CD74+CD44)	MIF	Secreted Signaling	PMID: 29637711; PMID: 26175090	Mac1 -> cDC1	0.0113421
Treg	Tcm	MIF	CD74_CD44	0.223239	3	MIF_CD74_CD44	MIF - (CD74+CD44)	MIF	Secreted Signaling	PMID: 29637711; PMID: 26175090	Treg -> Tcm	0.011339
ILC	pDC	MIF	CD74_CD44	0.223131	2	MIF_CD74_CD44	MIF - (CD74+CD44)	MIF	Secreted Signaling	PMID: 29637711; PMID: 26175090	ILC -> pDC	0.0113146
Tc	matureDC	TNF	TNFRSF1B	0.222795	3	TNF_TNFRSF1B	TNF - TNFRSF1B	TNF	Secreted Signaling	KEGG: hsa04060	Tc -> matureDC	0.0112382
Treg	Tfh_like	MIF	CD74_CD44	0.222775	3	MIF_CD74_CD44	MIF - (CD74+CD44)	MIF	Secreted Signaling	PMID: 29637711; PMID: 26175090	Treg -> Tfh_like	0.0112337
cDC2	cDC2	NAMPT	ITGA5_ITGB1	0.222685	3	NAMPT_ITGA5_ITGB1	NAMPT - (ITGA5+ITGB1)	VISFATIN	Secreted Signaling	PMID: 28490838	cDC2 -> cDC2	0.0112134
cDC1	Th17_1	CXCL16	CXCR6	0.222669	3	CXCL16_CXCR6	CXCL16 - CXCR6	CXCL	Secreted Signaling	KEGG: hsa04060	cDC1 -> Th17_1	0.0112097
ILC	Th17_1	MIF	CD74_CD44	0.222618	2	MIF_CD74_CD44	MIF - (CD74+CD44)	MIF	Secreted Signaling	PMID: 29637711; PMID: 26175090	ILC -> Th17_1	0.0111982
Mac3	Th1	LGALS9	CD44	0.222578	3	LGALS9_CD44	LGALS9 - CD44	GALECTIN	Secreted Signaling	PMID: 25065622	Mac3 -> Th1	0.0111893
Mac4	Mac4	LGALS9	HAVCR2	0.222455	3	LGALS9_HAVCR2	LGALS9 - HAVCR2	GALECTIN	Secreted Signaling	PMID: 27192565	Mac4 -> Mac4	0.0111613
Tcm	Treg	MIF	CD74_CD44	0.22243	3	MIF_CD74_CD44	MIF - (CD74+CD44)	MIF	Secreted Signaling	PMID: 29637711; PMID: 26175090	Tcm -> Treg	0.0111557
Tc	Mac2	MIF	CD74_CD44	0.222389	3	MIF_CD74_CD44	MIF - (CD74+CD44)	MIF	Secreted Signaling	PMID: 29637711; PMID: 26175090	Tc -> Mac2	0.0111465
CD4T	Mac4	CCL5	CCR1	0.222376	3	CCL5_CCR1	CCL5 - CCR1	CCL	Secreted Signaling	KEGG: hsa04060	CD4T -> Mac4	0.0111436
Mac3	NK	LGALS9	CD44	0.222119	3	LGALS9_CD44	LGALS9 - CD44	GALECTIN	Secreted Signaling	PMID: 25065622	Mac3 -> NK	0.0110859
Mac2	cDC1	CXCL12	CXCR4	0.222109	3	CXCL12_CXCR4	CXCL12 - CXCR4	CXCL	Secreted Signaling	KEGG: hsa04060	Mac2 -> cDC1	0.0110835
Tfh_like	Mac4	ANXA1	FPR1	0.222082	3	ANXA1_FPR1	ANXA1 - FPR1	ANNEXIN	Secreted Signaling	PMID: 23230437	Tfh_like -> Mac4	0.0110774
Tcm	Bcell	MIF	CD74_CD44	0.222067	3	MIF_CD74_CD44	MIF - (CD74+CD44)	MIF	Secreted Signaling	PMID: 29637711; PMID: 26175090	Tcm -> Bcell	0.011074
Th1	Th1	CCL20	CCR6	0.221572	3	CCL20_CCR6	CCL20 - CCR6	CCL	Secreted Signaling	KEGG: hsa04060	Th1 -> Th1	0.0109633
Mac3	cDC2	SPP1	CD44	0.221526	3	SPP1_CD44	SPP1 - CD44	SPP1	Secreted Signaling	PMID: 21907263	Mac3 -> cDC2	0.0109529
Mac3	Tcm	LGALS9	CD44	0.221287	3	LGALS9_CD44	LGALS9 - CD44	GALECTIN	Secreted Signaling	PMID: 25065622	Mac3 -> Tcm	0.0108996
Tcm	Tc	MIF	CD74_CD44	0.221218	3	MIF_CD74_CD44	MIF - (CD74+CD44)	MIF	Secreted Signaling	PMID: 29637711; PMID: 26175090	Tcm -> Tc	0.0108844
Tc	matureDC	MIF	CD74_CD44	0.221028	2	MIF_CD74_CD44	MIF - (CD74+CD44)	MIF	Secreted Signaling	PMID: 29637711; PMID: 26175090	Tc -> matureDC	0.0108423
Tfh_like	Tcm	TNF	TNFRSF1B	0.221002	3	TNF_TNFRSF1B	TNF - TNFRSF1B	TNF	Secreted Signaling	KEGG: hsa04060	Tfh_like -> Tcm	0.0108364
Mac3	Th17_1	LGALS9	CD44	0.220928	3	LGALS9_CD44	LGALS9 - CD44	GALECTIN	Secreted Signaling	PMID: 25065622	Mac3 -> Th17_1	0.01082
Tc	cDC2	MIF	CD74_CD44	0.220803	2	MIF_CD74_CD44	MIF - (CD74+CD44)	MIF	Secreted Signaling	PMID: 29637711; PMID: 26175090	Tc -> cDC2	0.0107923
Mac1	cDC2	LGALS9	HAVCR2	0.220675	3	LGALS9_HAVCR2	LGALS9 - HAVCR2	GALECTIN	Secreted Signaling	PMID: 27192565	Mac1 -> cDC2	0.010764
cDC2	cDC2	LGALS9	HAVCR2	0.220654	3	LGALS9_HAVCR2	LGALS9 - HAVCR2	GALECTIN	Secreted Signaling	PMID: 27192565	cDC2 -> cDC2	0.0107594
Mac2	Mac2	CCL13	CCR1	0.220649	3	CCL13_CCR1	CCL13 - CCR1	CCL	Secreted Signaling	KEGG: hsa04060	Mac2 -> Mac2	0.0107582
Mac2	Mast	LGALS9	PTPRC	0.220582	3	LGALS9_CD45	LGALS9 - CD45	GALECTIN	Secreted Signaling	PMID: 30120235	Mac2 -> Mast	0.0107434
cDC1	cDC2	LGALS9	HAVCR2	0.220502	3	LGALS9_HAVCR2	LGALS9 - HAVCR2	GALECTIN	Secreted Signaling	PMID: 27192565	cDC1 -> cDC2	0.0107258
Mac1	Treg	CXCL16	CXCR6	0.22047	3	CXCL16_CXCR6	CXCL16 - CXCR6	CXCL	Secreted Signaling	KEGG: hsa04060	Mac1 -> Treg	0.0107187
Mac1	Th17_1	SPP1	ITGA4_ITGB1	0.22041	3	SPP1_ITGA4_ITGB1	SPP1 - (ITGA4+ITGB1)	SPP1	Secreted Signaling	PMID: 21907263	Mac1 -> Th17_1	0.0107055
cDC1	Th17_1	TNF	TNFRSF1B	0.220375	3	TNF_TNFRSF1B	TNF - TNFRSF1B	TNF	Secreted Signaling	KEGG: hsa04060	cDC1 -> Th17_1	0.0106977
matureDC	Bcell	TNFSF13B	TNFRSF13C	0.220321	3	TNFSF13B_TNFRSF13C	TNFSF13B - TNFRSF13C	BAFF	Secreted Signaling	KEGG: hsa04060	matureDC -> Bcell	0.0106859
Tfh_like	Mac2	TNF	TNFRSF1B	0.220255	3	TNF_TNFRSF1B	TNF - TNFRSF1B	TNF	Secreted Signaling	KEGG: hsa04060	Tfh_like -> Mac2	0.0106713
Tcm	Th17_1	MIF	CD74_CD44	0.220217	2	MIF_CD74_CD44	MIF - (CD74+CD44)	MIF	Secreted Signaling	PMID: 29637711; PMID: 26175090	Tcm -> Th17_1	0.0106631
CD4T	Mac2	TNF	TNFRSF1A	0.220186	3	TNF_TNFRSF1A	TNF - TNFRSF1A	TNF	Secreted Signaling	KEGG: hsa04060	CD4T -> Mac2	0.0106562
Tfh_like	matureDC	IFNG	IFNGR1_IFNGR2	0.22005	3	IFNG_IFNGR1_IFNGR2	IFNG - (IFNGR1+IFNGR2)	IFN-II	Secreted Signaling	KEGG: hsa04060	Tfh_like -> matureDC	0.0106263
Tfh_like	Tc	TNF	TNFRSF1B	0.219403	3	TNF_TNFRSF1B	TNF - TNFRSF1B	TNF	Secreted Signaling	KEGG: hsa04060	Tfh_like -> Tc	0.0104848
Mac2	Th1	CXCL16	CXCR6	0.219299	3	CXCL16_CXCR6	CXCL16 - CXCR6	CXCL	Secreted Signaling	KEGG: hsa04060	Mac2 -> Th1	0.0104622
Th17_1	Mac3	MIF	CD74_CD44	0.21921	3	MIF_CD74_CD44	MIF - (CD74+CD44)	MIF	Secreted Signaling	PMID: 29637711; PMID: 26175090	Th17_1 -> Mac3	0.0104429
Th17_1	ILC	TNF	TNFRSF1B	0.218997	3	TNF_TNFRSF1B	TNF - TNFRSF1B	TNF	Secreted Signaling	KEGG: hsa04060	Th17_1 -> ILC	0.0103967
ILC	ILC	TNF	TNFRSF1B	0.218996	3	TNF_TNFRSF1B	TNF - TNFRSF1B	TNF	Secreted Signaling	KEGG: hsa04060	ILC -> ILC	0.0103965
Mac3	Tc	LGALS9	CD44	0.218996	3	LGALS9_CD44	LGALS9 - CD44	GALECTIN	Secreted Signaling	PMID: 25065622	Mac3 -> Tc	0.0103964
Mac3	CD4T	LGALS9	CD44	0.218875	3	LGALS9_CD44	LGALS9 - CD44	GALECTIN	Secreted Signaling	PMID: 25065622	Mac3 -> CD4T	0.0103702
Mac4	cDC2	LGALS9	HAVCR2	0.218796	3	LGALS9_HAVCR2	LGALS9 - HAVCR2	GALECTIN	Secreted Signaling	PMID: 27192565	Mac4 -> cDC2	0.010353
Tc	cDC1	IFNG	IFNGR1_IFNGR2	0.218715	3	IFNG_IFNGR1_IFNGR2	IFNG - (IFNGR1+IFNGR2)	IFN-II	Secreted Signaling	KEGG: hsa04060	Tc -> cDC1	0.0103355
CD4T	cDC2	IFNG	IFNGR1_IFNGR2	0.218696	3	IFNG_IFNGR1_IFNGR2	IFNG - (IFNGR1+IFNGR2)	IFN-II	Secreted Signaling	KEGG: hsa04060	CD4T -> cDC2	0.0103315
Tcm	Mac2	CCL5	CCR1	0.218656	3	CCL5_CCR1	CCL5 - CCR1	CCL	Secreted Signaling	KEGG: hsa04060	Tcm -> Mac2	0.0103229
Mac3	Mac2	CCL3	CCR1	0.218438	3	CCL3_CCR1	CCL3 - CCR1	CCL	Secreted Signaling	KEGG: hsa04060	Mac3 -> Mac2	0.0102758
Mac1	Th1	MIF	CD74_CD44	0.218332	2	MIF_CD74_CD44	MIF - (CD74+CD44)	MIF	Secreted Signaling	PMID: 29637711; PMID: 26175090	Mac1 -> Th1	0.0102529
Mac3	cDC1	LGALS9	PTPRC	0.218143	3	LGALS9_CD45	LGALS9 - CD45	GALECTIN	Secreted Signaling	PMID: 30120235	Mac3 -> cDC1	0.0102124
NK	pDC	TGFB1	TGFbR1_R2	0.218121	3	TGFB1_TGFBR1_TGFBR2	TGFB1 - (TGFBR1+TGFBR2)	TGFb	Secreted Signaling	KEGG: hsa04350	NK -> pDC	0.0102077
matureDC	Mac2	LGALS9	HAVCR2	0.218098	3	LGALS9_HAVCR2	LGALS9 - HAVCR2	GALECTIN	Secreted Signaling	PMID: 27192565	matureDC -> Mac2	0.0102028
CD4T	Mac4	IFNG	IFNGR1_IFNGR2	0.218092	3	IFNG_IFNGR1_IFNGR2	IFNG - (IFNGR1+IFNGR2)	IFN-II	Secreted Signaling	KEGG: hsa04060	CD4T -> Mac4	0.0102014
cDC2	cDC2	ANXA1	FPR1	0.21803	3	ANXA1_FPR1	ANXA1 - FPR1	ANNEXIN	Secreted Signaling	PMID: 23230437	cDC2 -> cDC2	0.0101881
Tc	Mac2	TNF	TNFRSF1A	0.217887	3	TNF_TNFRSF1A	TNF - TNFRSF1A	TNF	Secreted Signaling	KEGG: hsa04060	Tc -> Mac2	0.0101575
cDC1	Mac4	NAMPT	ITGA5_ITGB1	0.217659	3	NAMPT_ITGA5_ITGB1	NAMPT - (ITGA5+ITGB1)	VISFATIN	Secreted Signaling	PMID: 28490838	cDC1 -> Mac4	0.0101089
Th17_1	Mac4	TNF	TNFRSF1A	0.217467	3	TNF_TNFRSF1A	TNF - TNFRSF1A	TNF	Secreted Signaling	KEGG: hsa04060	Th17_1 -> Mac4	0.010068
Mac3	Mac3	LGALS9	CD44	0.217467	3	LGALS9_CD44	LGALS9 - CD44	GALECTIN	Secreted Signaling	PMID: 25065622	Mac3 -> Mac3	0.0100679
ILC	Mac4	TNF	TNFRSF1A	0.217466	3	TNF_TNFRSF1A	TNF - TNFRSF1A	TNF	Secreted Signaling	KEGG: hsa04060	ILC -> Mac4	0.0100678
Mac4	cDC2	ANXA1	FPR1	0.2174	3	ANXA1_FPR1	ANXA1 - FPR1	ANNEXIN	Secreted Signaling	PMID: 23230437	Mac4 -> cDC2	0.0100536
Mac3	Mast	SPP1	CD44	0.217291	3	SPP1_CD44	SPP1 - CD44	SPP1	Secreted Signaling	PMID: 21907263	Mac3 -> Mast	0.0100306
Th1	Mac2	CD40LG	ITGAM_ITGB2	0.217268	3	CD40LG_ITGAM_ITGB2	CD40LG - (ITGAM+ITGB2)	CD40	Secreted Signaling	PMID: 28676852	Th1 -> Mac2	0.0100257
Th1	cDC2	TNF	TNFRSF1A	0.216887	3	TNF_TNFRSF1A	TNF - TNFRSF1A	TNF	Secreted Signaling	KEGG: hsa04060	Th1 -> cDC2	0.00994483
Mac1	Mac1	LGALS9	HAVCR2	0.216832	3	LGALS9_HAVCR2	LGALS9 - HAVCR2	GALECTIN	Secreted Signaling	PMID: 27192565	Mac1 -> Mac1	0.00993323
cDC2	Mac1	LGALS9	HAVCR2	0.216811	3	LGALS9_HAVCR2	LGALS9 - HAVCR2	GALECTIN	Secreted Signaling	PMID: 27192565	cDC2 -> Mac1	0.00992892
CD4T	Mac1	IFNG	IFNGR1_IFNGR2	0.216788	3	IFNG_IFNGR1_IFNGR2	IFNG - (IFNGR1+IFNGR2)	IFN-II	Secreted Signaling	KEGG: hsa04060	CD4T -> Mac1	0.00992401
cDC2	Treg	TNF	TNFRSF1B	0.216738	3	TNF_TNFRSF1B	TNF - TNFRSF1B	TNF	Secreted Signaling	KEGG: hsa04060	cDC2 -> Treg	0.00991346
cDC1	Mac1	LGALS9	HAVCR2	0.216665	3	LGALS9_HAVCR2	LGALS9 - HAVCR2	GALECTIN	Secreted Signaling	PMID: 27192565	cDC1 -> Mac1	0.00989794
Mac2	Mac4	LGALS9	HAVCR2	0.216374	3	LGALS9_HAVCR2	LGALS9 - HAVCR2	GALECTIN	Secreted Signaling	PMID: 27192565	Mac2 -> Mac4	0.00983684
Mac2	Th1	CXCL9	CXCR3	0.216373	3	CXCL9_CXCR3	CXCL9 - CXCR3	CXCL	Secreted Signaling	KEGG: hsa04060	Mac2 -> Th1	0.00983647
cDC1	Th1	TNF	TNFRSF1B	0.216319	2	TNF_TNFRSF1B	TNF - TNFRSF1B	TNF	Secreted Signaling	KEGG: hsa04060	cDC1 -> Th1	0.00982527
Th17_1	NK	TNF	TNFRSF1B	0.216229	3	TNF_TNFRSF1B	TNF - TNFRSF1B	TNF	Secreted Signaling	KEGG: hsa04060	Th17_1 -> NK	0.00980636
ILC	NK	TNF	TNFRSF1B	0.216228	3	TNF_TNFRSF1B	TNF - TNFRSF1B	TNF	Secreted Signaling	KEGG: hsa04060	ILC -> NK	0.00980618
Mac2	cDC2	NAMPT	ITGA5_ITGB1	0.216009	3	NAMPT_ITGA5_ITGB1	NAMPT - (ITGA5+ITGB1)	VISFATIN	Secreted Signaling	PMID: 28490838	Mac2 -> cDC2	0.00976033
Mac2	Mac2	CCL3L1	CCR1	0.215835	3	CCL3L1_CCR1	CCL3L1 - CCR1	CCL	Secreted Signaling	KEGG: hsa04060	Mac2 -> Mac2	0.0097239
matureDC	Th17_1	CXCL9	CXCR3	0.215748	3	CXCL9_CXCR3	CXCL9 - CXCR3	CXCL	Secreted Signaling	KEGG: hsa04060	matureDC -> Th17_1	0.00970575
Mac1	Mac2	CCL3L1	CCR1	0.215605	3	CCL3L1_CCR1	CCL3L1 - CCR1	CCL	Secreted Signaling	KEGG: hsa04060	Mac1 -> Mac2	0.00967596
Mac1	Mac2	CCL5	CCR1	0.215574	3	CCL5_CCR1	CCL5 - CCR1	CCL	Secreted Signaling	KEGG: hsa04060	Mac1 -> Mac2	0.00966957
Mac4	Th1	CXCL16	CXCR6	0.21548	3	CXCL16_CXCR6	CXCL16 - CXCR6	CXCL	Secreted Signaling	KEGG: hsa04060	Mac4 -> Th1	0.00964998
Mac2	Mac4	CCL3	CCR1	0.215424	3	CCL3_CCR1	CCL3 - CCR1	CCL	Secreted Signaling	KEGG: hsa04060	Mac2 -> Mac4	0.00963842
Bcell	Mac4	TNF	TNFRSF1B	0.215218	3	TNF_TNFRSF1B	TNF - TNFRSF1B	TNF	Secreted Signaling	KEGG: hsa04060	Bcell -> Mac4	0.00959562
Mac2	cDC2	ANXA1	FPR1	0.215121	3	ANXA1_FPR1	ANXA1 - FPR1	ANNEXIN	Secreted Signaling	PMID: 23230437	Mac2 -> cDC2	0.00957553
cDC2	Th17_1	CXCL16	CXCR6	0.215065	3	CXCL16_CXCR6	CXCL16 - CXCR6	CXCL	Secreted Signaling	KEGG: hsa04060	cDC2 -> Th17_1	0.00956397
Mac4	Mac1	LGALS9	HAVCR2	0.215015	3	LGALS9_HAVCR2	LGALS9 - HAVCR2	GALECTIN	Secreted Signaling	PMID: 27192565	Mac4 -> Mac1	0.00955362
Mac1	Th1	SPP1	ITGA4_ITGB1	0.214984	3	SPP1_ITGA4_ITGB1	SPP1 - (ITGA4+ITGB1)	SPP1	Secreted Signaling	PMID: 21907263	Mac1 -> Th1	0.00954719
Th17_1	cDC1	IFNG	IFNGR1_IFNGR2	0.214864	3	IFNG_IFNGR1_IFNGR2	IFNG - (IFNGR1+IFNGR2)	IFN-II	Secreted Signaling	KEGG: hsa04060	Th17_1 -> cDC1	0.00952236
Mac3	Bcell	LGALS9	PTPRC	0.214736	2	LGALS9_CD45	LGALS9 - CD45	GALECTIN	Secreted Signaling	PMID: 30120235	Mac3 -> Bcell	0.00949594
Mac2	ILC	CXCL9	CXCR3	0.214492	3	CXCL9_CXCR3	CXCL9 - CXCR3	CXCL	Secreted Signaling	KEGG: hsa04060	Mac2 -> ILC	0.00944593
NK	cDC2	CCL5	CCR1	0.214485	3	CCL5_CCR1	CCL5 - CCR1	CCL	Secreted Signaling	KEGG: hsa04060	NK -> cDC2	0.00944439
Th17_1	cDC2	TNF	TNFRSF1B	0.214353	2	TNF_TNFRSF1B	TNF - TNFRSF1B	TNF	Secreted Signaling	KEGG: hsa04060	Th17_1 -> cDC2	0.00941744
ILC	cDC2	TNF	TNFRSF1B	0.214353	2	TNF_TNFRSF1B	TNF - TNFRSF1B	TNF	Secreted Signaling	KEGG: hsa04060	ILC -> cDC2	0.00941727
Mac3	Treg	SPP1	CD44	0.214345	3	SPP1_CD44	SPP1 - CD44	SPP1	Secreted Signaling	PMID: 21907263	Mac3 -> Treg	0.00941576
Th1	Mac1	TNF	TNFRSF1B	0.214185	3	TNF_TNFRSF1B	TNF - TNFRSF1B	TNF	Secreted Signaling	KEGG: hsa04060	Th1 -> Mac1	0.0093829
cDC1	Th1	CXCL16	CXCR6	0.214161	3	CXCL16_CXCR6	CXCL16 - CXCR6	CXCL	Secreted Signaling	KEGG: hsa04060	cDC1 -> Th1	0.00937799
Mac2	Mac1	GRN	SORT1	0.213961	3	GRN_SORT1	GRN - SORT1	GRN	Secreted Signaling	PMID: 29555433	Mac2 -> Mac1	0.00933722
Mac3	Tfh_like	LGALS9	CD44	0.213928	3	LGALS9_CD44	LGALS9 - CD44	GALECTIN	Secreted Signaling	PMID: 25065622	Mac3 -> Tfh_like	0.00933041
Mast	Mac2	ANXA1	FPR1	0.213835	3	ANXA1_FPR1	ANXA1 - FPR1	ANNEXIN	Secreted Signaling	PMID: 23230437	Mast -> Mac2	0.0093116
Mac4	matureDC	CCL19	CCR7	0.213505	3	CCL19_CCR7	CCL19 - CCR7	CCL	Secreted Signaling	KEGG: hsa04060	Mac4 -> matureDC	0.00924439
cDC2	Mac1	NAMPT	ITGA5_ITGB1	0.213293	3	NAMPT_ITGA5_ITGB1	NAMPT - (ITGA5+ITGB1)	VISFATIN	Secreted Signaling	PMID: 28490838	cDC2 -> Mac1	0.00920153
Th1	cDC2	CD40LG	ITGAM_ITGB2	0.213101	3	CD40LG_ITGAM_ITGB2	CD40LG - (ITGAM+ITGB2)	CD40	Secreted Signaling	PMID: 28676852	Th1 -> cDC2	0.00916271
Mac3	ILC	LGALS9	CD44	0.213083	3	LGALS9_CD44	LGALS9 - CD44	GALECTIN	Secreted Signaling	PMID: 25065622	Mac3 -> ILC	0.00915904
Mac2	cDC2	LGALS9	HAVCR2	0.212907	3	LGALS9_HAVCR2	LGALS9 - HAVCR2	GALECTIN	Secreted Signaling	PMID: 27192565	Mac2 -> cDC2	0.00912355
Tfh_like	ILC	TNF	TNFRSF1B	0.212429	2	TNF_TNFRSF1B	TNF - TNFRSF1B	TNF	Secreted Signaling	KEGG: hsa04060	Tfh_like -> ILC	0.00902769
Bcell	Th17_1	TNF	TNFRSF1B	0.212336	2	TNF_TNFRSF1B	TNF - TNFRSF1B	TNF	Secreted Signaling	KEGG: hsa04060	Bcell -> Th17_1	0.00900916
Mac1	Th1	CXCL9	CXCR3	0.212285	3	CXCL9_CXCR3	CXCL9 - CXCR3	CXCL	Secreted Signaling	KEGG: hsa04060	Mac1 -> Th1	0.00899899
cDC2	Mac2	NAMPT	ITGA5_ITGB1	0.212111	3	NAMPT_ITGA5_ITGB1	NAMPT - (ITGA5+ITGB1)	VISFATIN	Secreted Signaling	PMID: 28490838	cDC2 -> Mac2	0.00896419
CD4T	Tcm	TNF	TNFRSF1B	0.212048	3	TNF_TNFRSF1B	TNF - TNFRSF1B	TNF	Secreted Signaling	KEGG: hsa04060	CD4T -> Tcm	0.00895166
Mac2	Treg	CXCL9	CXCR3	0.211713	3	CXCL9_CXCR3	CXCL9 - CXCR3	CXCL	Secreted Signaling	KEGG: hsa04060	Mac2 -> Treg	0.00888513
Th17_1	CD4T	TNF	TNFRSF1B	0.211209	3	TNF_TNFRSF1B	TNF - TNFRSF1B	TNF	Secreted Signaling	KEGG: hsa04060	Th17_1 -> CD4T	0.00878564
Tfh_like	Mac4	TNF	TNFRSF1A	0.210987	3	TNF_TNFRSF1A	TNF - TNFRSF1A	TNF	Secreted Signaling	KEGG: hsa04060	Tfh_like -> Mac4	0.00874187
Treg	cDC2	NAMPT	ITGA5_ITGB1	0.210655	3	NAMPT_ITGA5_ITGB1	NAMPT - (ITGA5+ITGB1)	VISFATIN	Secreted Signaling	PMID: 28490838	Treg -> cDC2	0.00867687
Mac1	cDC2	ANXA1	FPR1	0.210513	3	ANXA1_FPR1	ANXA1 - FPR1	ANNEXIN	Secreted Signaling	PMID: 23230437	Mac1 -> cDC2	0.00864918
Mac3	Th1	SPP1	CD44	0.210483	3	SPP1_CD44	SPP1 - CD44	SPP1	Secreted Signaling	PMID: 21907263	Mac3 -> Th1	0.00864331
Mac1	ILC	CXCL9	CXCR3	0.210474	3	CXCL9_CXCR3	CXCL9 - CXCR3	CXCL	Secreted Signaling	KEGG: hsa04060	Mac1 -> ILC	0.00864141
Mac2	Mac3	CXCL12	CXCR4	0.210311	3	CXCL12_CXCR4	CXCL12 - CXCR4	CXCL	Secreted Signaling	KEGG: hsa04060	Mac2 -> Mac3	0.00860966
Mac1	Mac1	GRN	SORT1	0.210281	3	GRN_SORT1	GRN - SORT1	GRN	Secreted Signaling	PMID: 29555433	Mac1 -> Mac1	0.00860393
Mac2	Mac1	CXCL12	CXCR4	0.21026	3	CXCL12_CXCR4	CXCL12 - CXCR4	CXCL	Secreted Signaling	KEGG: hsa04060	Mac2 -> Mac1	0.00859987
Mac2	pDC	CXCL9	CXCR3	0.210161	3	CXCL9_CXCR3	CXCL9 - CXCR3	CXCL	Secreted Signaling	KEGG: hsa04060	Mac2 -> pDC	0.00858047
Mac3	NK	SPP1	CD44	0.210072	3	SPP1_CD44	SPP1 - CD44	SPP1	Secreted Signaling	PMID: 21907263	Mac3 -> NK	0.00856324
Mac2	Treg	CXCL16	CXCR6	0.209771	3	CXCL16_CXCR6	CXCL16 - CXCR6	CXCL	Secreted Signaling	KEGG: hsa04060	Mac2 -> Treg	0.00850497
ILC	matureDC	TNFSF14	TNFRSF14	0.209598	3	TNFSF14_TNFRSF14	TNFSF14 - TNFRSF14	LIGHT	Secreted Signaling	KEGG: hsa04060	ILC -> matureDC	0.0084716
Th1	Mac1	TNF	TNFRSF1A	0.209376	3	TNF_TNFRSF1A	TNF - TNFRSF1A	TNF	Secreted Signaling	KEGG: hsa04060	Th1 -> Mac1	0.00842886
Mac3	Tcm	SPP1	CD44	0.209325	3	SPP1_CD44	SPP1 - CD44	SPP1	Secreted Signaling	PMID: 21907263	Mac3 -> Tcm	0.008419
Mac2	Mac1	LGALS9	HAVCR2	0.209321	3	LGALS9_HAVCR2	LGALS9 - HAVCR2	GALECTIN	Secreted Signaling	PMID: 27192565	Mac2 -> Mac1	0.00841828
Mac3	Th17_1	SPP1	CD44	0.209003	3	SPP1_CD44	SPP1 - CD44	SPP1	Secreted Signaling	PMID: 21907263	Mac3 -> Th17_1	0.00835735
Th1	Tfh_like	CCL20	CCR6	0.208956	3	CCL20_CCR6	CCL20 - CCR6	CCL	Secreted Signaling	KEGG: hsa04060	Th1 -> Tfh_like	0.00834829
matureDC	Mac4	ANXA1	FPR1	0.208844	3	ANXA1_FPR1	ANXA1 - FPR1	ANNEXIN	Secreted Signaling	PMID: 23230437	matureDC -> Mac4	0.00832685
Th17_1	cDC2	ANXA1	FPR1	0.208603	3	ANXA1_FPR1	ANXA1 - FPR1	ANNEXIN	Secreted Signaling	PMID: 23230437	Th17_1 -> cDC2	0.00828096
Mac4	Th1	CXCL10	CXCR3	0.208244	3	CXCL10_CXCR3	CXCL10 - CXCR3	CXCL	Secreted Signaling	KEGG: hsa04060	Mac4 -> Th1	0.00821277
Mac1	cDC1	LGALS9	HAVCR2	0.207817	3	LGALS9_HAVCR2	LGALS9 - HAVCR2	GALECTIN	Secreted Signaling	PMID: 27192565	Mac1 -> cDC1	0.00813211
cDC2	cDC1	LGALS9	HAVCR2	0.207798	3	LGALS9_HAVCR2	LGALS9 - HAVCR2	GALECTIN	Secreted Signaling	PMID: 27192565	cDC2 -> cDC1	0.00812857
Mac1	Treg	CXCL9	CXCR3	0.207795	3	CXCL9_CXCR3	CXCL9 - CXCR3	CXCL	Secreted Signaling	KEGG: hsa04060	Mac1 -> Treg	0.00812798
cDC1	cDC1	LGALS9	HAVCR2	0.207663	3	LGALS9_HAVCR2	LGALS9 - HAVCR2	GALECTIN	Secreted Signaling	PMID: 27192565	cDC1 -> cDC1	0.00810317
Mac4	Mac2	CCL3	CCR1	0.20752	3	CCL3_CCR1	CCL3 - CCR1	CCL	Secreted Signaling	KEGG: hsa04060	Mac4 -> Mac2	0.00807642
cDC1	matureDC	CCL19	CCR7	0.207384	3	CCL19_CCR7	CCL19 - CCR7	CCL	Secreted Signaling	KEGG: hsa04060	cDC1 -> matureDC	0.00805092
Mac3	Tc	SPP1	CD44	0.207269	3	SPP1_CD44	SPP1 - CD44	SPP1	Secreted Signaling	PMID: 21907263	Mac3 -> Tc	0.00802939
Mac3	CD4T	SPP1	CD44	0.20716	3	SPP1_CD44	SPP1 - CD44	SPP1	Secreted Signaling	PMID: 21907263	Mac3 -> CD4T	0.00800908
Mac2	Mac1	NAMPT	ITGA5_ITGB1	0.207149	3	NAMPT_ITGA5_ITGB1	NAMPT - (ITGA5+ITGB1)	VISFATIN	Secreted Signaling	PMID: 28490838	Mac2 -> Mac1	0.00800704
matureDC	Mac4	LGALS9	HAVCR2	0.207141	3	LGALS9_HAVCR2	LGALS9 - HAVCR2	GALECTIN	Secreted Signaling	PMID: 27192565	matureDC -> Mac4	0.00800552
cDC2	Th1	CXCL16	CXCR6	0.207106	3	CXCL16_CXCR6	CXCL16 - CXCR6	CXCL	Secreted Signaling	KEGG: hsa04060	cDC2 -> Th1	0.00799904
CD4T	matureDC	IFNG	IFNGR1_IFNGR2	0.207096	3	IFNG_IFNGR1_IFNGR2	IFNG - (IFNGR1+IFNGR2)	IFN-II	Secreted Signaling	KEGG: hsa04060	CD4T -> matureDC	0.00799708
matureDC	Th17_1	CXCL16	CXCR6	0.206929	3	CXCL16_CXCR6	CXCL16 - CXCR6	CXCL	Secreted Signaling	KEGG: hsa04060	matureDC -> Th17_1	0.00796603
Mac2	Mac1	CCL13	CCR1	0.206918	3	CCL13_CCR1	CCL13 - CCR1	CCL	Secreted Signaling	KEGG: hsa04060	Mac2 -> Mac1	0.00796402
matureDC	Mac4	NAMPT	ITGA5_ITGB1	0.206823	3	NAMPT_ITGA5_ITGB1	NAMPT - (ITGA5+ITGB1)	VISFATIN	Secreted Signaling	PMID: 28490838	matureDC -> Mac4	0.0079463
Tc	Treg	TNFSF9	TNFRSF9	0.20665	3	TNFSF9_TNFRSF9	TNFSF9 - TNFRSF9	CD137	Secreted Signaling	KEGG: hsa04060	Tc -> Treg	0.00791412
ILC	Mac1	TNFSF14	TNFRSF14	0.206584	3	TNFSF14_TNFRSF14	TNFSF14 - TNFRSF14	LIGHT	Secreted Signaling	KEGG: hsa04060	ILC -> Mac1	0.007902
Mac4	ILC	CXCL10	CXCR3	0.206499	3	CXCL10_CXCR3	CXCL10 - CXCR3	CXCL	Secreted Signaling	KEGG: hsa04060	Mac4 -> ILC	0.00788619
Mac2	Mac4	GRN	SORT1	0.206466	3	GRN_SORT1	GRN - SORT1	GRN	Secreted Signaling	PMID: 29555433	Mac2 -> Mac4	0.00788019
Mac1	pDC	CXCL9	CXCR3	0.206298	3	CXCL9_CXCR3	CXCL9 - CXCR3	CXCL	Secreted Signaling	KEGG: hsa04060	Mac1 -> pDC	0.00784908
Mac4	Treg	CXCL16	CXCR6	0.206268	3	CXCL16_CXCR6	CXCL16 - CXCR6	CXCL	Secreted Signaling	KEGG: hsa04060	Mac4 -> Treg	0.0078435
Th17_1	Th1	CCL20	CCR6	0.206218	3	CCL20_CCR6	CCL20 - CCR6	CCL	Secreted Signaling	KEGG: hsa04060	Th17_1 -> Th1	0.00783437
Mac4	cDC1	LGALS9	HAVCR2	0.206144	3	LGALS9_HAVCR2	LGALS9 - HAVCR2	GALECTIN	Secreted Signaling	PMID: 27192565	Mac4 -> cDC1	0.00782079
Mac2	Mac2	NAMPT	ITGA5_ITGB1	0.206033	3	NAMPT_ITGA5_ITGB1	NAMPT - (ITGA5+ITGB1)	VISFATIN	Secreted Signaling	PMID: 28490838	Mac2 -> Mac2	0.00780027
Tfh_like	Mac4	CCL5	CCR1	0.205937	3	CCL5_CCR1	CCL5 - CCR1	CCL	Secreted Signaling	KEGG: hsa04060	Tfh_like -> Mac4	0.0077827
Mac3	Mac3	SPP1	CD44	0.205895	3	SPP1_CD44	SPP1 - CD44	SPP1	Secreted Signaling	PMID: 21907263	Mac3 -> Mac3	0.00777505
Th17_1	Mac4	CD40LG	ITGAM_ITGB2	0.205504	3	CD40LG_ITGAM_ITGB2	CD40LG - (ITGAM+ITGB2)	CD40	Secreted Signaling	PMID: 28676852	Th17_1 -> Mac4	0.00770354
ILC	cDC1	IFNG	IFNGR1_IFNGR2	0.205458	3	IFNG_IFNGR1_IFNGR2	IFNG - (IFNGR1+IFNGR2)	IFN-II	Secreted Signaling	KEGG: hsa04060	ILC -> cDC1	0.00769503
NK	Mac2	CCL3	CCR1	0.205404	3	CCL3_CCR1	CCL3 - CCR1	CCL	Secreted Signaling	KEGG: hsa04060	NK -> Mac2	0.00768519
Th17_1	Mac1	CD40LG	ITGAM_ITGB2	0.205395	3	CD40LG_ITGAM_ITGB2	CD40LG - (ITGAM+ITGB2)	CD40	Secreted Signaling	PMID: 28676852	Th17_1 -> Mac1	0.00768351
Tcm	Mac1	CCL5	CCR1	0.20516	3	CCL5_CCR1	CCL5 - CCR1	CCL	Secreted Signaling	KEGG: hsa04060	Tcm -> Mac1	0.00764093
cDC1	Treg	CXCL16	CXCR6	0.205056	3	CXCL16_CXCR6	CXCL16 - CXCR6	CXCL	Secreted Signaling	KEGG: hsa04060	cDC1 -> Treg	0.00762203
Mac3	Mac1	CCL3	CCR1	0.204967	3	CCL3_CCR1	CCL3 - CCR1	CCL	Secreted Signaling	KEGG: hsa04060	Mac3 -> Mac1	0.00760596
Th1	cDC2	ANXA1	FPR1	0.204702	3	ANXA1_FPR1	ANXA1 - FPR1	ANNEXIN	Secreted Signaling	PMID: 23230437	Th1 -> cDC2	0.00755796
ILC	Mac2	TNFSF14	TNFRSF14	0.204156	3	TNFSF14_TNFRSF14	TNFSF14 - TNFRSF14	LIGHT	Secreted Signaling	KEGG: hsa04060	ILC -> Mac2	0.00745984
matureDC	cDC2	LGALS9	HAVCR2	0.203955	3	LGALS9_HAVCR2	LGALS9 - HAVCR2	GALECTIN	Secreted Signaling	PMID: 27192565	matureDC -> cDC2	0.00742403
Mac4	Treg	CXCL10	CXCR3	0.203918	3	CXCL10_CXCR3	CXCL10 - CXCR3	CXCL	Secreted Signaling	KEGG: hsa04060	Mac4 -> Treg	0.0074173
Mac1	NK	SPP1	ITGA4_ITGB1	0.203813	3	SPP1_ITGA4_ITGB1	SPP1 - (ITGA4+ITGB1)	SPP1	Secreted Signaling	PMID: 21907263	Mac1 -> NK	0.00739863
cDC2	pDC	TGFB1	TGFbR1_R2	0.203518	3	TGFB1_TGFBR1_TGFBR2	TGFB1 - (TGFBR1+TGFBR2)	TGFb	Secreted Signaling	KEGG: hsa04350	cDC2 -> pDC	0.00734621
cDC2	Th1	CXCL10	CXCR3	0.203301	3	CXCL10_CXCR3	CXCL10 - CXCR3	CXCL	Secreted Signaling	KEGG: hsa04060	cDC2 -> Th1	0.00730772
pDC	pDC	TGFB1	TGFbR1_R2	0.20316	3	TGFB1_TGFBR1_TGFBR2	TGFB1 - (TGFBR1+TGFBR2)	TGFb	Secreted Signaling	KEGG: hsa04350	pDC -> pDC	0.00728287
cDC1	Mac2	TNF	TNFRSF1A	0.203075	3	TNF_TNFRSF1A	TNF - TNFRSF1A	TNF	Secreted Signaling	KEGG: hsa04060	cDC1 -> Mac2	0.00726787
Mac1	Mac4	GRN	SORT1	0.203033	3	GRN_SORT1	GRN - SORT1	GRN	Secreted Signaling	PMID: 29555433	Mac1 -> Mac4	0.00726049
CD4T	Mac4	TNF	TNFRSF1A	0.202796	3	TNF_TNFRSF1A	TNF - TNFRSF1A	TNF	Secreted Signaling	KEGG: hsa04060	CD4T -> Mac4	0.00721877
Mac1	Mac4	NAMPT	ITGA5_ITGB1	0.202763	3	NAMPT_ITGA5_ITGB1	NAMPT - (ITGA5+ITGB1)	VISFATIN	Secreted Signaling	PMID: 28490838	Mac1 -> Mac4	0.00721304
Mac3	Tfh_like	SPP1	CD44	0.202713	3	SPP1_CD44	SPP1 - CD44	SPP1	Secreted Signaling	PMID: 21907263	Mac3 -> Tfh_like	0.0072043
Mac2	Mac1	CCL3L1	CCR1	0.202668	3	CCL3L1_CCR1	CCL3L1 - CCR1	CCL	Secreted Signaling	KEGG: hsa04060	Mac2 -> Mac1	0.00719642
Th1	Treg	CCL20	CCR6	0.202599	3	CCL20_CCR6	CCL20 - CCR6	CCL	Secreted Signaling	KEGG: hsa04060	Th1 -> Treg	0.0071843
Mac4	pDC	CXCL10	CXCR3	0.202475	3	CXCL10_CXCR3	CXCL10 - CXCR3	CXCL	Secreted Signaling	KEGG: hsa04060	Mac4 -> pDC	0.00716261
Mac1	Mac1	CCL3L1	CCR1	0.202465	3	CCL3L1_CCR1	CCL3L1 - CCR1	CCL	Secreted Signaling	KEGG: hsa04060	Mac1 -> Mac1	0.00716085
Mac1	Mac1	CCL5	CCR1	0.202438	3	CCL5_CCR1	CCL5 - CCR1	CCL	Secreted Signaling	KEGG: hsa04060	Mac1 -> Mac1	0.00715611
ILC	cDC2	CCL5	CCR1	0.202361	3	CCL5_CCR1	CCL5 - CCR1	CCL	Secreted Signaling	KEGG: hsa04060	ILC -> cDC2	0.00714264
ILC	cDC2	ANXA1	FPR1	0.202331	3	ANXA1_FPR1	ANXA1 - FPR1	ANNEXIN	Secreted Signaling	PMID: 23230437	ILC -> cDC2	0.0071374
Treg	Mac1	NAMPT	ITGA5_ITGB1	0.202212	3	NAMPT_ITGA5_ITGB1	NAMPT - (ITGA5+ITGB1)	VISFATIN	Secreted Signaling	PMID: 28490838	Treg -> Mac1	0.0071168
Th1	Mac3	IFNG	IFNGR1_IFNGR2	0.202024	3	IFNG_IFNGR1_IFNGR2	IFNG - (IFNGR1+IFNGR2)	IFN-II	Secreted Signaling	KEGG: hsa04060	Th1 -> Mac3	0.0070841
Mac3	ILC	SPP1	CD44	0.201953	3	SPP1_CD44	SPP1 - CD44	SPP1	Secreted Signaling	PMID: 21907263	Mac3 -> ILC	0.00707171
Mac4	Th17_1	CXCL9	CXCR3	0.201639	3	CXCL9_CXCR3	CXCL9 - CXCR3	CXCL	Secreted Signaling	KEGG: hsa04060	Mac4 -> Th17_1	0.00701735
cDC2	ILC	CXCL10	CXCR3	0.201636	3	CXCL10_CXCR3	CXCL10 - CXCR3	CXCL	Secreted Signaling	KEGG: hsa04060	cDC2 -> ILC	0.00701687
cDC2	Mac2	CCL3	CCR1	0.201543	3	CCL3_CCR1	CCL3 - CCR1	CCL	Secreted Signaling	KEGG: hsa04060	cDC2 -> Mac2	0.0070008
NK	cDC1	IFNG	IFNGR1_IFNGR2	0.201389	3	IFNG_IFNGR1_IFNGR2	IFNG - (IFNGR1+IFNGR2)	IFN-II	Secreted Signaling	KEGG: hsa04060	NK -> cDC1	0.00697438
Mac4	pDC	TGFB1	TGFbR1_R2	0.201319	3	TGFB1_TGFBR1_TGFBR2	TGFB1 - (TGFBR1+TGFBR2)	TGFb	Secreted Signaling	KEGG: hsa04350	Mac4 -> pDC	0.00696226
Treg	Mac2	NAMPT	ITGA5_ITGB1	0.201147	3	NAMPT_ITGA5_ITGB1	NAMPT - (ITGA5+ITGB1)	VISFATIN	Secreted Signaling	PMID: 28490838	Treg -> Mac2	0.00693286
Th17_1	pDC	TGFB1	TGFbR1_R2	0.201145	3	TGFB1_TGFBR1_TGFBR2	TGFB1 - (TGFBR1+TGFBR2)	TGFb	Secreted Signaling	KEGG: hsa04350	Th17_1 -> pDC	0.00693251
matureDC	CD4T	CXCL9	CXCR3	0.200928	3	CXCL9_CXCR3	CXCL9 - CXCR3	CXCL	Secreted Signaling	KEGG: hsa04060	matureDC -> CD4T	0.00689533
cDC1	cDC2	NAMPT	ITGA5_ITGB1	0.200914	3	NAMPT_ITGA5_ITGB1	NAMPT - (ITGA5+ITGB1)	VISFATIN	Secreted Signaling	PMID: 28490838	cDC1 -> cDC2	0.00689302
Mac2	cDC1	LGALS9	HAVCR2	0.200896	3	LGALS9_HAVCR2	LGALS9 - HAVCR2	GALECTIN	Secreted Signaling	PMID: 27192565	Mac2 -> cDC1	0.00688994
Tc	Mac4	TNF	TNFRSF1A	0.200837	3	TNF_TNFRSF1A	TNF - TNFRSF1A	TNF	Secreted Signaling	KEGG: hsa04060	Tc -> Mac4	0.00687983
Th17_1	cDC2	TNF	TNFRSF1A	0.200665	3	TNF_TNFRSF1A	TNF - TNFRSF1A	TNF	Secreted Signaling	KEGG: hsa04060	Th17_1 -> cDC2	0.00685059
ILC	cDC2	TNF	TNFRSF1A	0.200665	3	TNF_TNFRSF1A	TNF - TNFRSF1A	TNF	Secreted Signaling	KEGG: hsa04060	ILC -> cDC2	0.00685046
matureDC	Mac1	LGALS9	HAVCR2	0.200657	3	LGALS9_HAVCR2	LGALS9 - HAVCR2	GALECTIN	Secreted Signaling	PMID: 27192565	matureDC -> Mac1	0.00684923
matureDC	pDC	CCL19	CCR7	0.200325	3	CCL19_CCR7	CCL19 - CCR7	CCL	Secreted Signaling	KEGG: hsa04060	matureDC -> pDC	0.00679285
matureDC	Tc	CXCL9	CXCR3	0.200162	3	CXCL9_CXCR3	CXCL9 - CXCR3	CXCL	Secreted Signaling	KEGG: hsa04060	matureDC -> Tc	0.00676524
Tcm	cDC2	ANXA1	FPR1	0.19998	3	ANXA1_FPR1	ANXA1 - FPR1	ANNEXIN	Secreted Signaling	PMID: 23230437	Tcm -> cDC2	0.00673465
matureDC	Th1	CXCL16	CXCR6	0.19954	3	CXCL16_CXCR6	CXCL16 - CXCR6	CXCL	Secreted Signaling	KEGG: hsa04060	matureDC -> Th1	0.0066608
Mac2	Th1	CXCL10	CXCR3	0.199519	3	CXCL10_CXCR3	CXCL10 - CXCR3	CXCL	Secreted Signaling	KEGG: hsa04060	Mac2 -> Th1	0.00665719
cDC2	Th17_1	CXCL9	CXCR3	0.199407	3	CXCL9_CXCR3	CXCL9 - CXCR3	CXCL	Secreted Signaling	KEGG: hsa04060	cDC2 -> Th17_1	0.00663843
Th17_1	Mac2	CD40LG	ITGAM_ITGB2	0.199403	3	CD40LG_ITGAM_ITGB2	CD40LG - (ITGAM+ITGB2)	CD40	Secreted Signaling	PMID: 28676852	Th17_1 -> Mac2	0.00663789
Tc	cDC2	ANXA1	FPR1	0.199336	3	ANXA1_FPR1	ANXA1 - FPR1	ANNEXIN	Secreted Signaling	PMID: 23230437	Tc -> cDC2	0.00662657
cDC2	Treg	CXCL10	CXCR3	0.199172	3	CXCL10_CXCR3	CXCL10 - CXCR3	CXCL	Secreted Signaling	KEGG: hsa04060	cDC2 -> Treg	0.00659932
Mac4	cDC2	VEGFA	FLT1	0.1991	3	VEGFA_VEGFR1	VEGFA - VEGFR1	VEGF	Secreted Signaling	KEGG: hsa04370; PMID: 16633338	Mac4 -> cDC2	0.00658737
CD4T	cDC2	ANXA1	FPR1	0.199053	3	ANXA1_FPR1	ANXA1 - FPR1	ANNEXIN	Secreted Signaling	PMID: 23230437	CD4T -> cDC2	0.00657958
ILC	Mac4	CD40LG	ITGAM_ITGB2	0.198631	3	CD40LG_ITGAM_ITGB2	CD40LG - (ITGAM+ITGB2)	CD40	Secreted Signaling	PMID: 28676852	ILC -> Mac4	0.00650969
cDC2	Treg	CXCL16	CXCR6	0.19857	3	CXCL16_CXCR6	CXCL16 - CXCR6	CXCL	Secreted Signaling	KEGG: hsa04060	cDC2 -> Treg	0.00649958
ILC	Mac1	CD40LG	ITGAM_ITGB2	0.198528	3	CD40LG_ITGAM_ITGB2	CD40LG - (ITGAM+ITGB2)	CD40	Secreted Signaling	PMID: 28676852	ILC -> Mac1	0.00649274
Mac1	Tfh_like	SPP1	ITGA4_ITGB1	0.198372	3	SPP1_ITGA4_ITGB1	SPP1 - (ITGA4+ITGB1)	SPP1	Secreted Signaling	PMID: 21907263	Mac1 -> Tfh_like	0.00646712
Mac4	Mac4	VEGFA	FLT1	0.198188	3	VEGFA_VEGFR1	VEGFA - VEGFR1	VEGF	Secreted Signaling	KEGG: hsa04370; PMID: 16633338	Mac4 -> Mac4	0.00643678
Mac2	ILC	CXCL10	CXCR3	0.197914	3	CXCL10_CXCR3	CXCL10 - CXCR3	CXCL	Secreted Signaling	KEGG: hsa04060	Mac2 -> ILC	0.00639206
cDC1	Th1	CXCL9	CXCR3	0.197894	3	CXCL9_CXCR3	CXCL9 - CXCR3	CXCL	Secreted Signaling	KEGG: hsa04060	cDC1 -> Th1	0.00638878
Th17_1	cDC2	CCL5	CCR1	0.197833	3	CCL5_CCR1	CCL5 - CCR1	CCL	Secreted Signaling	KEGG: hsa04060	Th17_1 -> cDC2	0.00637878
cDC2	pDC	CXCL10	CXCR3	0.197794	3	CXCL10_CXCR3	CXCL10 - CXCR3	CXCL	Secreted Signaling	KEGG: hsa04060	cDC2 -> pDC	0.00637254
NK	matureDC	TNFSF14	TNFRSF14	0.197609	3	TNFSF14_TNFRSF14	TNFSF14 - TNFRSF14	LIGHT	Secreted Signaling	KEGG: hsa04060	NK -> matureDC	0.0063424
Mac2	matureDC	CCL19	CCR7	0.196932	3	CCL19_CCR7	CCL19 - CCR7	CCL	Secreted Signaling	KEGG: hsa04060	Mac2 -> matureDC	0.00623306
Th1	pDC	TGFB1	TGFbR1_R2	0.196798	3	TGFB1_TGFBR1_TGFBR2	TGFB1 - (TGFBR1+TGFBR2)	TGFb	Secreted Signaling	KEGG: hsa04350	Th1 -> pDC	0.00621143
Mac1	cDC1	SPP1	ITGA4_ITGB1	0.196353	3	SPP1_ITGA4_ITGB1	SPP1 - (ITGA4+ITGB1)	SPP1	Secreted Signaling	PMID: 21907263	Mac1 -> cDC1	0.00614038
cDC1	ILC	CXCL9	CXCR3	0.196315	3	CXCL9_CXCR3	CXCL9 - CXCR3	CXCL	Secreted Signaling	KEGG: hsa04060	cDC1 -> ILC	0.00613428
Mac1	CD4T	SPP1	ITGA4_ITGB1	0.196257	3	SPP1_ITGA4_ITGB1	SPP1 - (ITGA4+ITGB1)	SPP1	Secreted Signaling	PMID: 21907263	Mac1 -> CD4T	0.00612504
Bcell	Mac2	TNF	TNFRSF1A	0.196208	3	TNF_TNFRSF1A	TNF - TNFRSF1A	TNF	Secreted Signaling	KEGG: hsa04060	Bcell -> Mac2	0.00611733
Mac1	ILC	SPP1	ITGA4_ITGB1	0.195958	3	SPP1_ITGA4_ITGB1	SPP1 - (ITGA4+ITGB1)	SPP1	Secreted Signaling	PMID: 21907263	Mac1 -> ILC	0.00607771
Th17_1	cDC2	CD40LG	ITGAM_ITGB2	0.195876	3	CD40LG_ITGAM_ITGB2	CD40LG - (ITGAM+ITGB2)	CD40	Secreted Signaling	PMID: 28676852	Th17_1 -> cDC2	0.00606475
Mac4	Mac1	GRN	SORT1	0.1956	3	GRN_SORT1	GRN - SORT1	GRN	Secreted Signaling	PMID: 29555433	Mac4 -> Mac1	0.00602123
Tc	pDC	TGFB1	TGFbR1_R2	0.195561	3	TGFB1_TGFBR1_TGFBR2	TGFB1 - (TGFBR1+TGFBR2)	TGFb	Secreted Signaling	KEGG: hsa04350	Tc -> pDC	0.00601499
Mac2	Treg	CXCL10	CXCR3	0.195538	3	CXCL10_CXCR3	CXCL10 - CXCR3	CXCL	Secreted Signaling	KEGG: hsa04060	Mac2 -> Treg	0.00601147
Mac4	Mac1	CCL3	CCR1	0.195303	3	CCL3_CCR1	CCL3 - CCR1	CCL	Secreted Signaling	KEGG: hsa04060	Mac4 -> Mac1	0.00597458
Th17_1	Tfh_like	CCL20	CCR6	0.195218	3	CCL20_CCR6	CCL20 - CCR6	CCL	Secreted Signaling	KEGG: hsa04060	Th17_1 -> Tfh_like	0.00596118
Tfh_like	cDC2	TNF	TNFRSF1A	0.195119	3	TNF_TNFRSF1A	TNF - TNFRSF1A	TNF	Secreted Signaling	KEGG: hsa04060	Tfh_like -> cDC2	0.00594571
NK	Mac1	TNFSF14	TNFRSF14	0.194922	3	TNFSF14_TNFRSF14	TNFSF14 - TNFRSF14	LIGHT	Secreted Signaling	KEGG: hsa04060	NK -> Mac1	0.0059151
Mac1	cDC2	CCL3	CCR1	0.194794	3	CCL3_CCR1	CCL3 - CCR1	CCL	Secreted Signaling	KEGG: hsa04060	Mac1 -> cDC2	0.00589515
cDC2	Mac2	ANXA1	FPR1	0.194712	3	ANXA1_FPR1	ANXA1 - FPR1	ANNEXIN	Secreted Signaling	PMID: 23230437	cDC2 -> Mac2	0.00588236
Th17_1	Mac4	NAMPT	ITGA5_ITGB1	0.194708	3	NAMPT_ITGA5_ITGB1	NAMPT - (ITGA5+ITGB1)	VISFATIN	Secreted Signaling	PMID: 28490838	Th17_1 -> Mac4	0.00588173
Th1	cDC2	CCL5	CCR1	0.194539	3	CCL5_CCR1	CCL5 - CCR1	CCL	Secreted Signaling	KEGG: hsa04060	Th1 -> cDC2	0.00585561
cDC2	Mac1	GRN	SORT1	0.194523	3	GRN_SORT1	GRN - SORT1	GRN	Secreted Signaling	PMID: 29555433	cDC2 -> Mac1	0.00585305
Th1	Mac4	NAMPT	ITGA5_ITGB1	0.194521	3	NAMPT_ITGA5_ITGB1	NAMPT - (ITGA5+ITGB1)	VISFATIN	Secreted Signaling	PMID: 28490838	Th1 -> Mac4	0.00585284
NK	cDC2	ANXA1	FPR1	0.194496	3	ANXA1_FPR1	ANXA1 - FPR1	ANNEXIN	Secreted Signaling	PMID: 23230437	NK -> cDC2	0.00584888
Mac2	pDC	CXCL10	CXCR3	0.19421	3	CXCL10_CXCR3	CXCL10 - CXCR3	CXCL	Secreted Signaling	KEGG: hsa04060	Mac2 -> pDC	0.00580477
Mac4	Mac2	ANXA1	FPR1	0.194207	3	ANXA1_FPR1	ANXA1 - FPR1	ANNEXIN	Secreted Signaling	PMID: 23230437	Mac4 -> Mac2	0.00580438
Th17_1	Mac1	TNF	TNFRSF1A	0.194202	3	TNF_TNFRSF1A	TNF - TNFRSF1A	TNF	Secreted Signaling	KEGG: hsa04060	Th17_1 -> Mac1	0.00580353
ILC	Mac1	TNF	TNFRSF1A	0.194201	3	TNF_TNFRSF1A	TNF - TNFRSF1A	TNF	Secreted Signaling	KEGG: hsa04060	ILC -> Mac1	0.00580343
Tfh_like	cDC1	IFNG	IFNGR1_IFNGR2	0.194176	3	IFNG_IFNGR1_IFNGR2	IFNG - (IFNGR1+IFNGR2)	IFN-II	Secreted Signaling	KEGG: hsa04060	Tfh_like -> cDC1	0.00579954
cDC1	Treg	CXCL9	CXCR3	0.193976	3	CXCL9_CXCR3	CXCL9 - CXCR3	CXCL	Secreted Signaling	KEGG: hsa04060	cDC1 -> Treg	0.00576894
Tcm	Mac2	TNF	TNFRSF1A	0.19374	3	TNF_TNFRSF1A	TNF - TNFRSF1A	TNF	Secreted Signaling	KEGG: hsa04060	Tcm -> Mac2	0.00573275
NK	Mac1	CCL3	CCR1	0.193424	3	CCL3_CCR1	CCL3 - CCR1	CCL	Secreted Signaling	KEGG: hsa04060	NK -> Mac1	0.00568457
Mac1	Mac4	SPP1	ITGA4_ITGB1	0.193417	3	SPP1_ITGA4_ITGB1	SPP1 - (ITGA4+ITGB1)	SPP1	Secreted Signaling	PMID: 21907263	Mac1 -> Mac4	0.00568363
cDC1	Mac1	NAMPT	ITGA5_ITGB1	0.193208	3	NAMPT_ITGA5_ITGB1	NAMPT - (ITGA5+ITGB1)	VISFATIN	Secreted Signaling	PMID: 28490838	cDC1 -> Mac1	0.00565185
cDC1	Mac1	GRN	SORT1	0.193185	3	GRN_SORT1	GRN - SORT1	GRN	Secreted Signaling	PMID: 29555433	cDC1 -> Mac1	0.00564832
CD4T	cDC2	CCL5	CCR1	0.193141	3	CCL5_CCR1	CCL5 - CCR1	CCL	Secreted Signaling	KEGG: hsa04060	CD4T -> cDC2	0.0056418
ILC	Mac2	CD40LG	ITGAM_ITGB2	0.192919	3	CD40LG_ITGAM_ITGB2	CD40LG - (ITGAM+ITGB2)	CD40	Secreted Signaling	PMID: 28676852	ILC -> Mac2	0.00560825
matureDC	cDC1	LGALS9	HAVCR2	0.192892	3	LGALS9_HAVCR2	LGALS9 - HAVCR2	GALECTIN	Secreted Signaling	PMID: 27192565	matureDC -> cDC1	0.00560414
Mac1	Mac4	SPP1	ITGA5_ITGB1	0.192867	3	SPP1_ITGA5_ITGB1	SPP1 - (ITGA5+ITGB1)	SPP1	Secreted Signaling	PMID: 21907263	Mac1 -> Mac4	0.0056004
NK	Mac2	TNFSF14	TNFRSF14	0.192755	3	TNFSF14_TNFRSF14	TNFSF14 - TNFRSF14	LIGHT	Secreted Signaling	KEGG: hsa04060	NK -> Mac2	0.00558349
Mac1	cDC2	SPP1	ITGA4_ITGB1	0.192724	3	SPP1_ITGA4_ITGB1	SPP1 - (ITGA4+ITGB1)	SPP1	Secreted Signaling	PMID: 21907263	Mac1 -> cDC2	0.00557893
Tc	Mac3	IFNG	IFNGR1_IFNGR2	0.192673	3	IFNG_IFNGR1_IFNGR2	IFNG - (IFNGR1+IFNGR2)	IFN-II	Secreted Signaling	KEGG: hsa04060	Tc -> Mac3	0.00557116
cDC1	pDC	CXCL9	CXCR3	0.192668	3	CXCL9_CXCR3	CXCL9 - CXCR3	CXCL	Secreted Signaling	KEGG: hsa04060	cDC1 -> pDC	0.00557053
Mac2	Mac2	ANXA1	FPR1	0.192379	3	ANXA1_FPR1	ANXA1 - FPR1	ANNEXIN	Secreted Signaling	PMID: 23230437	Mac2 -> Mac2	0.00552722
ILC	cDC2	TNFSF14	TNFRSF14	0.192328	3	TNFSF14_TNFRSF14	TNFSF14 - TNFRSF14	LIGHT	Secreted Signaling	KEGG: hsa04060	ILC -> cDC2	0.00551963
cDC1	Mac2	NAMPT	ITGA5_ITGB1	0.192234	3	NAMPT_ITGA5_ITGB1	NAMPT - (ITGA5+ITGB1)	VISFATIN	Secreted Signaling	PMID: 28490838	cDC1 -> Mac2	0.00550556
Tcm	pDC	TGFB1	TGFbR1_R2	0.191957	3	TGFB1_TGFBR1_TGFBR2	TGFB1 - (TGFBR1+TGFBR2)	TGFb	Secreted Signaling	KEGG: hsa04350	Tcm -> pDC	0.00546436
Tc	Mac2	CCL3	CCR1	0.19192	3	CCL3_CCR1	CCL3 - CCR1	CCL	Secreted Signaling	KEGG: hsa04060	Tc -> Mac2	0.00545886
ILC	pDC	TGFB1	TGFbR1_R2	0.191894	3	TGFB1_TGFBR1_TGFBR2	TGFB1 - (TGFBR1+TGFBR2)	TGFb	Secreted Signaling	KEGG: hsa04350	ILC -> pDC	0.00545507
Th1	ILC	CCL20	CCR6	0.191837	3	CCL20_CCR6	CCL20 - CCR6	CCL	Secreted Signaling	KEGG: hsa04060	Th1 -> ILC	0.00544658
Mac2	Mac4	CCL13	CCR1	0.19166	3	CCL13_CCR1	CCL13 - CCR1	CCL	Secreted Signaling	KEGG: hsa04060	Mac2 -> Mac4	0.00542043
matureDC	cDC2	NAMPT	ITGA5_ITGB1	0.19162	3	NAMPT_ITGA5_ITGB1	NAMPT - (ITGA5+ITGB1)	VISFATIN	Secreted Signaling	PMID: 28490838	matureDC -> cDC2	0.00541464
matureDC	Treg	CXCL16	CXCR6	0.191595	3	CXCL16_CXCR6	CXCL16 - CXCR6	CXCL	Secreted Signaling	KEGG: hsa04060	matureDC -> Treg	0.00541084
matureDC	cDC1	CXCL9	CXCR3	0.191455	3	CXCL9_CXCR3	CXCL9 - CXCR3	CXCL	Secreted Signaling	KEGG: hsa04060	matureDC -> cDC1	0.00539033
Mac3	Th1	CXCL9	CXCR3	0.19087	3	CXCL9_CXCR3	CXCL9 - CXCR3	CXCL	Secreted Signaling	KEGG: hsa04060	Mac3 -> Th1	0.00530471
Mac3	Mac2	CCL5	CCR1	0.190738	3	CCL5_CCR1	CCL5 - CCR1	CCL	Secreted Signaling	KEGG: hsa04060	Mac3 -> Mac2	0.00528542
Mac2	pDC	TGFB1	TGFbR1_R2	0.190426	3	TGFB1_TGFBR1_TGFBR2	TGFB1 - (TGFBR1+TGFBR2)	TGFb	Secreted Signaling	KEGG: hsa04350	Mac2 -> pDC	0.00524023
Mac1	matureDC	CCL19	CCR7	0.190269	3	CCL19_CCR7	CCL19 - CCR7	CCL	Secreted Signaling	KEGG: hsa04060	Mac1 -> matureDC	0.00521765
Tcm	Mac4	CCL5	CCR1	0.190147	3	CCL5_CCR1	CCL5 - CCR1	CCL	Secreted Signaling	KEGG: hsa04060	Tcm -> Mac4	0.00519999
Mac3	Bcell	SPP1	CD44	0.190134	3	SPP1_CD44	SPP1 - CD44	SPP1	Secreted Signaling	PMID: 21907263	Mac3 -> Bcell	0.00519822
Mac3	cDC1	SPP1	CD44	0.190023	3	SPP1_CD44	SPP1 - CD44	SPP1	Secreted Signaling	PMID: 21907263	Mac3 -> cDC1	0.00518229
Mac1	Tc	SPP1	ITGA4_ITGB1	0.190022	3	SPP1_ITGA4_ITGB1	SPP1 - (ITGA4+ITGB1)	SPP1	Secreted Signaling	PMID: 21907263	Mac1 -> Tc	0.00518207
cDC2	Mac1	CCL3	CCR1	0.189989	3	CCL3_CCR1	CCL3 - CCR1	CCL	Secreted Signaling	KEGG: hsa04060	cDC2 -> Mac1	0.00517742
Mac3	Mac4	CCL3	CCR1	0.189981	3	CCL3_CCR1	CCL3 - CCR1	CCL	Secreted Signaling	KEGG: hsa04060	Mac3 -> Mac4	0.00517613
ILC	Mac4	TNFSF14	TNFRSF14	0.189679	3	TNFSF14_TNFRSF14	TNFSF14 - TNFRSF14	LIGHT	Secreted Signaling	KEGG: hsa04060	ILC -> Mac4	0.00513305
Th17_1	Mac3	IFNG	IFNGR1_IFNGR2	0.189664	3	IFNG_IFNGR1_IFNGR2	IFNG - (IFNGR1+IFNGR2)	IFN-II	Secreted Signaling	KEGG: hsa04060	Th17_1 -> Mac3	0.0051309
Th17_1	Treg	CCL20	CCR6	0.189646	3	CCL20_CCR6	CCL20 - CCR6	CCL	Secreted Signaling	KEGG: hsa04060	Th17_1 -> Treg	0.0051283
ILC	cDC2	CD40LG	ITGAM_ITGB2	0.189613	3	CD40LG_ITGAM_ITGB2	CD40LG - (ITGAM+ITGB2)	CD40	Secreted Signaling	PMID: 28676852	ILC -> cDC2	0.00512356
Th1	matureDC	CSF2	CSF2RA_CSF2RB	0.189437	3	CSF2_CSF2RA_CSF2RB	CSF2 - (CSF2RA+CSF2RB)	IL4	Secreted Signaling	KEGG: hsa04060	Th1 -> matureDC	0.00509852
Mac3	ILC	CXCL9	CXCR3	0.189399	3	CXCL9_CXCR3	CXCL9 - CXCR3	CXCL	Secreted Signaling	KEGG: hsa04060	Mac3 -> ILC	0.00509317
Treg	Mac2	TNF	TNFRSF1A	0.189328	3	TNF_TNFRSF1A	TNF - TNFRSF1A	TNF	Secreted Signaling	KEGG: hsa04060	Treg -> Mac2	0.00508307
Mac4	Mac4	GRN	SORT1	0.189299	3	GRN_SORT1	GRN - SORT1	GRN	Secreted Signaling	PMID: 29555433	Mac4 -> Mac4	0.005079
Mac1	ILC	CXCL16	CXCR6	0.189042	3	CXCL16_CXCR6	CXCL16 - CXCR6	CXCL	Secreted Signaling	KEGG: hsa04060	Mac1 -> ILC	0.00504259
Tfh_like	Mac1	TNF	TNFRSF1A	0.188997	3	TNF_TNFRSF1A	TNF - TNFRSF1A	TNF	Secreted Signaling	KEGG: hsa04060	Tfh_like -> Mac1	0.00503626
Mac1	Mac2	ANXA1	FPR1	0.188672	3	ANXA1_FPR1	ANXA1 - FPR1	ANNEXIN	Secreted Signaling	PMID: 23230437	Mac1 -> Mac2	0.00499053
Mac4	CD4T	CXCL9	CXCR3	0.188607	3	CXCL9_CXCR3	CXCL9 - CXCR3	CXCL	Secreted Signaling	KEGG: hsa04060	Mac4 -> CD4T	0.00498147
Mac2	Th17_1	CXCL9	CXCR3	0.188436	3	CXCL9_CXCR3	CXCL9 - CXCR3	CXCL	Secreted Signaling	KEGG: hsa04060	Mac2 -> Th17_1	0.00495753
Th1	Mac2	CCL3	CCR1	0.188366	3	CCL3_CCR1	CCL3 - CCR1	CCL	Secreted Signaling	KEGG: hsa04060	Th1 -> Mac2	0.00494785
cDC2	Mac4	GRN	SORT1	0.188289	3	GRN_SORT1	GRN - SORT1	GRN	Secreted Signaling	PMID: 29555433	cDC2 -> Mac4	0.004937
cDC1	Mac4	TNF	TNFRSF1A	0.188152	3	TNF_TNFRSF1A	TNF - TNFRSF1A	TNF	Secreted Signaling	KEGG: hsa04060	cDC1 -> Mac4	0.00491798
Mac1	cDC2	NAMPT	ITGA5_ITGB1	0.188122	3	NAMPT_ITGA5_ITGB1	NAMPT - (ITGA5+ITGB1)	VISFATIN	Secreted Signaling	PMID: 28490838	Mac1 -> cDC2	0.00491383
CD4T	cDC2	TNF	TNFRSF1A	0.188075	3	TNF_TNFRSF1A	TNF - TNFRSF1A	TNF	Secreted Signaling	KEGG: hsa04060	CD4T -> cDC2	0.00490737
Tc	matureDC	TNFSF9	TNFRSF9	0.188075	3	TNFSF9_TNFRSF9	TNFSF9 - TNFRSF9	CD137	Secreted Signaling	KEGG: hsa04060	Tc -> matureDC	0.00490733
Mac2	Mac4	CCL3L1	CCR1	0.187999	3	CCL3L1_CCR1	CCL3L1 - CCR1	CCL	Secreted Signaling	KEGG: hsa04060	Mac2 -> Mac4	0.00489678
Mac1	Tcm	SPP1	ITGA4_ITGB1	0.187989	3	SPP1_ITGA4_ITGB1	SPP1 - (ITGA4+ITGB1)	SPP1	Secreted Signaling	PMID: 21907263	Mac1 -> Tcm	0.00489536
Mac4	Tc	CXCL9	CXCR3	0.187931	3	CXCL9_CXCR3	CXCL9 - CXCR3	CXCL	Secreted Signaling	KEGG: hsa04060	Mac4 -> Tc	0.00488731
Mac2	cDC2	CCL3	CCR1	0.18785	3	CCL3_CCR1	CCL3 - CCR1	CCL	Secreted Signaling	KEGG: hsa04060	Mac2 -> cDC2	0.00487611
Mac1	Mac4	CCL3L1	CCR1	0.187824	3	CCL3L1_CCR1	CCL3L1 - CCR1	CCL	Secreted Signaling	KEGG: hsa04060	Mac1 -> Mac4	0.00487252
Mac1	Mac4	CCL5	CCR1	0.1878	3	CCL5_CCR1	CCL5 - CCR1	CCL	Secreted Signaling	KEGG: hsa04060	Mac1 -> Mac4	0.00486929
NK	Mac2	TNF	TNFRSF1A	0.187752	3	TNF_TNFRSF1A	TNF - TNFRSF1A	TNF	Secreted Signaling	KEGG: hsa04060	NK -> Mac2	0.00486266
Mac1	matureDC	SPP1	ITGA4_ITGB1	0.18775	3	SPP1_ITGA4_ITGB1	SPP1 - (ITGA4+ITGB1)	SPP1	Secreted Signaling	PMID: 21907263	Mac1 -> matureDC	0.00486239
Mac3	Treg	CXCL9	CXCR3	0.18722	3	CXCL9_CXCR3	CXCL9 - CXCR3	CXCL	Secreted Signaling	KEGG: hsa04060	Mac3 -> Treg	0.00478955
Th17_1	Mac2	ANXA1	FPR1	0.18713	3	ANXA1_FPR1	ANXA1 - FPR1	ANNEXIN	Secreted Signaling	PMID: 23230437	Th17_1 -> Mac2	0.00477733
cDC1	Mac4	GRN	SORT1	0.187034	3	GRN_SORT1	GRN - SORT1	GRN	Secreted Signaling	PMID: 29555433	cDC1 -> Mac4	0.00476416
Mac1	Mac4	SPP1	ITGAV_ITGB1	0.186956	3	SPP1_ITGAV_ITGB1	SPP1 - (ITGAV+ITGB1)	SPP1	Secreted Signaling	PMID: 21907263	Mac1 -> Mac4	0.00475356
Th1	Tcm	CCL20	CCR6	0.18688	3	CCL20_CCR6	CCL20 - CCR6	CCL	Secreted Signaling	KEGG: hsa04060	Th1 -> Tcm	0.00474332
Mac3	Bcell	CCL19	CCR7	0.186817	3	CCL19_CCR7	CCL19 - CCR7	CCL	Secreted Signaling	KEGG: hsa04060	Mac3 -> Bcell	0.00473471
Mac3	Mac1	GRN	SORT1	0.186759	3	GRN_SORT1	GRN - SORT1	GRN	Secreted Signaling	PMID: 29555433	Mac3 -> Mac1	0.00472689
NK	Mac2	TGFB1	TGFbR1_R2	0.186688	3	TGFB1_TGFBR1_TGFBR2	TGFB1 - (TGFBR1+TGFBR2)	TGFb	Secreted Signaling	KEGG: hsa04350	NK -> Mac2	0.00471719
cDC2	CD4T	CXCL9	CXCR3	0.186649	3	CXCL9_CXCR3	CXCL9 - CXCR3	CXCL	Secreted Signaling	KEGG: hsa04060	cDC2 -> CD4T	0.00471196
Mac3	pDC	SPP1	CD44	0.186554	3	SPP1_CD44	SPP1 - CD44	SPP1	Secreted Signaling	PMID: 21907263	Mac3 -> pDC	0.00469917
Mac1	Mac2	SPP1	ITGAV_ITGB1	0.186401	3	SPP1_ITGAV_ITGB1	SPP1 - (ITGAV+ITGB1)	SPP1	Secreted Signaling	PMID: 21907263	Mac1 -> Mac2	0.0046785
Tc	cDC2	TNF	TNFRSF1A	0.186386	3	TNF_TNFRSF1A	TNF - TNFRSF1A	TNF	Secreted Signaling	KEGG: hsa04060	Tc -> cDC2	0.00467645
Mac3	pDC	CXCL9	CXCR3	0.186	3	CXCL9_CXCR3	CXCL9 - CXCR3	CXCL	Secreted Signaling	KEGG: hsa04060	Mac3 -> pDC	0.00462466
cDC2	Tc	CXCL9	CXCR3	0.185986	3	CXCL9_CXCR3	CXCL9 - CXCR3	CXCL	Secreted Signaling	KEGG: hsa04060	cDC2 -> Tc	0.00462287
Mac3	Th17_1	CXCL16	CXCR6	0.18574	3	CXCL16_CXCR6	CXCL16 - CXCR6	CXCL	Secreted Signaling	KEGG: hsa04060	Mac3 -> Th17_1	0.00459004
matureDC	Mac2	CCL5	CCR1	0.185629	3	CCL5_CCR1	CCL5 - CCR1	CCL	Secreted Signaling	KEGG: hsa04060	matureDC -> Mac2	0.00457529
cDC2	Bcell	CCL19	CCR7	0.18535	3	CCL19_CCR7	CCL19 - CCR7	CCL	Secreted Signaling	KEGG: hsa04060	cDC2 -> Bcell	0.00453832
Mac1	Th17_1	CXCL9	CXCR3	0.185314	3	CXCL9_CXCR3	CXCL9 - CXCR3	CXCL	Secreted Signaling	KEGG: hsa04060	Mac1 -> Th17_1	0.00453354
matureDC	Mac1	NAMPT	ITGA5_ITGB1	0.184589	3	NAMPT_ITGA5_ITGB1	NAMPT - (ITGA5+ITGB1)	VISFATIN	Secreted Signaling	PMID: 28490838	matureDC -> Mac1	0.00443848
Mast	Mac2	CSF1	CSF1R	0.184362	3	CSF1_CSF1R	CSF1 - CSF1R	CSF	Secreted Signaling	KEGG: hsa04060	Mast -> Mac2	0.00440895
pDC	cDC2	VEGFB	FLT1	0.184334	3	VEGFB_VEGFR1	VEGFB - VEGFR1	VEGF	Secreted Signaling	KEGG: hsa04370; PMID: 16633338	pDC -> cDC2	0.00440531
Mac2	Mac2	GRN	SORT1	0.184202	3	GRN_SORT1	GRN - SORT1	GRN	Secreted Signaling	PMID: 29555433	Mac2 -> Mac2	0.00438829
CD4T	cDC1	IFNG	IFNGR1_IFNGR2	0.183978	3	IFNG_IFNGR1_IFNGR2	IFNG - (IFNGR1+IFNGR2)	IFN-II	Secreted Signaling	KEGG: hsa04060	CD4T -> cDC1	0.00435932
Th1	Mac2	ANXA1	FPR1	0.183974	3	ANXA1_FPR1	ANXA1 - FPR1	ANNEXIN	Secreted Signaling	PMID: 23230437	Th1 -> Mac2	0.00435887
matureDC	Mac2	NAMPT	ITGA5_ITGB1	0.183699	3	NAMPT_ITGA5_ITGB1	NAMPT - (ITGA5+ITGB1)	VISFATIN	Secreted Signaling	PMID: 28490838	matureDC -> Mac2	0.00432346
pDC	Mac4	NAMPT	ITGA5_ITGB1	0.183653	3	NAMPT_ITGA5_ITGB1	NAMPT - (ITGA5+ITGB1)	VISFATIN	Secreted Signaling	PMID: 28490838	pDC -> Mac4	0.00431759
pDC	Mac4	VEGFB	FLT1	0.18355	3	VEGFB_VEGFR1	VEGFB - VEGFR1	VEGF	Secreted Signaling	KEGG: hsa04370; PMID: 16633338	pDC -> Mac4	0.00430439
cDC1	Mac2	IL16	CD4	0.183244	3	IL16_CD4	IL16 - CD4	IL16	Secreted Signaling	KEGG: hsa04060	cDC1 -> Mac2	0.00426544
Tfh_like	pDC	TGFB1	TGFbR1_R2	0.182944	3	TGFB1_TGFBR1_TGFBR2	TGFB1 - (TGFBR1+TGFBR2)	TGFb	Secreted Signaling	KEGG: hsa04350	Tfh_like -> pDC	0.00422747
ILC	Treg	TNFSF9	TNFRSF9	0.182832	3	TNFSF9_TNFRSF9	TNFSF9 - TNFRSF9	CD137	Secreted Signaling	KEGG: hsa04060	ILC -> Treg	0.00421327
pDC	Bcell	TNFSF13B	TNFRSF13C	0.18253	3	TNFSF13B_TNFRSF13C	TNFSF13B - TNFRSF13C	BAFF	Secreted Signaling	KEGG: hsa04060	pDC -> Bcell	0.00417533
Mac3	cDC2	ANXA1	FPR1	0.182389	3	ANXA1_FPR1	ANXA1 - FPR1	ANNEXIN	Secreted Signaling	PMID: 23230437	Mac3 -> cDC2	0.00415774
CD4T	Mac1	TNF	TNFRSF1A	0.182376	3	TNF_TNFRSF1A	TNF - TNFRSF1A	TNF	Secreted Signaling	KEGG: hsa04060	CD4T -> Mac1	0.00415608
Th1	Mac4	CD40LG	ITGA5_ITGB1	0.182362	3	CD40LG_ITGA5_ITGB1	CD40LG - (ITGA5+ITGB1)	CD40	Secreted Signaling	PMID: 28676852	Th1 -> Mac4	0.0041543
ILC	Mac3	IFNG	IFNGR1_IFNGR2	0.182269	3	IFNG_IFNGR1_IFNGR2	IFNG - (IFNGR1+IFNGR2)	IFN-II	Secreted Signaling	KEGG: hsa04060	ILC -> Mac3	0.00414276
Bcell	Mac4	TNF	TNFRSF1A	0.18223	3	TNF_TNFRSF1A	TNF - TNFRSF1A	TNF	Secreted Signaling	KEGG: hsa04060	Bcell -> Mac4	0.00413789
Mac4	Th17_1	CXCL10	CXCR3	0.182214	3	CXCL10_CXCR3	CXCL10 - CXCR3	CXCL	Secreted Signaling	KEGG: hsa04060	Mac4 -> Th17_1	0.00413583
NK	cDC2	TNFSF14	TNFRSF14	0.182161	3	TNFSF14_TNFRSF14	TNFSF14 - TNFRSF14	LIGHT	Secreted Signaling	KEGG: hsa04060	NK -> cDC2	0.00412927
ILC	Mac2	ANXA1	FPR1	0.182051	3	ANXA1_FPR1	ANXA1 - FPR1	ANNEXIN	Secreted Signaling	PMID: 23230437	ILC -> Mac2	0.00411559
Mast	Tc	CTSG	F2R	0.181965	3	CTSG_F2R	CTSG - F2R	PARs	Secreted Signaling	KEGG: hsa04080	Mast -> Tc	0.00410493
Mac4	Mac4	CCL3	CCR1	0.181632	3	CCL3_CCR1	CCL3 - CCR1	CCL	Secreted Signaling	KEGG: hsa04060	Mac4 -> Mac4	0.00406378
ILC	cDC1	TNFSF14	TNFRSF14	0.181577	3	TNFSF14_TNFRSF14	TNFSF14 - TNFRSF14	LIGHT	Secreted Signaling	KEGG: hsa04060	ILC -> cDC1	0.00405708
Mac1	Mac2	GRN	SORT1	0.181455	3	GRN_SORT1	GRN - SORT1	GRN	Secreted Signaling	PMID: 29555433	Mac1 -> Mac2	0.00404207
Tc	Mac1	CCL3	CCR1	0.181401	3	CCL3_CCR1	CCL3 - CCR1	CCL	Secreted Signaling	KEGG: hsa04060	Tc -> Mac1	0.00403545
Mac1	Mac1	NAMPT	ITGA5_ITGB1	0.181337	3	NAMPT_ITGA5_ITGB1	NAMPT - (ITGA5+ITGB1)	VISFATIN	Secreted Signaling	PMID: 28490838	Mac1 -> Mac1	0.0040276
Mac2	Mac2	CCL5	CCR1	0.181337	3	CCL5_CCR1	CCL5 - CCR1	CCL	Secreted Signaling	KEGG: hsa04060	Mac2 -> Mac2	0.00402755
Tcm	Mac4	CD40LG	ITGAM_ITGB2	0.181171	3	CD40LG_ITGAM_ITGB2	CD40LG - (ITGAM+ITGB2)	CD40	Secreted Signaling	PMID: 28676852	Tcm -> Mac4	0.00400728
Th17_1	cDC2	NAMPT	ITGA5_ITGB1	0.181154	3	NAMPT_ITGA5_ITGB1	NAMPT - (ITGA5+ITGB1)	VISFATIN	Secreted Signaling	PMID: 28490838	Th17_1 -> cDC2	0.00400518
cDC1	cDC2	ANXA1	FPR1	0.181152	3	ANXA1_FPR1	ANXA1 - FPR1	ANNEXIN	Secreted Signaling	PMID: 23230437	cDC1 -> cDC2	0.00400497
Tcm	Mac1	CD40LG	ITGAM_ITGB2	0.181085	3	CD40LG_ITGAM_ITGB2	CD40LG - (ITGAM+ITGB2)	CD40	Secreted Signaling	PMID: 28676852	Tcm -> Mac1	0.00399682
Mac2	ILC	CXCL16	CXCR6	0.181082	3	CXCL16_CXCR6	CXCL16 - CXCR6	CXCL	Secreted Signaling	KEGG: hsa04060	Mac2 -> ILC	0.00399641
Mac3	Mac4	GRN	SORT1	0.181	3	GRN_SORT1	GRN - SORT1	GRN	Secreted Signaling	PMID: 29555433	Mac3 -> Mac4	0.00398639
Th1	cDC2	NAMPT	ITGA5_ITGB1	0.180992	3	NAMPT_ITGA5_ITGB1	NAMPT - (ITGA5+ITGB1)	VISFATIN	Secreted Signaling	PMID: 28490838	Th1 -> cDC2	0.00398547
Mac3	Bcell	TNFSF13B	TNFRSF13C	0.180961	3	TNFSF13B_TNFRSF13C	TNFSF13B - TNFRSF13C	BAFF	Secreted Signaling	KEGG: hsa04060	Mac3 -> Bcell	0.00398168
ILC	Treg	TNFSF14	TNFRSF14	0.180859	3	TNFSF14_TNFRSF14	TNFSF14 - TNFRSF14	LIGHT	Secreted Signaling	KEGG: hsa04060	ILC -> Treg	0.00396925
Tc	Mac1	TNF	TNFRSF1A	0.180785	3	TNF_TNFRSF1A	TNF - TNFRSF1A	TNF	Secreted Signaling	KEGG: hsa04060	Tc -> Mac1	0.00396037
cDC2	Mac2	TNF	TNFRSF1A	0.180688	3	TNF_TNFRSF1A	TNF - TNFRSF1A	TNF	Secreted Signaling	KEGG: hsa04060	cDC2 -> Mac2	0.00394852
cDC1	Bcell	TNFSF13B	TNFRSF13C	0.180678	3	TNFSF13B_TNFRSF13C	TNFSF13B - TNFRSF13C	BAFF	Secreted Signaling	KEGG: hsa04060	cDC1 -> Bcell	0.0039473
Tfh_like	cDC2	CCL5	CCR1	0.180564	3	CCL5_CCR1	CCL5 - CCR1	CCL	Secreted Signaling	KEGG: hsa04060	Tfh_like -> cDC2	0.00393365
Mac1	Mac2	NAMPT	ITGA5_ITGB1	0.180478	3	NAMPT_ITGA5_ITGB1	NAMPT - (ITGA5+ITGB1)	VISFATIN	Secreted Signaling	PMID: 28490838	Mac1 -> Mac2	0.00392318
Mac3	Mac1	CCL5	CCR1	0.180344	3	CCL5_CCR1	CCL5 - CCR1	CCL	Secreted Signaling	KEGG: hsa04060	Mac3 -> Mac1	0.00390706
pDC	Mac1	GRN	SORT1	0.180334	3	GRN_SORT1	GRN - SORT1	GRN	Secreted Signaling	PMID: 29555433	pDC -> Mac1	0.00390593
Mac4	cDC1	CXCL9	CXCR3	0.180223	3	CXCL9_CXCR3	CXCL9 - CXCR3	CXCL	Secreted Signaling	KEGG: hsa04060	Mac4 -> cDC1	0.00389256
Th17_1	ILC	CCL20	CCR6	0.180167	3	CCL20_CCR6	CCL20 - CCR6	CCL	Secreted Signaling	KEGG: hsa04060	Th17_1 -> ILC	0.00388593
Tcm	Mac2	ANXA1	FPR1	0.18014	3	ANXA1_FPR1	ANXA1 - FPR1	ANNEXIN	Secreted Signaling	PMID: 23230437	Tcm -> Mac2	0.00388269
cDC1	pDC	IL16	CD4	0.180134	3	IL16_CD4	IL16 - CD4	IL16	Secreted Signaling	KEGG: hsa04060	cDC1 -> pDC	0.00388198
Tcm	Mac4	TNF	TNFRSF1A	0.180095	3	TNF_TNFRSF1A	TNF - TNFRSF1A	TNF	Secreted Signaling	KEGG: hsa04060	Tcm -> Mac4	0.00387727
Mac4	Mac2	CCL5	CCR1	0.180046	3	CCL5_CCR1	CCL5 - CCR1	CCL	Secreted Signaling	KEGG: hsa04060	Mac4 -> Mac2	0.00387145
NK	Mac4	CCL3	CCR1	0.180002	3	CCL3_CCR1	CCL3 - CCR1	CCL	Secreted Signaling	KEGG: hsa04060	NK -> Mac4	0.00386617
Mac3	Th17_1	SPP1	ITGA4_ITGB1	0.179974	3	SPP1_ITGA4_ITGB1	SPP1 - (ITGA4+ITGB1)	SPP1	Secreted Signaling	PMID: 21907263	Mac3 -> Th17_1	0.00386287
NK	Mac4	TNFSF14	TNFRSF14	0.17978	3	TNFSF14_TNFRSF14	TNFSF14 - TNFRSF14	LIGHT	Secreted Signaling	KEGG: hsa04060	NK -> Mac4	0.00383969
matureDC	Th1	CXCL10	CXCR3	0.179756	3	CXCL10_CXCR3	CXCL10 - CXCR3	CXCL	Secreted Signaling	KEGG: hsa04060	matureDC -> Th1	0.00383685
Mac3	Th1	CXCL16	CXCR6	0.179747	3	CXCL16_CXCR6	CXCL16 - CXCR6	CXCL	Secreted Signaling	KEGG: hsa04060	Mac3 -> Th1	0.00383583
Tc	Mac2	ANXA1	FPR1	0.179615	3	ANXA1_FPR1	ANXA1 - FPR1	ANNEXIN	Secreted Signaling	PMID: 23230437	Tc -> Mac2	0.0038202
Mac2	cDC2	GRN	SORT1	0.179578	3	GRN_SORT1	GRN - SORT1	GRN	Secreted Signaling	PMID: 29555433	Mac2 -> cDC2	0.00381581
Mac1	cDC2	SPP1	ITGA5_ITGB1	0.179557	3	SPP1_ITGA5_ITGB1	SPP1 - (ITGA5+ITGB1)	SPP1	Secreted Signaling	PMID: 21907263	Mac1 -> cDC2	0.00381326
CD4T	Mac2	ANXA1	FPR1	0.179385	3	ANXA1_FPR1	ANXA1 - FPR1	ANNEXIN	Secreted Signaling	PMID: 23230437	CD4T -> Mac2	0.00379304
Th1	Bcell	IFNG	IFNGR1_IFNGR2	0.179332	3	IFNG_IFNGR1_IFNGR2	IFNG - (IFNGR1+IFNGR2)	IFN-II	Secreted Signaling	KEGG: hsa04060	Th1 -> Bcell	0.00378679
NK	cDC2	TGFB1	TGFbR1_R2	0.17926	3	TGFB1_TGFBR1_TGFBR2	TGFB1 - (TGFBR1+TGFBR2)	TGFb	Secreted Signaling	KEGG: hsa04350	NK -> cDC2	0.00377829
Treg	pDC	TGFB1	TGFbR1_R2	0.179247	3	TGFB1_TGFBR1_TGFBR2	TGFB1 - (TGFBR1+TGFBR2)	TGFb	Secreted Signaling	KEGG: hsa04350	Treg -> pDC	0.00377671
NK	Mac3	IFNG	IFNGR1_IFNGR2	0.179049	3	IFNG_IFNGR1_IFNGR2	IFNG - (IFNGR1+IFNGR2)	IFN-II	Secreted Signaling	KEGG: hsa04060	NK -> Mac3	0.00375353
Mac3	Mac2	LGALS9	HAVCR2	0.17846	3	LGALS9_HAVCR2	LGALS9 - HAVCR2	GALECTIN	Secreted Signaling	PMID: 27192565	Mac3 -> Mac2	0.00368493
Mac4	ILC	CXCL16	CXCR6	0.178454	3	CXCL16_CXCR6	CXCL16 - CXCR6	CXCL	Secreted Signaling	KEGG: hsa04060	Mac4 -> ILC	0.00368429
matureDC	ILC	CXCL10	CXCR3	0.178449	3	CXCL10_CXCR3	CXCL10 - CXCR3	CXCL	Secreted Signaling	KEGG: hsa04060	matureDC -> ILC	0.00368363
cDC2	cDC1	CXCL9	CXCR3	0.178432	3	CXCL9_CXCR3	CXCL9 - CXCR3	CXCL	Secreted Signaling	KEGG: hsa04060	cDC2 -> cDC1	0.00368174
NK	Mac4	TGFB1	TGFbR1_R2	0.178427	3	TGFB1_TGFBR1_TGFBR2	TGFB1 - (TGFBR1+TGFBR2)	TGFb	Secreted Signaling	KEGG: hsa04350	NK -> Mac4	0.00368112
cDC2	Th17_1	CXCL10	CXCR3	0.178403	3	CXCL10_CXCR3	CXCL10 - CXCR3	CXCL	Secreted Signaling	KEGG: hsa04060	cDC2 -> Th17_1	0.0036784
Th1	Mac1	CCL3	CCR1	0.17822	3	CCL3_CCR1	CCL3 - CCR1	CCL	Secreted Signaling	KEGG: hsa04060	Th1 -> Mac1	0.0036572
cDC1	pDC	TGFB1	TGFbR1_R2	0.178215	3	TGFB1_TGFBR1_TGFBR2	TGFB1 - (TGFBR1+TGFBR2)	TGFb	Secreted Signaling	KEGG: hsa04350	cDC1 -> pDC	0.00365665
Mast	Mac1	ANXA1	FPR1	0.177721	3	ANXA1_FPR1	ANXA1 - FPR1	ANNEXIN	Secreted Signaling	PMID: 23230437	Mast -> Mac1	0.00360005
Tfh_like	cDC2	ANXA1	FPR1	0.177555	3	ANXA1_FPR1	ANXA1 - FPR1	ANNEXIN	Secreted Signaling	PMID: 23230437	Tfh_like -> cDC2	0.00358119
cDC1	ILC	CXCL16	CXCR6	0.177543	3	CXCL16_CXCR6	CXCL16 - CXCR6	CXCL	Secreted Signaling	KEGG: hsa04060	cDC1 -> ILC	0.00357984
pDC	Mac2	GAS6	AXL	0.177378	3	GAS6_AXL	GAS6 - AXL	GAS	Secreted Signaling	PMID: 27801848	pDC -> Mac2	0.00356116
matureDC	Mac1	GRN	SORT1	0.177345	3	GRN_SORT1	GRN - SORT1	GRN	Secreted Signaling	PMID: 29555433	matureDC -> Mac1	0.0035574
Tfh_like	Mac4	NAMPT	ITGA5_ITGB1	0.177328	3	NAMPT_ITGA5_ITGB1	NAMPT - (ITGA5+ITGB1)	VISFATIN	Secreted Signaling	PMID: 28490838	Tfh_like -> Mac4	0.00355548
cDC1	Mac4	IL16	CD4	0.17727	3	IL16_CD4	IL16 - CD4	IL16	Secreted Signaling	KEGG: hsa04060	cDC1 -> Mac4	0.00354888
cDC2	Mac4	CCL3	CCR1	0.177019	3	CCL3_CCR1	CCL3 - CCR1	CCL	Secreted Signaling	KEGG: hsa04060	cDC2 -> Mac4	0.00352067
Mac2	CD4T	CXCL9	CXCR3	0.176988	3	CXCL9_CXCR3	CXCL9 - CXCR3	CXCL	Secreted Signaling	KEGG: hsa04060	Mac2 -> CD4T	0.00351713
Mac1	cDC2	GRN	SORT1	0.176965	3	GRN_SORT1	GRN - SORT1	GRN	Secreted Signaling	PMID: 29555433	Mac1 -> cDC2	0.00351461
Tcm	Mac4	NAMPT	ITGA5_ITGB1	0.176933	3	NAMPT_ITGA5_ITGB1	NAMPT - (ITGA5+ITGB1)	VISFATIN	Secreted Signaling	PMID: 28490838	Tcm -> Mac4	0.00351098
cDC2	Mac2	CCL3L1	CCR1	0.17681	3	CCL3L1_CCR1	CCL3L1 - CCR1	CCL	Secreted Signaling	KEGG: hsa04060	cDC2 -> Mac2	0.00349721
CD4T	pDC	TGFB1	TGFbR1_R2	0.176668	3	TGFB1_TGFBR1_TGFBR2	TGFB1 - (TGFBR1+TGFBR2)	TGFb	Secreted Signaling	KEGG: hsa04350	CD4T -> pDC	0.0034814
Mast	Mac4	CSF1	CSF1R	0.176608	3	CSF1_CSF1R	CSF1 - CSF1R	CSF	Secreted Signaling	KEGG: hsa04060	Mast -> Mac4	0.00347464
matureDC	Treg	CXCL10	CXCR3	0.17651	3	CXCL10_CXCR3	CXCL10 - CXCR3	CXCL	Secreted Signaling	KEGG: hsa04060	matureDC -> Treg	0.00346374
Tcm	Mac2	CD40LG	ITGAM_ITGB2	0.176397	3	CD40LG_ITGAM_ITGB2	CD40LG - (ITGAM+ITGB2)	CD40	Secreted Signaling	PMID: 28676852	Tcm -> Mac2	0.00345116
Mac2	Tc	CXCL9	CXCR3	0.176391	3	CXCL9_CXCR3	CXCL9 - CXCR3	CXCL	Secreted Signaling	KEGG: hsa04060	Mac2 -> Tc	0.00345055
Mac3	Th1	SPP1	ITGA4_ITGB1	0.176317	3	SPP1_ITGA4_ITGB1	SPP1 - (ITGA4+ITGB1)	SPP1	Secreted Signaling	PMID: 21907263	Mac3 -> Th1	0.00344233
Treg	Mac4	TNF	TNFRSF1A	0.17627	3	TNF_TNFRSF1A	TNF - TNFRSF1A	TNF	Secreted Signaling	KEGG: hsa04060	Treg -> Mac4	0.00343714
cDC2	Mac2	TGFB1	TGFbR1_R2	0.175846	3	TGFB1_TGFBR1_TGFBR2	TGFB1 - (TGFBR1+TGFBR2)	TGFb	Secreted Signaling	KEGG: hsa04350	cDC2 -> Mac2	0.00339044
Th17_1	Tcm	CCL20	CCR6	0.175783	3	CCL20_CCR6	CCL20 - CCR6	CCL	Secreted Signaling	KEGG: hsa04060	Th17_1 -> Tcm	0.0033835
matureDC	Mac1	CCL5	CCR1	0.175764	3	CCL5_CCR1	CCL5 - CCR1	CCL	Secreted Signaling	KEGG: hsa04060	matureDC -> Mac1	0.00338149
NK	Mac2	ANXA1	FPR1	0.175666	3	ANXA1_FPR1	ANXA1 - FPR1	ANNEXIN	Secreted Signaling	PMID: 23230437	NK -> Mac2	0.00337075
pDC	Mac2	TGFB1	TGFbR1_R2	0.175565	3	TGFB1_TGFBR1_TGFBR2	TGFB1 - (TGFBR1+TGFBR2)	TGFb	Secreted Signaling	KEGG: hsa04350	pDC -> Mac2	0.00335973
Mac2	Th17_1	CXCL10	CXCR3	0.175474	3	CXCL10_CXCR3	CXCL10 - CXCR3	CXCL	Secreted Signaling	KEGG: hsa04060	Mac2 -> Th17_1	0.00334986
matureDC	pDC	CXCL10	CXCR3	0.175424	3	CXCL10_CXCR3	CXCL10 - CXCR3	CXCL	Secreted Signaling	KEGG: hsa04060	matureDC -> pDC	0.00334435
cDC1	cDC2	TNF	TNFRSF1A	0.175391	3	TNF_TNFRSF1A	TNF - TNFRSF1A	TNF	Secreted Signaling	KEGG: hsa04060	cDC1 -> cDC2	0.0033408
cDC1	cDC2	IL16	CD4	0.175133	3	IL16_CD4	IL16 - CD4	IL16	Secreted Signaling	KEGG: hsa04060	cDC1 -> cDC2	0.0033128
Mac4	Th1	BAG6	NCR3	0.175124	3	BAG6_NCR3-PS	BAG6 - NCR3-PS	BAG	Secreted Signaling	PMID: 30021652	Mac4 -> Th1	0.00331186
Tc	Mac4	NAMPT	ITGA5_ITGB1	0.175004	3	NAMPT_ITGA5_ITGB1	NAMPT - (ITGA5+ITGB1)	VISFATIN	Secreted Signaling	PMID: 28490838	Tc -> Mac4	0.00329889
pDC	Mac4	GRN	SORT1	0.174955	3	GRN_SORT1	GRN - SORT1	GRN	Secreted Signaling	PMID: 29555433	pDC -> Mac4	0.00329361
NK	Mac4	TNF	TNFRSF1A	0.174901	3	TNF_TNFRSF1A	TNF - TNFRSF1A	TNF	Secreted Signaling	KEGG: hsa04060	NK -> Mac4	0.00328786
Th17_1	Mac1	NAMPT	ITGA5_ITGB1	0.174849	3	NAMPT_ITGA5_ITGB1	NAMPT - (ITGA5+ITGB1)	VISFATIN	Secreted Signaling	PMID: 28490838	Th17_1 -> Mac1	0.00328228
Mac4	Th1	CXCL11	CXCR3	0.174783	3	CXCL11_CXCR3	CXCL11 - CXCR3	CXCL	Secreted Signaling	KEGG: hsa04060	Mac4 -> Th1	0.00327522
Th1	Mac1	NAMPT	ITGA5_ITGB1	0.174698	3	NAMPT_ITGA5_ITGB1	NAMPT - (ITGA5+ITGB1)	VISFATIN	Secreted Signaling	PMID: 28490838	Th1 -> Mac1	0.00326611
Th1	cDC2	CSF2	CSF2RA_CSF2RB	0.174596	3	CSF2_CSF2RA_CSF2RB	CSF2 - (CSF2RA+CSF2RB)	IL4	Secreted Signaling	KEGG: hsa04060	Th1 -> cDC2	0.00325515
Tc	Tc	GZMA	F2R	0.174506	3	GZMA_F2R	GZMA - F2R	PARs	Secreted Signaling	KEGG: hsa04080	Tc -> Tc	0.00324563
Mac1	CD4T	CXCL9	CXCR3	0.174227	3	CXCL9_CXCR3	CXCL9 - CXCR3	CXCL	Secreted Signaling	KEGG: hsa04060	Mac1 -> CD4T	0.00321593
cDC1	Th17_1	CXCL9	CXCR3	0.174212	3	CXCL9_CXCR3	CXCL9 - CXCR3	CXCL	Secreted Signaling	KEGG: hsa04060	cDC1 -> Th17_1	0.00321436
Mac4	Mac2	TGFB1	TGFbR1_R2	0.174203	3	TGFB1_TGFBR1_TGFBR2	TGFB1 - (TGFBR1+TGFBR2)	TGFb	Secreted Signaling	KEGG: hsa04350	Mac4 -> Mac2	0.00321344
Th17_1	Mac2	TGFB1	TGFbR1_R2	0.174053	3	TGFB1_TGFBR1_TGFBR2	TGFB1 - (TGFBR1+TGFBR2)	TGFb	Secreted Signaling	KEGG: hsa04350	Th17_1 -> Mac2	0.00319751
Th17_1	Mac2	NAMPT	ITGA5_ITGB1	0.174049	3	NAMPT_ITGA5_ITGB1	NAMPT - (ITGA5+ITGB1)	VISFATIN	Secreted Signaling	PMID: 28490838	Th17_1 -> Mac2	0.00319713
ILC	Tcm	TNFSF14	TNFRSF14	0.173948	3	TNFSF14_TNFRSF14	TNFSF14 - TNFRSF14	LIGHT	Secreted Signaling	KEGG: hsa04060	ILC -> Tcm	0.00318646
Th1	Mac2	NAMPT	ITGA5_ITGB1	0.1739	3	NAMPT_ITGA5_ITGB1	NAMPT - (ITGA5+ITGB1)	VISFATIN	Secreted Signaling	PMID: 28490838	Th1 -> Mac2	0.00318138
Mac1	Tc	CXCL9	CXCR3	0.173649	3	CXCL9_CXCR3	CXCL9 - CXCR3	CXCL	Secreted Signaling	KEGG: hsa04060	Mac1 -> Tc	0.00315504
Tcm	cDC2	CD40LG	ITGAM_ITGB2	0.173623	3	CD40LG_ITGAM_ITGB2	CD40LG - (ITGAM+ITGB2)	CD40	Secreted Signaling	PMID: 28676852	Tcm -> cDC2	0.00315231
Mac4	ILC	CXCL11	CXCR3	0.173546	3	CXCL11_CXCR3	CXCL11 - CXCR3	CXCL	Secreted Signaling	KEGG: hsa04060	Mac4 -> ILC	0.00314435
Mac1	Mac1	SPP1	ITGA5_ITGB1	0.17336	3	SPP1_ITGA5_ITGB1	SPP1 - (ITGA5+ITGB1)	SPP1	Secreted Signaling	PMID: 21907263	Mac1 -> Mac1	0.00312489
Tfh_like	Mac3	IFNG	IFNGR1_IFNGR2	0.173308	3	IFNG_IFNGR1_IFNGR2	IFNG - (IFNGR1+IFNGR2)	IFN-II	Secreted Signaling	KEGG: hsa04060	Tfh_like -> Mac3	0.00311954
Mac3	Treg	CXCL16	CXCR6	0.173258	3	CXCL16_CXCR6	CXCL16 - CXCR6	CXCL	Secreted Signaling	KEGG: hsa04060	Mac3 -> Treg	0.00311434
Mac4	Bcell	CCL19	CCR7	0.173163	3	CCL19_CCR7	CCL19 - CCR7	CCL	Secreted Signaling	KEGG: hsa04060	Mac4 -> Bcell	0.00310452
cDC2	cDC2	VEGFA	FLT1	0.172871	3	VEGFA_VEGFR1	VEGFA - VEGFR1	VEGF	Secreted Signaling	KEGG: hsa04370; PMID: 16633338	cDC2 -> cDC2	0.0030744
Th1	cDC1	TNF	TNFRSF1A	0.172697	3	TNF_TNFRSF1A	TNF - TNFRSF1A	TNF	Secreted Signaling	KEGG: hsa04060	Th1 -> cDC1	0.00305651
cDC2	ILC	CXCL16	CXCR6	0.172642	3	CXCL16_CXCR6	CXCL16 - CXCR6	CXCL	Secreted Signaling	KEGG: hsa04060	cDC2 -> ILC	0.00305083
Mac4	Mac2	CCL3L1	CCR1	0.172638	3	CCL3L1_CCR1	CCL3L1 - CCR1	CCL	Secreted Signaling	KEGG: hsa04060	Mac4 -> Mac2	0.00305047
Mac1	Mac2	SPP1	ITGA5_ITGB1	0.172573	3	SPP1_ITGA5_ITGB1	SPP1 - (ITGA5+ITGB1)	SPP1	Secreted Signaling	PMID: 21907263	Mac1 -> Mac2	0.00304381
NK	cDC1	TNFSF14	TNFRSF14	0.172477	3	TNFSF14_TNFRSF14	TNFSF14 - TNFRSF14	LIGHT	Secreted Signaling	KEGG: hsa04060	NK -> cDC1	0.003034
cDC2	Mac4	VEGFA	FLT1	0.172181	3	VEGFA_VEGFR1	VEGFA - VEGFR1	VEGF	Secreted Signaling	KEGG: hsa04370; PMID: 16633338	cDC2 -> Mac4	0.00300388
matureDC	Mac4	GRN	SORT1	0.172138	3	GRN_SORT1	GRN - SORT1	GRN	Secreted Signaling	PMID: 29555433	matureDC -> Mac4	0.00299955
Th1	CD4T	CCL20	CCR6	0.172083	3	CCL20_CCR6	CCL20 - CCR6	CCL	Secreted Signaling	KEGG: hsa04060	Th1 -> CD4T	0.00299403
pDC	Mac4	ANXA1	FPR1	0.17201	3	ANXA1_FPR1	ANXA1 - FPR1	ANNEXIN	Secreted Signaling	PMID: 23230437	pDC -> Mac4	0.00298659
Mac2	Mac1	CCL5	CCR1	0.171907	3	CCL5_CCR1	CCL5 - CCR1	CCL	Secreted Signaling	KEGG: hsa04060	Mac2 -> Mac1	0.00297624
Tc	Bcell	IFNG	IFNGR1_IFNGR2	0.171904	3	IFNG_IFNGR1_IFNGR2	IFNG - (IFNGR1+IFNGR2)	IFN-II	Secreted Signaling	KEGG: hsa04060	Tc -> Bcell	0.00297594
NK	Treg	TNFSF14	TNFRSF14	0.171828	3	TNFSF14_TNFRSF14	TNFSF14 - TNFRSF14	LIGHT	Secreted Signaling	KEGG: hsa04060	NK -> Treg	0.00296825
ILC	Th1	TNFSF14	TNFRSF14	0.171723	3	TNFSF14_TNFRSF14	TNFSF14 - TNFRSF14	LIGHT	Secreted Signaling	KEGG: hsa04060	ILC -> Th1	0.00295769
Mac4	Treg	CXCL11	CXCR3	0.171711	3	CXCL11_CXCR3	CXCL11 - CXCR3	CXCL	Secreted Signaling	KEGG: hsa04060	Mac4 -> Treg	0.00295656
ILC	Mac4	NAMPT	ITGA5_ITGB1	0.171701	3	NAMPT_ITGA5_ITGB1	NAMPT - (ITGA5+ITGB1)	VISFATIN	Secreted Signaling	PMID: 28490838	ILC -> Mac4	0.00295555
CD4T	Mac4	CD40LG	ITGAM_ITGB2	0.171561	3	CD40LG_ITGAM_ITGB2	CD40LG - (ITGAM+ITGB2)	CD40	Secreted Signaling	PMID: 28676852	CD4T -> Mac4	0.00294148
pDC	cDC2	NAMPT	ITGA5_ITGB1	0.171532	3	NAMPT_ITGA5_ITGB1	NAMPT - (ITGA5+ITGB1)	VISFATIN	Secreted Signaling	PMID: 28490838	pDC -> cDC2	0.0029386
CD4T	Mac1	CD40LG	ITGAM_ITGB2	0.171484	3	CD40LG_ITGAM_ITGB2	CD40LG - (ITGAM+ITGB2)	CD40	Secreted Signaling	PMID: 28676852	CD4T -> Mac1	0.0029338
Mac4	CD4T	CXCL10	CXCR3	0.17148	3	CXCL10_CXCR3	CXCL10 - CXCR3	CXCL	Secreted Signaling	KEGG: hsa04060	Mac4 -> CD4T	0.00293347
pDC	Th1	BAG6	NCR3	0.171411	3	BAG6_NCR3-PS	BAG6 - NCR3-PS	BAG	Secreted Signaling	PMID: 30021652	pDC -> Th1	0.00292658
Mast	cDC2	CSF1	CSF1R	0.171386	3	CSF1_CSF1R	CSF1 - CSF1R	CSF	Secreted Signaling	KEGG: hsa04060	Mast -> cDC2	0.00292409
Mac3	Mac4	NAMPT	ITGA5_ITGB1	0.171339	3	NAMPT_ITGA5_ITGB1	NAMPT - (ITGA5+ITGB1)	VISFATIN	Secreted Signaling	PMID: 28490838	Mac3 -> Mac4	0.00291935
Mac3	Mac4	LGALS9	HAVCR2	0.171015	3	LGALS9_HAVCR2	LGALS9 - HAVCR2	GALECTIN	Secreted Signaling	PMID: 27192565	Mac3 -> Mac4	0.00288724
Mac4	Tc	CXCL10	CXCR3	0.17092	3	CXCL10_CXCR3	CXCL10 - CXCR3	CXCL	Secreted Signaling	KEGG: hsa04060	Mac4 -> Tc	0.00287791
Th1	Mac2	TGFB1	TGFbR1_R2	0.170777	3	TGFB1_TGFBR1_TGFBR2	TGFB1 - (TGFBR1+TGFBR2)	TGFb	Secreted Signaling	KEGG: hsa04350	Th1 -> Mac2	0.00286381
Mac4	Mac1	CCL5	CCR1	0.170746	3	CCL5_CCR1	CCL5 - CCR1	CCL	Secreted Signaling	KEGG: hsa04060	Mac4 -> Mac1	0.00286077
NK	Mac4	NAMPT	ITGA5_ITGB1	0.17074	3	NAMPT_ITGA5_ITGB1	NAMPT - (ITGA5+ITGB1)	VISFATIN	Secreted Signaling	PMID: 28490838	NK -> Mac4	0.00286018
Mac4	pDC	CXCL11	CXCR3	0.170683	3	CXCL11_CXCR3	CXCL11 - CXCR3	CXCL	Secreted Signaling	KEGG: hsa04060	Mac4 -> pDC	0.0028546
Treg	Mac2	CCL5	CCR1	0.170514	3	CCL5_CCR1	CCL5 - CCR1	CCL	Secreted Signaling	KEGG: hsa04060	Treg -> Mac2	0.00283807
matureDC	NK	CXCL9	CXCR3	0.170466	3	CXCL9_CXCR3	CXCL9 - CXCR3	CXCL	Secreted Signaling	KEGG: hsa04060	matureDC -> NK	0.00283341
Bcell	pDC	TGFB1	TGFbR1_R2	0.170463	3	TGFB1_TGFBR1_TGFBR2	TGFB1 - (TGFBR1+TGFBR2)	TGFb	Secreted Signaling	KEGG: hsa04350	Bcell -> pDC	0.00283311
cDC1	Mac1	TNF	TNFRSF1A	0.170417	3	TNF_TNFRSF1A	TNF - TNFRSF1A	TNF	Secreted Signaling	KEGG: hsa04060	cDC1 -> Mac1	0.00282866
Th1	cDC2	CD40LG	ITGA5_ITGB1	0.170403	3	CD40LG_ITGA5_ITGB1	CD40LG - (ITGA5+ITGB1)	CD40	Secreted Signaling	PMID: 28676852	Th1 -> cDC2	0.00282732
Mac4	Mac2	GRN	SORT1	0.170378	3	GRN_SORT1	GRN - SORT1	GRN	Secreted Signaling	PMID: 29555433	Mac4 -> Mac2	0.00282483
Bcell	cDC2	TNF	TNFRSF1A	0.170227	3	TNF_TNFRSF1A	TNF - TNFRSF1A	TNF	Secreted Signaling	KEGG: hsa04060	Bcell -> cDC2	0.00281018
Bcell	Mac4	NAMPT	ITGA5_ITGB1	0.170192	3	NAMPT_ITGA5_ITGB1	NAMPT - (ITGA5+ITGB1)	VISFATIN	Secreted Signaling	PMID: 28490838	Bcell -> Mac4	0.00280678
Tc	Mac2	TGFB1	TGFbR1_R2	0.169843	3	TGFB1_TGFBR1_TGFBR2	TGFB1 - (TGFBR1+TGFBR2)	TGFb	Secreted Signaling	KEGG: hsa04350	Tc -> Mac2	0.00277313
Mac2	cDC1	CXCL9	CXCR3	0.169575	3	CXCL9_CXCR3	CXCL9 - CXCR3	CXCL	Secreted Signaling	KEGG: hsa04060	Mac2 -> cDC1	0.00274743
cDC2	Mac2	GRN	SORT1	0.169557	3	GRN_SORT1	GRN - SORT1	GRN	Secreted Signaling	PMID: 29555433	cDC2 -> Mac2	0.00274569
Th17_1	Mac4	CD40LG	ITGA5_ITGB1	0.16955	3	CD40LG_ITGA5_ITGB1	CD40LG - (ITGA5+ITGB1)	CD40	Secreted Signaling	PMID: 28676852	Th17_1 -> Mac4	0.00274502
Tc	Mac4	CCL3	CCR1	0.16953	3	CCL3_CCR1	CCL3 - CCR1	CCL	Secreted Signaling	KEGG: hsa04060	Tc -> Mac4	0.00274312
Th17_1	Bcell	IFNG	IFNGR1_IFNGR2	0.169499	3	IFNG_IFNGR1_IFNGR2	IFNG - (IFNGR1+IFNGR2)	IFN-II	Secreted Signaling	KEGG: hsa04060	Th17_1 -> Bcell	0.0027402
Mac2	cDC2	CCL13	CCR1	0.16946	3	CCL13_CCR1	CCL13 - CCR1	CCL	Secreted Signaling	KEGG: hsa04060	Mac2 -> cDC2	0.00273645
cDC2	cDC2	TGFB1	TGFbR1_R2	0.169236	3	TGFB1_TGFBR1_TGFBR2	TGFB1 - (TGFBR1+TGFBR2)	TGFb	Secreted Signaling	KEGG: hsa04350	cDC2 -> cDC2	0.00271511
cDC1	Bcell	CCL19	CCR7	0.169092	3	CCL19_CCR7	CCL19 - CCR7	CCL	Secreted Signaling	KEGG: hsa04060	cDC1 -> Bcell	0.00270156
pDC	cDC2	TGFB1	TGFbR1_R2	0.168974	3	TGFB1_TGFBR1_TGFBR2	TGFB1 - (TGFBR1+TGFBR2)	TGFb	Secreted Signaling	KEGG: hsa04350	pDC -> cDC2	0.00269035
matureDC	pDC	TGFB1	TGFbR1_R2	0.168961	3	TGFB1_TGFBR1_TGFBR2	TGFB1 - (TGFBR1+TGFBR2)	TGFb	Secreted Signaling	KEGG: hsa04350	matureDC -> pDC	0.00268918
matureDC	cDC2	ANXA1	FPR1	0.168937	3	ANXA1_FPR1	ANXA1 - FPR1	ANNEXIN	Secreted Signaling	PMID: 23230437	matureDC -> cDC2	0.0026869
Mac3	cDC2	LGALS9	HAVCR2	0.168827	3	LGALS9_HAVCR2	LGALS9 - HAVCR2	GALECTIN	Secreted Signaling	PMID: 27192565	Mac3 -> cDC2	0.00267652
Tc	Mac2	CCL3L1	CCR1	0.168762	3	CCL3L1_CCR1	CCL3L1 - CCR1	CCL	Secreted Signaling	KEGG: hsa04060	Tc -> Mac2	0.00267042
cDC2	Mac4	TNF	TNFRSF1A	0.168746	3	TNF_TNFRSF1A	TNF - TNFRSF1A	TNF	Secreted Signaling	KEGG: hsa04060	cDC2 -> Mac4	0.00266898
Mac3	Th17_1	CXCL9	CXCR3	0.16873	3	CXCL9_CXCR3	CXCL9 - CXCR3	CXCL	Secreted Signaling	KEGG: hsa04060	Mac3 -> Th17_1	0.00266749
Mac3	NK	SPP1	ITGA4_ITGB1	0.168693	3	SPP1_ITGA4_ITGB1	SPP1 - (ITGA4+ITGB1)	SPP1	Secreted Signaling	PMID: 21907263	Mac3 -> NK	0.00266395
Mac3	Mac4	CCL5	CCR1	0.168605	3	CCL5_CCR1	CCL5 - CCR1	CCL	Secreted Signaling	KEGG: hsa04060	Mac3 -> Mac4	0.00265573
cDC1	Mac2	GRN	SORT1	0.168536	3	GRN_SORT1	GRN - SORT1	GRN	Secreted Signaling	PMID: 29555433	cDC1 -> Mac2	0.00264936
ILC	Bcell	TNFSF14	TNFRSF14	0.168518	3	TNFSF14_TNFRSF14	TNFSF14 - TNFRSF14	LIGHT	Secreted Signaling	KEGG: hsa04060	ILC -> Bcell	0.00264768
cDC2	Mac4	TGFB1	TGFbR1_R2	0.168494	3	TGFB1_TGFBR1_TGFBR2	TGFB1 - (TGFBR1+TGFBR2)	TGFb	Secreted Signaling	KEGG: hsa04350	cDC2 -> Mac4	0.0026454
NK	matureDC	TGFB1	TGFbR1_R2	0.168434	3	TGFB1_TGFBR1_TGFBR2	TGFB1 - (TGFBR1+TGFBR2)	TGFb	Secreted Signaling	KEGG: hsa04350	NK -> matureDC	0.00263985
Tcm	cDC2	TNF	TNFRSF1A	0.16836	3	TNF_TNFRSF1A	TNF - TNFRSF1A	TNF	Secreted Signaling	KEGG: hsa04060	Tcm -> cDC2	0.00263296
Th1	Mac4	CSF2	CSF2RA_CSF2RB	0.168329	3	CSF2_CSF2RA_CSF2RB	CSF2 - (CSF2RA+CSF2RB)	IL4	Secreted Signaling	KEGG: hsa04060	Th1 -> Mac4	0.0026301
Tcm	cDC2	CCL5	CCR1	0.168273	3	CCL5_CCR1	CCL5 - CCR1	CCL	Secreted Signaling	KEGG: hsa04060	Tcm -> cDC2	0.00262488
pDC	Mac4	TGFB1	TGFbR1_R2	0.168235	3	TGFB1_TGFBR1_TGFBR2	TGFB1 - (TGFBR1+TGFBR2)	TGFb	Secreted Signaling	KEGG: hsa04350	pDC -> Mac4	0.00262132
cDC2	Th1	BAG6	NCR3	0.168163	3	BAG6_NCR3-PS	BAG6 - NCR3-PS	BAG	Secreted Signaling	PMID: 30021652	cDC2 -> Th1	0.00261467
Mac3	cDC2	CCL3	CCR1	0.168143	3	CCL3_CCR1	CCL3 - CCR1	CCL	Secreted Signaling	KEGG: hsa04060	Mac3 -> cDC2	0.00261281
cDC2	Mac2	CCL5	CCR1	0.168119	3	CCL5_CCR1	CCL5 - CCR1	CCL	Secreted Signaling	KEGG: hsa04060	cDC2 -> Mac2	0.00261063
ILC	matureDC	TNFSF9	TNFRSF9	0.1681	3	TNFSF9_TNFRSF9	TNFSF9 - TNFRSF9	CD137	Secreted Signaling	KEGG: hsa04060	ILC -> matureDC	0.00260884
cDC2	CD4T	CXCL10	CXCR3	0.168098	3	CXCL10_CXCR3	CXCL10 - CXCR3	CXCL	Secreted Signaling	KEGG: hsa04060	cDC2 -> CD4T	0.00260867
Tcm	Mac2	IFNG	IFNGR1_IFNGR2	0.167855	3	IFNG_IFNGR1_IFNGR2	IFNG - (IFNGR1+IFNGR2)	IFN-II	Secreted Signaling	KEGG: hsa04060	Tcm -> Mac2	0.00258627
cDC2	Mac1	CCL3L1	CCR1	0.16783	3	CCL3L1_CCR1	CCL3L1 - CCR1	CCL	Secreted Signaling	KEGG: hsa04060	cDC2 -> Mac1	0.00258397
Mac4	cDC2	TGFB1	TGFbR1_R2	0.167714	3	TGFB1_TGFBR1_TGFBR2	TGFB1 - (TGFBR1+TGFBR2)	TGFb	Secreted Signaling	KEGG: hsa04350	Mac4 -> cDC2	0.00257339
matureDC	Tcm	CXCL9	CXCR3	0.167586	3	CXCL9_CXCR3	CXCL9 - CXCR3	CXCL	Secreted Signaling	KEGG: hsa04060	matureDC -> Tcm	0.00256169
Th17_1	cDC2	TGFB1	TGFbR1_R2	0.167572	3	TGFB1_TGFBR1_TGFBR2	TGFB1 - (TGFBR1+TGFBR2)	TGFb	Secreted Signaling	KEGG: hsa04350	Th17_1 -> cDC2	0.00256039
cDC2	Tc	CXCL10	CXCR3	0.167559	3	CXCL10_CXCR3	CXCL10 - CXCR3	CXCL	Secreted Signaling	KEGG: hsa04060	cDC2 -> Tc	0.00255925
Mac1	Treg	SPP1	ITGA4_ITGB1	0.167506	3	SPP1_ITGA4_ITGB1	SPP1 - (ITGA4+ITGB1)	SPP1	Secreted Signaling	PMID: 21907263	Mac1 -> Treg	0.00255439
ILC	pDC	TNFSF14	TNFRSF14	0.167476	3	TNFSF14_TNFRSF14	TNFSF14 - TNFRSF14	LIGHT	Secreted Signaling	KEGG: hsa04060	ILC -> pDC	0.0025517
matureDC	ILC	CXCL16	CXCR6	0.167329	3	CXCL16_CXCR6	CXCL16 - CXCR6	CXCL	Secreted Signaling	KEGG: hsa04060	matureDC -> ILC	0.00253831
ILC	Mac3	TNFSF14	TNFRSF14	0.167298	3	TNFSF14_TNFRSF14	TNFSF14 - TNFRSF14	LIGHT	Secreted Signaling	KEGG: hsa04060	ILC -> Mac3	0.00253547
CD4T	Mac2	CD40LG	ITGAM_ITGB2	0.167269	3	CD40LG_ITGAM_ITGB2	CD40LG - (ITGAM+ITGB2)	CD40	Secreted Signaling	PMID: 28676852	CD4T -> Mac2	0.0025329
Mac1	pDC	TGFB1	TGFbR1_R2	0.167208	3	TGFB1_TGFBR1_TGFBR2	TGFB1 - (TGFBR1+TGFBR2)	TGFb	Secreted Signaling	KEGG: hsa04350	Mac1 -> pDC	0.0025274
Tcm	Mac2	TGFB1	TGFbR1_R2	0.167108	3	TGFB1_TGFBR1_TGFBR2	TGFB1 - (TGFBR1+TGFBR2)	TGFb	Secreted Signaling	KEGG: hsa04350	Tcm -> Mac2	0.00251831
Mac2	Mac2	GAS6	AXL	0.167095	3	GAS6_AXL	GAS6 - AXL	GAS	Secreted Signaling	PMID: 27801848	Mac2 -> Mac2	0.0025172
ILC	Mac2	TGFB1	TGFbR1_R2	0.167058	3	TGFB1_TGFBR1_TGFBR2	TGFB1 - (TGFBR1+TGFBR2)	TGFb	Secreted Signaling	KEGG: hsa04350	ILC -> Mac2	0.00251388
Mac1	cDC1	CXCL9	CXCR3	0.167037	3	CXCL9_CXCR3	CXCL9 - CXCR3	CXCL	Secreted Signaling	KEGG: hsa04060	Mac1 -> cDC1	0.00251198
Mac4	Mac4	TGFB1	TGFbR1_R2	0.166986	3	TGFB1_TGFBR1_TGFBR2	TGFB1 - (TGFBR1+TGFBR2)	TGFb	Secreted Signaling	KEGG: hsa04350	Mac4 -> Mac4	0.00250731
Th17_1	Mac4	TGFB1	TGFbR1_R2	0.166845	3	TGFB1_TGFBR1_TGFBR2	TGFB1 - (TGFBR1+TGFBR2)	TGFb	Secreted Signaling	KEGG: hsa04350	Th17_1 -> Mac4	0.0024947
Th1	Mac4	CCL3	CCR1	0.166744	3	CCL3_CCR1	CCL3 - CCR1	CCL	Secreted Signaling	KEGG: hsa04060	Th1 -> Mac4	0.0024857
Th1	Treg	LTA	TNFRSF1B	0.166672	3	LTA_TNFRSF1B	LTA - TNFRSF1B	LT	Secreted Signaling	KEGG: hsa04060	Th1 -> Treg	0.00247926
Mac1	Th1	CXCL10	CXCR3	0.166599	3	CXCL10_CXCR3	CXCL10 - CXCR3	CXCL	Secreted Signaling	KEGG: hsa04060	Mac1 -> Th1	0.00247275
Mac2	cDC2	CCL3L1	CCR1	0.166585	3	CCL3L1_CCR1	CCL3L1 - CCR1	CCL	Secreted Signaling	KEGG: hsa04060	Mac2 -> cDC2	0.00247145
Mac4	Mac1	VEGFA	FLT1	0.166571	3	VEGFA_VEGFR1	VEGFA - VEGFR1	VEGF	Secreted Signaling	KEGG: hsa04370; PMID: 16633338	Mac4 -> Mac1	0.00247019
Mac3	Tcm	CCL19	CCR7	0.166555	3	CCL19_CCR7	CCL19 - CCR7	CCL	Secreted Signaling	KEGG: hsa04060	Mac3 -> Tcm	0.00246883
Mac3	Mac1	LGALS9	HAVCR2	0.16655	3	LGALS9_HAVCR2	LGALS9 - HAVCR2	GALECTIN	Secreted Signaling	PMID: 27192565	Mac3 -> Mac1	0.00246838
Mac1	Mac2	SPP1	ITGA4_ITGB1	0.166518	3	SPP1_ITGA4_ITGB1	SPP1 - (ITGA4+ITGB1)	SPP1	Secreted Signaling	PMID: 21907263	Mac1 -> Mac2	0.00246554
ILC	Th17_1	TNFSF14	TNFRSF14	0.166454	3	TNFSF14_TNFRSF14	TNFSF14 - TNFRSF14	LIGHT	Secreted Signaling	KEGG: hsa04060	ILC -> Th17_1	0.00245984
Mac1	cDC2	CCL3L1	CCR1	0.166447	3	CCL3L1_CCR1	CCL3L1 - CCR1	CCL	Secreted Signaling	KEGG: hsa04060	Mac1 -> cDC2	0.00245918
Mac1	cDC2	CCL5	CCR1	0.166428	3	CCL5_CCR1	CCL5 - CCR1	CCL	Secreted Signaling	KEGG: hsa04060	Mac1 -> cDC2	0.00245754
Mac2	Th1	BAG6	NCR3	0.166428	3	BAG6_NCR3-PS	BAG6 - NCR3-PS	BAG	Secreted Signaling	PMID: 30021652	Mac2 -> Th1	0.00245754
Mac4	cDC2	GRN	SORT1	0.166409	3	GRN_SORT1	GRN - SORT1	GRN	Secreted Signaling	PMID: 29555433	Mac4 -> cDC2	0.00245582
pDC	cDC2	GAS6	AXL	0.166286	3	GAS6_AXL	GAS6 - AXL	GAS	Secreted Signaling	PMID: 27801848	pDC -> cDC2	0.00244494
Tfh_like	cDC2	NAMPT	ITGA5_ITGB1	0.165995	3	NAMPT_ITGA5_ITGB1	NAMPT - (ITGA5+ITGB1)	VISFATIN	Secreted Signaling	PMID: 28490838	Tfh_like -> cDC2	0.00241931
Mac2	Mac2	TGFB1	TGFbR1_R2	0.165946	3	TGFB1_TGFBR1_TGFBR2	TGFB1 - (TGFBR1+TGFBR2)	TGFb	Secreted Signaling	KEGG: hsa04350	Mac2 -> Mac2	0.00241503
pDC	Mac1	NAMPT	ITGA5_ITGB1	0.165863	3	NAMPT_ITGA5_ITGB1	NAMPT - (ITGA5+ITGB1)	VISFATIN	Secreted Signaling	PMID: 28490838	pDC -> Mac1	0.00240774
Th1	Mac2	CSF2	CSF2RA_CSF2RB	0.165822	3	CSF2_CSF2RA_CSF2RB	CSF2 - (CSF2RA+CSF2RB)	IL4	Secreted Signaling	KEGG: hsa04060	Th1 -> Mac2	0.00240416
Mac3	Mac2	ANXA1	FPR1	0.165711	3	ANXA1_FPR1	ANXA1 - FPR1	ANNEXIN	Secreted Signaling	PMID: 23230437	Mac3 -> Mac2	0.00239441
Tcm	cDC2	NAMPT	ITGA5_ITGB1	0.165648	3	NAMPT_ITGA5_ITGB1	NAMPT - (ITGA5+ITGB1)	VISFATIN	Secreted Signaling	PMID: 28490838	Tcm -> cDC2	0.00238899
cDC2	cDC2	GRN	SORT1	0.165625	3	GRN_SORT1	GRN - SORT1	GRN	Secreted Signaling	PMID: 29555433	cDC2 -> cDC2	0.00238698
NK	Tcm	TNFSF14	TNFRSF14	0.165573	3	TNFSF14_TNFRSF14	TNFSF14 - TNFRSF14	LIGHT	Secreted Signaling	KEGG: hsa04060	NK -> Tcm	0.0023824
Bcell	Mac1	TNF	TNFRSF1A	0.165536	3	TNF_TNFRSF1A	TNF - TNFRSF1A	TNF	Secreted Signaling	KEGG: hsa04060	Bcell -> Mac1	0.00237919
matureDC	Th1	CXCL11	CXCR3	0.165536	3	CXCL11_CXCR3	CXCL11 - CXCR3	CXCL	Secreted Signaling	KEGG: hsa04060	matureDC -> Th1	0.00237918
Mac2	CD4T	CXCL10	CXCR3	0.165493	3	CXCL10_CXCR3	CXCL10 - CXCR3	CXCL	Secreted Signaling	KEGG: hsa04060	Mac2 -> CD4T	0.00237545
Mac1	ILC	CXCL10	CXCR3	0.165474	3	CXCL10_CXCR3	CXCL10 - CXCR3	CXCL	Secreted Signaling	KEGG: hsa04060	Mac1 -> ILC	0.00237387
cDC2	Tcm	CCL19	CCR7	0.165386	3	CCL19_CCR7	CCL19 - CCR7	CCL	Secreted Signaling	KEGG: hsa04060	cDC2 -> Tcm	0.0023662
ILC	ILC	TNFSF14	TNFRSF14	0.165314	3	TNFSF14_TNFRSF14	TNFSF14 - TNFRSF14	LIGHT	Secreted Signaling	KEGG: hsa04060	ILC -> ILC	0.00236004
Mac2	cDC2	VEGFB	FLT1	0.165302	3	VEGFB_VEGFR1	VEGFB - VEGFR1	VEGF	Secreted Signaling	KEGG: hsa04370; PMID: 16633338	Mac2 -> cDC2	0.00235896
pDC	Mac2	NAMPT	ITGA5_ITGB1	0.165143	3	NAMPT_ITGA5_ITGB1	NAMPT - (ITGA5+ITGB1)	VISFATIN	Secreted Signaling	PMID: 28490838	pDC -> Mac2	0.00234522
CD4T	Mac3	IFNG	IFNGR1_IFNGR2	0.16512	3	IFNG_IFNGR1_IFNGR2	IFNG - (IFNGR1+IFNGR2)	IFN-II	Secreted Signaling	KEGG: hsa04060	CD4T -> Mac3	0.00234329
Treg	cDC2	TNF	TNFRSF1A	0.165009	3	TNF_TNFRSF1A	TNF - TNFRSF1A	TNF	Secreted Signaling	KEGG: hsa04060	Treg -> cDC2	0.00233375
Mac2	Tc	CXCL10	CXCR3	0.16497	3	CXCL10_CXCR3	CXCL10 - CXCR3	CXCL	Secreted Signaling	KEGG: hsa04060	Mac2 -> Tc	0.00233043
Mac3	Tfh_like	SPP1	ITGA4_ITGB1	0.164932	3	SPP1_ITGA4_ITGB1	SPP1 - (ITGA4+ITGB1)	SPP1	Secreted Signaling	PMID: 21907263	Mac3 -> Tfh_like	0.00232715
ILC	Mac4	CD40LG	ITGA5_ITGB1	0.164823	3	CD40LG_ITGA5_ITGB1	CD40LG - (ITGA5+ITGB1)	CD40	Secreted Signaling	PMID: 28676852	ILC -> Mac4	0.00231782
Th1	Mac1	CD40LG	ITGA5_ITGB1	0.164807	3	CD40LG_ITGA5_ITGB1	CD40LG - (ITGA5+ITGB1)	CD40	Secreted Signaling	PMID: 28676852	Th1 -> Mac1	0.00231652
CD4T	cDC2	CD40LG	ITGAM_ITGB2	0.16477	3	CD40LG_ITGAM_ITGB2	CD40LG - (ITGAM+ITGB2)	CD40	Secreted Signaling	PMID: 28676852	CD4T -> cDC2	0.00231337
cDC1	Mac1	IL16	CD4	0.164746	3	IL16_CD4	IL16 - CD4	IL16	Secreted Signaling	KEGG: hsa04060	cDC1 -> Mac1	0.00231127
Treg	Mac2	CSF1	CSF1R	0.16471	3	CSF1_CSF1R	CSF1 - CSF1R	CSF	Secreted Signaling	KEGG: hsa04060	Treg -> Mac2	0.00230818
Mac2	cDC2	VEGFA	FLT1	0.164708	3	VEGFA_VEGFR1	VEGFA - VEGFR1	VEGF	Secreted Signaling	KEGG: hsa04370; PMID: 16633338	Mac2 -> cDC2	0.00230803
cDC1	Mac2	ANXA1	FPR1	0.164687	3	ANXA1_FPR1	ANXA1 - FPR1	ANNEXIN	Secreted Signaling	PMID: 23230437	cDC1 -> Mac2	0.00230628
Tc	Mac4	CCL5	CCR5	0.164675	3	CCL5_CCR5	CCL5 - CCR5	CCL	Secreted Signaling	KEGG: hsa04060	Tc -> Mac4	0.00230523
Mac2	Mac4	VEGFB	FLT1	0.16467	3	VEGFB_VEGFR1	VEGFB - VEGFR1	VEGF	Secreted Signaling	KEGG: hsa04370; PMID: 16633338	Mac2 -> Mac4	0.00230481
cDC1	cDC2	GRN	SORT1	0.164651	3	GRN_SORT1	GRN - SORT1	GRN	Secreted Signaling	PMID: 29555433	cDC1 -> cDC2	0.00230321
matureDC	Mac4	CCL5	CCR1	0.164591	3	CCL5_CCR1	CCL5 - CCR1	CCL	Secreted Signaling	KEGG: hsa04060	matureDC -> Mac4	0.0022981
Th1	cDC2	TGFB1	TGFbR1_R2	0.164531	3	TGFB1_TGFBR1_TGFBR2	TGFB1 - (TGFBR1+TGFBR2)	TGFb	Secreted Signaling	KEGG: hsa04350	Th1 -> cDC2	0.00229305
Mac4	cDC1	CXCL10	CXCR3	0.164509	3	CXCL10_CXCR3	CXCL10 - CXCR3	CXCL	Secreted Signaling	KEGG: hsa04060	Mac4 -> cDC1	0.00229121
Mac2	Mac2	CCL8	CCR1	0.164501	3	CCL8_CCR1	CCL8 - CCR1	CCL	Secreted Signaling	KEGG: hsa04060	Mac2 -> Mac2	0.00229049
matureDC	ILC	CXCL11	CXCR3	0.164425	3	CXCL11_CXCR3	CXCL11 - CXCR3	CXCL	Secreted Signaling	KEGG: hsa04060	matureDC -> ILC	0.00228404
cDC1	CD4T	CXCL9	CXCR3	0.164368	3	CXCL9_CXCR3	CXCL9 - CXCR3	CXCL	Secreted Signaling	KEGG: hsa04060	cDC1 -> CD4T	0.00227927
Mac1	Bcell	SPP1	ITGA4_ITGB1	0.164335	3	SPP1_ITGA4_ITGB1	SPP1 - (ITGA4+ITGB1)	SPP1	Secreted Signaling	PMID: 21907263	Mac1 -> Bcell	0.00227649
cDC2	Mac1	ANXA1	FPR1	0.164251	3	ANXA1_FPR1	ANXA1 - FPR1	ANNEXIN	Secreted Signaling	PMID: 23230437	cDC2 -> Mac1	0.00226942
Th1	Mac2	CD40LG	ITGA5_ITGB1	0.164096	3	CD40LG_ITGA5_ITGB1	CD40LG - (ITGA5+ITGB1)	CD40	Secreted Signaling	PMID: 28676852	Th1 -> Mac2	0.00225636
Mac2	Mac4	VEGFA	FLT1	0.16408	3	VEGFA_VEGFR1	VEGFA - VEGFR1	VEGF	Secreted Signaling	KEGG: hsa04370; PMID: 16633338	Mac2 -> Mac4	0.00225505
Mac4	Mac1	CCL3L1	CCR1	0.164063	3	CCL3L1_CCR1	CCL3L1 - CCR1	CCL	Secreted Signaling	KEGG: hsa04060	Mac4 -> Mac1	0.00225363
Tc	cDC2	NAMPT	ITGA5_ITGB1	0.163954	3	NAMPT_ITGA5_ITGB1	NAMPT - (ITGA5+ITGB1)	VISFATIN	Secreted Signaling	PMID: 28490838	Tc -> cDC2	0.00224453
Mac4	Mac1	ANXA1	FPR1	0.163891	3	ANXA1_FPR1	ANXA1 - FPR1	ANNEXIN	Secreted Signaling	PMID: 23230437	Mac4 -> Mac1	0.00223923
Mac1	Mac1	SPP1	ITGAV_ITGB1	0.16386	3	SPP1_ITGAV_ITGB1	SPP1 - (ITGAV+ITGB1)	SPP1	Secreted Signaling	PMID: 21907263	Mac1 -> Mac1	0.00223662
cDC1	Tc	CXCL9	CXCR3	0.163853	3	CXCL9_CXCR3	CXCL9 - CXCR3	CXCL	Secreted Signaling	KEGG: hsa04060	cDC1 -> Tc	0.00223608
Th1	Mac4	TGFB1	TGFbR1_R2	0.163831	3	TGFB1_TGFBR1_TGFBR2	TGFB1 - (TGFBR1+TGFBR2)	TGFb	Secreted Signaling	KEGG: hsa04350	Th1 -> Mac4	0.00223425
NK	cDC2	TNF	TNFRSF1A	0.163807	3	TNF_TNFRSF1A	TNF - TNFRSF1A	TNF	Secreted Signaling	KEGG: hsa04060	NK -> cDC2	0.00223228
Mac1	Treg	CXCL10	CXCR3	0.163804	3	CXCL10_CXCR3	CXCL10 - CXCR3	CXCL	Secreted Signaling	KEGG: hsa04060	Mac1 -> Treg	0.00223199
Tcm	Mac1	TNF	TNFRSF1A	0.163769	3	TNF_TNFRSF1A	TNF - TNFRSF1A	TNF	Secreted Signaling	KEGG: hsa04060	Tcm -> Mac1	0.00222909
Tc	cDC2	TGFB1	TGFbR1_R2	0.163665	3	TGFB1_TGFBR1_TGFBR2	TGFB1 - (TGFBR1+TGFBR2)	TGFb	Secreted Signaling	KEGG: hsa04350	Tc -> cDC2	0.00222043
Mac3	Mac2	GRN	SORT1	0.163612	3	GRN_SORT1	GRN - SORT1	GRN	Secreted Signaling	PMID: 29555433	Mac3 -> Mac2	0.00221607
ILC	Bcell	IFNG	IFNGR1_IFNGR2	0.163556	3	IFNG_IFNGR1_IFNGR2	IFNG - (IFNGR1+IFNGR2)	IFN-II	Secreted Signaling	KEGG: hsa04060	ILC -> Bcell	0.00221145
NK	Th1	TNFSF14	TNFRSF14	0.163554	3	TNFSF14_TNFRSF14	TNFSF14 - TNFRSF14	LIGHT	Secreted Signaling	KEGG: hsa04060	NK -> Th1	0.00221123
Mac3	cDC1	SPP1	ITGA4_ITGB1	0.163528	3	SPP1_ITGA4_ITGB1	SPP1 - (ITGA4+ITGB1)	SPP1	Secreted Signaling	PMID: 21907263	Mac3 -> cDC1	0.00220911
Mac3	CD4T	SPP1	ITGA4_ITGB1	0.163461	3	SPP1_ITGA4_ITGB1	SPP1 - (ITGA4+ITGB1)	SPP1	Secreted Signaling	PMID: 21907263	Mac3 -> CD4T	0.00220357
Mac3	ILC	SPP1	ITGA4_ITGB1	0.163253	3	SPP1_ITGA4_ITGB1	SPP1 - (ITGA4+ITGB1)	SPP1	Secreted Signaling	PMID: 21907263	Mac3 -> ILC	0.00218648
Mac1	pDC	SPP1	ITGA4_ITGB1	0.163158	3	SPP1_ITGA4_ITGB1	SPP1 - (ITGA4+ITGB1)	SPP1	Secreted Signaling	PMID: 21907263	Mac1 -> pDC	0.00217871
Tc	Mac4	TGFB1	TGFbR1_R2	0.162972	3	TGFB1_TGFBR1_TGFBR2	TGFB1 - (TGFBR1+TGFBR2)	TGFb	Secreted Signaling	KEGG: hsa04350	Tc -> Mac4	0.0021635
Mac1	pDC	CXCL10	CXCR3	0.162867	3	CXCL10_CXCR3	CXCL10 - CXCR3	CXCL	Secreted Signaling	KEGG: hsa04060	Mac1 -> pDC	0.00215496
matureDC	Treg	CXCL11	CXCR3	0.162775	3	CXCL11_CXCR3	CXCL11 - CXCR3	CXCL	Secreted Signaling	KEGG: hsa04060	matureDC -> Treg	0.00214751
Th17_1	CD4T	CCL20	CCR6	0.162616	3	CCL20_CCR6	CCL20 - CCR6	CCL	Secreted Signaling	KEGG: hsa04060	Th17_1 -> CD4T	0.00213462
Mac2	Mac1	ANXA1	FPR1	0.162582	3	ANXA1_FPR1	ANXA1 - FPR1	ANNEXIN	Secreted Signaling	PMID: 23230437	Mac2 -> Mac1	0.00213194
cDC1	matureDC	BTLA	TNFRSF14	0.162532	3	BTLA_TNFRSF14	BTLA - TNFRSF14	BTLA	Secreted Signaling	PMID: 21941365	cDC1 -> matureDC	0.00212789
Tcm	cDC2	IFNG	IFNGR1_IFNGR2	0.16247	3	IFNG_IFNGR1_IFNGR2	IFNG - (IFNGR1+IFNGR2)	IFN-II	Secreted Signaling	KEGG: hsa04060	Tcm -> cDC2	0.0021229
Th17_1	cDC1	TNF	TNFRSF1A	0.162196	3	TNF_TNFRSF1A	TNF - TNFRSF1A	TNF	Secreted Signaling	KEGG: hsa04060	Th17_1 -> cDC1	0.00210096
ILC	cDC1	TNF	TNFRSF1A	0.162196	3	TNF_TNFRSF1A	TNF - TNFRSF1A	TNF	Secreted Signaling	KEGG: hsa04060	ILC -> cDC1	0.00210092
Treg	Mac1	CCL5	CCR1	0.162142	3	CCL5_CCR1	CCL5 - CCR1	CCL	Secreted Signaling	KEGG: hsa04060	Treg -> Mac1	0.0020966
Tcm	Mac4	IFNG	IFNGR1_IFNGR2	0.162134	3	IFNG_IFNGR1_IFNGR2	IFNG - (IFNGR1+IFNGR2)	IFN-II	Secreted Signaling	KEGG: hsa04060	Tcm -> Mac4	0.00209596
Mac2	Bcell	CCL19	CCR7	0.162047	3	CCL19_CCR7	CCL19 - CCR7	CCL	Secreted Signaling	KEGG: hsa04060	Mac2 -> Bcell	0.00208902
matureDC	pDC	CXCL11	CXCR3	0.16185	3	CXCL11_CXCR3	CXCL11 - CXCR3	CXCL	Secreted Signaling	KEGG: hsa04060	matureDC -> pDC	0.00207339
Th1	pDC	CSF2	CSF2RA_CSF2RB	0.161818	3	CSF2_CSF2RA_CSF2RB	CSF2 - (CSF2RA+CSF2RB)	IL4	Secreted Signaling	KEGG: hsa04060	Th1 -> pDC	0.0020709
Mac1	Th1	BAG6	NCR3	0.161807	3	BAG6_NCR3-PS	BAG6 - NCR3-PS	BAG	Secreted Signaling	PMID: 30021652	Mac1 -> Th1	0.00207003
Tfh_like	Mac2	ANXA1	FPR1	0.161704	3	ANXA1_FPR1	ANXA1 - FPR1	ANNEXIN	Secreted Signaling	PMID: 23230437	Tfh_like -> Mac2	0.00206187
Mast	cDC2	VEGFA	FLT1	0.16159	3	VEGFA_VEGFR1	VEGFA - VEGFR1	VEGF	Secreted Signaling	KEGG: hsa04370; PMID: 16633338	Mast -> cDC2	0.00205291
Mac4	cDC2	CCL3	CCR1	0.161555	3	CCL3_CCR1	CCL3 - CCR1	CCL	Secreted Signaling	KEGG: hsa04060	Mac4 -> cDC2	0.00205018
Mac4	NK	CXCL9	CXCR3	0.161485	3	CXCL9_CXCR3	CXCL9 - CXCR3	CXCL	Secreted Signaling	KEGG: hsa04060	Mac4 -> NK	0.00204465
Mac3	Mac4	SPP1	ITGA4_ITGB1	0.161479	3	SPP1_ITGA4_ITGB1	SPP1 - (ITGA4+ITGB1)	SPP1	Secreted Signaling	PMID: 21907263	Mac3 -> Mac4	0.00204419
Tcm	Mac1	IFNG	IFNGR1_IFNGR2	0.161407	3	IFNG_IFNGR1_IFNGR2	IFNG - (IFNGR1+IFNGR2)	IFN-II	Secreted Signaling	KEGG: hsa04060	Tcm -> Mac1	0.00203851
cDC2	cDC1	CXCL10	CXCR3	0.161392	3	CXCL10_CXCR3	CXCL10 - CXCR3	CXCL	Secreted Signaling	KEGG: hsa04060	cDC2 -> cDC1	0.00203737
Mac1	cDC2	VEGFB	FLT1	0.161352	3	VEGFB_VEGFR1	VEGFB - VEGFR1	VEGF	Secreted Signaling	KEGG: hsa04370; PMID: 16633338	Mac1 -> cDC2	0.00203426
ILC	CD4T	TNFSF14	TNFRSF14	0.161337	3	TNFSF14_TNFRSF14	TNFSF14 - TNFRSF14	LIGHT	Secreted Signaling	KEGG: hsa04060	ILC -> CD4T	0.00203307
Mac2	Mac4	CCL5	CCR1	0.1612	3	CCL5_CCR1	CCL5 - CCR1	CCL	Secreted Signaling	KEGG: hsa04060	Mac2 -> Mac4	0.00202243
Tc	cDC1	XCL1	XCR1	0.161197	3	XCL1_XCR1	XCL1 - XCR1	XCR	Secreted Signaling	KEGG: hsa04060	Tc -> cDC1	0.00202216
ILC	Tc	TNFSF14	TNFRSF14	0.161157	3	TNFSF14_TNFRSF14	TNFSF14 - TNFRSF14	LIGHT	Secreted Signaling	KEGG: hsa04060	ILC -> Tc	0.00201905
Bcell	Treg	TNFSF9	TNFRSF9	0.161145	3	TNFSF9_TNFRSF9	TNFSF9 - TNFRSF9	CD137	Secreted Signaling	KEGG: hsa04060	Bcell -> Treg	0.00201813
Mac3	cDC1	LGALS9	HAVCR2	0.161144	3	LGALS9_HAVCR2	LGALS9 - HAVCR2	GALECTIN	Secreted Signaling	PMID: 27192565	Mac3 -> cDC1	0.00201805
Tcm	cDC2	TGFB1	TGFbR1_R2	0.161122	3	TGFB1_TGFBR1_TGFBR2	TGFB1 - (TGFBR1+TGFBR2)	TGFb	Secreted Signaling	KEGG: hsa04350	Tcm -> cDC2	0.00201629
ILC	Mac2	IL16	CD4	0.161117	3	IL16_CD4	IL16 - CD4	IL16	Secreted Signaling	KEGG: hsa04060	ILC -> Mac2	0.00201596
Mac3	Mac4	SPP1	ITGA5_ITGB1	0.161094	3	SPP1_ITGA5_ITGB1	SPP1 - (ITGA5+ITGB1)	SPP1	Secreted Signaling	PMID: 21907263	Mac3 -> Mac4	0.00201415
ILC	cDC2	TGFB1	TGFbR1_R2	0.161076	3	TGFB1_TGFBR1_TGFBR2	TGFB1 - (TGFBR1+TGFBR2)	TGFb	Secreted Signaling	KEGG: hsa04350	ILC -> cDC2	0.00201273
ILC	cDC2	NAMPT	ITGA5_ITGB1	0.161049	3	NAMPT_ITGA5_ITGB1	NAMPT - (ITGA5+ITGB1)	VISFATIN	Secreted Signaling	PMID: 28490838	ILC -> cDC2	0.0020107
Mac3	cDC2	SPP1	ITGA4_ITGB1	0.160994	3	SPP1_ITGA4_ITGB1	SPP1 - (ITGA4+ITGB1)	SPP1	Secreted Signaling	PMID: 21907263	Mac3 -> cDC2	0.0020064
Mast	Mac4	VEGFA	FLT1	0.160986	3	VEGFA_VEGFR1	VEGFA - VEGFR1	VEGF	Secreted Signaling	KEGG: hsa04370; PMID: 16633338	Mast -> Mac4	0.00200577
NK	Bcell	IFNG	IFNGR1_IFNGR2	0.160954	3	IFNG_IFNGR1_IFNGR2	IFNG - (IFNGR1+IFNGR2)	IFN-II	Secreted Signaling	KEGG: hsa04060	NK -> Bcell	0.00200331
Th1	Mac3	CD40LG	ITGAM_ITGB2	0.160771	3	CD40LG_ITGAM_ITGB2	CD40LG - (ITGAM+ITGB2)	CD40	Secreted Signaling	PMID: 28676852	Th1 -> Mac3	0.00198919
Mac1	Mac4	VEGFB	FLT1	0.16075	3	VEGFB_VEGFR1	VEGFB - VEGFR1	VEGF	Secreted Signaling	KEGG: hsa04370; PMID: 16633338	Mac1 -> Mac4	0.00198755
Mac3	cDC2	NAMPT	ITGA5_ITGB1	0.16073	3	NAMPT_ITGA5_ITGB1	NAMPT - (ITGA5+ITGB1)	VISFATIN	Secreted Signaling	PMID: 28490838	Mac3 -> cDC2	0.00198605
cDC1	Mac1	BTLA	TNFRSF14	0.160703	3	BTLA_TNFRSF14	BTLA - TNFRSF14	BTLA	Secreted Signaling	PMID: 21941365	cDC1 -> Mac1	0.00198396
Tfh_like	Mac1	NAMPT	ITGA5_ITGB1	0.160678	3	NAMPT_ITGA5_ITGB1	NAMPT - (ITGA5+ITGB1)	VISFATIN	Secreted Signaling	PMID: 28490838	Tfh_like -> Mac1	0.00198208
NK	Bcell	TNFSF14	TNFRSF14	0.160642	3	TNFSF14_TNFRSF14	TNFSF14 - TNFRSF14	LIGHT	Secreted Signaling	KEGG: hsa04060	NK -> Bcell	0.00197931
Mac1	Mac2	CSF1	CSF1R	0.160642	3	CSF1_CSF1R	CSF1 - CSF1R	CSF	Secreted Signaling	KEGG: hsa04060	Mac1 -> Mac2	0.00197925
Treg	Mac1	TNF	TNFRSF1A	0.160595	3	TNF_TNFRSF1A	TNF - TNFRSF1A	TNF	Secreted Signaling	KEGG: hsa04060	Treg -> Mac1	0.00197568
NK	Mac2	TGFB1	ACVR1B_TGFbR2	0.160559	3	TGFB1_ACVR1B_TGFBR2	TGFB1 - (ACVR1B+TGFBR2)	TGFb	Secreted Signaling	PMID: 27449815	NK -> Mac2	0.0019729
Tc	Mac1	CCL3L1	CCR1	0.160556	3	CCL3L1_CCR1	CCL3L1 - CCR1	CCL	Secreted Signaling	KEGG: hsa04060	Tc -> Mac1	0.00197266
Mast	Mac4	ANXA1	FPR2	0.160523	3	ANXA1_FPR2	ANXA1 - FPR2	ANNEXIN	Secreted Signaling	PMID: 23230437	Mast -> Mac4	0.00197016
Tcm	Mac4	TGFB1	TGFbR1_R2	0.16045	3	TGFB1_TGFBR1_TGFBR2	TGFB1 - (TGFBR1+TGFBR2)	TGFb	Secreted Signaling	KEGG: hsa04350	Tcm -> Mac4	0.00196462
ILC	Mac4	TGFB1	TGFbR1_R2	0.160405	3	TGFB1_TGFBR1_TGFBR2	TGFB1 - (TGFBR1+TGFBR2)	TGFb	Secreted Signaling	KEGG: hsa04350	ILC -> Mac4	0.00196115
Tcm	Mac1	NAMPT	ITGA5_ITGB1	0.160353	3	NAMPT_ITGA5_ITGB1	NAMPT - (ITGA5+ITGB1)	VISFATIN	Secreted Signaling	PMID: 28490838	Tcm -> Mac1	0.00195723
NK	cDC2	CCL3	CCR1	0.160262	3	CCL3_CCR1	CCL3 - CCR1	CCL	Secreted Signaling	KEGG: hsa04060	NK -> cDC2	0.00195029
Tfh_like	Mac2	TGFB1	TGFbR1_R2	0.160218	3	TGFB1_TGFBR1_TGFBR2	TGFB1 - (TGFBR1+TGFBR2)	TGFb	Secreted Signaling	KEGG: hsa04350	Tfh_like -> Mac2	0.00194697
NK	cDC2	NAMPT	ITGA5_ITGB1	0.160202	3	NAMPT_ITGA5_ITGB1	NAMPT - (ITGA5+ITGB1)	VISFATIN	Secreted Signaling	PMID: 28490838	NK -> cDC2	0.00194576
Mac4	Mac4	CCL5	CCR1	0.160178	3	CCL5_CCR1	CCL5 - CCR1	CCL	Secreted Signaling	KEGG: hsa04060	Mac4 -> Mac4	0.00194389
pDC	Mac2	IL16	CD4	0.160103	3	IL16_CD4	IL16 - CD4	IL16	Secreted Signaling	KEGG: hsa04060	pDC -> Mac2	0.00193826
cDC2	NK	CXCL9	CXCR3	0.160043	3	CXCL9_CXCR3	CXCL9 - CXCR3	CXCL	Secreted Signaling	KEGG: hsa04060	cDC2 -> NK	0.00193372
Mac2	cDC2	TGFB1	TGFbR1_R2	0.160042	3	TGFB1_TGFBR1_TGFBR2	TGFB1 - (TGFBR1+TGFBR2)	TGFb	Secreted Signaling	KEGG: hsa04350	Mac2 -> cDC2	0.00193359
Tfh_like	Mac2	NAMPT	ITGA5_ITGB1	0.160002	3	NAMPT_ITGA5_ITGB1	NAMPT - (ITGA5+ITGB1)	VISFATIN	Secreted Signaling	PMID: 28490838	Tfh_like -> Mac2	0.00193059
cDC2	Mac1	CCL5	CCR1	0.159974	3	CCL5_CCR1	CCL5 - CCR1	CCL	Secreted Signaling	KEGG: hsa04060	cDC2 -> Mac1	0.00192847
matureDC	Th17_1	CXCL10	CXCR3	0.159967	3	CXCL10_CXCR3	CXCL10 - CXCR3	CXCL	Secreted Signaling	KEGG: hsa04060	matureDC -> Th17_1	0.00192796
Mac3	cDC2	GRN	SORT1	0.159947	3	GRN_SORT1	GRN - SORT1	GRN	Secreted Signaling	PMID: 29555433	Mac3 -> cDC2	0.00192642
Mac1	Mac1	ANXA1	FPR1	0.159918	3	ANXA1_FPR1	ANXA1 - FPR1	ANNEXIN	Secreted Signaling	PMID: 23230437	Mac1 -> Mac1	0.00192429
Bcell	cDC2	NAMPT	ITGA5_ITGB1	0.15972	3	NAMPT_ITGA5_ITGB1	NAMPT - (ITGA5+ITGB1)	VISFATIN	Secreted Signaling	PMID: 28490838	Bcell -> cDC2	0.0019094
NK	pDC	TNFSF14	TNFRSF14	0.159694	3	TNFSF14_TNFRSF14	TNFSF14 - TNFRSF14	LIGHT	Secreted Signaling	KEGG: hsa04060	NK -> pDC	0.00190751
Tcm	Mac2	NAMPT	ITGA5_ITGB1	0.159679	3	NAMPT_ITGA5_ITGB1	NAMPT - (ITGA5+ITGB1)	VISFATIN	Secreted Signaling	PMID: 28490838	Tcm -> Mac2	0.00190639
Mac3	Th17_1	CXCL12	CXCR4	0.159649	3	CXCL12_CXCR4	CXCL12 - CXCR4	CXCL	Secreted Signaling	KEGG: hsa04060	Mac3 -> Th17_1	0.00190413
cDC2	matureDC	TGFB1	TGFbR1_R2	0.159546	3	TGFB1_TGFBR1_TGFBR2	TGFB1 - (TGFBR1+TGFBR2)	TGFb	Secreted Signaling	KEGG: hsa04350	cDC2 -> matureDC	0.00189639
NK	Mac3	TNFSF14	TNFRSF14	0.159532	3	TNFSF14_TNFRSF14	TNFSF14 - TNFRSF14	LIGHT	Secreted Signaling	KEGG: hsa04060	NK -> Mac3	0.00189537
Mac3	CD4T	CXCL9	CXCR3	0.159476	3	CXCL9_CXCR3	CXCL9 - CXCR3	CXCL	Secreted Signaling	KEGG: hsa04060	Mac3 -> CD4T	0.00189119
NK	Mac1	TNF	TNFRSF1A	0.159456	3	TNF_TNFRSF1A	TNF - TNFRSF1A	TNF	Secreted Signaling	KEGG: hsa04060	NK -> Mac1	0.00188975
cDC2	Th1	CXCL11	CXCR3	0.159436	3	CXCL11_CXCR3	CXCL11 - CXCR3	CXCL	Secreted Signaling	KEGG: hsa04060	cDC2 -> Th1	0.00188828
Mac2	Mac4	TGFB1	TGFbR1_R2	0.159379	3	TGFB1_TGFBR1_TGFBR2	TGFB1 - (TGFBR1+TGFBR2)	TGFb	Secreted Signaling	KEGG: hsa04350	Mac2 -> Mac4	0.00188404
pDC	matureDC	TGFB1	TGFbR1_R2	0.15931	3	TGFB1_TGFBR1_TGFBR2	TGFB1 - (TGFBR1+TGFBR2)	TGFb	Secreted Signaling	KEGG: hsa04350	pDC -> matureDC	0.00187889
Th17_1	Tc	GZMA	F2R	0.159285	3	GZMA_F2R	GZMA - F2R	PARs	Secreted Signaling	KEGG: hsa04080	Th17_1 -> Tc	0.00187707
cDC1	Mac2	BTLA	TNFRSF14	0.159221	3	BTLA_TNFRSF14	BTLA - TNFRSF14	BTLA	Secreted Signaling	PMID: 21941365	cDC1 -> Mac2	0.00187232
Th17_1	cDC2	CD40LG	ITGA5_ITGB1	0.159154	3	CD40LG_ITGA5_ITGB1	CD40LG - (ITGA5+ITGB1)	CD40	Secreted Signaling	PMID: 28676852	Th17_1 -> cDC2	0.00186735
Mac3	Tc	SPP1	ITGA4_ITGB1	0.159097	3	SPP1_ITGA4_ITGB1	SPP1 - (ITGA4+ITGB1)	SPP1	Secreted Signaling	PMID: 21907263	Mac3 -> Tc	0.00186319
NK	Tc	GZMA	F2R	0.159069	3	GZMA_F2R	GZMA - F2R	PARs	Secreted Signaling	KEGG: hsa04080	NK -> Tc	0.0018611
Mac3	Tc	CXCL9	CXCR3	0.15899	3	CXCL9_CXCR3	CXCL9 - CXCR3	CXCL	Secreted Signaling	KEGG: hsa04060	Mac3 -> Tc	0.00185534
Mac2	cDC1	CXCL10	CXCR3	0.158988	3	CXCL10_CXCR3	CXCL10 - CXCR3	CXCL	Secreted Signaling	KEGG: hsa04060	Mac2 -> cDC1	0.00185513
Mac3	Tc	CXCL12	CXCR4	0.158948	3	CXCL12_CXCR4	CXCL12 - CXCR4	CXCL	Secreted Signaling	KEGG: hsa04060	Mac3 -> Tc	0.00185221
NK	Mac2	TGFB1	ACVR1_TGFbR	0.15892	3	TGFB1_ACVR1_TGFBR1	TGFB1 - (ACVR1+TGFBR1)	TGFb	Secreted Signaling	PMID: 29376829	NK -> Mac2	0.00185017
Mac4	Tcm	CXCL9	CXCR3	0.158896	3	CXCL9_CXCR3	CXCL9 - CXCR3	CXCL	Secreted Signaling	KEGG: hsa04060	Mac4 -> Tcm	0.00184843
Mast	Mac1	CSF1	CSF1R	0.158815	3	CSF1_CSF1R	CSF1 - CSF1R	CSF	Secreted Signaling	KEGG: hsa04060	Mast -> Mac1	0.00184248
Th17_1	Mac1	ANXA1	FPR1	0.158806	3	ANXA1_FPR1	ANXA1 - FPR1	ANNEXIN	Secreted Signaling	PMID: 23230437	Th17_1 -> Mac1	0.00184184
Tc	Mac1	NAMPT	ITGA5_ITGB1	0.158765	3	NAMPT_ITGA5_ITGB1	NAMPT - (ITGA5+ITGB1)	VISFATIN	Secreted Signaling	PMID: 28490838	Tc -> Mac1	0.00183883
NK	Th17_1	TNFSF14	TNFRSF14	0.158764	3	TNFSF14_TNFRSF14	TNFSF14 - TNFRSF14	LIGHT	Secreted Signaling	KEGG: hsa04060	NK -> Th17_1	0.00183879
ILC	pDC	IL16	CD4	0.158703	3	IL16_CD4	IL16 - CD4	IL16	Secreted Signaling	KEGG: hsa04060	ILC -> pDC	0.00183436
pDC	Mac2	GRN	SORT1	0.158649	3	GRN_SORT1	GRN - SORT1	GRN	Secreted Signaling	PMID: 29555433	pDC -> Mac2	0.00183038
Mac3	Tcm	CXCL12	CXCR4	0.158595	3	CXCL12_CXCR4	CXCL12 - CXCR4	CXCL	Secreted Signaling	KEGG: hsa04060	Mac3 -> Tcm	0.0018265
matureDC	cDC2	VEGFA	FLT1	0.158553	3	VEGFA_VEGFR1	VEGFA - VEGFR1	VEGF	Secreted Signaling	KEGG: hsa04370; PMID: 16633338	matureDC -> cDC2	0.00182341
Tfh_like	cDC1	TNF	TNFRSF1A	0.158537	3	TNF_TNFRSF1A	TNF - TNFRSF1A	TNF	Secreted Signaling	KEGG: hsa04060	Tfh_like -> cDC1	0.0018223
Treg	Mac4	CSF1	CSF1R	0.158481	3	CSF1_CSF1R	CSF1 - CSF1R	CSF	Secreted Signaling	KEGG: hsa04060	Treg -> Mac4	0.00181824
cDC2	ILC	CXCL11	CXCR3	0.158405	3	CXCL11_CXCR3	CXCL11 - CXCR3	CXCL	Secreted Signaling	KEGG: hsa04060	cDC2 -> ILC	0.00181273
cDC2	cDC2	TNF	TNFRSF1A	0.158391	3	TNF_TNFRSF1A	TNF - TNFRSF1A	TNF	Secreted Signaling	KEGG: hsa04060	cDC2 -> cDC2	0.00181173
Tc	Treg	CCL5	CCR4	0.158319	3	CCL5_CCR4	CCL5 - CCR4	CCL	Secreted Signaling	KEGG: hsa04060	Tc -> Treg	0.00180652
cDC1	Th1	BAG6	NCR3	0.158283	3	BAG6_NCR3-PS	BAG6 - NCR3-PS	BAG	Secreted Signaling	PMID: 30021652	cDC1 -> Th1	0.00180395
Mac4	matureDC	TGFB1	TGFbR1_R2	0.158193	3	TGFB1_TGFBR1_TGFBR2	TGFB1 - (TGFBR1+TGFBR2)	TGFb	Secreted Signaling	KEGG: hsa04350	Mac4 -> matureDC	0.00179744
cDC2	Mac2	GAS6	AXL	0.158171	3	GAS6_AXL	GAS6 - AXL	GAS	Secreted Signaling	PMID: 27801848	cDC2 -> Mac2	0.00179587
Mac3	Mac2	CCL3L1	CCR1	0.158142	3	CCL3L1_CCR1	CCL3L1 - CCR1	CCL	Secreted Signaling	KEGG: hsa04060	Mac3 -> Mac2	0.00179377
Tc	Mac2	NAMPT	ITGA5_ITGB1	0.158104	3	NAMPT_ITGA5_ITGB1	NAMPT - (ITGA5+ITGB1)	VISFATIN	Secreted Signaling	PMID: 28490838	Tc -> Mac2	0.00179105
Th17_1	matureDC	TGFB1	TGFbR1_R2	0.158062	3	TGFB1_TGFBR1_TGFBR2	TGFB1 - (TGFBR1+TGFBR2)	TGFb	Secreted Signaling	KEGG: hsa04350	Th17_1 -> matureDC	0.00178804
pDC	matureDC	CCL19	CCR7	0.158023	3	CCL19_CCR7	CCL19 - CCR7	CCL	Secreted Signaling	KEGG: hsa04060	pDC -> matureDC	0.00178525
matureDC	Mac4	VEGFA	FLT1	0.157971	3	VEGFA_VEGFR1	VEGFA - VEGFR1	VEGF	Secreted Signaling	KEGG: hsa04370; PMID: 16633338	matureDC -> Mac4	0.00178154
cDC1	cDC1	CXCL9	CXCR3	0.157949	3	CXCL9_CXCR3	CXCL9 - CXCR3	CXCL	Secreted Signaling	KEGG: hsa04060	cDC1 -> cDC1	0.00177999
cDC2	cDC2	CCL3	CCR1	0.157889	3	CCL3_CCR1	CCL3 - CCR1	CCL	Secreted Signaling	KEGG: hsa04060	cDC2 -> cDC2	0.0017757
Treg	Mac4	ANXA1	FPR1	0.157739	3	ANXA1_FPR1	ANXA1 - FPR1	ANNEXIN	Secreted Signaling	PMID: 23230437	Treg -> Mac4	0.00176506
NK	ILC	TNFSF14	TNFRSF14	0.157727	3	TNFSF14_TNFRSF14	TNFSF14 - TNFRSF14	LIGHT	Secreted Signaling	KEGG: hsa04060	NK -> ILC	0.00176415
pDC	pDC	IL16	CD4	0.157719	3	IL16_CD4	IL16 - CD4	IL16	Secreted Signaling	KEGG: hsa04060	pDC -> pDC	0.00176364
Mac3	Tcm	SPP1	ITGA4_ITGB1	0.157665	3	SPP1_ITGA4_ITGB1	SPP1 - (ITGA4+ITGB1)	SPP1	Secreted Signaling	PMID: 21907263	Mac3 -> Tcm	0.00175978
cDC2	Mac4	CCL3L1	CCR1	0.157606	3	CCL3L1_CCR1	CCL3L1 - CCR1	CCL	Secreted Signaling	KEGG: hsa04060	cDC2 -> Mac4	0.00175565
Mac3	pDC	CXCL12	CXCR4	0.157573	3	CXCL12_CXCR4	CXCL12 - CXCR4	CXCL	Secreted Signaling	KEGG: hsa04060	Mac3 -> pDC	0.00175331
cDC2	Tcm	CXCL9	CXCR3	0.1575	3	CXCL9_CXCR3	CXCL9 - CXCR3	CXCL	Secreted Signaling	KEGG: hsa04060	cDC2 -> Tcm	0.00174813
Mac3	matureDC	SPP1	ITGA4_ITGB1	0.157497	3	SPP1_ITGA4_ITGB1	SPP1 - (ITGA4+ITGB1)	SPP1	Secreted Signaling	PMID: 21907263	Mac3 -> matureDC	0.0017479
Mac1	Bcell	CCL19	CCR7	0.157491	3	CCL19_CCR7	CCL19 - CCR7	CCL	Secreted Signaling	KEGG: hsa04060	Mac1 -> Bcell	0.00174751
Treg	Mac2	TGFB1	TGFbR1_R2	0.15737	3	TGFB1_TGFBR1_TGFBR2	TGFB1 - (TGFBR1+TGFBR2)	TGFb	Secreted Signaling	KEGG: hsa04350	Treg -> Mac2	0.00173898
Mac2	cDC2	GAS6	AXL	0.157208	3	GAS6_AXL	GAS6 - AXL	GAS	Secreted Signaling	PMID: 27801848	Mac2 -> cDC2	0.00172763
matureDC	Mac2	TNF	TNFRSF1A	0.157145	3	TNF_TNFRSF1A	TNF - TNFRSF1A	TNF	Secreted Signaling	KEGG: hsa04060	matureDC -> Mac2	0.00172323
Mac3	Mac4	SPP1	ITGAV_ITGB1	0.156935	3	SPP1_ITGAV_ITGB1	SPP1 - (ITGAV+ITGB1)	SPP1	Secreted Signaling	PMID: 21907263	Mac3 -> Mac4	0.00170865
cDC2	Treg	CXCL11	CXCR3	0.156873	3	CXCL11_CXCR3	CXCL11 - CXCR3	CXCL	Secreted Signaling	KEGG: hsa04060	cDC2 -> Treg	0.00170433
Mac1	Tfh_like	CXCL16	CXCR6	0.156748	3	CXCL16_CXCR6	CXCL16 - CXCR6	CXCL	Secreted Signaling	KEGG: hsa04060	Mac1 -> Tfh_like	0.00169566
Mac2	Mac1	CCL8	CCR1	0.156692	3	CCL8_CCR1	CCL8 - CCR1	CCL	Secreted Signaling	KEGG: hsa04060	Mac2 -> Mac1	0.00169183
Th1	matureDC	TNF	TNFRSF1A	0.156659	3	TNF_TNFRSF1A	TNF - TNFRSF1A	TNF	Secreted Signaling	KEGG: hsa04060	Th1 -> matureDC	0.00168957
cDC1	Mac2	TGFB1	TGFbR1_R2	0.156575	3	TGFB1_TGFBR1_TGFBR2	TGFB1 - (TGFBR1+TGFBR2)	TGFb	Secreted Signaling	KEGG: hsa04350	cDC1 -> Mac2	0.00168375
Mac3	Mac2	SPP1	ITGAV_ITGB1	0.156543	3	SPP1_ITGAV_ITGB1	SPP1 - (ITGAV+ITGB1)	SPP1	Secreted Signaling	PMID: 21907263	Mac3 -> Mac2	0.00168159
Th1	Mac1	ANXA1	FPR1	0.156521	3	ANXA1_FPR1	ANXA1 - FPR1	ANNEXIN	Secreted Signaling	PMID: 23230437	Th1 -> Mac1	0.00168008
CD4T	Mac4	NAMPT	ITGA5_ITGB1	0.156508	3	NAMPT_ITGA5_ITGB1	NAMPT - (ITGA5+ITGB1)	VISFATIN	Secreted Signaling	PMID: 28490838	CD4T -> Mac4	0.00167916
ILC	Mac4	IL16	CD4	0.156471	3	IL16_CD4	IL16 - CD4	IL16	Secreted Signaling	KEGG: hsa04060	ILC -> Mac4	0.00167666
matureDC	Mac2	GRN	SORT1	0.156326	3	GRN_SORT1	GRN - SORT1	GRN	Secreted Signaling	PMID: 29555433	matureDC -> Mac2	0.00166674
Tfh_like	Bcell	IFNG	IFNGR1_IFNGR2	0.156292	3	IFNG_IFNGR1_IFNGR2	IFNG - (IFNGR1+IFNGR2)	IFN-II	Secreted Signaling	KEGG: hsa04060	Tfh_like -> Bcell	0.00166445
Mast	Mac4	NAMPT	ITGA5_ITGB1	0.156205	3	NAMPT_ITGA5_ITGB1	NAMPT - (ITGA5+ITGB1)	VISFATIN	Secreted Signaling	PMID: 28490838	Mast -> Mac4	0.00165852
Mast	pDC	TGFB1	TGFbR1_R2	0.156132	3	TGFB1_TGFBR1_TGFBR2	TGFB1 - (TGFBR1+TGFBR2)	TGFb	Secreted Signaling	KEGG: hsa04350	Mast -> pDC	0.00165355
pDC	Mac1	VEGFB	FLT1	0.156075	3	VEGFB_VEGFR1	VEGFB - VEGFR1	VEGF	Secreted Signaling	KEGG: hsa04370; PMID: 16633338	pDC -> Mac1	0.00164967
ILC	Mac1	NAMPT	ITGA5_ITGB1	0.156038	3	NAMPT_ITGA5_ITGB1	NAMPT - (ITGA5+ITGB1)	VISFATIN	Secreted Signaling	PMID: 28490838	ILC -> Mac1	0.00164719
cDC2	pDC	CXCL11	CXCR3	0.156013	3	CXCL11_CXCR3	CXCL11 - CXCR3	CXCL	Secreted Signaling	KEGG: hsa04060	cDC2 -> pDC	0.00164548
Mac4	Th17_1	CXCL11	CXCR3	0.15601	3	CXCL11_CXCR3	CXCL11 - CXCR3	CXCL	Secreted Signaling	KEGG: hsa04060	Mac4 -> Th17_1	0.00164529
Mac1	cDC2	SPP1	ITGAV_ITGB1	0.155826	3	SPP1_ITGAV_ITGB1	SPP1 - (ITGAV+ITGB1)	SPP1	Secreted Signaling	PMID: 21907263	Mac1 -> cDC2	0.00163288
Mac3	Mac1	NAMPT	ITGA5_ITGB1	0.155738	3	NAMPT_ITGA5_ITGB1	NAMPT - (ITGA5+ITGB1)	VISFATIN	Secreted Signaling	PMID: 28490838	Mac3 -> Mac1	0.00162699
Mac4	Tcm	CCL19	CCR7	0.155597	3	CCL19_CCR7	CCL19 - CCR7	CCL	Secreted Signaling	KEGG: hsa04060	Mac4 -> Tcm	0.00161753
pDC	Mac4	IL16	CD4	0.155514	3	IL16_CD4	IL16 - CD4	IL16	Secreted Signaling	KEGG: hsa04060	pDC -> Mac4	0.00161202
Tc	Mac4	CCL4	CCR5	0.155498	3	CCL4_CCR5	CCL4 - CCR5	CCL	Secreted Signaling	KEGG: hsa04060	Tc -> Mac4	0.00161095
ILC	Mac2	NAMPT	ITGA5_ITGB1	0.1554	3	NAMPT_ITGA5_ITGB1	NAMPT - (ITGA5+ITGB1)	VISFATIN	Secreted Signaling	PMID: 28490838	ILC -> Mac2	0.00160439
CD4T	Mac2	TGFB1	TGFbR1_R2	0.155375	3	TGFB1_TGFBR1_TGFBR2	TGFB1 - (TGFBR1+TGFBR2)	TGFb	Secreted Signaling	KEGG: hsa04350	CD4T -> Mac2	0.00160274
Th1	matureDC	TGFB1	TGFbR1_R2	0.155352	3	TGFB1_TGFBR1_TGFBR2	TGFB1 - (TGFBR1+TGFBR2)	TGFb	Secreted Signaling	KEGG: hsa04350	Th1 -> matureDC	0.00160119
pDC	Mac4	GAS6	AXL	0.155319	3	GAS6_AXL	GAS6 - AXL	GAS	Secreted Signaling	PMID: 27801848	pDC -> Mac4	0.00159901
NK	Mac1	NAMPT	ITGA5_ITGB1	0.155243	3	NAMPT_ITGA5_ITGB1	NAMPT - (ITGA5+ITGB1)	VISFATIN	Secreted Signaling	PMID: 28490838	NK -> Mac1	0.00159397
Th1	Tc	GZMA	F2R	0.155241	3	GZMA_F2R	GZMA - F2R	PARs	Secreted Signaling	KEGG: hsa04080	Th1 -> Tc	0.00159389
NK	Mac1	TGFB1	TGFbR1_R2	0.155233	3	TGFB1_TGFBR1_TGFBR2	TGFB1 - (TGFBR1+TGFBR2)	TGFb	Secreted Signaling	KEGG: hsa04350	NK -> Mac1	0.00159335
pDC	cDC2	GRN	SORT1	0.155199	3	GRN_SORT1	GRN - SORT1	GRN	Secreted Signaling	PMID: 29555433	pDC -> cDC2	0.00159107
Mac3	NK	CXCL12	CXCR4	0.155185	3	CXCL12_CXCR4	CXCL12 - CXCR4	CXCL	Secreted Signaling	KEGG: hsa04060	Mac3 -> NK	0.00159016
ILC	Mac1	ANXA1	FPR1	0.155123	3	ANXA1_FPR1	ANXA1 - FPR1	ANNEXIN	Secreted Signaling	PMID: 23230437	ILC -> Mac1	0.00158607
Mac3	Mac2	NAMPT	ITGA5_ITGB1	0.155102	3	NAMPT_ITGA5_ITGB1	NAMPT - (ITGA5+ITGB1)	VISFATIN	Secreted Signaling	PMID: 28490838	Mac3 -> Mac2	0.00158471
ILC	cDC2	CD40LG	ITGA5_ITGB1	0.154978	3	CD40LG_ITGA5_ITGB1	CD40LG - (ITGA5+ITGB1)	CD40	Secreted Signaling	PMID: 28676852	ILC -> cDC2	0.00157652
ILC	cDC2	IL16	CD4	0.154801	3	IL16_CD4	IL16 - CD4	IL16	Secreted Signaling	KEGG: hsa04060	ILC -> cDC2	0.00156493
Bcell	Mac1	NAMPT	ITGA5_ITGB1	0.154789	3	NAMPT_ITGA5_ITGB1	NAMPT - (ITGA5+ITGB1)	VISFATIN	Secreted Signaling	PMID: 28490838	Bcell -> Mac1	0.00156418
Mac1	Mac4	CSF1	CSF1R	0.15471	3	CSF1_CSF1R	CSF1 - CSF1R	CSF	Secreted Signaling	KEGG: hsa04060	Mac1 -> Mac4	0.00155902
Tfh_like	cDC2	TGFB1	TGFbR1_R2	0.154705	3	TGFB1_TGFBR1_TGFBR2	TGFB1 - (TGFBR1+TGFBR2)	TGFb	Secreted Signaling	KEGG: hsa04350	Tfh_like -> cDC2	0.0015587
NK	Mac2	NAMPT	ITGA5_ITGB1	0.154611	3	NAMPT_ITGA5_ITGB1	NAMPT - (ITGA5+ITGB1)	VISFATIN	Secreted Signaling	PMID: 28490838	NK -> Mac2	0.00155255
Tc	matureDC	TGFB1	TGFbR1_R2	0.154579	3	TGFB1_TGFBR1_TGFBR2	TGFB1 - (TGFBR1+TGFBR2)	TGFb	Secreted Signaling	KEGG: hsa04350	Tc -> matureDC	0.00155047
Th1	Mac4	LTA	TNFRSF1B	0.154518	3	LTA_TNFRSF1B	LTA - TNFRSF1B	LT	Secreted Signaling	KEGG: hsa04060	Th1 -> Mac4	0.00154654
matureDC	Mac2	ANXA1	FPR1	0.154516	3	ANXA1_FPR1	ANXA1 - FPR1	ANNEXIN	Secreted Signaling	PMID: 23230437	matureDC -> Mac2	0.0015464
Th17_1	Mac2	CCL3	CCR1	0.154462	3	CCL3_CCR1	CCL3 - CCR1	CCL	Secreted Signaling	KEGG: hsa04060	Th17_1 -> Mac2	0.00154294
pDC	Treg	TNFSF9	TNFRSF9	0.15434	3	TNFSF9_TNFRSF9	TNFSF9 - TNFRSF9	CD137	Secreted Signaling	KEGG: hsa04060	pDC -> Treg	0.00153502
cDC2	Mac1	TNF	TNFRSF1A	0.154318	3	TNF_TNFRSF1A	TNF - TNFRSF1A	TNF	Secreted Signaling	KEGG: hsa04060	cDC2 -> Mac1	0.00153364
Th1	matureDC	LTA	TNFRSF14	0.154309	3	LTA_TNFRSF14	LTA - TNFRSF14	LT	Secreted Signaling	KEGG: hsa04060	Th1 -> matureDC	0.00153302
Th1	cDC1	CSF2	CSF2RA_CSF2RB	0.154278	3	CSF2_CSF2RA_CSF2RB	CSF2 - (CSF2RA+CSF2RB)	IL4	Secreted Signaling	KEGG: hsa04060	Th1 -> cDC1	0.00153104
Mac4	Mac4	CCL3L1	CCR1	0.154278	3	CCL3L1_CCR1	CCL3L1 - CCR1	CCL	Secreted Signaling	KEGG: hsa04060	Mac4 -> Mac4	0.00153104
Treg	cDC2	CSF1	CSF1R	0.154258	3	CSF1_CSF1R	CSF1 - CSF1R	CSF	Secreted Signaling	KEGG: hsa04060	Treg -> cDC2	0.00152974
Th17_1	Mac1	CD40LG	ITGA5_ITGB1	0.154257	3	CD40LG_ITGA5_ITGB1	CD40LG - (ITGA5+ITGB1)	CD40	Secreted Signaling	PMID: 28676852	Th17_1 -> Mac1	0.00152972
Mac1	NK	LGALS9	HAVCR2	0.154249	3	LGALS9_HAVCR2	LGALS9 - HAVCR2	GALECTIN	Secreted Signaling	PMID: 27192565	Mac1 -> NK	0.0015292
cDC2	NK	LGALS9	HAVCR2	0.154239	3	LGALS9_HAVCR2	LGALS9 - HAVCR2	GALECTIN	Secreted Signaling	PMID: 27192565	cDC2 -> NK	0.00152853
cDC2	Mac2	IL16	CD4	0.154189	3	IL16_CD4	IL16 - CD4	IL16	Secreted Signaling	KEGG: hsa04060	cDC2 -> Mac2	0.00152534
cDC1	NK	LGALS9	HAVCR2	0.154164	3	LGALS9_HAVCR2	LGALS9 - HAVCR2	GALECTIN	Secreted Signaling	PMID: 27192565	cDC1 -> NK	0.00152372
Bcell	Mac2	NAMPT	ITGA5_ITGB1	0.154161	3	NAMPT_ITGA5_ITGB1	NAMPT - (ITGA5+ITGB1)	VISFATIN	Secreted Signaling	PMID: 28490838	Bcell -> Mac2	0.00152353
Mac4	Th17_1	BAG6	NCR3	0.154131	3	BAG6_NCR3-PS	BAG6 - NCR3-PS	BAG	Secreted Signaling	PMID: 30021652	Mac4 -> Th17_1	0.00152159
NK	CD4T	TNFSF14	TNFRSF14	0.1541	3	TNFSF14_TNFRSF14	TNFSF14 - TNFRSF14	LIGHT	Secreted Signaling	KEGG: hsa04060	NK -> CD4T	0.00151961
Tfh_like	Mac4	TGFB1	TGFbR1_R2	0.154087	3	TGFB1_TGFBR1_TGFBR2	TGFB1 - (TGFBR1+TGFBR2)	TGFb	Secreted Signaling	KEGG: hsa04350	Tfh_like -> Mac4	0.00151878
NK	Mac1	TGFB1	ACVR1B_TGFbR2	0.153965	3	TGFB1_ACVR1B_TGFBR2	TGFB1 - (ACVR1B+TGFBR2)	TGFb	Secreted Signaling	PMID: 27449815	NK -> Mac1	0.00151103
Tc	cDC1	XCL2	XCR1	0.153947	3	XCL2_XCR1	XCL2 - XCR1	XCR	Secreted Signaling	KEGG: hsa04060	Tc -> cDC1	0.00150988
NK	Tc	TNFSF14	TNFRSF14	0.153936	3	TNFSF14_TNFRSF14	TNFSF14 - TNFRSF14	LIGHT	Secreted Signaling	KEGG: hsa04060	NK -> Tc	0.00150913
pDC	cDC2	IL16	CD4	0.153864	3	IL16_CD4	IL16 - CD4	IL16	Secreted Signaling	KEGG: hsa04060	pDC -> cDC2	0.00150459
CD4T	cDC1	TNF	TNFRSF1A	0.153839	3	TNF_TNFRSF1A	TNF - TNFRSF1A	TNF	Secreted Signaling	KEGG: hsa04060	CD4T -> cDC1	0.00150297
NK	Mac4	CCL5	CCR5	0.153741	3	CCL5_CCR5	CCL5 - CCR5	CCL	Secreted Signaling	KEGG: hsa04060	NK -> Mac4	0.0014968
Tcm	Mac1	ANXA1	FPR1	0.15373	3	ANXA1_FPR1	ANXA1 - FPR1	ANNEXIN	Secreted Signaling	PMID: 23230437	Tcm -> Mac1	0.0014961
Th17_1	Mac2	CD40LG	ITGA5_ITGB1	0.153633	3	CD40LG_ITGA5_ITGB1	CD40LG - (ITGA5+ITGB1)	CD40	Secreted Signaling	PMID: 28676852	Th17_1 -> Mac2	0.00148996
Bcell	Mac2	IL16	CD4	0.153553	3	IL16_CD4	IL16 - CD4	IL16	Secreted Signaling	KEGG: hsa04060	Bcell -> Mac2	0.00148489
Mac3	cDC1	CXCL9	CXCR3	0.153424	3	CXCL9_CXCR3	CXCL9 - CXCR3	CXCL	Secreted Signaling	KEGG: hsa04060	Mac3 -> cDC1	0.00147679
cDC1	Treg	IL16	CD4	0.153418	3	IL16_CD4	IL16 - CD4	IL16	Secreted Signaling	KEGG: hsa04060	cDC1 -> Treg	0.0014764
cDC1	Mac2	CCL5	CCR1	0.153353	3	CCL5_CCR1	CCL5 - CCR1	CCL	Secreted Signaling	KEGG: hsa04060	cDC1 -> Mac2	0.00147232
Tc	Mac1	ANXA1	FPR1	0.153347	3	ANXA1_FPR1	ANXA1 - FPR1	ANNEXIN	Secreted Signaling	PMID: 23230437	Tc -> Mac1	0.00147196
Mac4	NK	LGALS9	HAVCR2	0.15332	3	LGALS9_HAVCR2	LGALS9 - HAVCR2	GALECTIN	Secreted Signaling	PMID: 27192565	Mac4 -> NK	0.00147028
NK	Mac2	IL16	CD4	0.153313	3	IL16_CD4	IL16 - CD4	IL16	Secreted Signaling	KEGG: hsa04060	NK -> Mac2	0.00146986
CD4T	Mac1	ANXA1	FPR1	0.153179	3	ANXA1_FPR1	ANXA1 - FPR1	ANNEXIN	Secreted Signaling	PMID: 23230437	CD4T -> Mac1	0.00146147
Mac3	ILC	CXCL16	CXCR6	0.153142	3	CXCL16_CXCR6	CXCL16 - CXCR6	CXCL	Secreted Signaling	KEGG: hsa04060	Mac3 -> ILC	0.0014592
Th1	Th17_1	LTA	TNFRSF1B	0.153015	3	LTA_TNFRSF1B	LTA - TNFRSF1B	LT	Secreted Signaling	KEGG: hsa04060	Th1 -> Th17_1	0.0014513
matureDC	cDC2	GRN	SORT1	0.152975	3	GRN_SORT1	GRN - SORT1	GRN	Secreted Signaling	PMID: 29555433	matureDC -> cDC2	0.00144879
Mac4	Mac2	TGFB1	ACVR1_TGFbR	0.152949	3	TGFB1_ACVR1_TGFBR1	TGFB1 - (ACVR1+TGFBR1)	TGFb	Secreted Signaling	PMID: 29376829	Mac4 -> Mac2	0.00144719
ILC	Tc	GZMA	F2R	0.15288	3	GZMA_F2R	GZMA - F2R	PARs	Secreted Signaling	KEGG: hsa04080	ILC -> Tc	0.00144295
Mac2	NK	CXCL9	CXCR3	0.152871	3	CXCL9_CXCR3	CXCL9 - CXCR3	CXCL	Secreted Signaling	KEGG: hsa04060	Mac2 -> NK	0.00144236
NK	matureDC	CCL19	CCR7	0.152839	3	CCL19_CCR7	CCL19 - CCR7	CCL	Secreted Signaling	KEGG: hsa04060	NK -> matureDC	0.00144039
Th1	matureDC	TNFSF14	TNFRSF14	0.152808	3	TNFSF14_TNFRSF14	TNFSF14 - TNFRSF14	LIGHT	Secreted Signaling	KEGG: hsa04060	Th1 -> matureDC	0.0014385
Tc	cDC1	TNF	TNFRSF1A	0.152703	3	TNF_TNFRSF1A	TNF - TNFRSF1A	TNF	Secreted Signaling	KEGG: hsa04060	Tc -> cDC1	0.00143201
Th1	Mac1	LTA	TNFRSF14	0.152658	3	LTA_TNFRSF14	LTA - TNFRSF14	LT	Secreted Signaling	KEGG: hsa04060	Th1 -> Mac1	0.00142927
cDC2	Mac2	TGFB1	ACVR1_TGFbR	0.152616	3	TGFB1_ACVR1_TGFBR1	TGFB1 - (ACVR1+TGFBR1)	TGFb	Secreted Signaling	PMID: 29376829	cDC2 -> Mac2	0.00142669
Tcm	Mac4	CD40LG	ITGA5_ITGB1	0.15258	3	CD40LG_ITGA5_ITGB1	CD40LG - (ITGA5+ITGB1)	CD40	Secreted Signaling	PMID: 28676852	Tcm -> Mac4	0.00142451
Treg	Mac4	CCL5	CCR1	0.152577	3	CCL5_CCR1	CCL5 - CCR1	CCL	Secreted Signaling	KEGG: hsa04060	Treg -> Mac4	0.00142429
pDC	Mac2	CCL3	CCR1	0.152464	3	CCL3_CCR1	CCL3 - CCR1	CCL	Secreted Signaling	KEGG: hsa04060	pDC -> Mac2	0.00141742
cDC2	Mac2	TGFB1	ACVR1B_TGFbR2	0.152458	3	TGFB1_ACVR1B_TGFBR2	TGFB1 - (ACVR1B+TGFBR2)	TGFb	Secreted Signaling	PMID: 27449815	cDC2 -> Mac2	0.00141702
Mac3	Bcell	CXCL12	CXCR4	0.152453	3	CXCL12_CXCR4	CXCL12 - CXCR4	CXCL	Secreted Signaling	KEGG: hsa04060	Mac3 -> Bcell	0.00141672
Treg	Treg	LTA	TNFRSF1B	0.152367	3	LTA_TNFRSF1B	LTA - TNFRSF1B	LT	Secreted Signaling	KEGG: hsa04060	Treg -> Treg	0.00141151
Th1	Mac1	CSF2	CSF2RA_CSF2RB	0.152335	3	CSF2_CSF2RA_CSF2RB	CSF2 - (CSF2RA+CSF2RB)	IL4	Secreted Signaling	KEGG: hsa04060	Th1 -> Mac1	0.00140956
Tcm	matureDC	TGFB1	TGFbR1_R2	0.152306	3	TGFB1_TGFBR1_TGFBR2	TGFB1 - (TGFBR1+TGFBR2)	TGFb	Secreted Signaling	KEGG: hsa04350	Tcm -> matureDC	0.00140779
cDC1	Tcm	CCL19	CCR7	0.152298	3	CCL19_CCR7	CCL19 - CCR7	CCL	Secreted Signaling	KEGG: hsa04060	cDC1 -> Tcm	0.0014073
Mac1	cDC2	VEGFA	FLT1	0.152282	3	VEGFA_VEGFR1	VEGFA - VEGFR1	VEGF	Secreted Signaling	KEGG: hsa04370; PMID: 16633338	Mac1 -> cDC2	0.00140632
ILC	matureDC	TGFB1	TGFbR1_R2	0.152264	3	TGFB1_TGFBR1_TGFBR2	TGFB1 - (TGFBR1+TGFBR2)	TGFb	Secreted Signaling	KEGG: hsa04350	ILC -> matureDC	0.00140528
pDC	Mac2	TGFB1	ACVR1B_TGFbR2	0.152241	3	TGFB1_ACVR1B_TGFBR2	TGFB1 - (ACVR1B+TGFBR2)	TGFb	Secreted Signaling	PMID: 27449815	pDC -> Mac2	0.00140385
ILC	NK	TNFSF14	TNFRSF14	0.152063	3	TNFSF14_TNFRSF14	TNFSF14 - TNFRSF14	LIGHT	Secreted Signaling	KEGG: hsa04060	ILC -> NK	0.00139312
Treg	cDC2	TGFB1	TGFbR1_R2	0.152047	3	TGFB1_TGFBR1_TGFBR2	TGFB1 - (TGFBR1+TGFBR2)	TGFb	Secreted Signaling	KEGG: hsa04350	Treg -> cDC2	0.00139214
Mac4	Mac4	C3	ITGAX_ITGB2	0.152023	3	C3_ITGAX_ITGB2	C3 - (ITGAX+ITGB2)	COMPLEMENT	Secreted Signaling	PMID: 16234578	Mac4 -> Mac4	0.00139069
cDC2	pDC	IL16	CD4	0.151976	3	IL16_CD4	IL16 - CD4	IL16	Secreted Signaling	KEGG: hsa04060	cDC2 -> pDC	0.00138787
cDC1	cDC2	BTLA	TNFRSF14	0.1519	3	BTLA_TNFRSF14	BTLA - TNFRSF14	BTLA	Secreted Signaling	PMID: 21941365	cDC1 -> cDC2	0.00138333
Tc	cDC2	CCL3	CCR1	0.151895	3	CCL3_CCR1	CCL3 - CCR1	CCL	Secreted Signaling	KEGG: hsa04060	Tc -> cDC2	0.00138299
cDC1	cDC2	VEGFB	FLT1	0.151768	3	VEGFB_VEGFR1	VEGFB - VEGFR1	VEGF	Secreted Signaling	KEGG: hsa04370; PMID: 16633338	cDC1 -> cDC2	0.0013754
Mac1	Mac4	VEGFA	FLT1	0.151745	3	VEGFA_VEGFR1	VEGFA - VEGFR1	VEGF	Secreted Signaling	KEGG: hsa04370; PMID: 16633338	Mac1 -> Mac4	0.00137401
Mac3	cDC2	SPP1	ITGA5_ITGB1	0.151675	3	SPP1_ITGA5_ITGB1	SPP1 - (ITGA5+ITGB1)	SPP1	Secreted Signaling	PMID: 21907263	Mac3 -> cDC2	0.00136984
matureDC	CD4T	CXCL10	CXCR3	0.15162	3	CXCL10_CXCR3	CXCL10 - CXCR3	CXCL	Secreted Signaling	KEGG: hsa04060	matureDC -> CD4T	0.00136659
Mac4	NK	BAG6	NCR3	0.151552	3	BAG6_NCR3-PS	BAG6 - NCR3-PS	BAG	Secreted Signaling	PMID: 30021652	Mac4 -> NK	0.00136257
cDC1	cDC1	IL16	CD4	0.151518	3	IL16_CD4	IL16 - CD4	IL16	Secreted Signaling	KEGG: hsa04060	cDC1 -> cDC1	0.00136051
Treg	Mac4	TGFB1	TGFbR1_R2	0.15145	3	TGFB1_TGFBR1_TGFBR2	TGFB1 - (TGFBR1+TGFBR2)	TGFb	Secreted Signaling	KEGG: hsa04350	Treg -> Mac4	0.0013565
Mac2	Mac2	TNF	TNFRSF1A	0.151428	3	TNF_TNFRSF1A	TNF - TNFRSF1A	TNF	Secreted Signaling	KEGG: hsa04060	Mac2 -> Mac2	0.0013552
Bcell	pDC	IL16	CD4	0.151358	3	IL16_CD4	IL16 - CD4	IL16	Secreted Signaling	KEGG: hsa04060	Bcell -> pDC	0.00135106
Mac2	matureDC	TGFB1	TGFbR1_R2	0.151341	3	TGFB1_TGFBR1_TGFBR2	TGFB1 - (TGFBR1+TGFBR2)	TGFb	Secreted Signaling	KEGG: hsa04350	Mac2 -> matureDC	0.00135005
Th1	Mac2	LTA	TNFRSF14	0.151319	3	LTA_TNFRSF14	LTA - TNFRSF14	LT	Secreted Signaling	KEGG: hsa04060	Th1 -> Mac2	0.00134881
cDC1	cDC2	TGFB1	TGFbR1_R2	0.151305	3	TGFB1_TGFBR1_TGFBR2	TGFB1 - (TGFBR1+TGFBR2)	TGFb	Secreted Signaling	KEGG: hsa04350	cDC1 -> cDC2	0.00134793
pDC	Th17_1	BAG6	NCR3	0.151243	3	BAG6_NCR3-PS	BAG6 - NCR3-PS	BAG	Secreted Signaling	PMID: 30021652	pDC -> Th17_1	0.00134429
cDC1	Mac4	VEGFB	FLT1	0.151234	3	VEGFB_VEGFR1	VEGFB - VEGFR1	VEGF	Secreted Signaling	KEGG: hsa04370; PMID: 16633338	cDC1 -> Mac4	0.0013438
Mac4	Mac2	TGFB1	ACVR1B_TGFbR2	0.151222	3	TGFB1_ACVR1B_TGFBR2	TGFB1 - (ACVR1B+TGFBR2)	TGFb	Secreted Signaling	PMID: 27449815	Mac4 -> Mac2	0.00134308
Mac2	Tfh_like	CXCL16	CXCR6	0.151219	3	CXCL16_CXCR6	CXCL16 - CXCR6	CXCL	Secreted Signaling	KEGG: hsa04060	Mac2 -> Tfh_like	0.00134293
Th1	Mac1	TNFSF14	TNFRSF14	0.151189	3	TNFSF14_TNFRSF14	TNFSF14 - TNFRSF14	LIGHT	Secreted Signaling	KEGG: hsa04060	Th1 -> Mac1	0.00134114
matureDC	Tc	CXCL10	CXCR3	0.151181	3	CXCL10_CXCR3	CXCL10 - CXCR3	CXCL	Secreted Signaling	KEGG: hsa04060	matureDC -> Tc	0.00134066
Tc	Mac4	CCL3L1	CCR1	0.15117	3	CCL3L1_CCR1	CCL3L1 - CCR1	CCL	Secreted Signaling	KEGG: hsa04060	Tc -> Mac4	0.00134004
Mac3	cDC2	CCL5	CCR1	0.15115	3	CCL5_CCR1	CCL5 - CCR1	CCL	Secreted Signaling	KEGG: hsa04060	Mac3 -> cDC2	0.00133888
NK	pDC	IL16	CD4	0.151125	3	IL16_CD4	IL16 - CD4	IL16	Secreted Signaling	KEGG: hsa04060	NK -> pDC	0.00133738
Th17_1	Mac2	TGFB1	ACVR1B_TGFbR2	0.1511	3	TGFB1_ACVR1B_TGFBR2	TGFB1 - (ACVR1B+TGFBR2)	TGFb	Secreted Signaling	PMID: 27449815	Th17_1 -> Mac2	0.00133593
Th1	Th1	LTA	TNFRSF1B	0.151032	3	LTA_TNFRSF1B	LTA - TNFRSF1B	LT	Secreted Signaling	KEGG: hsa04060	Th1 -> Th1	0.00133192
cDC1	Th1	IL16	CD4	0.150996	3	IL16_CD4	IL16 - CD4	IL16	Secreted Signaling	KEGG: hsa04060	cDC1 -> Th1	0.00132986
Mac3	Mac1	CCL3L1	CCR1	0.150909	3	CCL3L1_CCR1	CCL3L1 - CCR1	CCL	Secreted Signaling	KEGG: hsa04060	Mac3 -> Mac1	0.00132477
Mac3	Tfh_like	CXCL12	CXCR4	0.150878	3	CXCL12_CXCR4	CXCL12 - CXCR4	CXCL	Secreted Signaling	KEGG: hsa04060	Mac3 -> Tfh_like	0.00132298
Mac1	NK	CXCL9	CXCR3	0.150803	3	CXCL9_CXCR3	CXCL9 - CXCR3	CXCL	Secreted Signaling	KEGG: hsa04060	Mac1 -> NK	0.00131861
Mac3	ILC	CXCL12	CXCR4	0.150776	3	CXCL12_CXCR4	CXCL12 - CXCR4	CXCL	Secreted Signaling	KEGG: hsa04060	Mac3 -> ILC	0.00131708
cDC1	Mac4	TGFB1	TGFbR1_R2	0.150713	3	TGFB1_TGFBR1_TGFBR2	TGFB1 - (TGFBR1+TGFBR2)	TGFb	Secreted Signaling	KEGG: hsa04350	cDC1 -> Mac4	0.00131342
Th17_1	Mac3	CD40LG	ITGAM_ITGB2	0.150713	3	CD40LG_ITGAM_ITGB2	CD40LG - (ITGAM+ITGB2)	CD40	Secreted Signaling	PMID: 28676852	Th17_1 -> Mac3	0.00131342
Mac2	Mac4	CCL2	CCR2	0.150688	3	CCL2_CCR2	CCL2 - CCR2	CCL	Secreted Signaling	KEGG: hsa04060	Mac2 -> Mac4	0.00131196
Mac1	cDC2	CSF1	CSF1R	0.150682	3	CSF1_CSF1R	CSF1 - CSF1R	CSF	Secreted Signaling	KEGG: hsa04060	Mac1 -> cDC2	0.00131159
cDC2	Mac4	CCL5	CCR1	0.150654	3	CCL5_CCR1	CCL5 - CCR1	CCL	Secreted Signaling	KEGG: hsa04060	cDC2 -> Mac4	0.00131
Mac2	Tcm	CXCL9	CXCR3	0.150548	3	CXCL9_CXCR3	CXCL9 - CXCR3	CXCL	Secreted Signaling	KEGG: hsa04060	Mac2 -> Tcm	0.00130387
Bcell	Mac2	TGFB1	TGFbR1_R2	0.150546	3	TGFB1_TGFBR1_TGFBR2	TGFB1 - (TGFBR1+TGFBR2)	TGFb	Secreted Signaling	KEGG: hsa04350	Bcell -> Mac2	0.00130379
NK	Mac1	ANXA1	FPR1	0.150453	3	ANXA1_FPR1	ANXA1 - FPR1	ANNEXIN	Secreted Signaling	PMID: 23230437	NK -> Mac1	0.00129842
Mac2	NK	LGALS9	HAVCR2	0.150381	3	LGALS9_HAVCR2	LGALS9 - HAVCR2	GALECTIN	Secreted Signaling	PMID: 27192565	Mac2 -> NK	0.0012943
ILC	Mac1	CD40LG	ITGA5_ITGB1	0.15033	3	CD40LG_ITGA5_ITGB1	CD40LG - (ITGA5+ITGB1)	CD40	Secreted Signaling	PMID: 28676852	ILC -> Mac1	0.0012914
cDC1	Mac4	BTLA	TNFRSF14	0.150237	3	BTLA_TNFRSF14	BTLA - TNFRSF14	BTLA	Secreted Signaling	PMID: 21941365	cDC1 -> Mac4	0.00128607
pDC	Mac2	TGFB1	ACVR1_TGFbR	0.150192	3	TGFB1_ACVR1_TGFBR1	TGFB1 - (ACVR1+TGFBR1)	TGFb	Secreted Signaling	PMID: 29376829	pDC -> Mac2	0.0012835
CD4T	cDC2	TGFB1	TGFbR1_R2	0.150183	3	TGFB1_TGFBR1_TGFBR2	TGFB1 - (TGFBR1+TGFBR2)	TGFb	Secreted Signaling	KEGG: hsa04350	CD4T -> cDC2	0.00128304
pDC	Mac2	CCL5	CCR1	0.150101	3	CCL5_CCR1	CCL5 - CCR1	CCL	Secreted Signaling	KEGG: hsa04060	pDC -> Mac2	0.00127834
Mac1	Mac2	SPP1	ITGAV_ITGB5	0.150066	3	SPP1_ITGAV_ITGB5	SPP1 - (ITGAV+ITGB5)	SPP1	Secreted Signaling	PMID: 21907263	Mac1 -> Mac2	0.00127636
cDC2	Mac4	IL16	CD4	0.149927	3	IL16_CD4	IL16 - CD4	IL16	Secreted Signaling	KEGG: hsa04060	cDC2 -> Mac4	0.00126851
Th1	Mac2	TNFSF14	TNFRSF14	0.149876	3	TNFSF14_TNFRSF14	TNFSF14 - TNFRSF14	LIGHT	Secreted Signaling	KEGG: hsa04060	Th1 -> Mac2	0.00126563
ILC	Mac2	CD40LG	ITGA5_ITGB1	0.149737	3	CD40LG_ITGA5_ITGB1	CD40LG - (ITGA5+ITGB1)	CD40	Secreted Signaling	PMID: 28676852	ILC -> Mac2	0.00125784
Mac3	Th1	CXCL12	CXCR4	0.149666	3	CXCL12_CXCR4	CXCL12 - CXCR4	CXCL	Secreted Signaling	KEGG: hsa04060	Mac3 -> Th1	0.00125383
Th1	cDC2	CCL3	CCR1	0.149652	3	CCL3_CCR1	CCL3 - CCR1	CCL	Secreted Signaling	KEGG: hsa04060	Th1 -> cDC2	0.00125305
CD4T	Mac4	TGFB1	TGFbR1_R2	0.149601	3	TGFB1_TGFBR1_TGFBR2	TGFB1 - (TGFBR1+TGFBR2)	TGFb	Secreted Signaling	KEGG: hsa04350	CD4T -> Mac4	0.0012502
Bcell	matureDC	TNFSF9	TNFRSF9	0.149572	3	TNFSF9_TNFRSF9	TNFSF9 - TNFRSF9	CD137	Secreted Signaling	KEGG: hsa04060	Bcell -> matureDC	0.00124857
pDC	Mac2	SEMA3C	NRP1_NRP2	0.14955	3	SEMA3C_NRP1_NRP2	SEMA3C - (NRP1+NRP2)	SEMA3	Secreted Signaling	PMID: 27533782	pDC -> Mac2	0.00124738
Mac4	Mac1	C3	ITGAX_ITGB2	0.149547	3	C3_ITGAX_ITGB2	C3 - (ITGAX+ITGB2)	COMPLEMENT	Secreted Signaling	PMID: 16234578	Mac4 -> Mac1	0.0012472
Mac1	Th17_1	CXCL10	CXCR3	0.149448	3	CXCL10_CXCR3	CXCL10 - CXCR3	CXCL	Secreted Signaling	KEGG: hsa04060	Mac1 -> Th17_1	0.00124167
cDC2	Mac4	ANXA1	FPR2	0.14944	3	ANXA1_FPR2	ANXA1 - FPR2	ANNEXIN	Secreted Signaling	PMID: 23230437	cDC2 -> Mac4	0.00124121
Mac4	Tfh_like	CXCL16	CXCR6	0.149378	3	CXCL16_CXCR6	CXCL16 - CXCR6	CXCL	Secreted Signaling	KEGG: hsa04060	Mac4 -> Tfh_like	0.00123779
matureDC	Mac2	TGFB1	TGFbR1_R2	0.149375	3	TGFB1_TGFBR1_TGFBR2	TGFB1 - (TGFBR1+TGFBR2)	TGFb	Secreted Signaling	KEGG: hsa04350	matureDC -> Mac2	0.0012376
Bcell	Mac4	IL16	CD4	0.149325	3	IL16_CD4	IL16 - CD4	IL16	Secreted Signaling	KEGG: hsa04060	Bcell -> Mac4	0.00123486
cDC2	cDC2	GAS6	AXL	0.149279	3	GAS6_AXL	GAS6 - AXL	GAS	Secreted Signaling	PMID: 27801848	cDC2 -> cDC2	0.00123229
Mac4	Mac4	ANXA1	FPR2	0.149141	3	ANXA1_FPR2	ANXA1 - FPR2	ANNEXIN	Secreted Signaling	PMID: 23230437	Mac4 -> Mac4	0.00122468
Th17_1	Mac2	TGFB1	ACVR1_TGFbR	0.149118	3	TGFB1_ACVR1_TGFBR1	TGFB1 - (ACVR1+TGFBR1)	TGFb	Secreted Signaling	PMID: 29376829	Th17_1 -> Mac2	0.00122343
NK	Mac4	IL16	CD4	0.149098	3	IL16_CD4	IL16 - CD4	IL16	Secreted Signaling	KEGG: hsa04060	NK -> Mac4	0.00122236
pDC	Mac2	LGALS9	HAVCR2	0.148981	3	LGALS9_HAVCR2	LGALS9 - HAVCR2	GALECTIN	Secreted Signaling	PMID: 27192565	pDC -> Mac2	0.00121589
Th17_1	matureDC	CSF2	CSF2RA_CSF2RB	0.148972	3	CSF2_CSF2RA_CSF2RB	CSF2 - (CSF2RA+CSF2RB)	IL4	Secreted Signaling	KEGG: hsa04060	Th17_1 -> matureDC	0.00121541
pDC	NK	BAG6	NCR3	0.148759	3	BAG6_NCR3-PS	BAG6 - NCR3-PS	BAG	Secreted Signaling	PMID: 30021652	pDC -> NK	0.00120378
cDC1	Tfh_like	CXCL16	CXCR6	0.148737	3	CXCL16_CXCR6	CXCL16 - CXCR6	CXCL	Secreted Signaling	KEGG: hsa04060	cDC1 -> Tfh_like	0.00120261
Mac4	NK	CXCL10	CXCR3	0.148737	3	CXCL10_CXCR3	CXCL10 - CXCR3	CXCL	Secreted Signaling	KEGG: hsa04060	Mac4 -> NK	0.00120259
CD4T	Tc	GZMA	F2R	0.148715	3	GZMA_F2R	GZMA - F2R	PARs	Secreted Signaling	KEGG: hsa04080	CD4T -> Tc	0.00120139
cDC2	Th17_1	BAG6	NCR3	0.148704	3	BAG6_NCR3-PS	BAG6 - NCR3-PS	BAG	Secreted Signaling	PMID: 30021652	cDC2 -> Th17_1	0.00120082
NK	Mac4	CCL4	CCR5	0.148696	3	CCL4_CCR5	CCL4 - CCR5	CCL	Secreted Signaling	KEGG: hsa04060	NK -> Mac4	0.00120034
Tc	Tc	TNFSF9	TNFRSF9	0.148673	3	TNFSF9_TNFRSF9	TNFSF9 - TNFRSF9	CD137	Secreted Signaling	KEGG: hsa04060	Tc -> Tc	0.0011991
Th1	Mac2	TGFB1	ACVR1B_TGFbR2	0.14862	3	TGFB1_ACVR1B_TGFBR2	TGFB1 - (ACVR1B+TGFBR2)	TGFb	Secreted Signaling	PMID: 27449815	Th1 -> Mac2	0.00119626
matureDC	Th17_1	CXCL11	CXCR3	0.14859	3	CXCL11_CXCR3	CXCL11 - CXCR3	CXCL	Secreted Signaling	KEGG: hsa04060	matureDC -> Th17_1	0.00119463
Mac1	Tcm	CXCL9	CXCR3	0.148541	3	CXCL9_CXCR3	CXCL9 - CXCR3	CXCL	Secreted Signaling	KEGG: hsa04060	Mac1 -> Tcm	0.00119198
Bcell	Mac2	LGALS9	HAVCR2	0.148434	3	LGALS9_HAVCR2	LGALS9 - HAVCR2	GALECTIN	Secreted Signaling	PMID: 27192565	Bcell -> Mac2	0.00118618
cDC2	cDC2	IL16	CD4	0.148392	3	IL16_CD4	IL16 - CD4	IL16	Secreted Signaling	KEGG: hsa04060	cDC2 -> cDC2	0.00118394
Mac3	Treg	CXCL12	CXCR4	0.148216	3	CXCL12_CXCR4	CXCL12 - CXCR4	CXCL	Secreted Signaling	KEGG: hsa04060	Mac3 -> Treg	0.00117449
NK	Treg	CCL5	CCR4	0.148184	3	CCL5_CCR4	CCL5 - CCR4	CCL	Secreted Signaling	KEGG: hsa04060	NK -> Treg	0.00117278
Mac4	CD4T	CXCL11	CXCR3	0.148059	3	CXCL11_CXCR3	CXCL11 - CXCR3	CXCL	Secreted Signaling	KEGG: hsa04060	Mac4 -> CD4T	0.00116612
Mac2	Mac4	ANXA1	FPR2	0.148056	3	ANXA1_FPR2	ANXA1 - FPR2	ANNEXIN	Secreted Signaling	PMID: 23230437	Mac2 -> Mac4	0.00116594
matureDC	Mac4	TNF	TNFRSF1A	0.148018	3	TNF_TNFRSF1A	TNF - TNFRSF1A	TNF	Secreted Signaling	KEGG: hsa04060	matureDC -> Mac4	0.00116397
cDC1	Mac2	GAS6	AXL	0.148017	3	GAS6_AXL	GAS6 - AXL	GAS	Secreted Signaling	PMID: 27801848	cDC1 -> Mac2	0.0011639
Mac1	Mac2	TGFB1	TGFbR1_R2	0.148005	3	TGFB1_TGFBR1_TGFBR2	TGFB1 - (TGFBR1+TGFBR2)	TGFb	Secreted Signaling	KEGG: hsa04350	Mac1 -> Mac2	0.00116324
Mast	Th17_1	CXCL16	CXCR6	0.147967	3	CXCL16_CXCR6	CXCL16 - CXCR6	CXCL	Secreted Signaling	KEGG: hsa04060	Mast -> Th17_1	0.00116122
Th17_1	matureDC	TNF	TNFRSF1A	0.14796	3	TNF_TNFRSF1A	TNF - TNFRSF1A	TNF	Secreted Signaling	KEGG: hsa04060	Th17_1 -> matureDC	0.00116086
ILC	matureDC	TNF	TNFRSF1A	0.147959	3	TNF_TNFRSF1A	TNF - TNFRSF1A	TNF	Secreted Signaling	KEGG: hsa04060	ILC -> matureDC	0.00116084
matureDC	cDC2	CCL5	CCR1	0.147913	3	CCL5_CCR1	CCL5 - CCR1	CCL	Secreted Signaling	KEGG: hsa04060	matureDC -> cDC2	0.00115838
Tc	Mac2	TGFB1	ACVR1B_TGFbR2	0.147913	3	TGFB1_ACVR1B_TGFBR2	TGFB1 - (ACVR1B+TGFBR2)	TGFb	Secreted Signaling	PMID: 27449815	Tc -> Mac2	0.00115836
cDC2	cDC2	IL1B	IL1R1_IL1RAP	0.147846	3	IL1B_IL1R1_IL1RAP	IL1B - (IL1R1+IL1RAP)	IL1	Secreted Signaling	KEGG: hsa04060	cDC2 -> cDC2	0.00115486
Bcell	cDC2	IL16	CD4	0.147802	3	IL16_CD4	IL16 - CD4	IL16	Secreted Signaling	KEGG: hsa04060	Bcell -> cDC2	0.00115253
cDC2	Mac1	VEGFA	FLT1	0.14776	3	VEGFA_VEGFR1	VEGFA - VEGFR1	VEGF	Secreted Signaling	KEGG: hsa04370; PMID: 16633338	cDC2 -> Mac1	0.00115032
Mac2	Mac4	CCL8	CCR1	0.147738	3	CCL8_CCR1	CCL8 - CCR1	CCL	Secreted Signaling	KEGG: hsa04060	Mac2 -> Mac4	0.00114917
Th17_1	Mac4	CCL4	CCR5	0.147711	3	CCL4_CCR5	CCL4 - CCR5	CCL	Secreted Signaling	KEGG: hsa04060	Th17_1 -> Mac4	0.00114773
cDC2	Mac1	TGFB1	TGFbR1_R2	0.147647	3	TGFB1_TGFBR1_TGFBR2	TGFB1 - (TGFBR1+TGFBR2)	TGFb	Secreted Signaling	KEGG: hsa04350	cDC2 -> Mac1	0.00114436
Mac4	Tc	CXCL11	CXCR3	0.14764	3	CXCL11_CXCR3	CXCL11 - CXCR3	CXCL	Secreted Signaling	KEGG: hsa04060	Mac4 -> Tc	0.001144
CD4T	cDC2	NAMPT	ITGA5_ITGB1	0.1476	3	NAMPT_ITGA5_ITGB1	NAMPT - (ITGA5+ITGB1)	VISFATIN	Secreted Signaling	PMID: 28490838	CD4T -> cDC2	0.00114189
NK	cDC2	IL16	CD4	0.14758	3	IL16_CD4	IL16 - CD4	IL16	Secreted Signaling	KEGG: hsa04060	NK -> cDC2	0.00114086
Th17_1	Mac1	CCL3	CCR1	0.147553	3	CCL3_CCR1	CCL3 - CCR1	CCL	Secreted Signaling	KEGG: hsa04060	Th17_1 -> Mac1	0.00113945
Mac3	Mac4	CXCL12	CXCR4	0.147497	3	CXCL12_CXCR4	CXCL12 - CXCR4	CXCL	Secreted Signaling	KEGG: hsa04060	Mac3 -> Mac4	0.00113652
pDC	Mac1	TGFB1	TGFbR1_R2	0.147444	3	TGFB1_TGFBR1_TGFBR2	TGFB1 - (TGFBR1+TGFBR2)	TGFb	Secreted Signaling	KEGG: hsa04350	pDC -> Mac1	0.00113372
Bcell	Mac4	ANXA1	FPR1	0.147437	3	ANXA1_FPR1	ANXA1 - FPR1	ANNEXIN	Secreted Signaling	PMID: 23230437	Bcell -> Mac4	0.00113336
Mac4	cDC2	C3	ITGAX_ITGB2	0.147433	3	C3_ITGAX_ITGB2	C3 - (ITGAX+ITGB2)	COMPLEMENT	Secreted Signaling	PMID: 16234578	Mac4 -> cDC2	0.00113318
Tc	cDC2	CCL5	CCR5	0.147392	3	CCL5_CCR5	CCL5 - CCR5	CCL	Secreted Signaling	KEGG: hsa04060	Tc -> cDC2	0.00113105
ILC	Mac4	CCL5	CCR5	0.147368	3	CCL5_CCR5	CCL5 - CCR5	CCL	Secreted Signaling	KEGG: hsa04060	ILC -> Mac4	0.0011298
Mac2	Mac4	GAS6	AXL	0.147365	3	GAS6_AXL	GAS6 - AXL	GAS	Secreted Signaling	PMID: 27801848	Mac2 -> Mac4	0.0011296
Mac2	Th17_1	BAG6	NCR3	0.147345	3	BAG6_NCR3-PS	BAG6 - NCR3-PS	BAG	Secreted Signaling	PMID: 30021652	Mac2 -> Th17_1	0.00112856
Mast	cDC2	NAMPT	ITGA5_ITGB1	0.147331	3	NAMPT_ITGA5_ITGB1	NAMPT - (ITGA5+ITGB1)	VISFATIN	Secreted Signaling	PMID: 28490838	Mast -> cDC2	0.00112784
cDC1	matureDC	IL16	CD4	0.14733	3	IL16_CD4	IL16 - CD4	IL16	Secreted Signaling	KEGG: hsa04060	cDC1 -> matureDC	0.00112782
cDC2	cDC2	IL1B	IL1R2	0.147253	3	IL1B_IL1R2	IL1B - IL1R2	IL1	Secreted Signaling	KEGG: hsa04060	cDC2 -> cDC2	0.00112382
Mac3	Mac1	SPP1	ITGA5_ITGB1	0.147219	3	SPP1_ITGA5_ITGB1	SPP1 - (ITGA5+ITGB1)	SPP1	Secreted Signaling	PMID: 21907263	Mac3 -> Mac1	0.00112206
Mac1	CD4T	CXCL16	CXCR6	0.147217	3	CXCL16_CXCR6	CXCL16 - CXCR6	CXCL	Secreted Signaling	KEGG: hsa04060	Mac1 -> CD4T	0.00112194
matureDC	Treg	CCL17	CCR4	0.147168	3	CCL17_CCR4	CCL17 - CCR4	CCL	Secreted Signaling	KEGG: hsa04060	matureDC -> Treg	0.0011194
Th1	Tfh_like	LTA	TNFRSF1B	0.147166	3	LTA_TNFRSF1B	LTA - TNFRSF1B	LT	Secreted Signaling	KEGG: hsa04060	Th1 -> Tfh_like	0.00111932
ILC	Mac3	CD40LG	ITGAM_ITGB2	0.146961	3	CD40LG_ITGAM_ITGB2	CD40LG - (ITGAM+ITGB2)	CD40	Secreted Signaling	PMID: 28676852	ILC -> Mac3	0.00110877
Mac3	CD4T	CXCL12	CXCR4	0.146879	3	CXCL12_CXCR4	CXCL12 - CXCR4	CXCL	Secreted Signaling	KEGG: hsa04060	Mac3 -> CD4T	0.00110453
NK	Mac4	TGFB1	ACVR1B_TGFbR2	0.146862	3	TGFB1_ACVR1B_TGFBR2	TGFB1 - (ACVR1B+TGFBR2)	TGFb	Secreted Signaling	PMID: 27449815	NK -> Mac4	0.00110366
Th1	Mac2	TGFB1	ACVR1_TGFbR	0.146718	3	TGFB1_ACVR1_TGFBR1	TGFB1 - (ACVR1+TGFBR1)	TGFb	Secreted Signaling	PMID: 29376829	Th1 -> Mac2	0.00109633
Mac3	Mac2	SPP1	ITGA5_ITGB1	0.146651	3	SPP1_ITGA5_ITGB1	SPP1 - (ITGA5+ITGB1)	SPP1	Secreted Signaling	PMID: 21907263	Mac3 -> Mac2	0.00109289
ILC	Mac1	IL16	CD4	0.146618	3	IL16_CD4	IL16 - CD4	IL16	Secreted Signaling	KEGG: hsa04060	ILC -> Mac1	0.00109124
Mast	cDC2	VEGFB	FLT1	0.146606	3	VEGFB_VEGFR1	VEGFB - VEGFR1	VEGF	Secreted Signaling	KEGG: hsa04370; PMID: 16633338	Mast -> cDC2	0.00109061
Th1	matureDC	LTA	TNFRSF1B	0.146568	3	LTA_TNFRSF1B	LTA - TNFRSF1B	LT	Secreted Signaling	KEGG: hsa04060	Th1 -> matureDC	0.00108871
Tfh_like	matureDC	TGFB1	TGFbR1_R2	0.146556	3	TGFB1_TGFBR1_TGFBR2	TGFB1 - (TGFBR1+TGFBR2)	TGFb	Secreted Signaling	KEGG: hsa04350	Tfh_like -> matureDC	0.00108811
Mac2	Tcm	CCL19	CCR7	0.146552	3	CCL19_CCR7	CCL19 - CCR7	CCL	Secreted Signaling	KEGG: hsa04060	Mac2 -> Tcm	0.00108789
cDC1	Mac1	CCL5	CCR1	0.14654	3	CCL5_CCR1	CCL5 - CCR1	CCL	Secreted Signaling	KEGG: hsa04060	cDC1 -> Mac1	0.00108727
Mac4	Tcm	CXCL10	CXCR3	0.146536	3	CXCL10_CXCR3	CXCL10 - CXCR3	CXCL	Secreted Signaling	KEGG: hsa04060	Mac4 -> Tcm	0.00108709
cDC2	Mac1	TGFB1	ACVR1B_TGFbR2	0.146499	3	TGFB1_ACVR1B_TGFBR2	TGFB1 - (ACVR1B+TGFBR2)	TGFb	Secreted Signaling	PMID: 27449815	cDC2 -> Mac1	0.00108521
Mac4	Mac1	TGFB1	TGFbR1_R2	0.146488	3	TGFB1_TGFBR1_TGFBR2	TGFB1 - (TGFBR1+TGFBR2)	TGFb	Secreted Signaling	KEGG: hsa04350	Mac4 -> Mac1	0.00108466
Tc	Mac2	TGFB1	ACVR1_TGFbR	0.146473	3	TGFB1_ACVR1_TGFBR1	TGFB1 - (ACVR1+TGFBR1)	TGFb	Secreted Signaling	PMID: 29376829	Tc -> Mac2	0.00108389
Tcm	Mac2	IL16	CD4	0.146462	3	IL16_CD4	IL16 - CD4	IL16	Secreted Signaling	KEGG: hsa04060	Tcm -> Mac2	0.00108333
Th1	Mac4	CCL4	CCR5	0.146377	3	CCL4_CCR5	CCL4 - CCR5	CCL	Secreted Signaling	KEGG: hsa04060	Th1 -> Mac4	0.00107904
Th17_1	Mac1	TGFB1	TGFbR1_R2	0.146373	3	TGFB1_TGFBR1_TGFBR2	TGFB1 - (TGFBR1+TGFBR2)	TGFb	Secreted Signaling	KEGG: hsa04350	Th17_1 -> Mac1	0.00107886
cDC2	NK	BAG6	NCR3	0.146302	3	BAG6_NCR3-PS	BAG6 - NCR3-PS	BAG	Secreted Signaling	PMID: 30021652	cDC2 -> NK	0.00107529
pDC	Mac1	TGFB1	ACVR1B_TGFbR2	0.146299	3	TGFB1_ACVR1B_TGFBR2	TGFB1 - (ACVR1B+TGFBR2)	TGFb	Secreted Signaling	PMID: 27449815	pDC -> Mac1	0.00107511
cDC2	NK	CXCL10	CXCR3	0.146181	3	CXCL10_CXCR3	CXCL10 - CXCR3	CXCL	Secreted Signaling	KEGG: hsa04060	cDC2 -> NK	0.00106923
NK	cDC1	TGFB1	TGFbR1_R2	0.146143	3	TGFB1_TGFBR1_TGFBR2	TGFB1 - (TGFBR1+TGFBR2)	TGFb	Secreted Signaling	KEGG: hsa04350	NK -> cDC1	0.00106729
matureDC	cDC1	CXCL10	CXCR3	0.146137	3	CXCL10_CXCR3	CXCL10 - CXCR3	CXCL	Secreted Signaling	KEGG: hsa04060	matureDC -> cDC1	0.00106701
Mast	Mac4	VEGFB	FLT1	0.146108	3	VEGFB_VEGFR1	VEGFB - VEGFR1	VEGF	Secreted Signaling	KEGG: hsa04370; PMID: 16633338	Mast -> Mac4	0.00106555
matureDC	ILC	CCL19	CCR7	0.146099	3	CCL19_CCR7	CCL19 - CCR7	CCL	Secreted Signaling	KEGG: hsa04060	matureDC -> ILC	0.00106511
Tc	matureDC	CCL19	CCR7	0.145995	3	CCL19_CCR7	CCL19 - CCR7	CCL	Secreted Signaling	KEGG: hsa04060	Tc -> matureDC	0.00105994
Mac1	Mac4	ANXA1	FPR2	0.145841	3	ANXA1_FPR2	ANXA1 - FPR2	ANNEXIN	Secreted Signaling	PMID: 23230437	Mac1 -> Mac4	0.00105229
Tcm	Mac2	TGFB1	ACVR1B_TGFbR2	0.145829	3	TGFB1_ACVR1B_TGFBR2	TGFB1 - (ACVR1B+TGFBR2)	TGFb	Secreted Signaling	PMID: 27449815	Tcm -> Mac2	0.0010517
matureDC	NK	LGALS9	HAVCR2	0.145828	3	LGALS9_HAVCR2	LGALS9 - HAVCR2	GALECTIN	Secreted Signaling	PMID: 27192565	matureDC -> NK	0.00105165
Mac4	Mac2	GAS6	AXL	0.145811	3	GAS6_AXL	GAS6 - AXL	GAS	Secreted Signaling	PMID: 27801848	Mac4 -> Mac2	0.00105081
ILC	Mac2	TGFB1	ACVR1B_TGFbR2	0.145791	3	TGFB1_ACVR1B_TGFBR2	TGFB1 - (ACVR1B+TGFBR2)	TGFb	Secreted Signaling	PMID: 27449815	ILC -> Mac2	0.00104982
pDC	Mac1	IL16	CD4	0.145777	3	IL16_CD4	IL16 - CD4	IL16	Secreted Signaling	KEGG: hsa04060	pDC -> Mac1	0.00104914
pDC	Mac1	CCL3	CCR1	0.145728	3	CCL3_CCR1	CCL3 - CCR1	CCL	Secreted Signaling	KEGG: hsa04060	pDC -> Mac1	0.00104672
CD4T	Mac4	CD40LG	ITGA5_ITGB1	0.145692	3	CD40LG_ITGA5_ITGB1	CD40LG - (ITGA5+ITGB1)	CD40	Secreted Signaling	PMID: 28676852	CD4T -> Mac4	0.00104492
Bcell	cDC2	TGFB1	TGFbR1_R2	0.145666	3	TGFB1_TGFBR1_TGFBR2	TGFB1 - (TGFBR1+TGFBR2)	TGFb	Secreted Signaling	KEGG: hsa04350	Bcell -> cDC2	0.00104367
NK	NK	TNFSF14	TNFRSF14	0.145614	3	TNFSF14_TNFRSF14	TNFSF14 - TNFRSF14	LIGHT	Secreted Signaling	KEGG: hsa04060	NK -> NK	0.00104111
matureDC	Mac2	GAS6	AXL	0.14545	3	GAS6_AXL	GAS6 - AXL	GAS	Secreted Signaling	PMID: 27801848	matureDC -> Mac2	0.00103306
Mac4	Mac1	TGFB1	ACVR1B_TGFbR2	0.145358	3	TGFB1_ACVR1B_TGFBR2	TGFB1 - (ACVR1B+TGFBR2)	TGFb	Secreted Signaling	PMID: 27449815	Mac4 -> Mac1	0.0010286
Mac4	Mac4	C3	ITGAM_ITGB2	0.145275	3	C3_ITGAM_ITGB2	C3 - (ITGAM+ITGB2)	COMPLEMENT	Secreted Signaling	PMID: 16234578	Mac4 -> Mac4	0.00102455
cDC2	Tfh_like	CXCL16	CXCR6	0.145275	3	CXCL16_CXCR6	CXCL16 - CXCR6	CXCL	Secreted Signaling	KEGG: hsa04060	cDC2 -> Tfh_like	0.00102453
Th17_1	Mac1	TGFB1	ACVR1B_TGFbR2	0.145245	3	TGFB1_ACVR1B_TGFBR2	TGFB1 - (ACVR1B+TGFBR2)	TGFb	Secreted Signaling	PMID: 27449815	Th17_1 -> Mac1	0.00102309
cDC1	cDC1	TNF	TNFRSF1A	0.145224	3	TNF_TNFRSF1A	TNF - TNFRSF1A	TNF	Secreted Signaling	KEGG: hsa04060	cDC1 -> cDC1	0.00102206
Mac4	Mac1	C3	ITGAM_ITGB2	0.14522	3	C3_ITGAM_ITGB2	C3 - (ITGAM+ITGB2)	COMPLEMENT	Secreted Signaling	PMID: 16234578	Mac4 -> Mac1	0.00102187
Mac2	cDC2	CCL5	CCR1	0.145166	3	CCL5_CCR1	CCL5 - CCR1	CCL	Secreted Signaling	KEGG: hsa04060	Mac2 -> cDC2	0.00101928
Mac4	Mac2	IL16	CD4	0.145148	3	IL16_CD4	IL16 - CD4	IL16	Secreted Signaling	KEGG: hsa04060	Mac4 -> Mac2	0.0010184
Bcell	Mac4	TGFB1	TGFbR1_R2	0.145118	3	TGFB1_TGFBR1_TGFBR2	TGFB1 - (TGFBR1+TGFBR2)	TGFb	Secreted Signaling	KEGG: hsa04350	Bcell -> Mac4	0.00101697
cDC1	cDC1	BTLA	TNFRSF14	0.145091	3	BTLA_TNFRSF14	BTLA - TNFRSF14	BTLA	Secreted Signaling	PMID: 21941365	cDC1 -> cDC1	0.00101567
Mac2	NK	BAG6	NCR3	0.144986	3	BAG6_NCR3-PS	BAG6 - NCR3-PS	BAG	Secreted Signaling	PMID: 30021652	Mac2 -> NK	0.00101057
cDC1	Th17_1	IL16	CD4	0.144968	3	IL16_CD4	IL16 - CD4	IL16	Secreted Signaling	KEGG: hsa04060	cDC1 -> Th17_1	0.00100975
Mac4	ILC	BAG6	NCR3	0.144957	3	BAG6_NCR3-PS	BAG6 - NCR3-PS	BAG	Secreted Signaling	PMID: 30021652	Mac4 -> ILC	0.0010092
Mac2	Mac2	TGFB1	ACVR1B_TGFbR2	0.144944	3	TGFB1_ACVR1B_TGFBR2	TGFB1 - (ACVR1B+TGFBR2)	TGFb	Secreted Signaling	PMID: 27449815	Mac2 -> Mac2	0.00100857
Th17_1	Mac4	CCL5	CCR5	0.144939	3	CCL5_CCR5	CCL5 - CCR5	CCL	Secreted Signaling	KEGG: hsa04060	Th17_1 -> Mac4	0.00100832
Th17_1	Mac4	ANXA1	FPR2	0.144914	3	ANXA1_FPR2	ANXA1 - FPR2	ANNEXIN	Secreted Signaling	PMID: 23230437	Th17_1 -> Mac4	0.00100716
Tfh_like	matureDC	TNF	TNFRSF1A	0.144906	3	TNF_TNFRSF1A	TNF - TNFRSF1A	TNF	Secreted Signaling	KEGG: hsa04060	Tfh_like -> matureDC	0.00100677
Mac4	Mac2	TNF	TNFRSF1A	0.144807	3	TNF_TNFRSF1A	TNF - TNFRSF1A	TNF	Secreted Signaling	KEGG: hsa04060	Mac4 -> Mac2	0.00100202
Th1	cDC2	LTA	TNFRSF14	0.144689	3	LTA_TNFRSF14	LTA - TNFRSF14	LT	Secreted Signaling	KEGG: hsa04060	Th1 -> cDC2	0.000996404
cDC1	Treg	BTLA	TNFRSF14	0.144631	3	BTLA_TNFRSF14	BTLA - TNFRSF14	BTLA	Secreted Signaling	PMID: 21941365	cDC1 -> Treg	0.000993613
Treg	Treg	CD70	CD27	0.144585	3	CD70_CD27	CD70 - CD27	CD70	Secreted Signaling	KEGG: hsa04060	Treg -> Treg	0.000991425
matureDC	cDC2	TGFB1	TGFbR1_R2	0.144569	3	TGFB1_TGFBR1_TGFBR2	TGFB1 - (TGFBR1+TGFBR2)	TGFb	Secreted Signaling	KEGG: hsa04350	matureDC -> cDC2	0.000990688
cDC2	cDC2	VEGFB	FLT1	0.1445	3	VEGFB_VEGFR1	VEGFB - VEGFR1	VEGF	Secreted Signaling	KEGG: hsa04370; PMID: 16633338	cDC2 -> cDC2	0.000987399
Tcm	pDC	IL16	CD4	0.144463	3	IL16_CD4	IL16 - CD4	IL16	Secreted Signaling	KEGG: hsa04060	Tcm -> pDC	0.000985655
Th1	Mac2	LTA	TNFRSF1A	0.144407	3	LTA_TNFRSF1A	LTA - TNFRSF1A	LT	Secreted Signaling	KEGG: hsa04060	Th1 -> Mac2	0.000983044
Mac4	cDC2	CCL5	CCR1	0.144335	3	CCL5_CCR1	CCL5 - CCR1	CCL	Secreted Signaling	KEGG: hsa04060	Mac4 -> cDC2	0.000979659
Mac2	NK	CXCL10	CXCR3	0.144204	3	CXCL10_CXCR3	CXCL10 - CXCR3	CXCL	Secreted Signaling	KEGG: hsa04060	Mac2 -> NK	0.000973504
Treg	matureDC	TGFB1	TGFbR1_R2	0.144167	3	TGFB1_TGFBR1_TGFBR2	TGFB1 - (TGFBR1+TGFBR2)	TGFb	Secreted Signaling	KEGG: hsa04350	Treg -> matureDC	0.000971779
Mac4	Mac2	C3	ITGAX_ITGB2	0.144167	3	C3_ITGAX_ITGB2	C3 - (ITGAX+ITGB2)	COMPLEMENT	Secreted Signaling	PMID: 16234578	Mac4 -> Mac2	0.000971748
Mast	Th1	CXCL16	CXCR6	0.144126	3	CXCL16_CXCR6	CXCL16 - CXCR6	CXCL	Secreted Signaling	KEGG: hsa04060	Mast -> Th1	0.000969865
Tcm	cDC2	CD40LG	ITGA5_ITGB1	0.1441	3	CD40LG_ITGA5_ITGB1	CD40LG - (ITGA5+ITGB1)	CD40	Secreted Signaling	PMID: 28676852	Tcm -> cDC2	0.000968637
cDC2	Tcm	CXCL10	CXCR3	0.144055	3	CXCL10_CXCR3	CXCL10 - CXCR3	CXCL	Secreted Signaling	KEGG: hsa04060	cDC2 -> Tcm	0.000966529
Th1	Mac1	TGFB1	TGFbR1_R2	0.144045	3	TGFB1_TGFBR1_TGFBR2	TGFB1 - (TGFBR1+TGFBR2)	TGFb	Secreted Signaling	KEGG: hsa04350	Th1 -> Mac1	0.000966054
matureDC	Mac4	TGFB1	TGFbR1_R2	0.144029	3	TGFB1_TGFBR1_TGFBR2	TGFB1 - (TGFBR1+TGFBR2)	TGFb	Secreted Signaling	KEGG: hsa04350	matureDC -> Mac4	0.000965343
cDC2	Mac4	VEGFB	FLT1	0.144016	3	VEGFB_VEGFR1	VEGFB - VEGFR1	VEGF	Secreted Signaling	KEGG: hsa04370; PMID: 16633338	cDC2 -> Mac4	0.000964703
Mac2	Mac4	TNFSF12	TNFRSF12A	0.144009	3	TNFSF12_TNFRSF12A	TNFSF12 - TNFRSF12A	TWEAK	Secreted Signaling	KEGG: hsa04060	Mac2 -> Mac4	0.000964395
Treg	Mac1	CSF1	CSF1R	0.143987	3	CSF1_CSF1R	CSF1 - CSF1R	CSF	Secreted Signaling	KEGG: hsa04060	Treg -> Mac1	0.000963394
Mac2	Mac2	TGFB1	ACVR1_TGFbR	0.143929	3	TGFB1_ACVR1_TGFBR1	TGFB1 - (ACVR1+TGFBR1)	TGFb	Secreted Signaling	PMID: 29376829	Mac2 -> Mac2	0.000960686
pDC	cDC2	ANXA1	FPR1	0.143919	3	ANXA1_FPR1	ANXA1 - FPR1	ANNEXIN	Secreted Signaling	PMID: 23230437	pDC -> cDC2	0.000960207
Tcm	Mac2	TGFB1	ACVR1_TGFbR	0.143914	3	TGFB1_ACVR1_TGFBR1	TGFB1 - (ACVR1+TGFBR1)	TGFb	Secreted Signaling	PMID: 29376829	Tcm -> Mac2	0.000959973
pDC	Mac4	LGALS9	HAVCR2	0.143745	3	LGALS9_HAVCR2	LGALS9 - HAVCR2	GALECTIN	Secreted Signaling	PMID: 27192565	pDC -> Mac4	0.000952176
Mac1	Th17_1	BAG6	NCR3	0.143707	3	BAG6_NCR3-PS	BAG6 - NCR3-PS	BAG	Secreted Signaling	PMID: 30021652	Mac1 -> Th17_1	0.000950402
pDC	matureDC	TNFSF9	TNFRSF9	0.143687	3	TNFSF9_TNFRSF9	TNFSF9 - TNFRSF9	CD137	Secreted Signaling	KEGG: hsa04060	pDC -> matureDC	0.000949503
Mac4	Mac2	C3	C3AR1	0.143663	3	C3_C3AR1	C3 - C3AR1	COMPLEMENT	Secreted Signaling	KEGG: hsa04080	Mac4 -> Mac2	0.000948386
cDC2	Th17_1	CXCL11	CXCR3	0.143652	3	CXCL11_CXCR3	CXCL11 - CXCR3	CXCL	Secreted Signaling	KEGG: hsa04060	cDC2 -> Th17_1	0.000947908
pDC	Mac1	CCL5	CCR1	0.143567	3	CCL5_CCR1	CCL5 - CCR1	CCL	Secreted Signaling	KEGG: hsa04060	pDC -> Mac1	0.000943975
cDC1	matureDC	TGFB1	TGFbR1_R2	0.1435	3	TGFB1_TGFBR1_TGFBR2	TGFB1 - (TGFBR1+TGFBR2)	TGFb	Secreted Signaling	KEGG: hsa04350	cDC1 -> matureDC	0.000940928
ILC	Mac2	TGFB1	ACVR1_TGFbR	0.1435	3	TGFB1_ACVR1_TGFBR1	TGFB1 - (ACVR1+TGFBR1)	TGFb	Secreted Signaling	PMID: 29376829	ILC -> Mac2	0.000940911
Mac2	Mast	CXCL12	CXCR4	0.143491	3	CXCL12_CXCR4	CXCL12 - CXCR4	CXCL	Secreted Signaling	KEGG: hsa04060	Mac2 -> Mast	0.000940529
pDC	matureDC	BTLA	TNFRSF14	0.143461	3	BTLA_TNFRSF14	BTLA - TNFRSF14	BTLA	Secreted Signaling	PMID: 21941365	pDC -> matureDC	0.000939133
Mac3	matureDC	CXCL12	CXCR4	0.143399	3	CXCL12_CXCR4	CXCL12 - CXCR4	CXCL	Secreted Signaling	KEGG: hsa04060	Mac3 -> matureDC	0.000936313
Tc	Mac1	TGFB1	TGFbR1_R2	0.14338	3	TGFB1_TGFBR1_TGFBR2	TGFB1 - (TGFBR1+TGFBR2)	TGFb	Secreted Signaling	KEGG: hsa04350	Tc -> Mac1	0.000935446
CD4T	Mac1	NAMPT	ITGA5_ITGB1	0.143377	3	NAMPT_ITGA5_ITGB1	NAMPT - (ITGA5+ITGB1)	VISFATIN	Secreted Signaling	PMID: 28490838	CD4T -> Mac1	0.0009353
Th1	cDC2	TNFSF14	TNFRSF14	0.143369	3	TNFSF14_TNFRSF14	TNFSF14 - TNFRSF14	LIGHT	Secreted Signaling	KEGG: hsa04060	Th1 -> cDC2	0.00093494
cDC1	NK	CXCL9	CXCR3	0.143349	3	CXCL9_CXCR3	CXCL9 - CXCR3	CXCL	Secreted Signaling	KEGG: hsa04060	cDC1 -> NK	0.000934037
Mac1	Mac4	CCL3	CCR5	0.143293	3	CCL3_CCR5	CCL3 - CCR5	CCL	Secreted Signaling	KEGG: hsa04060	Mac1 -> Mac4	0.000931487
Mac1	cDC2	TGFB1	TGFbR1_R2	0.143286	3	TGFB1_TGFBR1_TGFBR2	TGFB1 - (TGFBR1+TGFBR2)	TGFb	Secreted Signaling	KEGG: hsa04350	Mac1 -> cDC2	0.000931173
Bcell	Mac4	LGALS9	HAVCR2	0.143236	3	LGALS9_HAVCR2	LGALS9 - HAVCR2	GALECTIN	Secreted Signaling	PMID: 27192565	Bcell -> Mac4	0.000928902
Mac4	pDC	IL16	CD4	0.143184	3	IL16_CD4	IL16 - CD4	IL16	Secreted Signaling	KEGG: hsa04060	Mac4 -> pDC	0.00092657
Th1	Mac4	LTA	TNFRSF14	0.143179	3	LTA_TNFRSF14	LTA - TNFRSF14	LT	Secreted Signaling	KEGG: hsa04060	Th1 -> Mac4	0.000926323
Th1	Mac4	CCL5	CCR5	0.143154	3	CCL5_CCR5	CCL5 - CCR5	CCL	Secreted Signaling	KEGG: hsa04060	Th1 -> Mac4	0.000925209
Mast	Mac1	NAMPT	ITGA5_ITGB1	0.143123	3	NAMPT_ITGA5_ITGB1	NAMPT - (ITGA5+ITGB1)	VISFATIN	Secreted Signaling	PMID: 28490838	Mast -> Mac1	0.000923795
Mac3	Mac1	ANXA1	FPR1	0.143078	3	ANXA1_FPR1	ANXA1 - FPR1	ANNEXIN	Secreted Signaling	PMID: 23230437	Mac3 -> Mac1	0.000921778
Th1	Mac4	ANXA1	FPR2	0.143008	3	ANXA1_FPR2	ANXA1 - FPR2	ANNEXIN	Secreted Signaling	PMID: 23230437	Th1 -> Mac4	0.000918636
Mac3	Treg	SPP1	ITGA4_ITGB1	0.142969	3	SPP1_ITGA4_ITGB1	SPP1 - (ITGA4+ITGB1)	SPP1	Secreted Signaling	PMID: 21907263	Mac3 -> Treg	0.000916872
Th1	Mac1	TGFB1	ACVR1B_TGFbR2	0.142951	3	TGFB1_ACVR1B_TGFBR2	TGFB1 - (ACVR1B+TGFBR2)	TGFb	Secreted Signaling	PMID: 27449815	Th1 -> Mac1	0.000916104
Mac2	Mac4	TNF	TNFRSF1A	0.142933	3	TNF_TNFRSF1A	TNF - TNFRSF1A	TNF	Secreted Signaling	KEGG: hsa04060	Mac2 -> Mac4	0.000915267
Mac3	Th1	CXCL10	CXCR3	0.142918	3	CXCL10_CXCR3	CXCL10 - CXCR3	CXCL	Secreted Signaling	KEGG: hsa04060	Mac3 -> Th1	0.000914625
CD4T	Mac2	NAMPT	ITGA5_ITGB1	0.142837	3	NAMPT_ITGA5_ITGB1	NAMPT - (ITGA5+ITGB1)	VISFATIN	Secreted Signaling	PMID: 28490838	CD4T -> Mac2	0.00091098
Mac4	cDC1	CXCL11	CXCR3	0.142825	3	CXCL11_CXCR3	CXCL11 - CXCR3	CXCL	Secreted Signaling	KEGG: hsa04060	Mac4 -> cDC1	0.000910454
Mac1	Tcm	CCL19	CCR7	0.142813	3	CCL19_CCR7	CCL19 - CCR7	CCL	Secreted Signaling	KEGG: hsa04060	Mac1 -> Tcm	0.000909902
Mac1	Mac4	TGFB1	TGFbR1_R2	0.142756	3	TGFB1_TGFBR1_TGFBR2	TGFB1 - (TGFBR1+TGFBR2)	TGFb	Secreted Signaling	KEGG: hsa04350	Mac1 -> Mac4	0.000907349
Tcm	Mac4	IL16	CD4	0.142609	3	IL16_CD4	IL16 - CD4	IL16	Secreted Signaling	KEGG: hsa04060	Tcm -> Mac4	0.000900855
Mast	Mac2	NAMPT	ITGA5_ITGB1	0.142585	3	NAMPT_ITGA5_ITGB1	NAMPT - (ITGA5+ITGB1)	VISFATIN	Secreted Signaling	PMID: 28490838	Mast -> Mac2	0.000899774
Mac3	Mac4	CCL3L1	CCR1	0.142584	3	CCL3L1_CCR1	CCL3L1 - CCR1	CCL	Secreted Signaling	KEGG: hsa04060	Mac3 -> Mac4	0.000899733
CD4T	matureDC	TGFB1	TGFbR1_R2	0.14249	3	TGFB1_TGFBR1_TGFBR2	TGFB1 - (TGFBR1+TGFBR2)	TGFb	Secreted Signaling	KEGG: hsa04350	CD4T -> matureDC	0.000895586
pDC	ILC	BAG6	NCR3	0.142399	3	BAG6_NCR3-PS	BAG6 - NCR3-PS	BAG	Secreted Signaling	PMID: 30021652	pDC -> ILC	0.000891555
CD4T	Mac4	CCL5	CCR5	0.142392	3	CCL5_CCR5	CCL5 - CCR5	CCL	Secreted Signaling	KEGG: hsa04060	CD4T -> Mac4	0.000891264
Mast	Th17_1	CTSG	F2R	0.142358	3	CTSG_F2R	CTSG - F2R	PARs	Secreted Signaling	KEGG: hsa04080	Mast -> Th17_1	0.000889768
Mac2	CD4T	CXCL16	CXCR6	0.142328	3	CXCL16_CXCR6	CXCL16 - CXCR6	CXCL	Secreted Signaling	KEGG: hsa04060	Mac2 -> CD4T	0.000888443
cDC1	Mac1	ANXA1	FPR1	0.142313	3	ANXA1_FPR1	ANXA1 - FPR1	ANNEXIN	Secreted Signaling	PMID: 23230437	cDC1 -> Mac1	0.000887802
Tc	Mac1	TGFB1	ACVR1B_TGFbR2	0.142297	3	TGFB1_ACVR1B_TGFBR2	TGFB1 - (ACVR1B+TGFBR2)	TGFb	Secreted Signaling	PMID: 27449815	Tc -> Mac1	0.000887078
ILC	Treg	CCL5	CCR4	0.142253	3	CCL5_CCR4	CCL5 - CCR4	CCL	Secreted Signaling	KEGG: hsa04060	ILC -> Treg	0.000885153
Mac3	Mac2	SPP1	ITGA4_ITGB1	0.142247	3	SPP1_ITGA4_ITGB1	SPP1 - (ITGA4+ITGB1)	SPP1	Secreted Signaling	PMID: 21907263	Mac3 -> Mac2	0.000884929
cDC2	cDC2	CCL3L1	CCR1	0.142242	3	CCL3L1_CCR1	CCL3L1 - CCR1	CCL	Secreted Signaling	KEGG: hsa04060	cDC2 -> cDC2	0.000884709
Mac4	cDC2	IL1B	IL1R2	0.142239	3	IL1B_IL1R2	IL1B - IL1R2	IL1	Secreted Signaling	KEGG: hsa04060	Mac4 -> cDC2	0.000884579
Mac4	cDC2	IL1B	IL1R1_IL1RAP	0.142206	3	IL1B_IL1R1_IL1RAP	IL1B - (IL1R1+IL1RAP)	IL1	Secreted Signaling	KEGG: hsa04060	Mac4 -> cDC2	0.000883101
pDC	cDC2	LGALS9	HAVCR2	0.142193	3	LGALS9_HAVCR2	LGALS9 - HAVCR2	GALECTIN	Secreted Signaling	PMID: 27192565	pDC -> cDC2	0.000882558
Mac2	Mac1	VEGFB	FLT1	0.142186	3	VEGFB_VEGFR1	VEGFB - VEGFR1	VEGF	Secreted Signaling	KEGG: hsa04370; PMID: 16633338	Mac2 -> Mac1	0.000882236
Mac4	Mac2	C3	ITGAM_ITGB2	0.14218	3	C3_ITGAM_ITGB2	C3 - (ITGAM+ITGB2)	COMPLEMENT	Secreted Signaling	PMID: 16234578	Mac4 -> Mac2	0.000881998
Treg	Mac4	LTA	TNFRSF1B	0.142138	3	LTA_TNFRSF1B	LTA - TNFRSF1B	LT	Secreted Signaling	KEGG: hsa04060	Treg -> Mac4	0.000880133
Mac2	Tcm	CXCL10	CXCR3	0.142134	3	CXCL10_CXCR3	CXCL10 - CXCR3	CXCL	Secreted Signaling	KEGG: hsa04060	Mac2 -> Tcm	0.000879988
Mac1	CD4T	CXCL10	CXCR3	0.142133	3	CXCL10_CXCR3	CXCL10 - CXCR3	CXCL	Secreted Signaling	KEGG: hsa04060	Mac1 -> CD4T	0.000879953
Mac3	ILC	CXCL10	CXCR3	0.142089	3	CXCL10_CXCR3	CXCL10 - CXCR3	CXCL	Secreted Signaling	KEGG: hsa04060	Mac3 -> ILC	0.000877997
pDC	Mac1	BTLA	TNFRSF14	0.142032	3	BTLA_TNFRSF14	BTLA - TNFRSF14	BTLA	Secreted Signaling	PMID: 21941365	pDC -> Mac1	0.000875541
Mac4	cDC1	VEGFA	FLT1	0.142003	3	VEGFA_VEGFR1	VEGFA - VEGFR1	VEGF	Secreted Signaling	KEGG: hsa04370; PMID: 16633338	Mac4 -> cDC1	0.000874299
Treg	matureDC	LTA	TNFRSF14	0.14196	3	LTA_TNFRSF14	LTA - TNFRSF14	LT	Secreted Signaling	KEGG: hsa04060	Treg -> matureDC	0.000872434
Th1	Mac4	TNFSF14	TNFRSF14	0.141885	3	TNFSF14_TNFRSF14	TNFSF14 - TNFRSF14	LIGHT	Secreted Signaling	KEGG: hsa04060	Th1 -> Mac4	0.000869178
ILC	Mac4	ANXA1	FPR2	0.141839	3	ANXA1_FPR2	ANXA1 - FPR2	ANNEXIN	Secreted Signaling	PMID: 23230437	ILC -> Mac4	0.000867197
Mac1	Tc	CXCL10	CXCR3	0.141747	3	CXCL10_CXCR3	CXCL10 - CXCR3	CXCL	Secreted Signaling	KEGG: hsa04060	Mac1 -> Tc	0.000863253
Mac2	Mac1	VEGFA	FLT1	0.141745	3	VEGFA_VEGFR1	VEGFA - VEGFR1	VEGF	Secreted Signaling	KEGG: hsa04370; PMID: 16633338	Mac2 -> Mac1	0.00086316
pDC	Mac2	SEMA3C	PLXND1	0.141721	3	SEMA3C_PLXND1	SEMA3C - PLXND1	SEMA3	Secreted Signaling	PMID: 27533782	pDC -> Mac2	0.000862132
Bcell	cDC2	LGALS9	HAVCR2	0.141695	3	LGALS9_HAVCR2	LGALS9 - HAVCR2	GALECTIN	Secreted Signaling	PMID: 27192565	Bcell -> cDC2	0.000860984
Bcell	cDC1	TNF	TNFRSF1A	0.141658	3	TNF_TNFRSF1A	TNF - TNFRSF1A	TNF	Secreted Signaling	KEGG: hsa04060	Bcell -> cDC1	0.000859409
matureDC	Tfh_like	CXCL16	CXCR6	0.141487	3	CXCL16_CXCR6	CXCL16 - CXCR6	CXCL	Secreted Signaling	KEGG: hsa04060	matureDC -> Tfh_like	0.000852127
Mac1	NK	BAG6	NCR3	0.141461	3	BAG6_NCR3-PS	BAG6 - NCR3-PS	BAG	Secreted Signaling	PMID: 30021652	Mac1 -> NK	0.000851029
Tcm	Mac1	TGFB1	TGFbR1_R2	0.141421	3	TGFB1_TGFBR1_TGFBR2	TGFB1 - (TGFBR1+TGFBR2)	TGFb	Secreted Signaling	KEGG: hsa04350	Tcm -> Mac1	0.000849306
ILC	Mac1	TGFB1	TGFbR1_R2	0.141385	3	TGFB1_TGFBR1_TGFBR2	TGFB1 - (TGFBR1+TGFBR2)	TGFb	Secreted Signaling	KEGG: hsa04350	ILC -> Mac1	0.000847783
Mac4	Mac4	IL16	CD4	0.141363	3	IL16_CD4	IL16 - CD4	IL16	Secreted Signaling	KEGG: hsa04060	Mac4 -> Mac4	0.000846849
matureDC	CD4T	CXCL11	CXCR3	0.141357	3	CXCL11_CXCR3	CXCL11 - CXCR3	CXCL	Secreted Signaling	KEGG: hsa04060	matureDC -> CD4T	0.000846604
cDC1	Tcm	CXCL9	CXCR3	0.141303	3	CXCL9_CXCR3	CXCL9 - CXCR3	CXCL	Secreted Signaling	KEGG: hsa04060	cDC1 -> Tcm	0.000844309
Mac2	cDC2	CCL2	CCR2	0.141222	3	CCL2_CCR2	CCL2 - CCR2	CCL	Secreted Signaling	KEGG: hsa04060	Mac2 -> cDC2	0.000840906
Tcm	cDC2	IL16	CD4	0.141219	3	IL16_CD4	IL16 - CD4	IL16	Secreted Signaling	KEGG: hsa04060	Tcm -> cDC2	0.000840779
Mac4	cDC2	VEGFB	FLT1	0.141036	3	VEGFB_VEGFR1	VEGFB - VEGFR1	VEGF	Secreted Signaling	KEGG: hsa04370; PMID: 16633338	Mac4 -> cDC2	0.00083306
matureDC	Tc	CXCL11	CXCR3	0.140975	3	CXCL11_CXCR3	CXCL11 - CXCR3	CXCL	Secreted Signaling	KEGG: hsa04060	matureDC -> Tc	0.000830536
CD4T	matureDC	TNF	TNFRSF1A	0.140968	3	TNF_TNFRSF1A	TNF - TNFRSF1A	TNF	Secreted Signaling	KEGG: hsa04060	CD4T -> matureDC	0.000830228
cDC1	Th17_1	BAG6	NCR3	0.140917	3	BAG6_NCR3-PS	BAG6 - NCR3-PS	BAG	Secreted Signaling	PMID: 30021652	cDC1 -> Th17_1	0.000828119
pDC	Mac2	BTLA	TNFRSF14	0.140872	3	BTLA_TNFRSF14	BTLA - TNFRSF14	BTLA	Secreted Signaling	PMID: 21941365	pDC -> Mac2	0.000826223
Mac1	Mac1	CSF1	CSF1R	0.140865	3	CSF1_CSF1R	CSF1 - CSF1R	CSF	Secreted Signaling	KEGG: hsa04060	Mac1 -> Mac1	0.000825944
Treg	Th17_1	LTA	TNFRSF1B	0.140864	3	LTA_TNFRSF1B	LTA - TNFRSF1B	LT	Secreted Signaling	KEGG: hsa04060	Treg -> Th17_1	0.000825897
cDC2	Mac1	IL16	CD4	0.140854	3	IL16_CD4	IL16 - CD4	IL16	Secreted Signaling	KEGG: hsa04060	cDC2 -> Mac1	0.000825481
Mac3	Treg	CXCL10	CXCR3	0.140853	3	CXCL10_CXCR3	CXCL10 - CXCR3	CXCL	Secreted Signaling	KEGG: hsa04060	Mac3 -> Treg	0.000825447
Th1	Tcm	LTA	TNFRSF1B	0.140831	3	LTA_TNFRSF1B	LTA - TNFRSF1B	LT	Secreted Signaling	KEGG: hsa04060	Th1 -> Tcm	0.000824508
Mac4	CD4T	CXCL16	CXCR6	0.140694	3	CXCL16_CXCR6	CXCL16 - CXCR6	CXCL	Secreted Signaling	KEGG: hsa04060	Mac4 -> CD4T	0.000818856
Tcm	Mac4	ANXA1	FPR2	0.140673	3	ANXA1_FPR2	ANXA1 - FPR2	ANNEXIN	Secreted Signaling	PMID: 23230437	Tcm -> Mac4	0.000817971
NK	Treg	TNFSF9	TNFRSF9	0.140664	3	TNFSF9_TNFRSF9	TNFSF9 - TNFRSF9	CD137	Secreted Signaling	KEGG: hsa04060	NK -> Treg	0.000817588
Mac3	Bcell	SPP1	ITGA4_ITGB1	0.140649	3	SPP1_ITGA4_ITGB1	SPP1 - (ITGA4+ITGB1)	SPP1	Secreted Signaling	PMID: 21907263	Mac3 -> Bcell	0.000816974
Mac2	Mac1	TGFB1	TGFbR1_R2	0.140588	3	TGFB1_TGFBR1_TGFBR2	TGFB1 - (TGFBR1+TGFBR2)	TGFb	Secreted Signaling	KEGG: hsa04350	Mac2 -> Mac1	0.000814473
Mac4	Mac4	VEGFB	FLT1	0.140575	3	VEGFB_VEGFR1	VEGFB - VEGFR1	VEGF	Secreted Signaling	KEGG: hsa04370; PMID: 16633338	Mac4 -> Mac4	0.000813909
pDC	Mac1	LGALS9	HAVCR2	0.140572	3	LGALS9_HAVCR2	LGALS9 - HAVCR2	GALECTIN	Secreted Signaling	PMID: 27192565	pDC -> Mac1	0.000813811
Treg	Mac1	LTA	TNFRSF14	0.140561	3	LTA_TNFRSF14	LTA - TNFRSF14	LT	Secreted Signaling	KEGG: hsa04060	Treg -> Mac1	0.000813355
Tfh_like	Mac2	TGFB1	ACVR1B_TGFbR2	0.140548	3	TGFB1_ACVR1B_TGFBR2	TGFB1 - (ACVR1B+TGFBR2)	TGFb	Secreted Signaling	PMID: 27449815	Tfh_like -> Mac2	0.000812805
Mac2	Mac2	IL16	CD4	0.140536	3	IL16_CD4	IL16 - CD4	IL16	Secreted Signaling	KEGG: hsa04060	Mac2 -> Mac2	0.00081233
Th1	Mac2	LTA	TNFRSF1B	0.140524	3	LTA_TNFRSF1B	LTA - TNFRSF1B	LT	Secreted Signaling	KEGG: hsa04060	Th1 -> Mac2	0.000811817
Tfh_like	Th17_1	CCL20	CCR6	0.140488	3	CCL20_CCR6	CCL20 - CCR6	CCL	Secreted Signaling	KEGG: hsa04060	Tfh_like -> Th17_1	0.000810354
Mac1	Mac2	TNF	TNFRSF1A	0.140401	3	TNF_TNFRSF1A	TNF - TNFRSF1A	TNF	Secreted Signaling	KEGG: hsa04060	Mac1 -> Mac2	0.000806786
cDC2	Mac4	GAS6	AXL	0.140372	3	GAS6_AXL	GAS6 - AXL	GAS	Secreted Signaling	PMID: 27801848	cDC2 -> Mac4	0.000805584
Mac4	cDC2	C3	ITGAM_ITGB2	0.140368	3	C3_ITGAM_ITGB2	C3 - (ITGAM+ITGB2)	COMPLEMENT	Secreted Signaling	PMID: 16234578	Mac4 -> cDC2	0.000805441
Tcm	Mac1	TGFB1	ACVR1B_TGFbR2	0.140367	3	TGFB1_ACVR1B_TGFBR2	TGFB1 - (ACVR1B+TGFBR2)	TGFb	Secreted Signaling	PMID: 27449815	Tcm -> Mac1	0.000805386
Tcm	cDC1	TNF	TNFRSF1A	0.14036	3	TNF_TNFRSF1A	TNF - TNFRSF1A	TNF	Secreted Signaling	KEGG: hsa04060	Tcm -> cDC1	0.000805112
Tc	Mac4	ANXA1	FPR2	0.140352	3	ANXA1_FPR2	ANXA1 - FPR2	ANNEXIN	Secreted Signaling	PMID: 23230437	Tc -> Mac4	0.000804767
ILC	Mac1	TGFB1	ACVR1B_TGFbR2	0.140331	3	TGFB1_ACVR1B_TGFBR2	TGFB1 - (ACVR1B+TGFBR2)	TGFb	Secreted Signaling	PMID: 27449815	ILC -> Mac1	0.000803941
Bcell	Mac1	IL16	CD4	0.140322	3	IL16_CD4	IL16 - CD4	IL16	Secreted Signaling	KEGG: hsa04060	Bcell -> Mac1	0.000803574
Mac3	Mac1	SPP1	ITGAV_ITGB1	0.1403	3	SPP1_ITGAV_ITGB1	SPP1 - (ITGAV+ITGB1)	SPP1	Secreted Signaling	PMID: 21907263	Mac3 -> Mac1	0.000802648
pDC	pDC	SEMA3C	NRP1_PLXNA4	0.140229	3	SEMA3C_NRP1_PLXNA4	SEMA3C - (NRP1+PLXNA4)	SEMA3	Secreted Signaling	PMID: 27533782	pDC -> pDC	0.000799772
CD4T	Mac4	ANXA1	FPR2	0.140211	3	ANXA1_FPR2	ANXA1 - FPR2	ANNEXIN	Secreted Signaling	PMID: 23230437	CD4T -> Mac4	0.000799027
cDC1	cDC2	GAS6	AXL	0.140197	3	GAS6_AXL	GAS6 - AXL	GAS	Secreted Signaling	PMID: 27801848	cDC1 -> cDC2	0.000798479
Th1	Tc	LTA	TNFRSF1B	0.140173	3	LTA_TNFRSF1B	LTA - TNFRSF1B	LT	Secreted Signaling	KEGG: hsa04060	Th1 -> Tc	0.000797493
cDC1	Tcm	BTLA	TNFRSF14	0.140166	3	BTLA_TNFRSF14	BTLA - TNFRSF14	BTLA	Secreted Signaling	PMID: 21941365	cDC1 -> Tcm	0.000797189
Mac3	pDC	CXCL10	CXCR3	0.140159	3	CXCL10_CXCR3	CXCL10 - CXCR3	CXCL	Secreted Signaling	KEGG: hsa04060	Mac3 -> pDC	0.000796922
cDC2	ILC	BAG6	NCR3	0.140145	3	BAG6_NCR3-PS	BAG6 - NCR3-PS	BAG	Secreted Signaling	PMID: 30021652	cDC2 -> ILC	0.00079636
cDC1	CD4T	CXCL16	CXCR6	0.140126	3	CXCL16_CXCR6	CXCL16 - CXCR6	CXCL	Secreted Signaling	KEGG: hsa04060	cDC1 -> CD4T	0.000795576
NK	Mac1	IL16	CD4	0.140122	3	IL16_CD4	IL16 - CD4	IL16	Secreted Signaling	KEGG: hsa04060	NK -> Mac1	0.000795434
Bcell	Mac1	LGALS9	HAVCR2	0.140085	3	LGALS9_HAVCR2	LGALS9 - HAVCR2	GALECTIN	Secreted Signaling	PMID: 27192565	Bcell -> Mac1	0.000793916
Tfh_like	Mac1	ANXA1	FPR1	0.140077	3	ANXA1_FPR1	ANXA1 - FPR1	ANNEXIN	Secreted Signaling	PMID: 23230437	Tfh_like -> Mac1	0.000793598
Tcm	Mac1	CD40LG	ITGA5_ITGB1	0.140071	3	CD40LG_ITGA5_ITGB1	CD40LG - (ITGA5+ITGB1)	CD40	Secreted Signaling	PMID: 28676852	Tcm -> Mac1	0.00079337
cDC2	Mac4	TGFB1	ACVR1B_TGFbR2	0.140051	3	TGFB1_ACVR1B_TGFBR2	TGFB1 - (ACVR1B+TGFBR2)	TGFb	Secreted Signaling	PMID: 27449815	cDC2 -> Mac4	0.000792543
Tc	matureDC	TNF	TNFRSF1A	0.140013	3	TNF_TNFRSF1A	TNF - TNFRSF1A	TNF	Secreted Signaling	KEGG: hsa04060	Tc -> matureDC	0.000791008
Mac4	cDC2	IL16	CD4	0.139997	3	IL16_CD4	IL16 - CD4	IL16	Secreted Signaling	KEGG: hsa04060	Mac4 -> cDC2	0.000790372
Tc	cDC2	CCL4	CCR5	0.139991	3	CCL4_CCR5	CCL4 - CCR5	CCL	Secreted Signaling	KEGG: hsa04060	Tc -> cDC2	0.000790125
Th17_1	Treg	CCL5	CCR4	0.139987	3	CCL5_CCR4	CCL5 - CCR4	CCL	Secreted Signaling	KEGG: hsa04060	Th17_1 -> Treg	0.000789959
matureDC	cDC2	TNF	TNFRSF1A	0.139981	3	TNF_TNFRSF1A	TNF - TNFRSF1A	TNF	Secreted Signaling	KEGG: hsa04060	matureDC -> cDC2	0.00078973
Mast	Treg	CXCL16	CXCR6	0.139914	3	CXCL16_CXCR6	CXCL16 - CXCR6	CXCL	Secreted Signaling	KEGG: hsa04060	Mast -> Treg	0.000787015
pDC	Mac4	TGFB1	ACVR1B_TGFbR2	0.139867	3	TGFB1_ACVR1B_TGFBR2	TGFB1 - (ACVR1B+TGFBR2)	TGFb	Secreted Signaling	PMID: 27449815	pDC -> Mac4	0.00078513
Mac3	pDC	SPP1	ITGA4_ITGB1	0.139785	3	SPP1_ITGA4_ITGB1	SPP1 - (ITGA4+ITGB1)	SPP1	Secreted Signaling	PMID: 21907263	Mac3 -> pDC	0.000781837
cDC2	Treg	IL1B	IL1R2	0.139756	3	IL1B_IL1R2	IL1B - IL1R2	IL1	Secreted Signaling	KEGG: hsa04060	cDC2 -> Treg	0.000780703
Th17_1	cDC2	CSF2	CSF2RA_CSF2RB	0.13961	3	CSF2_CSF2RA_CSF2RB	CSF2 - (CSF2RA+CSF2RB)	IL4	Secreted Signaling	KEGG: hsa04060	Th17_1 -> cDC2	0.000774885
Mac3	NK	CXCL9	CXCR3	0.139609	3	CXCL9_CXCR3	CXCL9 - CXCR3	CXCL	Secreted Signaling	KEGG: hsa04060	Mac3 -> NK	0.000774826
matureDC	Mac2	CCL3	CCR1	0.1396	3	CCL3_CCR1	CCL3 - CCR1	CCL	Secreted Signaling	KEGG: hsa04060	matureDC -> Mac2	0.00077446
Th17_1	Mac4	CCL3	CCR1	0.139584	3	CCL3_CCR1	CCL3 - CCR1	CCL	Secreted Signaling	KEGG: hsa04060	Th17_1 -> Mac4	0.000773824
Tcm	Mac2	CD40LG	ITGA5_ITGB1	0.139556	3	CD40LG_ITGA5_ITGB1	CD40LG - (ITGA5+ITGB1)	CD40	Secreted Signaling	PMID: 28676852	Tcm -> Mac2	0.000772738
Mac2	Mac1	TGFB1	ACVR1B_TGFbR2	0.139547	3	TGFB1_ACVR1B_TGFBR2	TGFB1 - (ACVR1B+TGFBR2)	TGFb	Secreted Signaling	PMID: 27449815	Mac2 -> Mac1	0.000772355
Mac4	cDC2	CCL3L1	CCR1	0.139523	3	CCL3L1_CCR1	CCL3L1 - CCR1	CCL	Secreted Signaling	KEGG: hsa04060	Mac4 -> cDC2	0.000771438
Mac2	Mac4	CCL3	CCR5	0.139482	3	CCL3_CCR5	CCL3 - CCR5	CCL	Secreted Signaling	KEGG: hsa04060	Mac2 -> Mac4	0.000769804
Mast	Mac1	VEGFA	FLT1	0.139427	3	VEGFA_VEGFR1	VEGFA - VEGFR1	VEGF	Secreted Signaling	KEGG: hsa04370; PMID: 16633338	Mast -> Mac1	0.000767628
Treg	Mac2	LTA	TNFRSF14	0.139425	3	LTA_TNFRSF14	LTA - TNFRSF14	LT	Secreted Signaling	KEGG: hsa04060	Treg -> Mac2	0.000767537
Tc	Mac2	IL16	CD4	0.1394	3	IL16_CD4	IL16 - CD4	IL16	Secreted Signaling	KEGG: hsa04060	Tc -> Mac2	0.00076655
cDC2	cDC1	TGFB1	TGFbR1_R2	0.139396	3	TGFB1_TGFBR1_TGFBR2	TGFB1 - (TGFBR1+TGFBR2)	TGFb	Secreted Signaling	KEGG: hsa04350	cDC2 -> cDC1	0.000766392
Mac1	Mac1	VEGFB	FLT1	0.13925	3	VEGFB_VEGFR1	VEGFB - VEGFR1	VEGF	Secreted Signaling	KEGG: hsa04370; PMID: 16633338	Mac1 -> Mac1	0.000760646
Mast	Mac2	TGFB1	TGFbR1_R2	0.139246	3	TGFB1_TGFBR1_TGFBR2	TGFB1 - (TGFBR1+TGFBR2)	TGFb	Secreted Signaling	KEGG: hsa04350	Mast -> Mac2	0.000760497
pDC	cDC1	TGFB1	TGFbR1_R2	0.139213	3	TGFB1_TGFBR1_TGFBR2	TGFB1 - (TGFBR1+TGFBR2)	TGFb	Secreted Signaling	KEGG: hsa04350	pDC -> cDC1	0.000759213
Treg	Th1	LTA	TNFRSF1B	0.13918	3	LTA_TNFRSF1B	LTA - TNFRSF1B	LT	Secreted Signaling	KEGG: hsa04060	Treg -> Th1	0.000757924
Mac4	Mac4	TGFB1	ACVR1B_TGFbR2	0.139008	3	TGFB1_ACVR1B_TGFBR2	TGFB1 - (ACVR1B+TGFBR2)	TGFb	Secreted Signaling	PMID: 27449815	Mac4 -> Mac4	0.0007512
Mac2	ILC	BAG6	NCR3	0.138936	3	BAG6_NCR3-PS	BAG6 - NCR3-PS	BAG	Secreted Signaling	PMID: 30021652	Mac2 -> ILC	0.000748421
Th17_1	Mac4	TGFB1	ACVR1B_TGFbR2	0.138903	3	TGFB1_ACVR1B_TGFBR2	TGFB1 - (ACVR1B+TGFBR2)	TGFb	Secreted Signaling	PMID: 27449815	Th17_1 -> Mac4	0.000747127
Tfh_like	Mac2	TGFB1	ACVR1_TGFbR	0.13878	3	TGFB1_ACVR1_TGFBR1	TGFB1 - (ACVR1+TGFBR1)	TGFb	Secreted Signaling	PMID: 29376829	Tfh_like -> Mac2	0.000742399
cDC1	NK	BAG6	NCR3	0.138758	3	BAG6_NCR3-PS	BAG6 - NCR3-PS	BAG	Secreted Signaling	PMID: 30021652	cDC1 -> NK	0.000741522
cDC1	Th1	BTLA	TNFRSF14	0.138714	3	BTLA_TNFRSF14	BTLA - TNFRSF14	BTLA	Secreted Signaling	PMID: 21941365	cDC1 -> Th1	0.000739828
Mac2	pDC	IL16	CD4	0.138694	3	IL16_CD4	IL16 - CD4	IL16	Secreted Signaling	KEGG: hsa04060	Mac2 -> pDC	0.000739071
cDC1	Mac4	CCL5	CCR1	0.138676	3	CCL5_CCR1	CCL5 - CCR1	CCL	Secreted Signaling	KEGG: hsa04060	cDC1 -> Mac4	0.000738378
ILC	Tfh_like	TNFSF14	TNFRSF14	0.138623	3	TNFSF14_TNFRSF14	TNFSF14 - TNFRSF14	LIGHT	Secreted Signaling	KEGG: hsa04060	ILC -> Tfh_like	0.000736341
NK	cDC2	CCL5	CCR5	0.138564	3	CCL5_CCR5	CCL5 - CCR5	CCL	Secreted Signaling	KEGG: hsa04060	NK -> cDC2	0.000734096
Mac3	pDC	CCL19	CCR7	0.138564	3	CCL19_CCR7	CCL19 - CCR7	CCL	Secreted Signaling	KEGG: hsa04060	Mac3 -> pDC	0.000734096
Treg	Th17_1	CCL20	CCR6	0.138503	3	CCL20_CCR6	CCL20 - CCR6	CCL	Secreted Signaling	KEGG: hsa04060	Treg -> Th17_1	0.000731744
Th1	cDC1	LTA	TNFRSF14	0.138496	3	LTA_TNFRSF14	LTA - TNFRSF14	LT	Secreted Signaling	KEGG: hsa04060	Th1 -> cDC1	0.000731503
Bcell	matureDC	TGFB1	TGFbR1_R2	0.138416	3	TGFB1_TGFBR1_TGFBR2	TGFB1 - (TGFBR1+TGFBR2)	TGFb	Secreted Signaling	KEGG: hsa04350	Bcell -> matureDC	0.000728431
Mac4	cDC1	TGFB1	TGFbR1_R2	0.138363	3	TGFB1_TGFBR1_TGFBR2	TGFB1 - (TGFBR1+TGFBR2)	TGFb	Secreted Signaling	KEGG: hsa04350	Mac4 -> cDC1	0.000726415
Treg	Mac2	TGFB1	ACVR1B_TGFbR2	0.138349	3	TGFB1_ACVR1B_TGFBR2	TGFB1 - (ACVR1B+TGFBR2)	TGFb	Secreted Signaling	PMID: 27449815	Treg -> Mac2	0.000725884
Th1	Treg	CCL5	CCR4	0.138321	3	CCL5_CCR4	CCL5 - CCR4	CCL	Secreted Signaling	KEGG: hsa04060	Th1 -> Treg	0.000724834
Th17_1	cDC1	TGFB1	TGFbR1_R2	0.138258	3	TGFB1_TGFBR1_TGFBR2	TGFB1 - (TGFBR1+TGFBR2)	TGFb	Secreted Signaling	KEGG: hsa04350	Th17_1 -> cDC1	0.000722461
Mac4	cDC2	GAS6	AXL	0.138216	3	GAS6_AXL	GAS6 - AXL	GAS	Secreted Signaling	PMID: 27801848	Mac4 -> cDC2	0.000720869
Mast	Mac4	CCL2	CCR2	0.138196	3	CCL2_CCR2	CCL2 - CCR2	CCL	Secreted Signaling	KEGG: hsa04060	Mast -> Mac4	0.000720124
Treg	cDC2	CCL5	CCR1	0.138129	3	CCL5_CCR1	CCL5 - CCR1	CCL	Secreted Signaling	KEGG: hsa04060	Treg -> cDC2	0.000717609
Tfh_like	Tc	GZMA	F2R	0.138105	3	GZMA_F2R	GZMA - F2R	PARs	Secreted Signaling	KEGG: hsa04080	Tfh_like -> Tc	0.000716676
Th1	Treg	LTA	TNFRSF14	0.138076	3	LTA_TNFRSF14	LTA - TNFRSF14	LT	Secreted Signaling	KEGG: hsa04060	Th1 -> Treg	0.000715615
Treg	Mac2	IL16	CD4	0.138038	3	IL16_CD4	IL16 - CD4	IL16	Secreted Signaling	KEGG: hsa04060	Treg -> Mac2	0.000714165
Treg	cDC1	TNF	TNFRSF1A	0.138019	3	TNF_TNFRSF1A	TNF - TNFRSF1A	TNF	Secreted Signaling	KEGG: hsa04060	Treg -> cDC1	0.000713469
pDC	Mac4	CCL3	CCR1	0.137949	3	CCL3_CCR1	CCL3 - CCR1	CCL	Secreted Signaling	KEGG: hsa04060	pDC -> Mac4	0.000710828
CD4T	cDC2	CD40LG	ITGA5_ITGB1	0.137938	3	CD40LG_ITGA5_ITGB1	CD40LG - (ITGA5+ITGB1)	CD40	Secreted Signaling	PMID: 28676852	CD4T -> cDC2	0.000710437
NK	Mac4	ANXA1	FPR2	0.137922	3	ANXA1_FPR2	ANXA1 - FPR2	ANNEXIN	Secreted Signaling	PMID: 23230437	NK -> Mac4	0.000709831
matureDC	cDC2	GAS6	AXL	0.137891	3	GAS6_AXL	GAS6 - AXL	GAS	Secreted Signaling	PMID: 27801848	matureDC -> cDC2	0.000708693
cDC2	pDC	CCL19	CCR7	0.137752	3	CCL19_CCR7	CCL19 - CCR7	CCL	Secreted Signaling	KEGG: hsa04060	cDC2 -> pDC	0.000703528
Tc	Th17_1	GZMA	F2R	0.137739	3	GZMA_F2R	GZMA - F2R	PARs	Secreted Signaling	KEGG: hsa04080	Tc -> Th17_1	0.000703034
cDC1	Mac2	TGFB1	ACVR1B_TGFbR2	0.137734	3	TGFB1_ACVR1B_TGFBR2	TGFB1 - (ACVR1B+TGFBR2)	TGFb	Secreted Signaling	PMID: 27449815	cDC1 -> Mac2	0.000702843
Mac3	Tcm	CXCL9	CXCR3	0.137667	3	CXCL9_CXCR3	CXCL9 - CXCR3	CXCL	Secreted Signaling	KEGG: hsa04060	Mac3 -> Tcm	0.000700382
CD4T	Treg	CCL5	CCR4	0.137609	3	CCL5_CCR4	CCL5 - CCR4	CCL	Secreted Signaling	KEGG: hsa04060	CD4T -> Treg	0.000698236
Tc	pDC	IL16	CD4	0.137587	3	IL16_CD4	IL16 - CD4	IL16	Secreted Signaling	KEGG: hsa04060	Tc -> pDC	0.000697417
ILC	Treg	IL16	CD4	0.137569	3	IL16_CD4	IL16 - CD4	IL16	Secreted Signaling	KEGG: hsa04060	ILC -> Treg	0.000696759
matureDC	matureDC	TGFB1	TGFbR1_R2	0.137425	3	TGFB1_TGFBR1_TGFBR2	TGFB1 - (TGFBR1+TGFBR2)	TGFb	Secreted Signaling	KEGG: hsa04350	matureDC -> matureDC	0.00069146
Mac1	cDC1	CXCL10	CXCR3	0.137302	3	CXCL10_CXCR3	CXCL10 - CXCR3	CXCL	Secreted Signaling	KEGG: hsa04060	Mac1 -> cDC1	0.000686983
Th1	cDC1	TNFSF14	TNFRSF14	0.137285	3	TNFSF14_TNFRSF14	TNFSF14 - TNFRSF14	LIGHT	Secreted Signaling	KEGG: hsa04060	Th1 -> cDC1	0.000686369
Th1	ILC	LTA	TNFRSF1B	0.137268	3	LTA_TNFRSF1B	LTA - TNFRSF1B	LT	Secreted Signaling	KEGG: hsa04060	Th1 -> ILC	0.00068573
NK	cDC1	TNF	TNFRSF1A	0.137176	3	TNF_TNFRSF1A	TNF - TNFRSF1A	TNF	Secreted Signaling	KEGG: hsa04060	NK -> cDC1	0.000682402
matureDC	Mac1	VEGFA	FLT1	0.137157	3	VEGFA_VEGFR1	VEGFA - VEGFR1	VEGF	Secreted Signaling	KEGG: hsa04370; PMID: 16633338	matureDC -> Mac1	0.000681715
Tcm	Mac3	CD40LG	ITGAM_ITGB2	0.137141	3	CD40LG_ITGAM_ITGB2	CD40LG - (ITGAM+ITGB2)	CD40	Secreted Signaling	PMID: 28676852	Tcm -> Mac3	0.00068112
cDC1	Mac2	TGFB1	ACVR1_TGFbR	0.137072	3	TGFB1_ACVR1_TGFBR1	TGFB1 - (ACVR1+TGFBR1)	TGFb	Secreted Signaling	PMID: 29376829	cDC1 -> Mac2	0.00067864
cDC2	CD4T	CXCL16	CXCR6	0.137047	3	CXCL16_CXCR6	CXCL16 - CXCR6	CXCL	Secreted Signaling	KEGG: hsa04060	cDC2 -> CD4T	0.00067773
Mac4	Mac4	TNF	TNFRSF1A	0.137017	3	TNF_TNFRSF1A	TNF - TNFRSF1A	TNF	Secreted Signaling	KEGG: hsa04060	Mac4 -> Mac4	0.000676662
Mac2	Mac4	IL16	CD4	0.136984	3	IL16_CD4	IL16 - CD4	IL16	Secreted Signaling	KEGG: hsa04060	Mac2 -> Mac4	0.000675472
Tc	cDC2	CCL3L1	CCR1	0.136975	3	CCL3L1_CCR1	CCL3L1 - CCR1	CCL	Secreted Signaling	KEGG: hsa04060	Tc -> cDC2	0.000675133
cDC2	CD4T	CXCL11	CXCR3	0.13688	3	CXCL11_CXCR3	CXCL11 - CXCR3	CXCL	Secreted Signaling	KEGG: hsa04060	cDC2 -> CD4T	0.000671708
Th1	Treg	TNFSF14	TNFRSF14	0.136873	3	TNFSF14_TNFRSF14	TNFSF14 - TNFRSF14	LIGHT	Secreted Signaling	KEGG: hsa04060	Th1 -> Treg	0.00067146
pDC	Treg	IL16	CD4	0.136828	3	IL16_CD4	IL16 - CD4	IL16	Secreted Signaling	KEGG: hsa04060	pDC -> Treg	0.000669869
Th1	Mac4	TGFB1	ACVR1B_TGFbR2	0.136803	3	TGFB1_ACVR1B_TGFBR2	TGFB1 - (ACVR1B+TGFBR2)	TGFb	Secreted Signaling	PMID: 27449815	Th1 -> Mac4	0.000668976
CD4T	Mac2	TGFB1	ACVR1B_TGFbR2	0.136803	3	TGFB1_ACVR1B_TGFBR2	TGFB1 - (ACVR1B+TGFBR2)	TGFb	Secreted Signaling	PMID: 27449815	CD4T -> Mac2	0.000668955
matureDC	Mac1	TNF	TNFRSF1A	0.136787	3	TNF_TNFRSF1A	TNF - TNFRSF1A	TNF	Secreted Signaling	KEGG: hsa04060	matureDC -> Mac1	0.000668403
Treg	Mac2	TGFB1	ACVR1_TGFbR	0.136783	3	TGFB1_ACVR1_TGFBR1	TGFB1 - (ACVR1+TGFBR1)	TGFb	Secreted Signaling	PMID: 29376829	Treg -> Mac2	0.000668247
pDC	cDC1	LGALS9	HAVCR2	0.136696	3	LGALS9_HAVCR2	LGALS9 - HAVCR2	GALECTIN	Secreted Signaling	PMID: 27192565	pDC -> cDC1	0.000665137
Th1	Mac4	LTA	TNFRSF1A	0.136659	3	LTA_TNFRSF1A	LTA - TNFRSF1A	LT	Secreted Signaling	KEGG: hsa04060	Th1 -> Mac4	0.000663842
cDC1	Bcell	BTLA	TNFRSF14	0.136611	3	BTLA_TNFRSF14	BTLA - TNFRSF14	BTLA	Secreted Signaling	PMID: 21941365	cDC1 -> Bcell	0.000662129
matureDC	cDC1	CXCL11	CXCR3	0.136578	3	CXCL11_CXCR3	CXCL11 - CXCR3	CXCL	Secreted Signaling	KEGG: hsa04060	matureDC -> cDC1	0.000660942
cDC2	cDC2	CCL5	CCR1	0.136551	3	CCL5_CCR1	CCL5 - CCR1	CCL	Secreted Signaling	KEGG: hsa04060	cDC2 -> cDC2	0.000659989
cDC2	Tc	CXCL11	CXCR3	0.136522	3	CXCL11_CXCR3	CXCL11 - CXCR3	CXCL	Secreted Signaling	KEGG: hsa04060	cDC2 -> Tc	0.000658958
Tc	Mac1	CCL5	CCR5	0.136518	3	CCL5_CCR5	CCL5 - CCR5	CCL	Secreted Signaling	KEGG: hsa04060	Tc -> Mac1	0.000658843
cDC1	Th17_1	CXCL12	CXCR4	0.136459	3	CXCL12_CXCR4	CXCL12 - CXCR4	CXCL	Secreted Signaling	KEGG: hsa04060	cDC1 -> Th17_1	0.000656762
Tfh_like	Mac1	TGFB1	TGFbR1_R2	0.136448	3	TGFB1_TGFBR1_TGFBR2	TGFB1 - (TGFBR1+TGFBR2)	TGFb	Secreted Signaling	KEGG: hsa04350	Tfh_like -> Mac1	0.000656371
Mac1	matureDC	TGFB1	TGFbR1_R2	0.136265	3	TGFB1_TGFBR1_TGFBR2	TGFB1 - (TGFBR1+TGFBR2)	TGFb	Secreted Signaling	KEGG: hsa04350	Mac1 -> matureDC	0.000649934
Treg	pDC	IL16	CD4	0.13626	3	IL16_CD4	IL16 - CD4	IL16	Secreted Signaling	KEGG: hsa04060	Treg -> pDC	0.000649753
Bcell	cDC1	LGALS9	HAVCR2	0.136235	3	LGALS9_HAVCR2	LGALS9 - HAVCR2	GALECTIN	Secreted Signaling	PMID: 27192565	Bcell -> cDC1	0.000648875
Mac1	Tc	CXCL16	CXCR6	0.136217	3	CXCL16_CXCR6	CXCL16 - CXCR6	CXCL	Secreted Signaling	KEGG: hsa04060	Mac1 -> Tc	0.000648243
Tc	Mac4	TGFB1	ACVR1B_TGFbR2	0.136203	3	TGFB1_ACVR1B_TGFBR2	TGFB1 - (ACVR1B+TGFBR2)	TGFb	Secreted Signaling	PMID: 27449815	Tc -> Mac4	0.000647778
Th1	cDC1	TGFB1	TGFbR1_R2	0.136178	3	TGFB1_TGFBR1_TGFBR2	TGFB1 - (TGFBR1+TGFBR2)	TGFb	Secreted Signaling	KEGG: hsa04350	Th1 -> cDC1	0.000646881
Th1	NK	LTA	TNFRSF1B	0.136165	3	LTA_TNFRSF1B	LTA - TNFRSF1B	LT	Secreted Signaling	KEGG: hsa04060	Th1 -> NK	0.000646433
ILC	cDC1	IL16	CD4	0.136038	3	IL16_CD4	IL16 - CD4	IL16	Secreted Signaling	KEGG: hsa04060	ILC -> cDC1	0.000642029
pDC	Mac4	CCL5	CCR1	0.13601	3	CCL5_CCR1	CCL5 - CCR1	CCL	Secreted Signaling	KEGG: hsa04060	pDC -> Mac4	0.000641035
Mac3	cDC2	CXCL12	CXCR4	0.135959	3	CXCL12_CXCR4	CXCL12 - CXCR4	CXCL	Secreted Signaling	KEGG: hsa04060	Mac3 -> cDC2	0.000639281
cDC1	Tc	CXCL12	CXCR4	0.135946	3	CXCL12_CXCR4	CXCL12 - CXCR4	CXCL	Secreted Signaling	KEGG: hsa04060	cDC1 -> Tc	0.000638832
cDC2	Mac4	IL1B	IL1R1_IL1RAP	0.135946	3	IL1B_IL1R1_IL1RAP	IL1B - (IL1R1+IL1RAP)	IL1	Secreted Signaling	KEGG: hsa04060	cDC2 -> Mac4	0.000638831
cDC1	pDC	BTLA	TNFRSF14	0.135924	3	BTLA_TNFRSF14	BTLA - TNFRSF14	BTLA	Secreted Signaling	PMID: 21941365	cDC1 -> pDC	0.000638079
Tc	Mac4	IL16	CD4	0.135904	3	IL16_CD4	IL16 - CD4	IL16	Secreted Signaling	KEGG: hsa04060	Tc -> Mac4	0.0006374
Treg	Tfh_like	LTA	TNFRSF1B	0.13589	3	LTA_TNFRSF1B	LTA - TNFRSF1B	LT	Secreted Signaling	KEGG: hsa04060	Treg -> Tfh_like	0.000636886
ILC	Tc	TNFSF9	TNFRSF9	0.135874	3	TNFSF9_TNFRSF9	TNFSF9 - TNFRSF9	CD137	Secreted Signaling	KEGG: hsa04060	ILC -> Tc	0.000636355
Th1	pDC	LTA	TNFRSF1B	0.13586	3	LTA_TNFRSF1B	LTA - TNFRSF1B	LT	Secreted Signaling	KEGG: hsa04060	Th1 -> pDC	0.000635859
cDC1	Mac3	BTLA	TNFRSF14	0.135806	3	BTLA_TNFRSF14	BTLA - TNFRSF14	BTLA	Secreted Signaling	PMID: 21941365	cDC1 -> Mac3	0.000634015
Mac2	cDC2	IL16	CD4	0.135701	3	IL16_CD4	IL16 - CD4	IL16	Secreted Signaling	KEGG: hsa04060	Mac2 -> cDC2	0.000630417
Mac1	ILC	BAG6	NCR3	0.135696	3	BAG6_NCR3-PS	BAG6 - NCR3-PS	BAG	Secreted Signaling	PMID: 30021652	Mac1 -> ILC	0.000630237
cDC1	Tcm	CXCL12	CXCR4	0.135688	3	CXCL12_CXCR4	CXCL12 - CXCR4	CXCL	Secreted Signaling	KEGG: hsa04060	cDC1 -> Tcm	0.000629953
ILC	Th1	IL16	CD4	0.135617	3	IL16_CD4	IL16 - CD4	IL16	Secreted Signaling	KEGG: hsa04060	ILC -> Th1	0.000627554
Tc	cDC1	TGFB1	TGFbR1_R2	0.135583	3	TGFB1_TGFBR1_TGFBR2	TGFB1 - (TGFBR1+TGFBR2)	TGFb	Secreted Signaling	KEGG: hsa04350	Tc -> cDC1	0.000626382
Th17_1	Mac4	CSF2	CSF2RA_CSF2RB	0.135566	3	CSF2_CSF2RA_CSF2RB	CSF2 - (CSF2RA+CSF2RB)	IL4	Secreted Signaling	KEGG: hsa04060	Th17_1 -> Mac4	0.000625794
Tfh_like	Mac1	TGFB1	ACVR1B_TGFbR2	0.135467	3	TGFB1_ACVR1B_TGFBR2	TGFB1 - (ACVR1B+TGFBR2)	TGFb	Secreted Signaling	PMID: 27449815	Tfh_like -> Mac1	0.000622421
Mac2	cDC2	TNF	TNFRSF1A	0.135423	3	TNF_TNFRSF1A	TNF - TNFRSF1A	TNF	Secreted Signaling	KEGG: hsa04060	Mac2 -> cDC2	0.000620943
Th1	cDC2	LTA	TNFRSF1B	0.135412	3	LTA_TNFRSF1B	LTA - TNFRSF1B	LT	Secreted Signaling	KEGG: hsa04060	Th1 -> cDC2	0.000620567
Tfh_like	Mac4	CCL5	CCR5	0.135411	3	CCL5_CCR5	CCL5 - CCR5	CCL	Secreted Signaling	KEGG: hsa04060	Tfh_like -> Mac4	0.000620522
Treg	matureDC	LTA	TNFRSF1B	0.135379	3	LTA_TNFRSF1B	LTA - TNFRSF1B	LT	Secreted Signaling	KEGG: hsa04060	Treg -> matureDC	0.000619457
pDC	cDC1	IL16	CD4	0.135314	3	IL16_CD4	IL16 - CD4	IL16	Secreted Signaling	KEGG: hsa04060	pDC -> cDC1	0.00061725
cDC1	Th17_1	BTLA	TNFRSF14	0.135249	3	BTLA_TNFRSF14	BTLA - TNFRSF14	BTLA	Secreted Signaling	PMID: 21941365	cDC1 -> Th17_1	0.000615066
CD4T	Mac2	TGFB1	ACVR1_TGFbR	0.135233	3	TGFB1_ACVR1_TGFBR1	TGFB1 - (ACVR1+TGFBR1)	TGFb	Secreted Signaling	PMID: 29376829	CD4T -> Mac2	0.000614528
Mac4	Treg	IL1B	IL1R2	0.135231	3	IL1B_IL1R2	IL1B - IL1R2	IL1	Secreted Signaling	KEGG: hsa04060	Mac4 -> Treg	0.000614463
pDC	cDC2	BTLA	TNFRSF14	0.135106	3	BTLA_TNFRSF14	BTLA - TNFRSF14	BTLA	Secreted Signaling	PMID: 21941365	pDC -> cDC2	0.000610272
Mast	cDC2	TGFB1	TGFbR1_R2	0.135059	3	TGFB1_TGFBR1_TGFBR2	TGFB1 - (TGFBR1+TGFBR2)	TGFb	Secreted Signaling	KEGG: hsa04350	Mast -> cDC2	0.000608716
cDC1	pDC	CXCL12	CXCR4	0.134938	3	CXCL12_CXCR4	CXCL12 - CXCR4	CXCL	Secreted Signaling	KEGG: hsa04060	cDC1 -> pDC	0.000604681
Th17_1	matureDC	CCL19	CCR7	0.134925	3	CCL19_CCR7	CCL19 - CCR7	CCL	Secreted Signaling	KEGG: hsa04060	Th17_1 -> matureDC	0.000604258
Th1	matureDC	CCL19	CCR7	0.134918	3	CCL19_CCR7	CCL19 - CCR7	CCL	Secreted Signaling	KEGG: hsa04060	Th1 -> matureDC	0.000604004
pDC	Th1	IL16	CD4	0.134897	3	IL16_CD4	IL16 - CD4	IL16	Secreted Signaling	KEGG: hsa04060	pDC -> Th1	0.000603333
Mac1	Mac1	SPP1	ITGAV_ITGB5	0.134865	3	SPP1_ITGAV_ITGB5	SPP1 - (ITGAV+ITGB5)	SPP1	Secreted Signaling	PMID: 21907263	Mac1 -> Mac1	0.000602252
CD4T	Mac2	CCL3	CCR1	0.134795	3	CCL3_CCR1	CCL3 - CCR1	CCL	Secreted Signaling	KEGG: hsa04060	CD4T -> Mac2	0.000599943
Mac3	Mac2	CXCL12	CXCR4	0.134773	3	CXCL12_CXCR4	CXCL12 - CXCR4	CXCL	Secreted Signaling	KEGG: hsa04060	Mac3 -> Mac2	0.000599207
pDC	Mac4	SEMA3C	NRP1_NRP2	0.134728	3	SEMA3C_NRP1_NRP2	SEMA3C - (NRP1+NRP2)	SEMA3	Secreted Signaling	PMID: 27533782	pDC -> Mac4	0.000597737
pDC	Bcell	CCL19	CCR7	0.134692	3	CCL19_CCR7	CCL19 - CCR7	CCL	Secreted Signaling	KEGG: hsa04060	pDC -> Bcell	0.000596552
matureDC	Mac1	ANXA1	FPR1	0.134645	3	ANXA1_FPR1	ANXA1 - FPR1	ANNEXIN	Secreted Signaling	PMID: 23230437	matureDC -> Mac1	0.000595007
Tc	cDC2	IL16	CD4	0.134641	3	IL16_CD4	IL16 - CD4	IL16	Secreted Signaling	KEGG: hsa04060	Tc -> cDC2	0.000594882
Treg	Mac4	IL16	CD4	0.134609	3	IL16_CD4	IL16 - CD4	IL16	Secreted Signaling	KEGG: hsa04060	Treg -> Mac4	0.000593835
Mast	Mac4	TGFB1	TGFbR1_R2	0.134589	3	TGFB1_TGFBR1_TGFBR2	TGFB1 - (TGFBR1+TGFBR2)	TGFb	Secreted Signaling	KEGG: hsa04350	Mast -> Mac4	0.000593156
cDC1	ILC	BTLA	TNFRSF14	0.134494	3	BTLA_TNFRSF14	BTLA - TNFRSF14	BTLA	Secreted Signaling	PMID: 21941365	cDC1 -> ILC	0.000590068
pDC	Mac1	SEMA3C	NRP1_NRP2	0.134472	3	SEMA3C_NRP1_NRP2	SEMA3C - (NRP1+NRP2)	SEMA3	Secreted Signaling	PMID: 27533782	pDC -> Mac1	0.000589333
NK	cDC2	CCL4	CCR5	0.134449	3	CCL4_CCR5	CCL4 - CCR5	CCL	Secreted Signaling	KEGG: hsa04060	NK -> cDC2	0.000588613
pDC	Mac4	SEMA3C	PLXND1	0.134441	3	SEMA3C_PLXND1	SEMA3C - PLXND1	SEMA3	Secreted Signaling	PMID: 27533782	pDC -> Mac4	0.000588334
Tcm	Mac4	TGFB1	ACVR1B_TGFbR2	0.134434	3	TGFB1_ACVR1B_TGFBR2	TGFB1 - (ACVR1B+TGFBR2)	TGFb	Secreted Signaling	PMID: 27449815	Tcm -> Mac4	0.000588102
ILC	Mac4	TGFB1	ACVR1B_TGFbR2	0.134401	3	TGFB1_ACVR1B_TGFBR2	TGFB1 - (ACVR1B+TGFBR2)	TGFb	Secreted Signaling	PMID: 27449815	ILC -> Mac4	0.000587044
Treg	Mac1	TGFB1	TGFbR1_R2	0.134374	3	TGFB1_TGFBR1_TGFBR2	TGFB1 - (TGFBR1+TGFBR2)	TGFb	Secreted Signaling	KEGG: hsa04350	Treg -> Mac1	0.000586175
Tcm	Mac1	IL16	CD4	0.134374	3	IL16_CD4	IL16 - CD4	IL16	Secreted Signaling	KEGG: hsa04060	Tcm -> Mac1	0.000586156
Mac3	cDC2	SPP1	ITGAV_ITGB1	0.134362	3	SPP1_ITGAV_ITGB1	SPP1 - (ITGAV+ITGB1)	SPP1	Secreted Signaling	PMID: 21907263	Mac3 -> cDC2	0.000585757
pDC	cDC1	VEGFB	FLT1	0.134294	3	VEGFB_VEGFR1	VEGFB - VEGFR1	VEGF	Secreted Signaling	KEGG: hsa04370; PMID: 16633338	pDC -> cDC1	0.000583576
CD4T	Mac1	CD40LG	ITGA5_ITGB1	0.134241	3	CD40LG_ITGA5_ITGB1	CD40LG - (ITGA5+ITGB1)	CD40	Secreted Signaling	PMID: 28676852	CD4T -> Mac1	0.000581862
matureDC	cDC2	CCL19	CCR7	0.134195	3	CCL19_CCR7	CCL19 - CCR7	CCL	Secreted Signaling	KEGG: hsa04060	matureDC -> cDC2	0.000580374
Mac2	cDC2	CCL8	CCR1	0.13415	3	CCL8_CCR1	CCL8 - CCR1	CCL	Secreted Signaling	KEGG: hsa04060	Mac2 -> cDC2	0.000578915
Th1	CD4T	LTA	TNFRSF1B	0.13414	3	LTA_TNFRSF1B	LTA - TNFRSF1B	LT	Secreted Signaling	KEGG: hsa04060	Th1 -> CD4T	0.000578589
Th1	Tcm	LTA	TNFRSF14	0.134	3	LTA_TNFRSF14	LTA - TNFRSF14	LT	Secreted Signaling	KEGG: hsa04060	Th1 -> Tcm	0.000574116
pDC	matureDC	SEMA3C	PLXND1	0.133951	3	SEMA3C_PLXND1	SEMA3C - PLXND1	SEMA3	Secreted Signaling	PMID: 27533782	pDC -> matureDC	0.000572537
Th17_1	Mac2	CSF2	CSF2RA_CSF2RB	0.133932	3	CSF2_CSF2RA_CSF2RB	CSF2 - (CSF2RA+CSF2RB)	IL4	Secreted Signaling	KEGG: hsa04060	Th17_1 -> Mac2	0.000571936
matureDC	Mac1	CCL3	CCR1	0.133928	3	CCL3_CCR1	CCL3 - CCR1	CCL	Secreted Signaling	KEGG: hsa04060	matureDC -> Mac1	0.000571816
cDC2	Mac4	TNFSF12	TNFRSF12A	0.133835	3	TNFSF12_TNFRSF12A	TNFSF12 - TNFRSF12A	TWEAK	Secreted Signaling	KEGG: hsa04060	cDC2 -> Mac4	0.000568863
Tcm	cDC1	TGFB1	TGFbR1_R2	0.133829	3	TGFB1_TGFBR1_TGFBR2	TGFB1 - (TGFBR1+TGFBR2)	TGFb	Secreted Signaling	KEGG: hsa04350	Tcm -> cDC1	0.000568671
ILC	cDC1	TGFB1	TGFbR1_R2	0.133797	3	TGFB1_TGFBR1_TGFBR2	TGFB1 - (TGFBR1+TGFBR2)	TGFb	Secreted Signaling	KEGG: hsa04350	ILC -> cDC1	0.000567646
cDC1	Mac1	TGFB1	TGFbR1_R2	0.133795	3	TGFB1_TGFBR1_TGFBR2	TGFB1 - (TGFBR1+TGFBR2)	TGFb	Secreted Signaling	KEGG: hsa04350	cDC1 -> Mac1	0.000567569
pDC	Mac4	BTLA	TNFRSF14	0.133787	3	BTLA_TNFRSF14	BTLA - TNFRSF14	BTLA	Secreted Signaling	PMID: 21941365	pDC -> Mac4	0.000567334
Treg	cDC2	ANXA1	FPR1	0.133777	3	ANXA1_FPR1	ANXA1 - FPR1	ANNEXIN	Secreted Signaling	PMID: 23230437	Treg -> cDC2	0.000567008
Treg	cDC2	LTA	TNFRSF14	0.133774	3	LTA_TNFRSF14	LTA - TNFRSF14	LT	Secreted Signaling	KEGG: hsa04060	Treg -> cDC2	0.000566916
CD4T	Mac2	CD40LG	ITGA5_ITGB1	0.133768	3	CD40LG_ITGA5_ITGB1	CD40LG - (ITGA5+ITGB1)	CD40	Secreted Signaling	PMID: 28676852	CD4T -> Mac2	0.000566727
Mac2	Mac4	TGFB1	ACVR1B_TGFbR2	0.133681	3	TGFB1_ACVR1B_TGFBR2	TGFB1 - (ACVR1B+TGFBR2)	TGFb	Secreted Signaling	PMID: 27449815	Mac2 -> Mac4	0.000563982
matureDC	CD4T	CXCL16	CXCR6	0.133671	3	CXCL16_CXCR6	CXCL16 - CXCR6	CXCL	Secreted Signaling	KEGG: hsa04060	matureDC -> CD4T	0.00056365
Mac4	Mac4	TNFSF12	TNFRSF12A	0.133653	3	TNFSF12_TNFRSF12A	TNFSF12 - TNFRSF12A	TWEAK	Secreted Signaling	KEGG: hsa04060	Mac4 -> Mac4	0.000563095
Th17_1	cDC2	CCL4	CCR5	0.133644	3	CCL4_CCR5	CCL4 - CCR5	CCL	Secreted Signaling	KEGG: hsa04060	Th17_1 -> cDC2	0.000562796
Tfh_like	Mac4	CCL4	CCR5	0.133635	3	CCL4_CCR5	CCL4 - CCR5	CCL	Secreted Signaling	KEGG: hsa04060	Tfh_like -> Mac4	0.000562538
Th1	Mac2	LTa1b2	LTBR	0.133575	3	LTA_LTB_LTBR	LTA - (LTB+LTBR)	LT	Secreted Signaling	PMID: 24248355	Th1 -> Mac2	0.000560655
matureDC	NK	CXCL10	CXCR3	0.133546	3	CXCL10_CXCR3	CXCL10 - CXCR3	CXCL	Secreted Signaling	KEGG: hsa04060	matureDC -> NK	0.00055972
Treg	Mac2	LTA	TNFRSF1A	0.133533	3	LTA_TNFRSF1A	LTA - TNFRSF1A	LT	Secreted Signaling	KEGG: hsa04060	Treg -> Mac2	0.000559312
Treg	Mac1	TGFB1	ACVR1B_TGFbR2	0.133422	3	TGFB1_ACVR1B_TGFBR2	TGFB1 - (ACVR1B+TGFBR2)	TGFb	Secreted Signaling	PMID: 27449815	Treg -> Mac1	0.000555853
[truncated: 1,088 more rows]

## Sheet: NonSarcoid
source	target	ligand	receptor	prob	pval	interaction_name	interaction_name_2	pathway_name	annotation	evidence	source.target	prob.original
Mac1	Mac4	SPP1	CD44	0.572228	3	SPP1_CD44	SPP1 - CD44	SPP1	Secreted Signaling	PMID: 21907263	Mac1 -> Mac4	0.174199
Mac1	Mac1	SPP1	CD44	0.525606	3	SPP1_CD44	SPP1 - CD44	SPP1	Secreted Signaling	PMID: 21907263	Mac1 -> Mac1	0.149185
Mac1	matureDC	SPP1	CD44	0.506136	3	SPP1_CD44	SPP1 - CD44	SPP1	Secreted Signaling	PMID: 21907263	Mac1 -> matureDC	0.138657
Mac1	cDC2	SPP1	CD44	0.490894	3	SPP1_CD44	SPP1 - CD44	SPP1	Secreted Signaling	PMID: 21907263	Mac1 -> cDC2	0.130406
Mac1	Mac2	SPP1	CD44	0.482092	3	SPP1_CD44	SPP1 - CD44	SPP1	Secreted Signaling	PMID: 21907263	Mac1 -> Mac2	0.125645
Mac3	Mac4	SPP1	CD44	0.463667	3	SPP1_CD44	SPP1 - CD44	SPP1	Secreted Signaling	PMID: 21907263	Mac3 -> Mac4	0.115704
Mac1	Mast	SPP1	CD44	0.453611	3	SPP1_CD44	SPP1 - CD44	SPP1	Secreted Signaling	PMID: 21907263	Mac1 -> Mast	0.110302
Mac1	Mac3	SPP1	CD44	0.443561	3	SPP1_CD44	SPP1 - CD44	SPP1	Secreted Signaling	PMID: 21907263	Mac1 -> Mac3	0.104928
Mac1	NK	SPP1	CD44	0.43122	3	SPP1_CD44	SPP1 - CD44	SPP1	Secreted Signaling	PMID: 21907263	Mac1 -> NK	0.0983719
Mac3	Mac1	SPP1	CD44	0.430691	3	SPP1_CD44	SPP1 - CD44	SPP1	Secreted Signaling	PMID: 21907263	Mac3 -> Mac1	0.0980921
Mac1	Tcm	SPP1	CD44	0.425658	3	SPP1_CD44	SPP1 - CD44	SPP1	Secreted Signaling	PMID: 21907263	Mac1 -> Tcm	0.0954356
Mac1	Th17_1	SPP1	CD44	0.418148	3	SPP1_CD44	SPP1 - CD44	SPP1	Secreted Signaling	PMID: 21907263	Mac1 -> Th17_1	0.0914927
Mac3	matureDC	SPP1	CD44	0.416794	3	SPP1_CD44	SPP1 - CD44	SPP1	Secreted Signaling	PMID: 21907263	Mac3 -> matureDC	0.0907846
Mast	Mac4	SPP1	CD44	0.414009	3	SPP1_CD44	SPP1 - CD44	SPP1	Secreted Signaling	PMID: 21907263	Mast -> Mac4	0.0893309
Mac1	Bcell	SPP1	CD44	0.412592	3	SPP1_CD44	SPP1 - CD44	SPP1	Secreted Signaling	PMID: 21907263	Mac1 -> Bcell	0.0885928
Mac1	Treg	SPP1	CD44	0.41036	3	SPP1_CD44	SPP1 - CD44	SPP1	Secreted Signaling	PMID: 21907263	Mac1 -> Treg	0.0874326
Mac3	cDC2	SPP1	CD44	0.405858	3	SPP1_CD44	SPP1 - CD44	SPP1	Secreted Signaling	PMID: 21907263	Mac3 -> cDC2	0.0851013
Bcell	Mac4	SPP1	CD44	0.403291	3	SPP1_CD44	SPP1 - CD44	SPP1	Secreted Signaling	PMID: 21907263	Bcell -> Mac4	0.083777
Mac1	Th1	SPP1	CD44	0.402419	3	SPP1_CD44	SPP1 - CD44	SPP1	Secreted Signaling	PMID: 21907263	Mac1 -> Th1	0.083328
Mac3	Mac2	SPP1	CD44	0.399519	3	SPP1_CD44	SPP1 - CD44	SPP1	Secreted Signaling	PMID: 21907263	Mac3 -> Mac2	0.0818385
Mac1	CD4T	SPP1	CD44	0.397431	3	SPP1_CD44	SPP1 - CD44	SPP1	Secreted Signaling	PMID: 21907263	Mac1 -> CD4T	0.0807692
Mac1	Tc	SPP1	CD44	0.397203	3	SPP1_CD44	SPP1 - CD44	SPP1	Secreted Signaling	PMID: 21907263	Mac1 -> Tc	0.0806527
Mac1	Tfh_like	SPP1	CD44	0.389196	3	SPP1_CD44	SPP1 - CD44	SPP1	Secreted Signaling	PMID: 21907263	Mac1 -> Tfh_like	0.0765816
Mast	Mac1	SPP1	CD44	0.386837	3	SPP1_CD44	SPP1 - CD44	SPP1	Secreted Signaling	PMID: 21907263	Mast -> Mac1	0.0753911
Mac1	ILC	SPP1	CD44	0.383169	3	SPP1_CD44	SPP1 - CD44	SPP1	Secreted Signaling	PMID: 21907263	Mac1 -> ILC	0.0735483
Mac3	Mast	SPP1	CD44	0.378882	3	SPP1_CD44	SPP1 - CD44	SPP1	Secreted Signaling	PMID: 21907263	Mac3 -> Mast	0.0714079
Bcell	Mac1	SPP1	CD44	0.377329	3	SPP1_CD44	SPP1 - CD44	SPP1	Secreted Signaling	PMID: 21907263	Bcell -> Mac1	0.0706366
Mast	matureDC	SPP1	CD44	0.375325	3	SPP1_CD44	SPP1 - CD44	SPP1	Secreted Signaling	PMID: 21907263	Mast -> matureDC	0.0696442
Mac3	Mac3	SPP1	CD44	0.371551	3	SPP1_CD44	SPP1 - CD44	SPP1	Secreted Signaling	PMID: 21907263	Mac3 -> Mac3	0.0677844
Mac1	cDC1	SPP1	CD44	0.369969	3	SPP1_CD44	SPP1 - CD44	SPP1	Secreted Signaling	PMID: 21907263	Mac1 -> cDC1	0.0670088
Mac2	Mac4	SPP1	CD44	0.369225	3	SPP1_CD44	SPP1 - CD44	SPP1	Secreted Signaling	PMID: 21907263	Mac2 -> Mac4	0.066645
Bcell	matureDC	SPP1	CD44	0.366315	3	SPP1_CD44	SPP1 - CD44	SPP1	Secreted Signaling	PMID: 21907263	Bcell -> matureDC	0.0652266
Mast	cDC2	SPP1	CD44	0.366239	3	SPP1_CD44	SPP1 - CD44	SPP1	Secreted Signaling	PMID: 21907263	Mast -> cDC2	0.0651894
Mac3	NK	SPP1	CD44	0.362512	3	SPP1_CD44	SPP1 - CD44	SPP1	Secreted Signaling	PMID: 21907263	Mac3 -> NK	0.0633848
Mast	Mac2	SPP1	CD44	0.36096	3	SPP1_CD44	SPP1 - CD44	SPP1	Secreted Signaling	PMID: 21907263	Mast -> Mac2	0.0626378
Mac3	Tcm	SPP1	CD44	0.358424	3	SPP1_CD44	SPP1 - CD44	SPP1	Secreted Signaling	PMID: 21907263	Mac3 -> Tcm	0.0614217
Bcell	cDC2	SPP1	CD44	0.357616	3	SPP1_CD44	SPP1 - CD44	SPP1	Secreted Signaling	PMID: 21907263	Bcell -> cDC2	0.0610358
Mac3	Th17_1	SPP1	CD44	0.352891	3	SPP1_CD44	SPP1 - CD44	SPP1	Secreted Signaling	PMID: 21907263	Mac3 -> Th17_1	0.0587927
Bcell	Mac2	SPP1	CD44	0.35256	3	SPP1_CD44	SPP1 - CD44	SPP1	Secreted Signaling	PMID: 21907263	Bcell -> Mac2	0.0586366
matureDC	matureDC	CCL19	CCR7	0.350847	3	CCL19_CCR7	CCL19 - CCR7	CCL	Secreted Signaling	KEGG: hsa04060	matureDC -> matureDC	0.0578302
Mac3	Bcell	SPP1	CD44	0.348786	3	SPP1_CD44	SPP1 - CD44	SPP1	Secreted Signaling	PMID: 21907263	Mac3 -> Bcell	0.0568644
Mac1	pDC	SPP1	CD44	0.347136	3	SPP1_CD44	SPP1 - CD44	SPP1	Secreted Signaling	PMID: 21907263	Mac1 -> pDC	0.0560945
Mac3	Treg	SPP1	CD44	0.347135	3	SPP1_CD44	SPP1 - CD44	SPP1	Secreted Signaling	PMID: 21907263	Mac3 -> Treg	0.0560941
Mac2	Mac1	SPP1	CD44	0.346992	3	SPP1_CD44	SPP1 - CD44	SPP1	Secreted Signaling	PMID: 21907263	Mac2 -> Mac1	0.0560274
Mast	Mast	SPP1	CD44	0.343715	3	SPP1_CD44	SPP1 - CD44	SPP1	Secreted Signaling	PMID: 21907263	Mast -> Mast	0.0545091
Mac3	Th1	SPP1	CD44	0.341248	3	SPP1_CD44	SPP1 - CD44	SPP1	Secreted Signaling	PMID: 21907263	Mac3 -> Th1	0.0533747
Mast	Mac3	SPP1	CD44	0.337566	3	SPP1_CD44	SPP1 - CD44	SPP1	Secreted Signaling	PMID: 21907263	Mast -> Mac3	0.0516954
Mac3	CD4T	SPP1	CD44	0.33754	3	SPP1_CD44	SPP1 - CD44	SPP1	Secreted Signaling	PMID: 21907263	Mac3 -> CD4T	0.0516838
Mac2	matureDC	SPP1	CD44	0.337519	3	SPP1_CD44	SPP1 - CD44	SPP1	Secreted Signaling	PMID: 21907263	Mac2 -> matureDC	0.0516741
Mac3	Tc	SPP1	CD44	0.337371	3	SPP1_CD44	SPP1 - CD44	SPP1	Secreted Signaling	PMID: 21907263	Mac3 -> Tc	0.0516069
Bcell	Mast	SPP1	CD44	0.336027	3	SPP1_CD44	SPP1 - CD44	SPP1	Secreted Signaling	PMID: 21907263	Bcell -> Mast	0.0509989
Mac3	Tfh_like	SPP1	CD44	0.331401	3	SPP1_CD44	SPP1 - CD44	SPP1	Secreted Signaling	PMID: 21907263	Mac3 -> Tfh_like	0.0489239
Bcell	Mac3	SPP1	CD44	0.330126	3	SPP1_CD44	SPP1 - CD44	SPP1	Secreted Signaling	PMID: 21907263	Bcell -> Mac3	0.0483571
Mac2	cDC2	SPP1	CD44	0.330018	3	SPP1_CD44	SPP1 - CD44	SPP1	Secreted Signaling	PMID: 21907263	Mac2 -> cDC2	0.0483091
Mast	NK	SPP1	CD44	0.329966	3	SPP1_CD44	SPP1 - CD44	SPP1	Secreted Signaling	PMID: 21907263	Mast -> NK	0.048286
Mac3	ILC	SPP1	CD44	0.326895	3	SPP1_CD44	SPP1 - CD44	SPP1	Secreted Signaling	PMID: 21907263	Mac3 -> ILC	0.0469305
Mast	Tcm	SPP1	CD44	0.326523	2	SPP1_CD44	SPP1 - CD44	SPP1	Secreted Signaling	PMID: 21907263	Mast -> Tcm	0.0467671
Tc	Mac2	CCL5	CCR1	0.326107	3	CCL5_CCR1	CCL5 - CCR1	CCL	Secreted Signaling	KEGG: hsa04060	Tc -> Mac2	0.046585
Mac4	Mac4	SPP1	CD44	0.325836	3	SPP1_CD44	SPP1 - CD44	SPP1	Secreted Signaling	PMID: 21907263	Mac4 -> Mac4	0.0464665
Mac2	Mac2	SPP1	CD44	0.325651	3	SPP1_CD44	SPP1 - CD44	SPP1	Secreted Signaling	PMID: 21907263	Mac2 -> Mac2	0.0463854
Tc	Mac1	CCL5	CCR1	0.323278	3	CCL5_CCR1	CCL5 - CCR1	CCL	Secreted Signaling	KEGG: hsa04060	Tc -> Mac1	0.0453513
Mast	Th17_1	SPP1	CD44	0.321855	2	SPP1_CD44	SPP1 - CD44	SPP1	Secreted Signaling	PMID: 21907263	Mast -> Th17_1	0.0447355
cDC1	Th17_1	LGALS9	PTPRC	0.310234	3	LGALS9_CD45	LGALS9 - CD45	GALECTIN	Secreted Signaling	PMID: 30120235	cDC1 -> Th17_1	0.0398205
cDC1	Tc	LGALS9	PTPRC	0.30879	3	LGALS9_CD45	LGALS9 - CD45	GALECTIN	Secreted Signaling	PMID: 30120235	cDC1 -> Tc	0.0392247
cDC1	Tfh_like	LGALS9	PTPRC	0.307833	3	LGALS9_CD45	LGALS9 - CD45	GALECTIN	Secreted Signaling	PMID: 30120235	cDC1 -> Tfh_like	0.0388317
Mac1	Th17_1	LGALS9	PTPRC	0.30754	3	LGALS9_CD45	LGALS9 - CD45	GALECTIN	Secreted Signaling	PMID: 30120235	Mac1 -> Th17_1	0.0387117
Mac1	Tc	LGALS9	PTPRC	0.306119	3	LGALS9_CD45	LGALS9 - CD45	GALECTIN	Secreted Signaling	PMID: 30120235	Mac1 -> Tc	0.0381318
Mac1	Tfh_like	LGALS9	PTPRC	0.305177	3	LGALS9_CD45	LGALS9 - CD45	GALECTIN	Secreted Signaling	PMID: 30120235	Mac1 -> Tfh_like	0.0377494
Mast	Th17_1	CXCL12	CXCR4	0.303398	3	CXCL12_CXCR4	CXCL12 - CXCR4	CXCL	Secreted Signaling	KEGG: hsa04060	Mast -> Th17_1	0.037031
cDC2	Th17_1	LGALS9	PTPRC	0.302973	3	LGALS9_CD45	LGALS9 - CD45	GALECTIN	Secreted Signaling	PMID: 30120235	cDC2 -> Th17_1	0.0368603
cDC2	Tc	LGALS9	PTPRC	0.301592	3	LGALS9_CD45	LGALS9 - CD45	GALECTIN	Secreted Signaling	PMID: 30120235	cDC2 -> Tc	0.0363071
cDC1	Treg	LGALS9	PTPRC	0.301375	3	LGALS9_CD45	LGALS9 - CD45	GALECTIN	Secreted Signaling	PMID: 30120235	cDC1 -> Treg	0.0362205
cDC2	Tfh_like	LGALS9	PTPRC	0.300676	3	LGALS9_CD45	LGALS9 - CD45	GALECTIN	Secreted Signaling	PMID: 30120235	cDC2 -> Tfh_like	0.0359423
cDC1	Mac4	LGALS9	CD44	0.300389	3	LGALS9_CD44	LGALS9 - CD44	GALECTIN	Secreted Signaling	PMID: 25065622	cDC1 -> Mac4	0.0358283
Mac1	Treg	LGALS9	PTPRC	0.298822	3	LGALS9_CD45	LGALS9 - CD45	GALECTIN	Secreted Signaling	PMID: 30120235	Mac1 -> Treg	0.0352083
cDC1	ILC	LGALS9	PTPRC	0.298341	3	LGALS9_CD45	LGALS9 - CD45	GALECTIN	Secreted Signaling	PMID: 30120235	cDC1 -> ILC	0.0350187
Mac1	Mac4	LGALS9	CD44	0.297852	3	LGALS9_CD44	LGALS9 - CD44	GALECTIN	Secreted Signaling	PMID: 25065622	Mac1 -> Mac4	0.0348266
matureDC	Th17_1	LGALS9	PTPRC	0.297722	3	LGALS9_CD45	LGALS9 - CD45	GALECTIN	Secreted Signaling	PMID: 30120235	matureDC -> Th17_1	0.0347755
matureDC	Tc	LGALS9	PTPRC	0.296384	3	LGALS9_CD45	LGALS9 - CD45	GALECTIN	Secreted Signaling	PMID: 30120235	matureDC -> Tc	0.0342525
Mac1	ILC	LGALS9	PTPRC	0.295836	3	LGALS9_CD45	LGALS9 - CD45	GALECTIN	Secreted Signaling	PMID: 30120235	Mac1 -> ILC	0.0340389
matureDC	Tfh_like	LGALS9	PTPRC	0.295498	3	LGALS9_CD45	LGALS9 - CD45	GALECTIN	Secreted Signaling	PMID: 30120235	matureDC -> Tfh_like	0.0339076
Mast	Tcm	CXCL12	CXCR4	0.294849	3	CXCL12_CXCR4	CXCL12 - CXCR4	CXCL	Secreted Signaling	KEGG: hsa04060	Mast -> Tcm	0.0336559
cDC2	Treg	LGALS9	PTPRC	0.294494	3	LGALS9_CD45	LGALS9 - CD45	GALECTIN	Secreted Signaling	PMID: 30120235	cDC2 -> Treg	0.0335186
cDC2	Mac4	LGALS9	CD44	0.29355	3	LGALS9_CD44	LGALS9 - CD44	GALECTIN	Secreted Signaling	PMID: 25065622	cDC2 -> Mac4	0.0331547
cDC1	Th1	LGALS9	PTPRC	0.293133	3	LGALS9_CD45	LGALS9 - CD45	GALECTIN	Secreted Signaling	PMID: 30120235	cDC1 -> Th1	0.0329943
cDC1	NK	LGALS9	PTPRC	0.292104	3	LGALS9_CD45	LGALS9 - CD45	GALECTIN	Secreted Signaling	PMID: 30120235	cDC1 -> NK	0.0326001
cDC2	ILC	LGALS9	PTPRC	0.291588	3	LGALS9_CD45	LGALS9 - CD45	GALECTIN	Secreted Signaling	PMID: 30120235	cDC2 -> ILC	0.0324034
Mast	Tc	CXCL12	CXCR4	0.29157	3	CXCL12_CXCR4	CXCL12 - CXCR4	CXCL	Secreted Signaling	KEGG: hsa04060	Mast -> Tc	0.0323964
Mac1	Th1	LGALS9	PTPRC	0.29071	3	LGALS9_CD45	LGALS9 - CD45	GALECTIN	Secreted Signaling	PMID: 30120235	Mac1 -> Th1	0.0320692
cDC1	Tcm	LGALS9	PTPRC	0.290649	3	LGALS9_CD45	LGALS9 - CD45	GALECTIN	Secreted Signaling	PMID: 30120235	cDC1 -> Tcm	0.0320461
cDC1	CD4T	LGALS9	PTPRC	0.290556	3	LGALS9_CD45	LGALS9 - CD45	GALECTIN	Secreted Signaling	PMID: 30120235	cDC1 -> CD4T	0.032011
Mac1	NK	LGALS9	PTPRC	0.289696	3	LGALS9_CD45	LGALS9 - CD45	GALECTIN	Secreted Signaling	PMID: 30120235	Mac1 -> NK	0.0316857
matureDC	Treg	LGALS9	PTPRC	0.289513	3	LGALS9_CD45	LGALS9 - CD45	GALECTIN	Secreted Signaling	PMID: 30120235	matureDC -> Treg	0.0316166
matureDC	Mac4	LGALS9	CD44	0.288599	3	LGALS9_CD44	LGALS9 - CD44	GALECTIN	Secreted Signaling	PMID: 25065622	matureDC -> Mac4	0.0312727
Mac1	Tcm	LGALS9	PTPRC	0.288264	3	LGALS9_CD45	LGALS9 - CD45	GALECTIN	Secreted Signaling	PMID: 30120235	Mac1 -> Tcm	0.0311467
Mac1	CD4T	LGALS9	PTPRC	0.288173	3	LGALS9_CD45	LGALS9 - CD45	GALECTIN	Secreted Signaling	PMID: 30120235	Mac1 -> CD4T	0.0311126
matureDC	ILC	LGALS9	PTPRC	0.286699	3	LGALS9_CD45	LGALS9 - CD45	GALECTIN	Secreted Signaling	PMID: 30120235	matureDC -> ILC	0.0305627
cDC2	Th1	LGALS9	PTPRC	0.286599	3	LGALS9_CD45	LGALS9 - CD45	GALECTIN	Secreted Signaling	PMID: 30120235	cDC2 -> Th1	0.0305254
Mac1	NK	SPP1	ITGA4_ITGB1	0.286057	3	SPP1_ITGA4_ITGB1	SPP1 - (ITGA4+ITGB1)	SPP1	Secreted Signaling	PMID: 21907263	Mac1 -> NK	0.0303243
cDC2	NK	LGALS9	PTPRC	0.285613	3	LGALS9_CD45	LGALS9 - CD45	GALECTIN	Secreted Signaling	PMID: 30120235	cDC2 -> NK	0.0301598
cDC1	Mac1	LGALS9	CD44	0.285079	3	LGALS9_CD44	LGALS9 - CD44	GALECTIN	Secreted Signaling	PMID: 25065622	cDC1 -> Mac1	0.0299627
cDC2	Tcm	LGALS9	PTPRC	0.284218	3	LGALS9_CD45	LGALS9 - CD45	GALECTIN	Secreted Signaling	PMID: 30120235	cDC2 -> Tcm	0.029646
cDC2	CD4T	LGALS9	PTPRC	0.284129	3	LGALS9_CD45	LGALS9 - CD45	GALECTIN	Secreted Signaling	PMID: 30120235	cDC2 -> CD4T	0.0296135
pDC	Th17_1	CXCL12	CXCR4	0.283732	3	CXCL12_CXCR4	CXCL12 - CXCR4	CXCL	Secreted Signaling	KEGG: hsa04060	pDC -> Th17_1	0.0294679
Mac3	Th17_1	CXCL12	CXCR4	0.283645	3	CXCL12_CXCR4	CXCL12 - CXCR4	CXCL	Secreted Signaling	KEGG: hsa04060	Mac3 -> Th17_1	0.029436
Mac1	Mac1	LGALS9	CD44	0.282779	3	LGALS9_CD44	LGALS9 - CD44	GALECTIN	Secreted Signaling	PMID: 25065622	Mac1 -> Mac1	0.0291201
matureDC	Th1	LGALS9	PTPRC	0.281866	3	LGALS9_CD45	LGALS9 - CD45	GALECTIN	Secreted Signaling	PMID: 30120235	matureDC -> Th1	0.0287882
matureDC	NK	LGALS9	PTPRC	0.28091	3	LGALS9_CD45	LGALS9 - CD45	GALECTIN	Secreted Signaling	PMID: 30120235	matureDC -> NK	0.0284428
NK	Mac2	CCL5	CCR1	0.280798	3	CCL5_CCR1	CCL5 - CCR1	CCL	Secreted Signaling	KEGG: hsa04060	NK -> Mac2	0.0284025
Mast	pDC	CXCL12	CXCR4	0.279796	3	CXCL12_CXCR4	CXCL12 - CXCR4	CXCL	Secreted Signaling	KEGG: hsa04060	Mast -> pDC	0.0280425
matureDC	Tcm	LGALS9	PTPRC	0.279558	3	LGALS9_CD45	LGALS9 - CD45	GALECTIN	Secreted Signaling	PMID: 30120235	matureDC -> Tcm	0.0279574
matureDC	CD4T	LGALS9	PTPRC	0.279472	3	LGALS9_CD45	LGALS9 - CD45	GALECTIN	Secreted Signaling	PMID: 30120235	matureDC -> CD4T	0.0279267
Mast	Tfh_like	CXCL12	CXCR4	0.279369	3	CXCL12_CXCR4	CXCL12 - CXCR4	CXCL	Secreted Signaling	KEGG: hsa04060	Mast -> Tfh_like	0.0278897
cDC2	Mac1	LGALS9	CD44	0.278877	3	LGALS9_CD44	LGALS9 - CD44	GALECTIN	Secreted Signaling	PMID: 25065622	cDC2 -> Mac1	0.0277142
NK	Mac1	CCL5	CCR1	0.278658	3	CCL5_CCR1	CCL5 - CCR1	CCL	Secreted Signaling	KEGG: hsa04060	NK -> Mac1	0.0276363
cDC1	matureDC	LGALS9	CD44	0.278487	3	LGALS9_CD44	LGALS9 - CD44	GALECTIN	Secreted Signaling	PMID: 25065622	cDC1 -> matureDC	0.0275755
Mast	NK	CXCL12	CXCR4	0.277801	3	CXCL12_CXCR4	CXCL12 - CXCR4	CXCL	Secreted Signaling	KEGG: hsa04060	Mast -> NK	0.027332
cDC1	Mac4	LGALS9	PTPRC	0.276981	3	LGALS9_CD45	LGALS9 - CD45	GALECTIN	Secreted Signaling	PMID: 30120235	cDC1 -> Mac4	0.0270423
Mac1	matureDC	LGALS9	CD44	0.276287	3	LGALS9_CD44	LGALS9 - CD44	GALECTIN	Secreted Signaling	PMID: 25065622	Mac1 -> matureDC	0.0267981
pDC	Tcm	CXCL12	CXCR4	0.276187	3	CXCL12_CXCR4	CXCL12 - CXCR4	CXCL	Secreted Signaling	KEGG: hsa04060	pDC -> Tcm	0.0267629
Mac3	Tcm	CXCL12	CXCR4	0.276104	3	CXCL12_CXCR4	CXCL12 - CXCR4	CXCL	Secreted Signaling	KEGG: hsa04060	Mac3 -> Tcm	0.0267338
cDC1	cDC2	LGALS9	PTPRC	0.275478	3	LGALS9_CD45	LGALS9 - CD45	GALECTIN	Secreted Signaling	PMID: 30120235	cDC1 -> cDC2	0.0265147
Mac1	Mac4	LGALS9	PTPRC	0.274804	3	LGALS9_CD45	LGALS9 - CD45	GALECTIN	Secreted Signaling	PMID: 30120235	Mac1 -> Mac4	0.0262796
matureDC	Mac1	LGALS9	CD44	0.274381	3	LGALS9_CD44	LGALS9 - CD44	GALECTIN	Secreted Signaling	PMID: 25065622	matureDC -> Mac1	0.0261327
Mac1	cDC2	LGALS9	PTPRC	0.273322	3	LGALS9_CD45	LGALS9 - CD45	GALECTIN	Secreted Signaling	PMID: 30120235	Mac1 -> cDC2	0.0257664
pDC	Tc	CXCL12	CXCR4	0.273288	3	CXCL12_CXCR4	CXCL12 - CXCR4	CXCL	Secreted Signaling	KEGG: hsa04060	pDC -> Tc	0.0257546
cDC1	cDC2	LGALS9	CD44	0.273238	3	LGALS9_CD44	LGALS9 - CD44	GALECTIN	Secreted Signaling	PMID: 25065622	cDC1 -> cDC2	0.0257372
Mac3	Tc	CXCL12	CXCR4	0.273207	3	CXCL12_CXCR4	CXCL12 - CXCR4	CXCL	Secreted Signaling	KEGG: hsa04060	Mac3 -> Tc	0.0257265
cDC2	matureDC	LGALS9	CD44	0.272552	3	LGALS9_CD44	LGALS9 - CD44	GALECTIN	Secreted Signaling	PMID: 25065622	cDC2 -> matureDC	0.0255014
ILC	Mac2	CCL5	CCR1	0.272354	3	CCL5_CCR1	CCL5 - CCR1	CCL	Secreted Signaling	KEGG: hsa04060	ILC -> Mac2	0.0254334
Mac1	cDC2	LGALS9	CD44	0.271115	3	LGALS9_CD44	LGALS9 - CD44	GALECTIN	Secreted Signaling	PMID: 25065622	Mac1 -> cDC2	0.0250103
cDC2	Mac4	LGALS9	PTPRC	0.271106	3	LGALS9_CD45	LGALS9 - CD45	GALECTIN	Secreted Signaling	PMID: 30120235	cDC2 -> Mac4	0.0250073
ILC	Mac1	CCL5	CCR1	0.270335	3	CCL5_CCR1	CCL5 - CCR1	CCL	Secreted Signaling	KEGG: hsa04060	ILC -> Mac1	0.0247453
cDC1	Mac2	LGALS9	CD44	0.270168	3	LGALS9_CD44	LGALS9 - CD44	GALECTIN	Secreted Signaling	PMID: 25065622	cDC1 -> Mac2	0.024689
cDC2	cDC2	LGALS9	PTPRC	0.269663	3	LGALS9_CD45	LGALS9 - CD45	GALECTIN	Secreted Signaling	PMID: 30120235	cDC2 -> cDC2	0.0245183
Tc	Mac1	IFNG	IFNGR1_IFNGR2	0.268869	3	IFNG_IFNGR1_IFNGR2	IFNG - (IFNGR1+IFNGR2)	IFN-II	Secreted Signaling	KEGG: hsa04060	Tc -> Mac1	0.0242514
matureDC	matureDC	LGALS9	CD44	0.268247	3	LGALS9_CD44	LGALS9 - CD44	GALECTIN	Secreted Signaling	PMID: 25065622	matureDC -> matureDC	0.024043
Mac1	Mac2	LGALS9	CD44	0.268091	3	LGALS9_CD44	LGALS9 - CD44	GALECTIN	Secreted Signaling	PMID: 25065622	Mac1 -> Mac2	0.023991
Mast	ILC	CXCL12	CXCR4	0.267965	3	CXCL12_CXCR4	CXCL12 - CXCR4	CXCL	Secreted Signaling	KEGG: hsa04060	Mast -> ILC	0.0239489
cDC2	cDC2	LGALS9	CD44	0.267512	3	LGALS9_CD44	LGALS9 - CD44	GALECTIN	Secreted Signaling	PMID: 25065622	cDC2 -> cDC2	0.0237979
matureDC	Mac4	LGALS9	PTPRC	0.266844	3	LGALS9_CD45	LGALS9 - CD45	GALECTIN	Secreted Signaling	PMID: 30120235	matureDC -> Mac4	0.0235765
matureDC	cDC2	LGALS9	PTPRC	0.265443	3	LGALS9_CD45	LGALS9 - CD45	GALECTIN	Secreted Signaling	PMID: 30120235	matureDC -> cDC2	0.0231148
Mac2	Th17_1	CXCL12	CXCR4	0.264919	3	CXCL12_CXCR4	CXCL12 - CXCR4	CXCL	Secreted Signaling	KEGG: hsa04060	Mac2 -> Th17_1	0.022943
cDC2	Mac2	LGALS9	CD44	0.264563	3	LGALS9_CD44	LGALS9 - CD44	GALECTIN	Secreted Signaling	PMID: 25065622	cDC2 -> Mac2	0.0228269
cDC1	Mac2	LGALS9	PTPRC	0.263717	3	LGALS9_CD45	LGALS9 - CD45	GALECTIN	Secreted Signaling	PMID: 30120235	cDC1 -> Mac2	0.0225519
matureDC	cDC2	LGALS9	CD44	0.263356	3	LGALS9_CD44	LGALS9 - CD44	GALECTIN	Secreted Signaling	PMID: 25065622	matureDC -> cDC2	0.0224347
Mac2	Th17_1	LGALS9	PTPRC	0.263345	3	LGALS9_CD45	LGALS9 - CD45	GALECTIN	Secreted Signaling	PMID: 30120235	Mac2 -> Th17_1	0.0224312
Tc	Mac2	IFNG	IFNGR1_IFNGR2	0.262989	3	IFNG_IFNGR1_IFNGR2	IFNG - (IFNGR1+IFNGR2)	IFN-II	Secreted Signaling	KEGG: hsa04060	Tc -> Mac2	0.0223162
pDC	pDC	CXCL12	CXCR4	0.262854	3	CXCL12_CXCR4	CXCL12 - CXCR4	CXCL	Secreted Signaling	KEGG: hsa04060	pDC -> pDC	0.0222727
Mac3	pDC	CXCL12	CXCR4	0.262779	3	CXCL12_CXCR4	CXCL12 - CXCR4	CXCL	Secreted Signaling	KEGG: hsa04060	Mac3 -> pDC	0.0222484
Mac1	pDC	MIF	CD74_CXCR4	0.262722	3	MIF_CD74_CXCR4	MIF - (CD74+CXCR4)	MIF	Secreted Signaling	PMID: 29637711; PMID: 24760155	Mac1 -> pDC	0.0222302
pDC	Tfh_like	CXCL12	CXCR4	0.262475	3	CXCL12_CXCR4	CXCL12 - CXCR4	CXCL	Secreted Signaling	KEGG: hsa04060	pDC -> Tfh_like	0.0221506
Mac3	Tfh_like	CXCL12	CXCR4	0.262399	3	CXCL12_CXCR4	CXCL12 - CXCR4	CXCL	Secreted Signaling	KEGG: hsa04060	Mac3 -> Tfh_like	0.0221264
Mac2	Tc	LGALS9	PTPRC	0.262285	3	LGALS9_CD45	LGALS9 - CD45	GALECTIN	Secreted Signaling	PMID: 30120235	Mac2 -> Tc	0.0220895
Mac1	Mac2	LGALS9	PTPRC	0.261734	3	LGALS9_CD45	LGALS9 - CD45	GALECTIN	Secreted Signaling	PMID: 30120235	Mac1 -> Mac2	0.0219129
Tc	cDC2	IFNG	IFNGR1_IFNGR2	0.26173	3	IFNG_IFNGR1_IFNGR2	IFNG - (IFNGR1+IFNGR2)	IFN-II	Secreted Signaling	KEGG: hsa04060	Tc -> cDC2	0.0219119
Mac2	Tfh_like	LGALS9	PTPRC	0.261582	3	LGALS9_CD45	LGALS9 - CD45	GALECTIN	Secreted Signaling	PMID: 30120235	Mac2 -> Tfh_like	0.0218643
pDC	NK	CXCL12	CXCR4	0.261083	3	CXCL12_CXCR4	CXCL12 - CXCR4	CXCL	Secreted Signaling	KEGG: hsa04060	pDC -> NK	0.0217051
Mac3	NK	CXCL12	CXCR4	0.261008	3	CXCL12_CXCR4	CXCL12 - CXCR4	CXCL	Secreted Signaling	KEGG: hsa04060	Mac3 -> NK	0.0216814
matureDC	Mac2	LGALS9	CD44	0.260494	3	LGALS9_CD44	LGALS9 - CD44	GALECTIN	Secreted Signaling	PMID: 25065622	matureDC -> Mac2	0.0215181
cDC1	Mast	LGALS9	CD44	0.260035	3	LGALS9_CD44	LGALS9 - CD44	GALECTIN	Secreted Signaling	PMID: 25065622	cDC1 -> Mast	0.0213727
Mast	Th1	CXCL12	CXCR4	0.259926	3	CXCL12_CXCR4	CXCL12 - CXCR4	CXCL	Secreted Signaling	KEGG: hsa04060	Mast -> Th1	0.0213385
Mast	CD4T	CXCL12	CXCR4	0.259467	3	CXCL12_CXCR4	CXCL12 - CXCR4	CXCL	Secreted Signaling	KEGG: hsa04060	Mast -> CD4T	0.0211935
cDC2	Mac2	LGALS9	PTPRC	0.258363	3	LGALS9_CD45	LGALS9 - CD45	GALECTIN	Secreted Signaling	PMID: 30120235	cDC2 -> Mac2	0.0208475
Mac2	Tcm	CXCL12	CXCR4	0.258288	3	CXCL12_CXCR4	CXCL12 - CXCR4	CXCL	Secreted Signaling	KEGG: hsa04060	Mac2 -> Tcm	0.0208241
Mac1	Mast	LGALS9	CD44	0.258104	3	LGALS9_CD44	LGALS9 - CD44	GALECTIN	Secreted Signaling	PMID: 25065622	Mac1 -> Mast	0.0207665
cDC1	cDC1	LGALS9	PTPRC	0.257962	3	LGALS9_CD45	LGALS9 - CD45	GALECTIN	Secreted Signaling	PMID: 30120235	cDC1 -> cDC1	0.0207224
Mast	Mac4	ANXA1	FPR1	0.257948	3	ANXA1_FPR1	ANXA1 - FPR1	ANNEXIN	Secreted Signaling	PMID: 23230437	Mast -> Mac4	0.0207181
Mac2	Treg	LGALS9	PTPRC	0.256825	3	LGALS9_CD45	LGALS9 - CD45	GALECTIN	Secreted Signaling	PMID: 30120235	Mac2 -> Treg	0.0203699
cDC1	Mac3	LGALS9	CD44	0.256381	3	LGALS9_CD44	LGALS9 - CD44	GALECTIN	Secreted Signaling	PMID: 25065622	cDC1 -> Mac3	0.0202329
Mac2	Mac4	LGALS9	CD44	0.256098	3	LGALS9_CD44	LGALS9 - CD44	GALECTIN	Secreted Signaling	PMID: 25065622	Mac2 -> Mac4	0.0201458
Mac1	cDC1	LGALS9	PTPRC	0.25606	3	LGALS9_CD45	LGALS9 - CD45	GALECTIN	Secreted Signaling	PMID: 30120235	Mac1 -> cDC1	0.0201342
Mac2	Tc	CXCL12	CXCR4	0.255736	3	CXCL12_CXCR4	CXCL12 - CXCR4	CXCL	Secreted Signaling	KEGG: hsa04060	Mac2 -> Tc	0.0200349
cDC1	Bcell	LGALS9	PTPRC	0.255579	3	LGALS9_CD45	LGALS9 - CD45	GALECTIN	Secreted Signaling	PMID: 30120235	cDC1 -> Bcell	0.0199866
cDC2	Mast	LGALS9	CD44	0.254822	3	LGALS9_CD44	LGALS9 - CD44	GALECTIN	Secreted Signaling	PMID: 25065622	cDC2 -> Mast	0.0197557
Mac2	ILC	LGALS9	PTPRC	0.254583	3	LGALS9_CD45	LGALS9 - CD45	GALECTIN	Secreted Signaling	PMID: 30120235	Mac2 -> ILC	0.0196833
Mast	Treg	CXCL12	CXCR4	0.254569	3	CXCL12_CXCR4	CXCL12 - CXCR4	CXCL	Secreted Signaling	KEGG: hsa04060	Mast -> Treg	0.019679
Mac1	Mac3	LGALS9	CD44	0.254501	3	LGALS9_CD44	LGALS9 - CD44	GALECTIN	Secreted Signaling	PMID: 25065622	Mac1 -> Mac3	0.0196583
matureDC	Mac2	LGALS9	PTPRC	0.254474	3	LGALS9_CD45	LGALS9 - CD45	GALECTIN	Secreted Signaling	PMID: 30120235	matureDC -> Mac2	0.0196499
cDC1	Mac1	LGALS9	PTPRC	0.253938	3	LGALS9_CD45	LGALS9 - CD45	GALECTIN	Secreted Signaling	PMID: 30120235	cDC1 -> Mac1	0.0194877
Mac1	Bcell	LGALS9	PTPRC	0.25371	3	LGALS9_CD45	LGALS9 - CD45	GALECTIN	Secreted Signaling	PMID: 30120235	Mac1 -> Bcell	0.0194189
Mac1	Mac1	MIF	CD74_CD44	0.253027	3	MIF_CD74_CD44	MIF - (CD74+CD44)	MIF	Secreted Signaling	PMID: 29637711; PMID: 26175090	Mac1 -> Mac1	0.0192135
cDC2	cDC1	LGALS9	PTPRC	0.252828	3	LGALS9_CD45	LGALS9 - CD45	GALECTIN	Secreted Signaling	PMID: 30120235	cDC2 -> cDC1	0.0191536
Mac3	NK	SPP1	ITGA4_ITGB1	0.252409	3	SPP1_ITGA4_ITGB1	SPP1 - (ITGA4+ITGB1)	SPP1	Secreted Signaling	PMID: 21907263	Mac3 -> NK	0.0190283
pDC	ILC	CXCL12	CXCR4	0.25233	3	CXCL12_CXCR4	CXCL12 - CXCR4	CXCL	Secreted Signaling	KEGG: hsa04060	pDC -> ILC	0.0190049
Mac3	ILC	CXCL12	CXCR4	0.252261	3	CXCL12_CXCR4	CXCL12 - CXCR4	CXCL	Secreted Signaling	KEGG: hsa04060	Mac3 -> ILC	0.0189841
Mac1	Mac4	MIF	CD74_CD44	0.252188	3	MIF_CD74_CD44	MIF - (CD74+CD44)	MIF	Secreted Signaling	PMID: 29637711; PMID: 26175090	Mac1 -> Mac4	0.0189624
Mac1	Mac1	LGALS9	PTPRC	0.252092	3	LGALS9_CD45	LGALS9 - CD45	GALECTIN	Secreted Signaling	PMID: 30120235	Mac1 -> Mac1	0.0189339
cDC1	NK	LGALS9	CD44	0.251835	3	LGALS9_CD44	LGALS9 - CD44	GALECTIN	Secreted Signaling	PMID: 25065622	cDC1 -> NK	0.0188572
cDC2	Mac3	LGALS9	CD44	0.251306	3	LGALS9_CD44	LGALS9 - CD44	GALECTIN	Secreted Signaling	PMID: 25065622	cDC2 -> Mac3	0.0187004
matureDC	Mast	LGALS9	CD44	0.251033	3	LGALS9_CD44	LGALS9 - CD44	GALECTIN	Secreted Signaling	PMID: 25065622	matureDC -> Mast	0.0186196
Mac2	Th1	LGALS9	PTPRC	0.250724	3	LGALS9_CD45	LGALS9 - CD45	GALECTIN	Secreted Signaling	PMID: 30120235	Mac2 -> Th1	0.0185284
Mac1	cDC2	MIF	CD74_CD44	0.250616	3	MIF_CD74_CD44	MIF - (CD74+CD44)	MIF	Secreted Signaling	PMID: 29637711; PMID: 26175090	Mac1 -> cDC2	0.0184967
cDC2	Bcell	LGALS9	PTPRC	0.250534	3	LGALS9_CD45	LGALS9 - CD45	GALECTIN	Secreted Signaling	PMID: 30120235	cDC2 -> Bcell	0.0184725
Mast	Mac4	CXCL12	CXCR4	0.250346	3	CXCL12_CXCR4	CXCL12 - CXCR4	CXCL	Secreted Signaling	KEGG: hsa04060	Mast -> Mac4	0.0184173
ILC	Mac1	IFNG	IFNGR1_IFNGR2	0.250213	3	IFNG_IFNGR1_IFNGR2	IFNG - (IFNGR1+IFNGR2)	IFN-II	Secreted Signaling	KEGG: hsa04060	ILC -> Mac1	0.0183781
Mac1	NK	LGALS9	CD44	0.250018	3	LGALS9_CD44	LGALS9 - CD44	GALECTIN	Secreted Signaling	PMID: 25065622	Mac1 -> NK	0.018321
Mac1	matureDC	MIF	CD74_CD44	0.24999	3	MIF_CD74_CD44	MIF - (CD74+CD44)	MIF	Secreted Signaling	PMID: 29637711; PMID: 26175090	Mac1 -> matureDC	0.0183127
Mac2	NK	LGALS9	PTPRC	0.249959	3	LGALS9_CD45	LGALS9 - CD45	GALECTIN	Secreted Signaling	PMID: 30120235	Mac2 -> NK	0.0183037
Mac1	Tc	MIF	CD74_CXCR4	0.249776	3	MIF_CD74_CXCR4	MIF - (CD74+CXCR4)	MIF	Secreted Signaling	PMID: 29637711; PMID: 24760155	Mac1 -> Tc	0.01825
cDC1	Tcm	LGALS9	CD44	0.249763	3	LGALS9_CD44	LGALS9 - CD44	GALECTIN	Secreted Signaling	PMID: 25065622	cDC1 -> Tcm	0.0182463
Mac1	Mac2	MIF	CD74_CD44	0.249562	3	MIF_CD74_CD44	MIF - (CD74+CD44)	MIF	Secreted Signaling	PMID: 29637711; PMID: 26175090	Mac1 -> Mac2	0.0181876
matureDC	cDC1	LGALS9	PTPRC	0.249095	3	LGALS9_CD45	LGALS9 - CD45	GALECTIN	Secreted Signaling	PMID: 30120235	matureDC -> cDC1	0.0180515
cDC2	Mac1	LGALS9	PTPRC	0.248955	3	LGALS9_CD45	LGALS9 - CD45	GALECTIN	Secreted Signaling	PMID: 30120235	cDC2 -> Mac1	0.0180107
Mac2	Tcm	LGALS9	PTPRC	0.248877	3	LGALS9_CD45	LGALS9 - CD45	GALECTIN	Secreted Signaling	PMID: 30120235	Mac2 -> Tcm	0.0179882
Mac2	CD4T	LGALS9	PTPRC	0.248809	3	LGALS9_CD45	LGALS9 - CD45	GALECTIN	Secreted Signaling	PMID: 30120235	Mac2 -> CD4T	0.0179682
Mac1	matureDC	MIF	CD74_CXCR4	0.248699	3	MIF_CD74_CXCR4	MIF - (CD74+CXCR4)	MIF	Secreted Signaling	PMID: 29637711; PMID: 24760155	Mac1 -> matureDC	0.0179363
Tfh_like	Mac2	CCL5	CCR1	0.248106	3	CCL5_CCR1	CCL5 - CCR1	CCL	Secreted Signaling	KEGG: hsa04060	Tfh_like -> Mac2	0.0177647
Mac1	Tcm	LGALS9	CD44	0.247975	3	LGALS9_CD44	LGALS9 - CD44	GALECTIN	Secreted Signaling	PMID: 25065622	Mac1 -> Tcm	0.0177272
Mac4	Th17_1	LGALS9	PTPRC	0.247697	3	LGALS9_CD45	LGALS9 - CD45	GALECTIN	Secreted Signaling	PMID: 30120235	Mac4 -> Th17_1	0.0176471
matureDC	Mac3	LGALS9	CD44	0.247617	3	LGALS9_CD44	LGALS9 - CD44	GALECTIN	Secreted Signaling	PMID: 25065622	matureDC -> Mac3	0.017624
Mast	matureDC	CXCL12	CXCR4	0.247175	3	CXCL12_CXCR4	CXCL12 - CXCR4	CXCL	Secreted Signaling	KEGG: hsa04060	Mast -> matureDC	0.0174973
cDC1	Th17_1	LGALS9	CD44	0.246944	3	LGALS9_CD44	LGALS9 - CD44	GALECTIN	Secreted Signaling	PMID: 25065622	cDC1 -> Th17_1	0.017431
cDC2	NK	LGALS9	CD44	0.24693	3	LGALS9_CD44	LGALS9 - CD44	GALECTIN	Secreted Signaling	PMID: 25065622	cDC2 -> NK	0.0174271
matureDC	Bcell	LGALS9	PTPRC	0.246866	3	LGALS9_CD45	LGALS9 - CD45	GALECTIN	Secreted Signaling	PMID: 30120235	matureDC -> Bcell	0.0174089
Mac4	Tc	LGALS9	PTPRC	0.246755	3	LGALS9_CD45	LGALS9 - CD45	GALECTIN	Secreted Signaling	PMID: 30120235	Mac4 -> Tc	0.0173771
Mac2	pDC	CXCL12	CXCR4	0.246529	3	CXCL12_CXCR4	CXCL12 - CXCR4	CXCL	Secreted Signaling	KEGG: hsa04060	Mac2 -> pDC	0.0173126
Tfh_like	Mac1	CCL5	CCR1	0.246416	3	CCL5_CCR1	CCL5 - CCR1	CCL	Secreted Signaling	KEGG: hsa04060	Tfh_like -> Mac1	0.0172804
Mac2	Tfh_like	CXCL12	CXCR4	0.246193	3	CXCL12_CXCR4	CXCL12 - CXCR4	CXCL	Secreted Signaling	KEGG: hsa04060	Mac2 -> Tfh_like	0.0172172
Mac4	Tfh_like	LGALS9	PTPRC	0.24613	3	LGALS9_CD45	LGALS9 - CD45	GALECTIN	Secreted Signaling	PMID: 30120235	Mac4 -> Tfh_like	0.0171991
Tfh_like	Mac1	IFNG	IFNGR1_IFNGR2	0.246004	3	IFNG_IFNGR1_IFNGR2	IFNG - (IFNGR1+IFNGR2)	IFN-II	Secreted Signaling	KEGG: hsa04060	Tfh_like -> Mac1	0.0171634
Bcell	Th17_1	CXCL12	CXCR4	0.245891	3	CXCL12_CXCR4	CXCL12 - CXCR4	CXCL	Secreted Signaling	KEGG: hsa04060	Bcell -> Th17_1	0.0171313
CD4T	Mac2	CCL5	CCR1	0.245705	3	CCL5_CCR1	CCL5 - CCR1	CCL	Secreted Signaling	KEGG: hsa04060	CD4T -> Mac2	0.0170786
matureDC	Mac1	LGALS9	PTPRC	0.245331	3	LGALS9_CD45	LGALS9 - CD45	GALECTIN	Secreted Signaling	PMID: 30120235	matureDC -> Mac1	0.0169732
Mac1	Th17_1	LGALS9	CD44	0.245195	3	LGALS9_CD44	LGALS9 - CD44	GALECTIN	Secreted Signaling	PMID: 25065622	Mac1 -> Th17_1	0.0169346
pDC	Th1	CXCL12	CXCR4	0.245157	3	CXCL12_CXCR4	CXCL12 - CXCR4	CXCL	Secreted Signaling	KEGG: hsa04060	pDC -> Th1	0.016924
Mac3	Th1	CXCL12	CXCR4	0.245091	3	CXCL12_CXCR4	CXCL12 - CXCR4	CXCL	Secreted Signaling	KEGG: hsa04060	Mac3 -> Th1	0.0169054
ILC	Mac2	IFNG	IFNGR1_IFNGR2	0.245084	3	IFNG_IFNGR1_IFNGR2	IFNG - (IFNGR1+IFNGR2)	IFN-II	Secreted Signaling	KEGG: hsa04060	ILC -> Mac2	0.0169035
Mac2	NK	CXCL12	CXCR4	0.244962	3	CXCL12_CXCR4	CXCL12 - CXCR4	CXCL	Secreted Signaling	KEGG: hsa04060	Mac2 -> NK	0.0168692
cDC2	Tcm	LGALS9	CD44	0.244936	3	LGALS9_CD44	LGALS9 - CD44	GALECTIN	Secreted Signaling	PMID: 25065622	cDC2 -> Tcm	0.0168618
cDC1	Bcell	LGALS9	CD44	0.24484	3	LGALS9_CD44	LGALS9 - CD44	GALECTIN	Secreted Signaling	PMID: 25065622	cDC1 -> Bcell	0.016835
pDC	CD4T	CXCL12	CXCR4	0.244746	3	CXCL12_CXCR4	CXCL12 - CXCR4	CXCL	Secreted Signaling	KEGG: hsa04060	pDC -> CD4T	0.0168085
Mac2	Mac1	LGALS9	CD44	0.244726	3	LGALS9_CD44	LGALS9 - CD44	GALECTIN	Secreted Signaling	PMID: 25065622	Mac2 -> Mac1	0.0168029
Mac3	CD4T	CXCL12	CXCR4	0.24468	3	CXCL12_CXCR4	CXCL12 - CXCR4	CXCL	Secreted Signaling	KEGG: hsa04060	Mac3 -> CD4T	0.0167901
cDC1	Mac3	LGALS9	PTPRC	0.244592	3	LGALS9_CD45	LGALS9 - CD45	GALECTIN	Secreted Signaling	PMID: 30120235	cDC1 -> Mac3	0.0167652
Mac1	Mac4	MIF	CD74_CXCR4	0.244307	3	MIF_CD74_CXCR4	MIF - (CD74+CXCR4)	MIF	Secreted Signaling	PMID: 29637711; PMID: 24760155	Mac1 -> Mac4	0.0166857
CD4T	Mac1	CCL5	CCR1	0.244046	3	CCL5_CCR1	CCL5 - CCR1	CCL	Secreted Signaling	KEGG: hsa04060	CD4T -> Mac1	0.0166127
cDC1	Treg	LGALS9	CD44	0.243991	3	LGALS9_CD44	LGALS9 - CD44	GALECTIN	Secreted Signaling	PMID: 25065622	cDC1 -> Treg	0.0165975
ILC	cDC2	IFNG	IFNGR1_IFNGR2	0.243984	3	IFNG_IFNGR1_IFNGR2	IFNG - (IFNGR1+IFNGR2)	IFN-II	Secreted Signaling	KEGG: hsa04060	ILC -> cDC2	0.0165955
matureDC	NK	LGALS9	CD44	0.243363	3	LGALS9_CD44	LGALS9 - CD44	GALECTIN	Secreted Signaling	PMID: 25065622	matureDC -> NK	0.0164227
Mac1	Bcell	LGALS9	CD44	0.24312	3	LGALS9_CD44	LGALS9 - CD44	GALECTIN	Secreted Signaling	PMID: 25065622	Mac1 -> Bcell	0.0163554
Mac1	Mac3	LGALS9	PTPRC	0.242874	3	LGALS9_CD45	LGALS9 - CD45	GALECTIN	Secreted Signaling	PMID: 30120235	Mac1 -> Mac3	0.0162875
Tc	Mac4	CCL5	CCR1	0.242614	3	CCL5_CCR1	CCL5 - CCR1	CCL	Secreted Signaling	KEGG: hsa04060	Tc -> Mac4	0.0162158
Mac1	Treg	LGALS9	CD44	0.242282	3	LGALS9_CD44	LGALS9 - CD44	GALECTIN	Secreted Signaling	PMID: 25065622	Mac1 -> Treg	0.0161244
cDC2	Th17_1	LGALS9	CD44	0.24222	3	LGALS9_CD44	LGALS9 - CD44	GALECTIN	Secreted Signaling	PMID: 25065622	cDC2 -> Th17_1	0.0161073
Mac4	Treg	LGALS9	PTPRC	0.241895	3	LGALS9_CD45	LGALS9 - CD45	GALECTIN	Secreted Signaling	PMID: 30120235	Mac4 -> Treg	0.0160183
Th17_1	Mac2	CCL5	CCR1	0.241469	3	CCL5_CCR1	CCL5 - CCR1	CCL	Secreted Signaling	KEGG: hsa04060	Th17_1 -> Mac2	0.0159019
matureDC	Tcm	LGALS9	CD44	0.241423	3	LGALS9_CD44	LGALS9 - CD44	GALECTIN	Secreted Signaling	PMID: 25065622	matureDC -> Tcm	0.0158894
Mac4	Mac4	LGALS9	CD44	0.241246	3	LGALS9_CD44	LGALS9 - CD44	GALECTIN	Secreted Signaling	PMID: 25065622	Mac4 -> Mac4	0.0158412
NK	cDC1	XCL2	XCR1	0.241123	3	XCL2_XCR1	XCL2 - XCR1	XCR	Secreted Signaling	KEGG: hsa04060	NK -> cDC1	0.0158075
Tfh_like	Mac2	IFNG	IFNGR1_IFNGR2	0.241038	3	IFNG_IFNGR1_IFNGR2	IFNG - (IFNGR1+IFNGR2)	IFN-II	Secreted Signaling	KEGG: hsa04060	Tfh_like -> Mac2	0.0157846
cDC1	Th1	LGALS9	CD44	0.240951	3	LGALS9_CD44	LGALS9 - CD44	GALECTIN	Secreted Signaling	PMID: 25065622	cDC1 -> Th1	0.0157608
Mac1	Mac2	CCL3	CCR1	0.240874	3	CCL3_CCR1	CCL3 - CCR1	CCL	Secreted Signaling	KEGG: hsa04060	Mac1 -> Mac2	0.01574
NK	cDC1	XCL1	XCR1	0.240596	3	XCL1_XCR1	XCL1 - XCR1	XCR	Secreted Signaling	KEGG: hsa04060	NK -> cDC1	0.0156647
Mac1	cDC1	SPP1	ITGA4_ITGB1	0.240548	3	SPP1_ITGA4_ITGB1	SPP1 - (ITGA4+ITGB1)	SPP1	Secreted Signaling	PMID: 21907263	Mac1 -> cDC1	0.0156518
pDC	Treg	CXCL12	CXCR4	0.240365	3	CXCL12_CXCR4	CXCL12 - CXCR4	CXCL	Secreted Signaling	KEGG: hsa04060	pDC -> Treg	0.0156024
Mac3	Treg	CXCL12	CXCR4	0.240302	3	CXCL12_CXCR4	CXCL12 - CXCR4	CXCL	Secreted Signaling	KEGG: hsa04060	Mac3 -> Treg	0.0155852
Mac1	cDC1	MIF	CD74_CXCR4	0.240288	3	MIF_CD74_CXCR4	MIF - (CD74+CXCR4)	MIF	Secreted Signaling	PMID: 29637711; PMID: 24760155	Mac1 -> cDC1	0.0155816
cDC2	Bcell	LGALS9	CD44	0.240193	3	LGALS9_CD44	LGALS9 - CD44	GALECTIN	Secreted Signaling	PMID: 25065622	cDC2 -> Bcell	0.0155559
Bcell	Tcm	CXCL12	CXCR4	0.240137	3	CXCL12_CXCR4	CXCL12 - CXCR4	CXCL	Secreted Signaling	KEGG: hsa04060	Bcell -> Tcm	0.0155407
Tfh_like	cDC2	IFNG	IFNGR1_IFNGR2	0.239974	3	IFNG_IFNGR1_IFNGR2	IFNG - (IFNGR1+IFNGR2)	IFN-II	Secreted Signaling	KEGG: hsa04060	Tfh_like -> cDC2	0.0154967
cDC2	Mac3	LGALS9	PTPRC	0.239953	3	LGALS9_CD45	LGALS9 - CD45	GALECTIN	Secreted Signaling	PMID: 30120235	cDC2 -> Mac3	0.0154913
Mac4	ILC	LGALS9	PTPRC	0.239897	3	LGALS9_CD45	LGALS9 - CD45	GALECTIN	Secreted Signaling	PMID: 30120235	Mac4 -> ILC	0.015476
Th17_1	Mac1	CCL5	CCR1	0.239865	3	CCL5_CCR1	CCL5 - CCR1	CCL	Secreted Signaling	KEGG: hsa04060	Th17_1 -> Mac1	0.0154675
Mac2	matureDC	LGALS9	CD44	0.23979	3	LGALS9_CD44	LGALS9 - CD44	GALECTIN	Secreted Signaling	PMID: 25065622	Mac2 -> matureDC	0.0154474
Mac1	Bcell	MIF	CD74_CXCR4	0.239643	3	MIF_CD74_CXCR4	MIF - (CD74+CXCR4)	MIF	Secreted Signaling	PMID: 29637711; PMID: 24760155	Mac1 -> Bcell	0.0154079
Th1	Mac1	IFNG	IFNGR1_IFNGR2	0.239574	3	IFNG_IFNGR1_IFNGR2	IFNG - (IFNGR1+IFNGR2)	IFN-II	Secreted Signaling	KEGG: hsa04060	Th1 -> Mac1	0.0153895
Mac1	Th17_1	MIF	CD74_CXCR4	0.239502	3	MIF_CD74_CXCR4	MIF - (CD74+CXCR4)	MIF	Secreted Signaling	PMID: 29637711; PMID: 24760155	Mac1 -> Th17_1	0.0153702
cDC2	Treg	LGALS9	CD44	0.239375	3	LGALS9_CD44	LGALS9 - CD44	GALECTIN	Secreted Signaling	PMID: 25065622	cDC2 -> Treg	0.0153361
cDC2	Mac4	ANXA1	FPR1	0.239361	3	ANXA1_FPR1	ANXA1 - FPR1	ANNEXIN	Secreted Signaling	PMID: 23230437	cDC2 -> Mac4	0.0153323
Mac1	Th1	LGALS9	CD44	0.239282	3	LGALS9_CD44	LGALS9 - CD44	GALECTIN	Secreted Signaling	PMID: 25065622	Mac1 -> Th1	0.0153113
Mac1	Mac1	CCL3	CCR1	0.239278	3	CCL3_CCR1	CCL3 - CCR1	CCL	Secreted Signaling	KEGG: hsa04060	Mac1 -> Mac1	0.01531
Mac1	Th17_1	SPP1	ITGA4_ITGB1	0.239137	3	SPP1_ITGA4_ITGB1	SPP1 - (ITGA4+ITGB1)	SPP1	Secreted Signaling	PMID: 21907263	Mac1 -> Th17_1	0.0152725
cDC1	CD4T	LGALS9	CD44	0.239024	3	LGALS9_CD44	LGALS9 - CD44	GALECTIN	Secreted Signaling	PMID: 25065622	cDC1 -> CD4T	0.0152424
cDC1	pDC	MIF	CD74_CXCR4	0.238988	3	MIF_CD74_CXCR4	MIF - (CD74+CXCR4)	MIF	Secreted Signaling	PMID: 29637711; PMID: 24760155	cDC1 -> pDC	0.0152328
cDC1	Tc	LGALS9	CD44	0.238936	3	LGALS9_CD44	LGALS9 - CD44	GALECTIN	Secreted Signaling	PMID: 25065622	cDC1 -> Tc	0.0152188
matureDC	Th17_1	LGALS9	CD44	0.238782	3	LGALS9_CD44	LGALS9 - CD44	GALECTIN	Secreted Signaling	PMID: 25065622	matureDC -> Th17_1	0.0151778
Th17_1	Mac1	IFNG	IFNGR1_IFNGR2	0.238747	3	IFNG_IFNGR1_IFNGR2	IFNG - (IFNGR1+IFNGR2)	IFN-II	Secreted Signaling	KEGG: hsa04060	Th17_1 -> Mac1	0.0151685
Mac2	Mac4	LGALS9	PTPRC	0.238659	3	LGALS9_CD45	LGALS9 - CD45	GALECTIN	Secreted Signaling	PMID: 30120235	Mac2 -> Mac4	0.0151451
Mac1	Mac4	ANXA1	FPR1	0.238638	3	ANXA1_FPR1	ANXA1 - FPR1	ANNEXIN	Secreted Signaling	PMID: 23230437	Mac1 -> Mac4	0.0151395
Mac1	Mac3	MIF	CD74_CD44	0.23847	3	MIF_CD74_CD44	MIF - (CD74+CD44)	MIF	Secreted Signaling	PMID: 29637711; PMID: 26175090	Mac1 -> Mac3	0.015095
Tc	Mac3	CCL5	CCR1	0.238143	3	CCL5_CCR1	CCL5 - CCR1	CCL	Secreted Signaling	KEGG: hsa04060	Tc -> Mac3	0.0150082
Mac1	Tc	SPP1	ITGA4_ITGB1	0.237973	3	SPP1_ITGA4_ITGB1	SPP1 - (ITGA4+ITGB1)	SPP1	Secreted Signaling	PMID: 21907263	Mac1 -> Tc	0.0149633
Bcell	Tc	CXCL12	CXCR4	0.237918	3	CXCL12_CXCR4	CXCL12 - CXCR4	CXCL	Secreted Signaling	KEGG: hsa04060	Bcell -> Tc	0.0149486
cDC1	pDC	LGALS9	PTPRC	0.237841	3	LGALS9_CD45	LGALS9 - CD45	GALECTIN	Secreted Signaling	PMID: 30120235	cDC1 -> pDC	0.0149284
Mac2	cDC2	LGALS9	PTPRC	0.237528	3	LGALS9_CD45	LGALS9 - CD45	GALECTIN	Secreted Signaling	PMID: 30120235	Mac2 -> cDC2	0.014846
Mac1	CD4T	LGALS9	CD44	0.237381	3	LGALS9_CD44	LGALS9 - CD44	GALECTIN	Secreted Signaling	PMID: 25065622	Mac1 -> CD4T	0.0148074
Mac1	Tc	LGALS9	CD44	0.237294	3	LGALS9_CD44	LGALS9 - CD44	GALECTIN	Secreted Signaling	PMID: 25065622	Mac1 -> Tc	0.0147845
Mac2	ILC	CXCL12	CXCR4	0.237207	3	CXCL12_CXCR4	CXCL12 - CXCR4	CXCL	Secreted Signaling	KEGG: hsa04060	Mac2 -> ILC	0.0147615
cDC1	matureDC	LGALS9	PTPRC	0.2369	3	LGALS9_CD45	LGALS9 - CD45	GALECTIN	Secreted Signaling	PMID: 30120235	cDC1 -> matureDC	0.014681
matureDC	Bcell	LGALS9	CD44	0.23681	3	LGALS9_CD44	LGALS9 - CD44	GALECTIN	Secreted Signaling	PMID: 25065622	matureDC -> Bcell	0.0146577
pDC	Mac4	CXCL12	CXCR4	0.236582	3	CXCL12_CXCR4	CXCL12 - CXCR4	CXCL	Secreted Signaling	KEGG: hsa04060	pDC -> Mac4	0.0145982
matureDC	Mac3	LGALS9	PTPRC	0.236577	3	LGALS9_CD45	LGALS9 - CD45	GALECTIN	Secreted Signaling	PMID: 30120235	matureDC -> Mac3	0.0145968
Mac3	Mac4	CXCL12	CXCR4	0.236521	3	CXCL12_CXCR4	CXCL12 - CXCR4	CXCL	Secreted Signaling	KEGG: hsa04060	Mac3 -> Mac4	0.0145821
Mac4	Th1	LGALS9	PTPRC	0.236452	3	LGALS9_CD45	LGALS9 - CD45	GALECTIN	Secreted Signaling	PMID: 30120235	Mac4 -> Th1	0.0145643
cDC2	Th1	LGALS9	CD44	0.236444	3	LGALS9_CD44	LGALS9 - CD44	GALECTIN	Secreted Signaling	PMID: 25065622	cDC2 -> Th1	0.0145621
Mac1	pDC	LGALS9	PTPRC	0.236214	3	LGALS9_CD45	LGALS9 - CD45	GALECTIN	Secreted Signaling	PMID: 30120235	Mac1 -> pDC	0.0145022
matureDC	Treg	LGALS9	CD44	0.236014	3	LGALS9_CD44	LGALS9 - CD44	GALECTIN	Secreted Signaling	PMID: 25065622	matureDC -> Treg	0.0144504
Mac2	Mac4	ANXA1	FPR1	0.235867	3	ANXA1_FPR1	ANXA1 - FPR1	ANNEXIN	Secreted Signaling	PMID: 23230437	Mac2 -> Mac4	0.0144123
Mac2	cDC2	LGALS9	CD44	0.235842	3	LGALS9_CD44	LGALS9 - CD44	GALECTIN	Secreted Signaling	PMID: 25065622	Mac2 -> cDC2	0.0144056
cDC1	Tfh_like	LGALS9	CD44	0.235815	3	LGALS9_CD44	LGALS9 - CD44	GALECTIN	Secreted Signaling	PMID: 25065622	cDC1 -> Tfh_like	0.0143989
Mac4	NK	LGALS9	PTPRC	0.23577	3	LGALS9_CD45	LGALS9 - CD45	GALECTIN	Secreted Signaling	PMID: 30120235	Mac4 -> NK	0.014387
Mast	NK	SPP1	ITGA4_ITGB1	0.235564	3	SPP1_ITGA4_ITGB1	SPP1 - (ITGA4+ITGB1)	SPP1	Secreted Signaling	PMID: 21907263	Mast -> NK	0.0143339
Mac1	matureDC	LGALS9	PTPRC	0.235285	3	LGALS9_CD45	LGALS9 - CD45	GALECTIN	Secreted Signaling	PMID: 30120235	Mac1 -> matureDC	0.0142618
Mast	Bcell	CXCL12	CXCR4	0.235114	3	CXCL12_CXCR4	CXCL12 - CXCR4	CXCL	Secreted Signaling	KEGG: hsa04060	Mast -> Bcell	0.0142179
Th1	Mac2	IFNG	IFNGR1_IFNGR2	0.234854	3	IFNG_IFNGR1_IFNGR2	IFNG - (IFNGR1+IFNGR2)	IFN-II	Secreted Signaling	KEGG: hsa04060	Th1 -> Mac2	0.0141512
Mac4	Tcm	LGALS9	PTPRC	0.234803	3	LGALS9_CD45	LGALS9 - CD45	GALECTIN	Secreted Signaling	PMID: 30120235	Mac4 -> Tcm	0.014138
Mac4	CD4T	LGALS9	PTPRC	0.234742	3	LGALS9_CD45	LGALS9 - CD45	GALECTIN	Secreted Signaling	PMID: 30120235	Mac4 -> CD4T	0.0141223
cDC2	CD4T	LGALS9	CD44	0.234586	3	LGALS9_CD44	LGALS9 - CD44	GALECTIN	Secreted Signaling	PMID: 25065622	cDC2 -> CD4T	0.0140825
cDC2	Tc	LGALS9	CD44	0.234501	3	LGALS9_CD44	LGALS9 - CD44	GALECTIN	Secreted Signaling	PMID: 25065622	cDC2 -> Tc	0.0140607
NK	Mac1	IFNG	IFNGR1_IFNGR2	0.234495	3	IFNG_IFNGR1_IFNGR2	IFNG - (IFNGR1+IFNGR2)	IFN-II	Secreted Signaling	KEGG: hsa04060	NK -> Mac1	0.0140592
Mac1	Tfh_like	LGALS9	CD44	0.234215	3	LGALS9_CD44	LGALS9 - CD44	GALECTIN	Secreted Signaling	PMID: 25065622	Mac1 -> Tfh_like	0.0139876
Th17_1	Mac2	IFNG	IFNGR1_IFNGR2	0.234058	3	IFNG_IFNGR1_IFNGR2	IFNG - (IFNGR1+IFNGR2)	IFN-II	Secreted Signaling	KEGG: hsa04060	Th17_1 -> Mac2	0.0139477
Mac1	ILC	SPP1	ITGA4_ITGB1	0.233939	3	SPP1_ITGA4_ITGB1	SPP1 - (ITGA4+ITGB1)	SPP1	Secreted Signaling	PMID: 21907263	Mac1 -> ILC	0.0139174
Th1	cDC2	IFNG	IFNGR1_IFNGR2	0.233842	3	IFNG_IFNGR1_IFNGR2	IFNG - (IFNGR1+IFNGR2)	IFN-II	Secreted Signaling	KEGG: hsa04060	Th1 -> cDC2	0.0138927
pDC	matureDC	CXCL12	CXCR4	0.233738	3	CXCL12_CXCR4	CXCL12 - CXCR4	CXCL	Secreted Signaling	KEGG: hsa04060	pDC -> matureDC	0.0138663
Mac3	matureDC	CXCL12	CXCR4	0.233678	3	CXCL12_CXCR4	CXCL12 - CXCR4	CXCL	Secreted Signaling	KEGG: hsa04060	Mac3 -> matureDC	0.013851
Mac2	Mac2	LGALS9	CD44	0.233526	3	LGALS9_CD44	LGALS9 - CD44	GALECTIN	Secreted Signaling	PMID: 25065622	Mac2 -> Mac2	0.0138124
cDC2	pDC	LGALS9	PTPRC	0.233445	3	LGALS9_CD45	LGALS9 - CD45	GALECTIN	Secreted Signaling	PMID: 30120235	cDC2 -> pDC	0.013792
cDC1	ILC	LGALS9	CD44	0.233444	3	LGALS9_CD44	LGALS9 - CD44	GALECTIN	Secreted Signaling	PMID: 25065622	cDC1 -> ILC	0.0137918
matureDC	Th1	LGALS9	CD44	0.233162	3	LGALS9_CD44	LGALS9 - CD44	GALECTIN	Secreted Signaling	PMID: 25065622	matureDC -> Th1	0.0137205
Th17_1	cDC2	IFNG	IFNGR1_IFNGR2	0.233053	3	IFNG_IFNGR1_IFNGR2	IFNG - (IFNGR1+IFNGR2)	IFN-II	Secreted Signaling	KEGG: hsa04060	Th17_1 -> cDC2	0.0136929
Mac1	Bcell	MIF	CD74_CD44	0.232737	3	MIF_CD74_CD44	MIF - (CD74+CD44)	MIF	Secreted Signaling	PMID: 29637711; PMID: 26175090	Mac1 -> Bcell	0.0136136
Mac1	Mac1	SPP1	ITGA5_ITGB1	0.232628	3	SPP1_ITGA5_ITGB1	SPP1 - (ITGA5+ITGB1)	SPP1	Secreted Signaling	PMID: 21907263	Mac1 -> Mac1	0.0135861
Mac1	Tfh_like	MIF	CD74_CXCR4	0.232552	3	MIF_CD74_CXCR4	MIF - (CD74+CXCR4)	MIF	Secreted Signaling	PMID: 29637711; PMID: 24760155	Mac1 -> Tfh_like	0.0135671
cDC2	matureDC	LGALS9	PTPRC	0.232537	3	LGALS9_CD45	LGALS9 - CD45	GALECTIN	Secreted Signaling	PMID: 30120235	cDC2 -> matureDC	0.0135633
Tc	Mac4	IFNG	IFNGR1_IFNGR2	0.232202	3	IFNG_IFNGR1_IFNGR2	IFNG - (IFNGR1+IFNGR2)	IFN-II	Secreted Signaling	KEGG: hsa04060	Tc -> Mac4	0.0134793
Mac1	ILC	LGALS9	CD44	0.231875	3	LGALS9_CD44	LGALS9 - CD44	GALECTIN	Secreted Signaling	PMID: 25065622	Mac1 -> ILC	0.0133976
Bcell	NK	SPP1	ITGA4_ITGB1	0.231781	3	SPP1_ITGA4_ITGB1	SPP1 - (ITGA4+ITGB1)	SPP1	Secreted Signaling	PMID: 21907263	Bcell -> NK	0.0133742
Mac1	ILC	MIF	CD74_CXCR4	0.231571	3	MIF_CD74_CXCR4	MIF - (CD74+CXCR4)	MIF	Secreted Signaling	PMID: 29637711; PMID: 24760155	Mac1 -> ILC	0.0133221
cDC2	Tfh_like	LGALS9	CD44	0.231491	3	LGALS9_CD44	LGALS9 - CD44	GALECTIN	Secreted Signaling	PMID: 25065622	cDC2 -> Tfh_like	0.0133023
matureDC	CD4T	LGALS9	CD44	0.231354	3	LGALS9_CD44	LGALS9 - CD44	GALECTIN	Secreted Signaling	PMID: 25065622	matureDC -> CD4T	0.0132682
Mac1	cDC1	MIF	CD74_CD44	0.231297	3	MIF_CD74_CD44	MIF - (CD74+CD44)	MIF	Secreted Signaling	PMID: 29637711; PMID: 26175090	Mac1 -> cDC1	0.0132542
matureDC	Tc	LGALS9	CD44	0.231271	3	LGALS9_CD44	LGALS9 - CD44	GALECTIN	Secreted Signaling	PMID: 25065622	matureDC -> Tc	0.0132477
Mac4	Mac1	LGALS9	CD44	0.23109	3	LGALS9_CD44	LGALS9 - CD44	GALECTIN	Secreted Signaling	PMID: 25065622	Mac4 -> Mac1	0.013203
Th1	Mac2	CCL5	CCR1	0.230979	3	CCL5_CCR1	CCL5 - CCR1	CCL	Secreted Signaling	KEGG: hsa04060	Th1 -> Mac2	0.0131754
cDC1	Mac1	MIF	CD74_CD44	0.230887	3	MIF_CD74_CD44	MIF - (CD74+CD44)	MIF	Secreted Signaling	PMID: 29637711; PMID: 26175090	cDC1 -> Mac1	0.0131529
Mac2	Th1	CXCL12	CXCR4	0.230831	3	CXCL12_CXCR4	CXCL12 - CXCR4	CXCL	Secreted Signaling	KEGG: hsa04060	Mac2 -> Th1	0.013139
Mac1	CD4T	MIF	CD74_CXCR4	0.230541	3	MIF_CD74_CXCR4	MIF - (CD74+CXCR4)	MIF	Secreted Signaling	PMID: 29637711; PMID: 24760155	Mac1 -> CD4T	0.0130677
Mac2	CD4T	CXCL12	CXCR4	0.230466	3	CXCL12_CXCR4	CXCL12 - CXCR4	CXCL	Secreted Signaling	KEGG: hsa04060	Mac2 -> CD4T	0.013049
cDC1	Mac4	MIF	CD74_CD44	0.230184	3	MIF_CD74_CD44	MIF - (CD74+CD44)	MIF	Secreted Signaling	PMID: 29637711; PMID: 26175090	cDC1 -> Mac4	0.0129799
NK	Mac2	IFNG	IFNGR1_IFNGR2	0.229966	3	IFNG_IFNGR1_IFNGR2	IFNG - (IFNGR1+IFNGR2)	IFN-II	Secreted Signaling	KEGG: hsa04060	NK -> Mac2	0.0129266
Bcell	pDC	CXCL12	CXCR4	0.229891	3	CXCL12_CXCR4	CXCL12 - CXCR4	CXCL	Secreted Signaling	KEGG: hsa04060	Bcell -> pDC	0.0129083
Mac1	Th1	MIF	CD74_CXCR4	0.229819	3	MIF_CD74_CXCR4	MIF - (CD74+CXCR4)	MIF	Secreted Signaling	PMID: 29637711; PMID: 24760155	Mac1 -> Th1	0.0128906
Mac4	Mac4	ANXA1	FPR1	0.229718	3	ANXA1_FPR1	ANXA1 - FPR1	ANNEXIN	Secreted Signaling	PMID: 23230437	Mac4 -> Mac4	0.0128659
Bcell	Tfh_like	CXCL12	CXCR4	0.229598	3	CXCL12_CXCR4	CXCL12 - CXCR4	CXCL	Secreted Signaling	KEGG: hsa04060	Bcell -> Tfh_like	0.0128369
Th1	Mac1	CCL5	CCR1	0.229507	3	CCL5_CCR1	CCL5 - CCR1	CCL	Secreted Signaling	KEGG: hsa04060	Th1 -> Mac1	0.0128146
Mac1	NK	MIF	CD74_CXCR4	0.229438	3	MIF_CD74_CXCR4	MIF - (CD74+CXCR4)	MIF	Secreted Signaling	PMID: 29637711; PMID: 24760155	Mac1 -> NK	0.0127978
matureDC	matureDC	LGALS9	PTPRC	0.229359	2	LGALS9_CD45	LGALS9 - CD45	GALECTIN	Secreted Signaling	PMID: 30120235	matureDC -> matureDC	0.0127787
cDC2	ILC	LGALS9	CD44	0.229203	3	LGALS9_CD44	LGALS9 - CD44	GALECTIN	Secreted Signaling	PMID: 25065622	cDC2 -> ILC	0.0127408
NK	cDC2	IFNG	IFNGR1_IFNGR2	0.228994	3	IFNG_IFNGR1_IFNGR2	IFNG - (IFNGR1+IFNGR2)	IFN-II	Secreted Signaling	KEGG: hsa04060	NK -> cDC2	0.0126901
Mac1	cDC2	MIF	CD74_CXCR4	0.228879	3	MIF_CD74_CXCR4	MIF - (CD74+CXCR4)	MIF	Secreted Signaling	PMID: 29637711; PMID: 24760155	Mac1 -> cDC2	0.0126623
cDC1	cDC2	MIF	CD74_CD44	0.228866	3	MIF_CD74_CD44	MIF - (CD74+CD44)	MIF	Secreted Signaling	PMID: 29637711; PMID: 26175090	cDC1 -> cDC2	0.0126592
Mac2	Mac2	LGALS9	PTPRC	0.22864	3	LGALS9_CD45	LGALS9 - CD45	GALECTIN	Secreted Signaling	PMID: 30120235	Mac2 -> Mac2	0.0126046
Bcell	NK	CXCL12	CXCR4	0.228522	3	CXCL12_CXCR4	CXCL12 - CXCR4	CXCL	Secreted Signaling	KEGG: hsa04060	Bcell -> NK	0.0125763
matureDC	Tfh_like	LGALS9	CD44	0.228341	3	LGALS9_CD44	LGALS9 - CD44	GALECTIN	Secreted Signaling	PMID: 25065622	matureDC -> Tfh_like	0.0125326
cDC1	matureDC	MIF	CD74_CD44	0.228341	3	MIF_CD74_CD44	MIF - (CD74+CD44)	MIF	Secreted Signaling	PMID: 29637711; PMID: 26175090	cDC1 -> matureDC	0.0125326
cDC1	cDC1	LGALS9	CD44	0.228179	3	LGALS9_CD44	LGALS9 - CD44	GALECTIN	Secreted Signaling	PMID: 25065622	cDC1 -> cDC1	0.0124938
cDC1	Tc	MIF	CD74_CXCR4	0.228161	3	MIF_CD74_CXCR4	MIF - (CD74+CXCR4)	MIF	Secreted Signaling	PMID: 29637711; PMID: 24760155	cDC1 -> Tc	0.0124894
cDC1	Mac2	MIF	CD74_CD44	0.227982	3	MIF_CD74_CD44	MIF - (CD74+CD44)	MIF	Secreted Signaling	PMID: 29637711; PMID: 26175090	cDC1 -> Mac2	0.0124464
Mac1	Tcm	MIF	CD74_CXCR4	0.22774	3	MIF_CD74_CXCR4	MIF - (CD74+CXCR4)	MIF	Secreted Signaling	PMID: 29637711; PMID: 24760155	Mac1 -> Tcm	0.0123887
Mac1	matureDC	SPP1	ITGA4_ITGB1	0.227649	3	SPP1_ITGA4_ITGB1	SPP1 - (ITGA4+ITGB1)	SPP1	Secreted Signaling	PMID: 21907263	Mac1 -> matureDC	0.0123671
cDC1	matureDC	MIF	CD74_CXCR4	0.227257	3	MIF_CD74_CXCR4	MIF - (CD74+CXCR4)	MIF	Secreted Signaling	PMID: 29637711; PMID: 24760155	cDC1 -> matureDC	0.0122735
Mac1	cDC1	LGALS9	CD44	0.226678	3	LGALS9_CD44	LGALS9 - CD44	GALECTIN	Secreted Signaling	PMID: 25065622	Mac1 -> cDC1	0.0121363
Mac4	matureDC	LGALS9	CD44	0.226669	3	LGALS9_CD44	LGALS9 - CD44	GALECTIN	Secreted Signaling	PMID: 25065622	Mac4 -> matureDC	0.0121344
Mac2	Treg	CXCL12	CXCR4	0.226563	3	CXCL12_CXCR4	CXCL12 - CXCR4	CXCL	Secreted Signaling	KEGG: hsa04060	Mac2 -> Treg	0.0121093
Mac1	Treg	MIF	CD74_CXCR4	0.226113	3	MIF_CD74_CXCR4	MIF - (CD74+CXCR4)	MIF	Secreted Signaling	PMID: 29637711; PMID: 24760155	Mac1 -> Treg	0.0120035
matureDC	ILC	LGALS9	CD44	0.226112	3	LGALS9_CD44	LGALS9 - CD44	GALECTIN	Secreted Signaling	PMID: 25065622	matureDC -> ILC	0.0120032
Mac1	Mast	MIF	CD74_CD44	0.226098	3	MIF_CD74_CD44	MIF - (CD74+CD44)	MIF	Secreted Signaling	PMID: 29637711; PMID: 26175090	Mac1 -> Mast	0.0119998
Mac2	Mast	LGALS9	CD44	0.225839	3	LGALS9_CD44	LGALS9 - CD44	GALECTIN	Secreted Signaling	PMID: 25065622	Mac2 -> Mast	0.0119392
Mac4	Mac4	LGALS9	PTPRC	0.225655	3	LGALS9_CD45	LGALS9 - CD45	GALECTIN	Secreted Signaling	PMID: 30120235	Mac4 -> Mac4	0.0118961
Mac1	cDC2	SPP1	ITGA4_ITGB1	0.224849	3	SPP1_ITGA4_ITGB1	SPP1 - (ITGA4+ITGB1)	SPP1	Secreted Signaling	PMID: 21907263	Mac1 -> cDC2	0.0117087
Mac4	cDC2	LGALS9	PTPRC	0.224641	3	LGALS9_CD45	LGALS9 - CD45	GALECTIN	Secreted Signaling	PMID: 30120235	Mac4 -> cDC2	0.0116604
Mac2	cDC1	LGALS9	PTPRC	0.224259	3	LGALS9_CD45	LGALS9 - CD45	GALECTIN	Secreted Signaling	PMID: 30120235	Mac2 -> cDC1	0.0115725
Mac3	Mac4	ANXA1	FPR1	0.224169	3	ANXA1_FPR1	ANXA1 - FPR1	ANNEXIN	Secreted Signaling	PMID: 23230437	Mac3 -> Mac4	0.0115517
cDC2	cDC1	LGALS9	CD44	0.224121	3	LGALS9_CD44	LGALS9 - CD44	GALECTIN	Secreted Signaling	PMID: 25065622	cDC2 -> cDC1	0.0115407
Mac1	Th17_1	CXCL12	CXCR4	0.223903	3	CXCL12_CXCR4	CXCL12 - CXCR4	CXCL	Secreted Signaling	KEGG: hsa04060	Mac1 -> Th17_1	0.0114907
cDC1	Mac4	MIF	CD74_CXCR4	0.223564	3	MIF_CD74_CXCR4	MIF - (CD74+CXCR4)	MIF	Secreted Signaling	PMID: 29637711; PMID: 24760155	cDC1 -> Mac4	0.0114131
Tc	cDC2	CCL5	CCR1	0.223543	3	CCL5_CCR1	CCL5 - CCR1	CCL	Secreted Signaling	KEGG: hsa04060	Tc -> cDC2	0.0114083
Mast	cDC1	CXCL12	CXCR4	0.223413	3	CXCL12_CXCR4	CXCL12 - CXCR4	CXCL	Secreted Signaling	KEGG: hsa04060	Mast -> cDC1	0.0113788
Mac2	Mac4	CXCL12	CXCR4	0.223188	3	CXCL12_CXCR4	CXCL12 - CXCR4	CXCL	Secreted Signaling	KEGG: hsa04060	Mac2 -> Mac4	0.0113273
Mac4	cDC2	LGALS9	CD44	0.223126	3	LGALS9_CD44	LGALS9 - CD44	GALECTIN	Secreted Signaling	PMID: 25065622	Mac4 -> cDC2	0.0113134
Mac2	Mac3	LGALS9	CD44	0.223053	3	LGALS9_CD44	LGALS9 - CD44	GALECTIN	Secreted Signaling	PMID: 25065622	Mac2 -> Mac3	0.0112967
Tc	Bcell	IFNG	IFNGR1_IFNGR2	0.223039	3	IFNG_IFNGR1_IFNGR2	IFNG - (IFNGR1+IFNGR2)	IFN-II	Secreted Signaling	KEGG: hsa04060	Tc -> Bcell	0.0112935
pDC	Bcell	CXCL12	CXCR4	0.222889	3	CXCL12_CXCR4	CXCL12 - CXCR4	CXCL	Secreted Signaling	KEGG: hsa04060	pDC -> Bcell	0.0112596
Mac3	Bcell	CXCL12	CXCR4	0.222834	3	CXCL12_CXCR4	CXCL12 - CXCR4	CXCL	Secreted Signaling	KEGG: hsa04060	Mac3 -> Bcell	0.0112472
Mac1	Mac1	MIF	CD74_CXCR4	0.222699	3	MIF_CD74_CXCR4	MIF - (CD74+CXCR4)	MIF	Secreted Signaling	PMID: 29637711; PMID: 24760155	Mac1 -> Mac1	0.0112166
Mac2	Bcell	LGALS9	PTPRC	0.22244	3	LGALS9_CD45	LGALS9 - CD45	GALECTIN	Secreted Signaling	PMID: 30120235	Mac2 -> Bcell	0.011158
cDC2	pDC	MIF	CD74_CXCR4	0.221913	3	MIF_CD74_CXCR4	MIF - (CD74+CXCR4)	MIF	Secreted Signaling	PMID: 29637711; PMID: 24760155	cDC2 -> pDC	0.0110395
Bcell	ILC	CXCL12	CXCR4	0.221732	3	CXCL12_CXCR4	CXCL12 - CXCR4	CXCL	Secreted Signaling	KEGG: hsa04060	Bcell -> ILC	0.010999
Mac1	pDC	MIF	CD74_CD44	0.221573	3	MIF_CD74_CD44	MIF - (CD74+CD44)	MIF	Secreted Signaling	PMID: 29637711; PMID: 26175090	Mac1 -> pDC	0.0109636
Mac1	Mac2	MIF	CD74_CXCR4	0.221233	3	MIF_CD74_CXCR4	MIF - (CD74+CXCR4)	MIF	Secreted Signaling	PMID: 29637711; PMID: 24760155	Mac1 -> Mac2	0.0108877
Mac2	Mac1	LGALS9	PTPRC	0.221185	3	LGALS9_CD45	LGALS9 - CD45	GALECTIN	Secreted Signaling	PMID: 30120235	Mac2 -> Mac1	0.010877
matureDC	cDC1	LGALS9	CD44	0.221161	2	LGALS9_CD44	LGALS9 - CD44	GALECTIN	Secreted Signaling	PMID: 25065622	matureDC -> cDC1	0.0108718
Mac4	Mac2	LGALS9	CD44	0.221046	3	LGALS9_CD44	LGALS9 - CD44	GALECTIN	Secreted Signaling	PMID: 25065622	Mac4 -> Mac2	0.0108462
Tc	matureDC	IFNG	IFNGR1_IFNGR2	0.220999	3	IFNG_IFNGR1_IFNGR2	IFNG - (IFNGR1+IFNGR2)	IFN-II	Secreted Signaling	KEGG: hsa04060	Tc -> matureDC	0.0108358
Mac2	matureDC	CXCL12	CXCR4	0.220646	3	CXCL12_CXCR4	CXCL12 - CXCR4	CXCL	Secreted Signaling	KEGG: hsa04060	Mac2 -> matureDC	0.0107576
cDC1	cDC1	MIF	CD74_CXCR4	0.220177	3	MIF_CD74_CXCR4	MIF - (CD74+CXCR4)	MIF	Secreted Signaling	PMID: 29637711; PMID: 24760155	cDC1 -> cDC1	0.0106541
Mac4	Mac1	NAMPT	ITGA5_ITGB1	0.219832	3	NAMPT_ITGA5_ITGB1	NAMPT - (ITGA5+ITGB1)	VISFATIN	Secreted Signaling	PMID: 28490838	Mac4 -> Mac1	0.0105785
pDC	pDC	MIF	CD74_CXCR4	0.219773	3	MIF_CD74_CXCR4	MIF - (CD74+CXCR4)	MIF	Secreted Signaling	PMID: 29637711; PMID: 24760155	pDC -> pDC	0.0105657
cDC1	Bcell	MIF	CD74_CXCR4	0.219632	3	MIF_CD74_CXCR4	MIF - (CD74+CXCR4)	MIF	Secreted Signaling	PMID: 29637711; PMID: 24760155	cDC1 -> Bcell	0.0105348
matureDC	Tcm	CCL19	CCR7	0.21962	3	CCL19_CCR7	CCL19 - CCR7	CCL	Secreted Signaling	KEGG: hsa04060	matureDC -> Tcm	0.0105322
Mac2	NK	LGALS9	CD44	0.219574	3	LGALS9_CD44	LGALS9 - CD44	GALECTIN	Secreted Signaling	PMID: 25065622	Mac2 -> NK	0.0105221
cDC1	Th17_1	MIF	CD74_CXCR4	0.219513	3	MIF_CD74_CXCR4	MIF - (CD74+CXCR4)	MIF	Secreted Signaling	PMID: 29637711; PMID: 24760155	cDC1 -> Th17_1	0.0105089
Mac2	NK	SPP1	ITGA4_ITGB1	0.219356	3	SPP1_ITGA4_ITGB1	SPP1 - (ITGA4+ITGB1)	SPP1	Secreted Signaling	PMID: 21907263	Mac2 -> NK	0.0104747
Mac1	Tcm	CXCL12	CXCR4	0.219096	3	CXCL12_CXCR4	CXCL12 - CXCR4	CXCL	Secreted Signaling	KEGG: hsa04060	Mac1 -> Tcm	0.0104182
cDC1	pDC	LGALS9	CD44	0.218829	3	LGALS9_CD44	LGALS9 - CD44	GALECTIN	Secreted Signaling	PMID: 25065622	cDC1 -> pDC	0.0103603
cDC1	Mac3	MIF	CD74_CD44	0.218642	3	MIF_CD74_CD44	MIF - (CD74+CD44)	MIF	Secreted Signaling	PMID: 29637711; PMID: 26175090	cDC1 -> Mac3	0.0103198
Mac1	Mac3	MIF	CD74_CXCR4	0.218634	3	MIF_CD74_CXCR4	MIF - (CD74+CXCR4)	MIF	Secreted Signaling	PMID: 29637711; PMID: 24760155	Mac1 -> Mac3	0.0103181
Tc	Mac3	IFNG	IFNGR1_IFNGR2	0.218435	3	IFNG_IFNGR1_IFNGR2	IFNG - (IFNGR1+IFNGR2)	IFN-II	Secreted Signaling	KEGG: hsa04060	Tc -> Mac3	0.0102751
ILC	Mac4	IFNG	IFNGR1_IFNGR2	0.218027	3	IFNG_IFNGR1_IFNGR2	IFNG - (IFNGR1+IFNGR2)	IFN-II	Secreted Signaling	KEGG: hsa04060	ILC -> Mac4	0.0101876
Mac2	Tcm	LGALS9	CD44	0.217984	3	LGALS9_CD44	LGALS9 - CD44	GALECTIN	Secreted Signaling	PMID: 25065622	Mac2 -> Tcm	0.0101784
Mac1	Tc	MIF	CD74_CD44	0.217706	3	MIF_CD74_CD44	MIF - (CD74+CD44)	MIF	Secreted Signaling	PMID: 29637711; PMID: 26175090	Mac1 -> Tc	0.010119
Mac1	pDC	LGALS9	CD44	0.217445	3	LGALS9_CD44	LGALS9 - CD44	GALECTIN	Secreted Signaling	PMID: 25065622	Mac1 -> pDC	0.0100632
Mac1	Tc	CXCL12	CXCR4	0.217238	3	CXCL12_CXCR4	CXCL12 - CXCR4	CXCL	Secreted Signaling	KEGG: hsa04060	Mac1 -> Tc	0.0100193
Bcell	Mac4	ANXA1	FPR1	0.216823	3	ANXA1_FPR1	ANXA1 - FPR1	ANNEXIN	Secreted Signaling	PMID: 23230437	Bcell -> Mac4	0.00993129
Mac4	Mac2	LGALS9	PTPRC	0.216651	3	LGALS9_CD45	LGALS9 - CD45	GALECTIN	Secreted Signaling	PMID: 30120235	Mac4 -> Mac2	0.00989513
Mac1	pDC	SPP1	ITGA4_ITGB1	0.216236	3	SPP1_ITGA4_ITGB1	SPP1 - (ITGA4+ITGB1)	SPP1	Secreted Signaling	PMID: 21907263	Mac1 -> pDC	0.00980788
Bcell	Th1	CXCL12	CXCR4	0.216132	3	CXCL12_CXCR4	CXCL12 - CXCR4	CXCL	Secreted Signaling	KEGG: hsa04060	Bcell -> Th1	0.00978592
Mac3	cDC1	SPP1	ITGA4_ITGB1	0.216038	3	SPP1_ITGA4_ITGB1	SPP1 - (ITGA4+ITGB1)	SPP1	Secreted Signaling	PMID: 21907263	Mac3 -> cDC1	0.00976641
NK	Mac4	CCL5	CCR1	0.216033	3	CCL5_CCR1	CCL5 - CCR1	CCL	Secreted Signaling	KEGG: hsa04060	NK -> Mac4	0.00976525
Mac2	Th17_1	LGALS9	CD44	0.215817	3	LGALS9_CD44	LGALS9 - CD44	GALECTIN	Secreted Signaling	PMID: 25065622	Mac2 -> Th17_1	0.00972004
Bcell	CD4T	CXCL12	CXCR4	0.21581	3	CXCL12_CXCR4	CXCL12 - CXCR4	CXCL	Secreted Signaling	KEGG: hsa04060	Bcell -> CD4T	0.00971867
Mac1	Tfh_like	SPP1	ITGA4_ITGB1	0.215607	3	SPP1_ITGA4_ITGB1	SPP1 - (ITGA4+ITGB1)	SPP1	Secreted Signaling	PMID: 21907263	Mac1 -> Tfh_like	0.00967628
Th17_1	Mac4	ANXA1	FPR1	0.215251	3	ANXA1_FPR1	ANXA1 - FPR1	ANNEXIN	Secreted Signaling	PMID: 23230437	Th17_1 -> Mac4	0.00960253
cDC2	pDC	LGALS9	CD44	0.215086	3	LGALS9_CD44	LGALS9 - CD44	GALECTIN	Secreted Signaling	PMID: 25065622	cDC2 -> pDC	0.00956827
Mac3	Th17_1	SPP1	ITGA4_ITGB1	0.214893	3	SPP1_ITGA4_ITGB1	SPP1 - (ITGA4+ITGB1)	SPP1	Secreted Signaling	PMID: 21907263	Mac3 -> Th17_1	0.0095283
cDC2	Mac1	MIF	CD74_CD44	0.214884	3	MIF_CD74_CD44	MIF - (CD74+CD44)	MIF	Secreted Signaling	PMID: 29637711; PMID: 26175090	cDC2 -> Mac1	0.00952659
Tfh_like	Mac4	IFNG	IFNGR1_IFNGR2	0.214799	3	IFNG_IFNGR1_IFNGR2	IFNG - (IFNGR1+IFNGR2)	IFN-II	Secreted Signaling	KEGG: hsa04060	Tfh_like -> Mac4	0.00950898
cDC2	Mac4	MIF	CD74_CD44	0.214273	3	MIF_CD74_CD44	MIF - (CD74+CD44)	MIF	Secreted Signaling	PMID: 29637711; PMID: 26175090	cDC2 -> Mac4	0.00940088
Mac2	Bcell	LGALS9	CD44	0.214196	3	LGALS9_CD44	LGALS9 - CD44	GALECTIN	Secreted Signaling	PMID: 25065622	Mac2 -> Bcell	0.00938518
Mac4	Mast	LGALS9	CD44	0.214129	3	LGALS9_CD44	LGALS9 - CD44	GALECTIN	Secreted Signaling	PMID: 25065622	Mac4 -> Mast	0.00937142
Mac2	Mac3	LGALS9	PTPRC	0.214004	3	LGALS9_CD45	LGALS9 - CD45	GALECTIN	Secreted Signaling	PMID: 30120235	Mac2 -> Mac3	0.00934597
Mac3	Tc	SPP1	ITGA4_ITGB1	0.213947	3	SPP1_ITGA4_ITGB1	SPP1 - (ITGA4+ITGB1)	SPP1	Secreted Signaling	PMID: 21907263	Mac3 -> Tc	0.0093343
cDC1	Bcell	MIF	CD74_CD44	0.213791	3	MIF_CD74_CD44	MIF - (CD74+CD44)	MIF	Secreted Signaling	PMID: 29637711; PMID: 26175090	cDC1 -> Bcell	0.00930259
cDC1	Tfh_like	MIF	CD74_CXCR4	0.213634	3	MIF_CD74_CXCR4	MIF - (CD74+CXCR4)	MIF	Secreted Signaling	PMID: 29637711; PMID: 24760155	cDC1 -> Tfh_like	0.00927071
Mac2	Treg	LGALS9	CD44	0.213541	3	LGALS9_CD44	LGALS9 - CD44	GALECTIN	Secreted Signaling	PMID: 25065622	Mac2 -> Treg	0.00925175
cDC2	cDC2	MIF	CD74_CD44	0.213126	3	MIF_CD74_CD44	MIF - (CD74+CD44)	MIF	Secreted Signaling	PMID: 29637711; PMID: 26175090	cDC2 -> cDC2	0.00916778
pDC	Mac1	MIF	CD74_CD44	0.212875	2	MIF_CD74_CD44	MIF - (CD74+CD44)	MIF	Secreted Signaling	PMID: 29637711; PMID: 26175090	pDC -> Mac1	0.00911713
cDC1	ILC	MIF	CD74_CXCR4	0.212802	3	MIF_CD74_CXCR4	MIF - (CD74+CXCR4)	MIF	Secreted Signaling	PMID: 29637711; PMID: 24760155	cDC1 -> ILC	0.00910255
cDC2	matureDC	MIF	CD74_CD44	0.212669	3	MIF_CD74_CD44	MIF - (CD74+CD44)	MIF	Secreted Signaling	PMID: 29637711; PMID: 26175090	cDC2 -> matureDC	0.00907574
cDC1	cDC1	MIF	CD74_CD44	0.21257	3	MIF_CD74_CD44	MIF - (CD74+CD44)	MIF	Secreted Signaling	PMID: 29637711; PMID: 26175090	cDC1 -> cDC1	0.00905598
cDC2	Tc	MIF	CD74_CXCR4	0.212512	3	MIF_CD74_CXCR4	MIF - (CD74+CXCR4)	MIF	Secreted Signaling	PMID: 29637711; PMID: 24760155	cDC2 -> Tc	0.00904437
NK	Mac3	CCL5	CCR1	0.212458	3	CCL5_CCR1	CCL5 - CCR1	CCL	Secreted Signaling	KEGG: hsa04060	NK -> Mac3	0.00903362
Bcell	Treg	CXCL12	CXCR4	0.212373	3	CXCL12_CXCR4	CXCL12 - CXCR4	CXCL	Secreted Signaling	KEGG: hsa04060	Bcell -> Treg	0.00901661
cDC2	Mac2	MIF	CD74_CD44	0.212356	3	MIF_CD74_CD44	MIF - (CD74+CD44)	MIF	Secreted Signaling	PMID: 29637711; PMID: 26175090	cDC2 -> Mac2	0.00901315
pDC	cDC1	CXCL12	CXCR4	0.212319	3	CXCL12_CXCR4	CXCL12 - CXCR4	CXCL	Secreted Signaling	KEGG: hsa04060	pDC -> cDC1	0.00900581
pDC	Mac4	MIF	CD74_CD44	0.212274	2	MIF_CD74_CD44	MIF - (CD74+CD44)	MIF	Secreted Signaling	PMID: 29637711; PMID: 26175090	pDC -> Mac4	0.00899678
Mac3	cDC1	CXCL12	CXCR4	0.212269	3	CXCL12_CXCR4	CXCL12 - CXCR4	CXCL	Secreted Signaling	KEGG: hsa04060	Mac3 -> cDC1	0.00899584
Mac1	CD4T	MIF	CD74_CD44	0.21219	3	MIF_CD74_CD44	MIF - (CD74+CD44)	MIF	Secreted Signaling	PMID: 29637711; PMID: 26175090	Mac1 -> CD4T	0.00897991
Mac1	Th1	MIF	CD74_CD44	0.212176	3	MIF_CD74_CD44	MIF - (CD74+CD44)	MIF	Secreted Signaling	PMID: 29637711; PMID: 26175090	Mac1 -> Th1	0.0089771
Mac1	Treg	MIF	CD74_CD44	0.211971	3	MIF_CD74_CD44	MIF - (CD74+CD44)	MIF	Secreted Signaling	PMID: 29637711; PMID: 26175090	Mac1 -> Treg	0.00893637
cDC1	CD4T	MIF	CD74_CXCR4	0.211929	3	MIF_CD74_CXCR4	MIF - (CD74+CXCR4)	MIF	Secreted Signaling	PMID: 29637711; PMID: 24760155	cDC1 -> CD4T	0.00892799
cDC2	matureDC	MIF	CD74_CXCR4	0.211725	3	MIF_CD74_CXCR4	MIF - (CD74+CXCR4)	MIF	Secreted Signaling	PMID: 29637711; PMID: 24760155	cDC2 -> matureDC	0.00888749
Mac4	Mac3	LGALS9	CD44	0.211616	3	LGALS9_CD44	LGALS9 - CD44	GALECTIN	Secreted Signaling	PMID: 25065622	Mac4 -> Mac3	0.00886583
cDC1	Th1	MIF	CD74_CXCR4	0.211315	3	MIF_CD74_CXCR4	MIF - (CD74+CXCR4)	MIF	Secreted Signaling	PMID: 29637711; PMID: 24760155	cDC1 -> Th1	0.00880651
ILC	Mac4	TNF	TNFRSF1B	0.211314	3	TNF_TNFRSF1B	TNF - TNFRSF1B	TNF	Secreted Signaling	KEGG: hsa04060	ILC -> Mac4	0.00880622
Mac2	Th1	LGALS9	CD44	0.211191	3	LGALS9_CD44	LGALS9 - CD44	GALECTIN	Secreted Signaling	PMID: 25065622	Mac2 -> Th1	0.0087821
pDC	cDC2	MIF	CD74_CD44	0.211148	2	MIF_CD74_CD44	MIF - (CD74+CD44)	MIF	Secreted Signaling	PMID: 29637711; PMID: 26175090	pDC -> cDC2	0.00877361
cDC1	NK	MIF	CD74_CXCR4	0.210992	3	MIF_CD74_CXCR4	MIF - (CD74+CXCR4)	MIF	Secreted Signaling	PMID: 29637711; PMID: 24760155	cDC1 -> NK	0.00874284
Mac2	Bcell	CXCL12	CXCR4	0.210927	3	CXCL12_CXCR4	CXCL12 - CXCR4	CXCL	Secreted Signaling	KEGG: hsa04060	Mac2 -> Bcell	0.00873018
ILC	Mac4	CCL5	CCR1	0.210911	3	CCL5_CCR1	CCL5 - CCR1	CCL	Secreted Signaling	KEGG: hsa04060	ILC -> Mac4	0.00872692
pDC	matureDC	MIF	CD74_CD44	0.210699	2	MIF_CD74_CD44	MIF - (CD74+CD44)	MIF	Secreted Signaling	PMID: 29637711; PMID: 26175090	pDC -> matureDC	0.00868549
Mac3	ILC	SPP1	ITGA4_ITGB1	0.210663	3	SPP1_ITGA4_ITGB1	SPP1 - (ITGA4+ITGB1)	SPP1	Secreted Signaling	PMID: 21907263	Mac3 -> ILC	0.00867842
Mac3	Th17_1	LGALS9	PTPRC	0.210657	3	LGALS9_CD45	LGALS9 - CD45	GALECTIN	Secreted Signaling	PMID: 30120235	Mac3 -> Th17_1	0.00867722
cDC1	cDC2	MIF	CD74_CXCR4	0.210517	2	MIF_CD74_CXCR4	MIF - (CD74+CXCR4)	MIF	Secreted Signaling	PMID: 29637711; PMID: 24760155	cDC1 -> cDC2	0.00864995
Mac1	pDC	CXCL12	CXCR4	0.210497	3	CXCL12_CXCR4	CXCL12 - CXCR4	CXCL	Secreted Signaling	KEGG: hsa04060	Mac1 -> pDC	0.00864588
ILC	Treg	TNF	TNFRSF1B	0.210367	3	TNF_TNFRSF1B	TNF - TNFRSF1B	TNF	Secreted Signaling	KEGG: hsa04060	ILC -> Treg	0.00862072
Mac1	NK	MIF	CD74_CD44	0.210278	3	MIF_CD74_CD44	MIF - (CD74+CD44)	MIF	Secreted Signaling	PMID: 29637711; PMID: 26175090	Mac1 -> NK	0.00860332
Mac1	Tfh_like	CXCL12	CXCR4	0.21025	3	CXCL12_CXCR4	CXCL12 - CXCR4	CXCL	Secreted Signaling	KEGG: hsa04060	Mac1 -> Tfh_like	0.00859782
Mac2	Mac2	CCL3	CCR1	0.210099	3	CCL3_CCR1	CCL3 - CCR1	CCL	Secreted Signaling	KEGG: hsa04060	Mac2 -> Mac2	0.00856849
Tcm	Mac4	ANXA1	FPR1	0.210091	3	ANXA1_FPR1	ANXA1 - FPR1	ANNEXIN	Secreted Signaling	PMID: 23230437	Tcm -> Mac4	0.00856697
Th1	Mac4	ANXA1	FPR1	0.209992	3	ANXA1_FPR1	ANXA1 - FPR1	ANNEXIN	Secreted Signaling	PMID: 23230437	Th1 -> Mac4	0.0085477
Mac3	Tc	LGALS9	PTPRC	0.209969	2	LGALS9_CD45	LGALS9 - CD45	GALECTIN	Secreted Signaling	PMID: 30120235	Mac3 -> Tc	0.00854324
Mac3	Mac2	CCL3	CCR1	0.209962	3	CCL3_CCR1	CCL3 - CCR1	CCL	Secreted Signaling	KEGG: hsa04060	Mac3 -> Mac2	0.00854188
ILC	Bcell	IFNG	IFNGR1_IFNGR2	0.209905	3	IFNG_IFNGR1_IFNGR2	IFNG - (IFNGR1+IFNGR2)	IFN-II	Secreted Signaling	KEGG: hsa04060	ILC -> Bcell	0.00853097
Th1	Mac4	IFNG	IFNGR1_IFNGR2	0.209845	3	IFNG_IFNGR1_IFNGR2	IFNG - (IFNGR1+IFNGR2)	IFN-II	Secreted Signaling	KEGG: hsa04060	Th1 -> Mac4	0.00851935
Mac1	Th17_1	MIF	CD74_CD44	0.209791	3	MIF_CD74_CD44	MIF - (CD74+CD44)	MIF	Secreted Signaling	PMID: 29637711; PMID: 26175090	Mac1 -> Th17_1	0.00850883
Mac2	CD4T	LGALS9	CD44	0.2097	3	LGALS9_CD44	LGALS9 - CD44	GALECTIN	Secreted Signaling	PMID: 25065622	Mac2 -> CD4T	0.00849121
Mac2	Tc	LGALS9	CD44	0.209631	3	LGALS9_CD44	LGALS9 - CD44	GALECTIN	Secreted Signaling	PMID: 25065622	Mac2 -> Tc	0.00847801
Mac3	Mac1	SPP1	ITGA5_ITGB1	0.209594	3	SPP1_ITGA5_ITGB1	SPP1 - (ITGA5+ITGB1)	SPP1	Secreted Signaling	PMID: 21907263	Mac3 -> Mac1	0.00847074
cDC1	Tcm	MIF	CD74_CXCR4	0.20955	2	MIF_CD74_CXCR4	MIF - (CD74+CXCR4)	MIF	Secreted Signaling	PMID: 29637711; PMID: 24760155	cDC1 -> Tcm	0.00846228
Mac3	Tfh_like	LGALS9	PTPRC	0.209512	2	LGALS9_CD45	LGALS9 - CD45	GALECTIN	Secreted Signaling	PMID: 30120235	Mac3 -> Tfh_like	0.00845495
Bcell	Mac4	CXCL12	CXCR4	0.209396	3	CXCL12_CXCR4	CXCL12 - CXCR4	CXCL	Secreted Signaling	KEGG: hsa04060	Bcell -> Mac4	0.00843264
Mac1	NK	CXCL12	CXCR4	0.209343	3	CXCL12_CXCR4	CXCL12 - CXCR4	CXCL	Secreted Signaling	KEGG: hsa04060	Mac1 -> NK	0.00842256
Th17_1	Mac4	IFNG	IFNGR1_IFNGR2	0.209206	3	IFNG_IFNGR1_IFNGR2	IFNG - (IFNGR1+IFNGR2)	IFN-II	Secreted Signaling	KEGG: hsa04060	Th17_1 -> Mac4	0.00839618
NK	Mac4	ANXA1	FPR1	0.209128	3	ANXA1_FPR1	ANXA1 - FPR1	ANNEXIN	Secreted Signaling	PMID: 23230437	NK -> Mac4	0.00838121
CD4T	Mac4	ANXA1	FPR1	0.208942	3	ANXA1_FPR1	ANXA1 - FPR1	ANNEXIN	Secreted Signaling	PMID: 23230437	CD4T -> Mac4	0.00834564
Mac2	Mac1	CCL3	CCR1	0.208875	3	CCL3_CCR1	CCL3 - CCR1	CCL	Secreted Signaling	KEGG: hsa04060	Mac2 -> Mac1	0.00833277
Mac3	Mac1	CCL3	CCR1	0.208739	3	CCL3_CCR1	CCL3 - CCR1	CCL	Secreted Signaling	KEGG: hsa04060	Mac3 -> Mac1	0.00830689
cDC2	Mac4	MIF	CD74_CXCR4	0.208506	3	MIF_CD74_CXCR4	MIF - (CD74+CXCR4)	MIF	Secreted Signaling	PMID: 29637711; PMID: 24760155	cDC2 -> Mac4	0.00826247
Mac4	NK	LGALS9	CD44	0.208474	3	LGALS9_CD44	LGALS9 - CD44	GALECTIN	Secreted Signaling	PMID: 25065622	Mac4 -> NK	0.00825651
cDC1	Treg	MIF	CD74_CXCR4	0.208166	2	MIF_CD74_CXCR4	MIF - (CD74+CXCR4)	MIF	Secreted Signaling	PMID: 29637711; PMID: 24760155	cDC1 -> Treg	0.00819811
cDC1	Mast	MIF	CD74_CD44	0.208153	2	MIF_CD74_CD44	MIF - (CD74+CD44)	MIF	Secreted Signaling	PMID: 29637711; PMID: 26175090	cDC1 -> Mast	0.00819559
ILC	Mac4	ANXA1	FPR1	0.20813	3	ANXA1_FPR1	ANXA1 - FPR1	ANNEXIN	Secreted Signaling	PMID: 23230437	ILC -> Mac4	0.00819129
ILC	matureDC	IFNG	IFNGR1_IFNGR2	0.208093	3	IFNG_IFNGR1_IFNGR2	IFNG - (IFNGR1+IFNGR2)	IFN-II	Secreted Signaling	KEGG: hsa04060	ILC -> matureDC	0.00818431
Mac1	ILC	MIF	CD74_CD44	0.208087	3	MIF_CD74_CD44	MIF - (CD74+CD44)	MIF	Secreted Signaling	PMID: 29637711; PMID: 26175090	Mac1 -> ILC	0.00818311
cDC1	Mac4	ANXA1	FPR1	0.207827	3	ANXA1_FPR1	ANXA1 - FPR1	ANNEXIN	Secreted Signaling	PMID: 23230437	cDC1 -> Mac4	0.00813409
Tc	Mac4	ANXA1	FPR1	0.207648	3	ANXA1_FPR1	ANXA1 - FPR1	ANNEXIN	Secreted Signaling	PMID: 23230437	Tc -> Mac4	0.00810037
ILC	Mac3	CCL5	CCR1	0.207499	3	CCL5_CCR1	CCL5 - CCR1	CCL	Secreted Signaling	KEGG: hsa04060	ILC -> Mac3	0.00807246
Mac2	Tfh_like	LGALS9	CD44	0.20721	3	LGALS9_CD44	LGALS9 - CD44	GALECTIN	Secreted Signaling	PMID: 25065622	Mac2 -> Tfh_like	0.00801828
Bcell	matureDC	CXCL12	CXCR4	0.207151	3	CXCL12_CXCR4	CXCL12 - CXCR4	CXCL	Secreted Signaling	KEGG: hsa04060	Bcell -> matureDC	0.00800733
Mac4	Tcm	LGALS9	CD44	0.207038	2	LGALS9_CD44	LGALS9 - CD44	GALECTIN	Secreted Signaling	PMID: 25065622	Mac4 -> Tcm	0.00798624
Tfh_like	Bcell	IFNG	IFNGR1_IFNGR2	0.206907	3	IFNG_IFNGR1_IFNGR2	IFNG - (IFNGR1+IFNGR2)	IFN-II	Secreted Signaling	KEGG: hsa04060	Tfh_like -> Bcell	0.00796181
Mast	cDC2	CXCL12	CXCR4	0.206851	3	CXCL12_CXCR4	CXCL12 - CXCR4	CXCL	Secreted Signaling	KEGG: hsa04060	Mast -> cDC2	0.00795155
Tfh_like	Mac4	TNF	TNFRSF1B	0.20649	3	TNF_TNFRSF1B	TNF - TNFRSF1B	TNF	Secreted Signaling	KEGG: hsa04060	Tfh_like -> Mac4	0.00788461
Mac1	Tfh_like	MIF	CD74_CD44	0.206473	3	MIF_CD74_CD44	MIF - (CD74+CD44)	MIF	Secreted Signaling	PMID: 29637711; PMID: 26175090	Mac1 -> Tfh_like	0.00788142
Mac3	Mac4	LGALS9	CD44	0.205933	3	LGALS9_CD44	LGALS9 - CD44	GALECTIN	Secreted Signaling	PMID: 25065622	Mac3 -> Mac4	0.00778199
NK	Mac4	IFNG	IFNGR1_IFNGR2	0.205913	3	IFNG_IFNGR1_IFNGR2	IFNG - (IFNGR1+IFNGR2)	IFN-II	Secreted Signaling	KEGG: hsa04060	NK -> Mac4	0.00777825
ILC	Mac3	IFNG	IFNGR1_IFNGR2	0.205812	3	IFNG_IFNGR1_IFNGR2	IFNG - (IFNGR1+IFNGR2)	IFN-II	Secreted Signaling	KEGG: hsa04060	ILC -> Mac3	0.00775974
Tfh_like	Treg	TNF	TNFRSF1B	0.205586	3	TNF_TNFRSF1B	TNF - TNFRSF1B	TNF	Secreted Signaling	KEGG: hsa04060	Tfh_like -> Treg	0.00771837
cDC2	cDC1	MIF	CD74_CXCR4	0.205547	3	MIF_CD74_CXCR4	MIF - (CD74+CXCR4)	MIF	Secreted Signaling	PMID: 29637711; PMID: 24760155	cDC2 -> cDC1	0.00771138
Mac3	matureDC	SPP1	ITGA4_ITGB1	0.205524	3	SPP1_ITGA4_ITGB1	SPP1 - (ITGA4+ITGB1)	SPP1	Secreted Signaling	PMID: 21907263	Mac3 -> matureDC	0.00770711
CD4T	Mac1	IFNG	IFNGR1_IFNGR2	0.205427	3	IFNG_IFNGR1_IFNGR2	IFNG - (IFNGR1+IFNGR2)	IFN-II	Secreted Signaling	KEGG: hsa04060	CD4T -> Mac1	0.00768939
Mac2	ILC	LGALS9	CD44	0.205365	3	LGALS9_CD44	LGALS9 - CD44	GALECTIN	Secreted Signaling	PMID: 25065622	Mac2 -> ILC	0.00767811
cDC1	Mac4	TNF	TNFRSF1B	0.205317	3	TNF_TNFRSF1B	TNF - TNFRSF1B	TNF	Secreted Signaling	KEGG: hsa04060	cDC1 -> Mac4	0.00766932
cDC1	Mac1	MIF	CD74_CXCR4	0.205259	2	MIF_CD74_CXCR4	MIF - (CD74+CXCR4)	MIF	Secreted Signaling	PMID: 29637711; PMID: 24760155	cDC1 -> Mac1	0.0076588
Tfh_like	matureDC	IFNG	IFNGR1_IFNGR2	0.205145	3	IFNG_IFNGR1_IFNGR2	IFNG - (IFNGR1+IFNGR2)	IFN-II	Secreted Signaling	KEGG: hsa04060	Tfh_like -> matureDC	0.0076381
cDC2	Bcell	MIF	CD74_CXCR4	0.205071	3	MIF_CD74_CXCR4	MIF - (CD74+CXCR4)	MIF	Secreted Signaling	PMID: 29637711; PMID: 24760155	cDC2 -> Bcell	0.00762475
cDC2	Th17_1	MIF	CD74_CXCR4	0.204967	3	MIF_CD74_CXCR4	MIF - (CD74+CXCR4)	MIF	Secreted Signaling	PMID: 29637711; PMID: 24760155	cDC2 -> Th17_1	0.00760595
cDC1	Treg	TNF	TNFRSF1B	0.204422	3	TNF_TNFRSF1B	TNF - TNFRSF1B	TNF	Secreted Signaling	KEGG: hsa04060	cDC1 -> Treg	0.00750758
cDC1	pDC	MIF	CD74_CD44	0.204298	2	MIF_CD74_CD44	MIF - (CD74+CD44)	MIF	Secreted Signaling	PMID: 29637711; PMID: 26175090	cDC1 -> pDC	0.0074854
cDC2	Mac3	MIF	CD74_CD44	0.204205	3	MIF_CD74_CD44	MIF - (CD74+CD44)	MIF	Secreted Signaling	PMID: 29637711; PMID: 26175090	cDC2 -> Mac3	0.00746868
Mac1	Tcm	MIF	CD74_CD44	0.20361	3	MIF_CD74_CD44	MIF - (CD74+CD44)	MIF	Secreted Signaling	PMID: 29637711; PMID: 26175090	Mac1 -> Tcm	0.00736246
Mac1	ILC	CXCL12	CXCR4	0.203609	3	CXCL12_CXCR4	CXCL12 - CXCR4	CXCL	Secreted Signaling	KEGG: hsa04060	Mac1 -> ILC	0.00736231
Th1	Mac4	TNF	TNFRSF1B	0.203576	3	TNF_TNFRSF1B	TNF - TNFRSF1B	TNF	Secreted Signaling	KEGG: hsa04060	Th1 -> Mac4	0.00735652
Mast	cDC1	SPP1	ITGA4_ITGB1	0.203482	3	SPP1_ITGA4_ITGB1	SPP1 - (ITGA4+ITGB1)	SPP1	Secreted Signaling	PMID: 21907263	Mast -> cDC1	0.00733987
Mac3	cDC2	SPP1	ITGA4_ITGB1	0.203229	3	SPP1_ITGA4_ITGB1	SPP1 - (ITGA4+ITGB1)	SPP1	Secreted Signaling	PMID: 21907263	Mac3 -> cDC2	0.007295
Tfh_like	Mac3	IFNG	IFNGR1_IFNGR2	0.202926	3	IFNG_IFNGR1_IFNGR2	IFNG - (IFNGR1+IFNGR2)	IFN-II	Secreted Signaling	KEGG: hsa04060	Tfh_like -> Mac3	0.00724165
Bcell	Mac2	CCL3	CCR1	0.202903	3	CCL3_CCR1	CCL3 - CCR1	CCL	Secreted Signaling	KEGG: hsa04060	Bcell -> Mac2	0.00723757
Th1	Treg	TNF	TNFRSF1B	0.202696	3	TNF_TNFRSF1B	TNF - TNFRSF1B	TNF	Secreted Signaling	KEGG: hsa04060	Th1 -> Treg	0.00720134
Mac4	NK	SPP1	ITGA4_ITGB1	0.202532	3	SPP1_ITGA4_ITGB1	SPP1 - (ITGA4+ITGB1)	SPP1	Secreted Signaling	PMID: 21907263	Mac4 -> NK	0.0071725
Mast	Th17_1	SPP1	ITGA4_ITGB1	0.202463	3	SPP1_ITGA4_ITGB1	SPP1 - (ITGA4+ITGB1)	SPP1	Secreted Signaling	PMID: 21907263	Mast -> Th17_1	0.00716049
Th1	Bcell	IFNG	IFNGR1_IFNGR2	0.2023	3	IFNG_IFNGR1_IFNGR2	IFNG - (IFNGR1+IFNGR2)	IFN-II	Secreted Signaling	KEGG: hsa04060	Th1 -> Bcell	0.00713204
Tc	Mac2	CCL3	CCR1	0.201939	3	CCL3_CCR1	CCL3 - CCR1	CCL	Secreted Signaling	KEGG: hsa04060	Tc -> Mac2	0.00706924
CD4T	Mac2	IFNG	IFNGR1_IFNGR2	0.201921	3	IFNG_IFNGR1_IFNGR2	IFNG - (IFNGR1+IFNGR2)	IFN-II	Secreted Signaling	KEGG: hsa04060	CD4T -> Mac2	0.00706622
Bcell	Mac1	CCL3	CCR1	0.201759	3	CCL3_CCR1	CCL3 - CCR1	CCL	Secreted Signaling	KEGG: hsa04060	Bcell -> Mac1	0.0070382
Tcm	Mac2	CCL5	CCR1	0.201728	3	CCL5_CCR1	CCL5 - CCR1	CCL	Secreted Signaling	KEGG: hsa04060	Tcm -> Mac2	0.00703275
Th17_1	Bcell	IFNG	IFNGR1_IFNGR2	0.201705	3	IFNG_IFNGR1_IFNGR2	IFNG - (IFNGR1+IFNGR2)	IFN-II	Secreted Signaling	KEGG: hsa04060	Th17_1 -> Bcell	0.00702878
Mast	Tc	SPP1	ITGA4_ITGB1	0.201621	3	SPP1_ITGA4_ITGB1	SPP1 - (ITGA4+ITGB1)	SPP1	Secreted Signaling	PMID: 21907263	Mast -> Tc	0.00701436
Mac2	cDC1	CXCL12	CXCR4	0.201417	3	CXCL12_CXCR4	CXCL12 - CXCR4	CXCL	Secreted Signaling	KEGG: hsa04060	Mac2 -> cDC1	0.00697911
Mac1	CD4T	SPP1	ITGA4_ITGB1	0.201307	3	SPP1_ITGA4_ITGB1	SPP1 - (ITGA4+ITGB1)	SPP1	Secreted Signaling	PMID: 21907263	Mac1 -> CD4T	0.00696024
CD4T	cDC2	IFNG	IFNGR1_IFNGR2	0.201167	3	IFNG_IFNGR1_IFNGR2	IFNG - (IFNGR1+IFNGR2)	IFN-II	Secreted Signaling	KEGG: hsa04060	CD4T -> cDC2	0.00693623
Tc	Mac1	CCL3	CCR1	0.200806	3	CCL3_CCR1	CCL3 - CCR1	CCL	Secreted Signaling	KEGG: hsa04060	Tc -> Mac1	0.00687448
NK	cDC2	CCL5	CCR1	0.200702	3	CCL5_CCR1	CCL5 - CCR1	CCL	Secreted Signaling	KEGG: hsa04060	NK -> cDC2	0.0068568
Bcell	cDC1	SPP1	ITGA4_ITGB1	0.200634	3	SPP1_ITGA4_ITGB1	SPP1 - (ITGA4+ITGB1)	SPP1	Secreted Signaling	PMID: 21907263	Bcell -> cDC1	0.00684521
Th1	matureDC	IFNG	IFNGR1_IFNGR2	0.200614	3	IFNG_IFNGR1_IFNGR2	IFNG - (IFNGR1+IFNGR2)	IFN-II	Secreted Signaling	KEGG: hsa04060	Th1 -> matureDC	0.00684183
Tcm	Mac1	CCL5	CCR1	0.200597	3	CCL5_CCR1	CCL5 - CCR1	CCL	Secreted Signaling	KEGG: hsa04060	Tcm -> Mac1	0.00683899
Th17_1	matureDC	IFNG	IFNGR1_IFNGR2	0.200028	3	IFNG_IFNGR1_IFNGR2	IFNG - (IFNGR1+IFNGR2)	IFN-II	Secreted Signaling	KEGG: hsa04060	Th17_1 -> matureDC	0.00674275
Mast	Mac1	CXCL12	CXCR4	0.200012	3	CXCL12_CXCR4	CXCL12 - CXCR4	CXCL	Secreted Signaling	KEGG: hsa04060	Mast -> Mac1	0.00673994
cDC2	Bcell	MIF	CD74_CD44	0.199956	3	MIF_CD74_CD44	MIF - (CD74+CD44)	MIF	Secreted Signaling	PMID: 29637711; PMID: 26175090	cDC2 -> Bcell	0.0067306
cDC2	Tfh_like	MIF	CD74_CXCR4	0.199819	3	MIF_CD74_CXCR4	MIF - (CD74+CXCR4)	MIF	Secreted Signaling	PMID: 29637711; PMID: 24760155	cDC2 -> Tfh_like	0.00670748
Bcell	Th17_1	SPP1	ITGA4_ITGB1	0.199642	3	SPP1_ITGA4_ITGB1	SPP1 - (ITGA4+ITGB1)	SPP1	Secreted Signaling	PMID: 21907263	Bcell -> Th17_1	0.00667784
Tc	Mac4	TNF	TNFRSF1B	0.199369	3	TNF_TNFRSF1B	TNF - TNFRSF1B	TNF	Secreted Signaling	KEGG: hsa04060	Tc -> Mac4	0.00663217
NK	Mac2	CCL3	CCR1	0.199283	3	CCL3_CCR1	CCL3 - CCR1	CCL	Secreted Signaling	KEGG: hsa04060	NK -> Mac2	0.00661775
cDC2	ILC	MIF	CD74_CXCR4	0.199089	3	MIF_CD74_CXCR4	MIF - (CD74+CXCR4)	MIF	Secreted Signaling	PMID: 29637711; PMID: 24760155	cDC2 -> ILC	0.0065855
cDC2	cDC1	MIF	CD74_CD44	0.198885	3	MIF_CD74_CD44	MIF - (CD74+CD44)	MIF	Secreted Signaling	PMID: 29637711; PMID: 26175090	cDC2 -> cDC1	0.00655172
Mac1	Th1	CXCL12	CXCR4	0.198861	3	CXCL12_CXCR4	CXCL12 - CXCR4	CXCL	Secreted Signaling	KEGG: hsa04060	Mac1 -> Th1	0.00654769
Bcell	Tc	SPP1	ITGA4_ITGB1	0.198823	3	SPP1_ITGA4_ITGB1	SPP1 - (ITGA4+ITGB1)	SPP1	Secreted Signaling	PMID: 21907263	Bcell -> Tc	0.00654149
Mast	ILC	SPP1	ITGA4_ITGB1	0.198696	3	SPP1_ITGA4_ITGB1	SPP1 - (ITGA4+ITGB1)	SPP1	Secreted Signaling	PMID: 21907263	Mast -> ILC	0.00652042
NK	Bcell	IFNG	IFNGR1_IFNGR2	0.198638	3	IFNG_IFNGR1_IFNGR2	IFNG - (IFNGR1+IFNGR2)	IFN-II	Secreted Signaling	KEGG: hsa04060	NK -> Bcell	0.00651083
Mac1	CD4T	CXCL12	CXCR4	0.198588	3	CXCL12_CXCR4	CXCL12 - CXCR4	CXCL	Secreted Signaling	KEGG: hsa04060	Mac1 -> CD4T	0.00650255
Bcell	Bcell	CXCL12	CXCR4	0.198541	3	CXCL12_CXCR4	CXCL12 - CXCR4	CXCL	Secreted Signaling	KEGG: hsa04060	Bcell -> Bcell	0.00649483
Tc	Treg	TNF	TNFRSF1B	0.198525	3	TNF_TNFRSF1B	TNF - TNFRSF1B	TNF	Secreted Signaling	KEGG: hsa04060	Tc -> Treg	0.00649216
Th1	Mac3	IFNG	IFNGR1_IFNGR2	0.19849	3	IFNG_IFNGR1_IFNGR2	IFNG - (IFNGR1+IFNGR2)	IFN-II	Secreted Signaling	KEGG: hsa04060	Th1 -> Mac3	0.00648645
cDC2	CD4T	MIF	CD74_CXCR4	0.198322	3	MIF_CD74_CXCR4	MIF - (CD74+CXCR4)	MIF	Secreted Signaling	PMID: 29637711; PMID: 24760155	cDC2 -> CD4T	0.0064589
Th1	pDC	MIF	CD74_CXCR4	0.198214	3	MIF_CD74_CXCR4	MIF - (CD74+CXCR4)	MIF	Secreted Signaling	PMID: 29637711; PMID: 24760155	Th1 -> pDC	0.00644111
NK	Mac1	CCL3	CCR1	0.198179	3	CCL3_CCR1	CCL3 - CCR1	CCL	Secreted Signaling	KEGG: hsa04060	NK -> Mac1	0.00643535
Th17_1	Mac3	IFNG	IFNGR1_IFNGR2	0.197917	3	IFNG_IFNGR1_IFNGR2	IFNG - (IFNGR1+IFNGR2)	IFN-II	Secreted Signaling	KEGG: hsa04060	Th17_1 -> Mac3	0.00639248
cDC2	Th1	MIF	CD74_CXCR4	0.197784	3	MIF_CD74_CXCR4	MIF - (CD74+CXCR4)	MIF	Secreted Signaling	PMID: 29637711; PMID: 24760155	cDC2 -> Th1	0.0063708
Mast	Mac1	SPP1	ITGA5_ITGB1	0.197742	3	SPP1_ITGA5_ITGB1	SPP1 - (ITGA5+ITGB1)	SPP1	Secreted Signaling	PMID: 21907263	Mast -> Mac1	0.00636405
cDC2	NK	MIF	CD74_CXCR4	0.197499	3	MIF_CD74_CXCR4	MIF - (CD74+CXCR4)	MIF	Secreted Signaling	PMID: 29637711; PMID: 24760155	cDC2 -> NK	0.00632463
Mac3	cDC2	CXCL12	CXCR4	0.197235	3	CXCL12_CXCR4	CXCL12 - CXCR4	CXCL	Secreted Signaling	KEGG: hsa04060	Mac3 -> cDC2	0.00628178
cDC2	cDC2	MIF	CD74_CXCR4	0.197083	3	MIF_CD74_CXCR4	MIF - (CD74+CXCR4)	MIF	Secreted Signaling	PMID: 29637711; PMID: 24760155	cDC2 -> cDC2	0.00625726
NK	matureDC	IFNG	IFNGR1_IFNGR2	0.197011	3	IFNG_IFNGR1_IFNGR2	IFNG - (IFNGR1+IFNGR2)	IFN-II	Secreted Signaling	KEGG: hsa04060	NK -> matureDC	0.00624574
Mast	Mac3	CXCL12	CXCR4	0.196861	3	CXCL12_CXCR4	CXCL12 - CXCR4	CXCL	Secreted Signaling	KEGG: hsa04060	Mast -> Mac3	0.00622155
Tc	cDC1	IFNG	IFNGR1_IFNGR2	0.196492	3	IFNG_IFNGR1_IFNGR2	IFNG - (IFNGR1+IFNGR2)	IFN-II	Secreted Signaling	KEGG: hsa04060	Tc -> cDC1	0.00616247
pDC	NK	SPP1	ITGA4_ITGB1	0.196335	3	SPP1_ITGA4_ITGB1	SPP1 - (ITGA4+ITGB1)	SPP1	Secreted Signaling	PMID: 21907263	pDC -> NK	0.00613757
ILC	cDC2	CCL5	CCR1	0.196261	3	CCL5_CCR1	CCL5 - CCR1	CCL	Secreted Signaling	KEGG: hsa04060	ILC -> cDC2	0.00612582
cDC2	Tcm	MIF	CD74_CXCR4	0.196232	3	MIF_CD74_CXCR4	MIF - (CD74+CXCR4)	MIF	Secreted Signaling	PMID: 29637711; PMID: 24760155	cDC2 -> Tcm	0.00612119
Mac3	pDC	SPP1	ITGA4_ITGB1	0.196138	2	SPP1_ITGA4_ITGB1	SPP1 - (ITGA4+ITGB1)	SPP1	Secreted Signaling	PMID: 21907263	Mac3 -> pDC	0.00610627
Th17_1	Mac4	TNF	TNFRSF1B	0.196105	3	TNF_TNFRSF1B	TNF - TNFRSF1B	TNF	Secreted Signaling	KEGG: hsa04060	Th17_1 -> Mac4	0.0061009
Bcell	ILC	SPP1	ITGA4_ITGB1	0.195977	3	SPP1_ITGA4_ITGB1	SPP1 - (ITGA4+ITGB1)	SPP1	Secreted Signaling	PMID: 21907263	Bcell -> ILC	0.00608065
Tfh_like	Mac4	CCL5	CCR1	0.195873	3	CCL5_CCR1	CCL5 - CCR1	CCL	Secreted Signaling	KEGG: hsa04060	Tfh_like -> Mac4	0.00606425
Mac1	Treg	CXCL12	CXCR4	0.195665	3	CXCL12_CXCR4	CXCL12 - CXCR4	CXCL	Secreted Signaling	KEGG: hsa04060	Mac1 -> Treg	0.0060314
Mac3	Tfh_like	SPP1	ITGA4_ITGB1	0.195618	3	SPP1_ITGA4_ITGB1	SPP1 - (ITGA4+ITGB1)	SPP1	Secreted Signaling	PMID: 21907263	Mac3 -> Tfh_like	0.00602403
Th1	Mac2	CCL3	CCR1	0.195368	3	CCL3_CCR1	CCL3 - CCR1	CCL	Secreted Signaling	KEGG: hsa04060	Th1 -> Mac2	0.00598476
Th17_1	Treg	TNF	TNFRSF1B	0.195287	3	TNF_TNFRSF1B	TNF - TNFRSF1B	TNF	Secreted Signaling	KEGG: hsa04060	Th17_1 -> Treg	0.00597204
cDC2	Mac2	CCL3	CCR1	0.195058	3	CCL3_CCR1	CCL3 - CCR1	CCL	Secreted Signaling	KEGG: hsa04060	cDC2 -> Mac2	0.0059362
Bcell	Mac1	SPP1	ITGA5_ITGB1	0.195049	3	SPP1_ITGA5_ITGB1	SPP1 - (ITGA5+ITGB1)	SPP1	Secreted Signaling	PMID: 21907263	Bcell -> Mac1	0.00593476
Mac2	Mac2	CCL13	CCR1	0.195024	3	CCL13_CCR1	CCL13 - CCR1	CCL	Secreted Signaling	KEGG: hsa04060	Mac2 -> Mac2	0.00593093
cDC2	Treg	MIF	CD74_CXCR4	0.195016	3	MIF_CD74_CXCR4	MIF - (CD74+CXCR4)	MIF	Secreted Signaling	PMID: 29637711; PMID: 24760155	cDC2 -> Treg	0.00592966
cDC2	Mast	MIF	CD74_CD44	0.195004	3	MIF_CD74_CD44	MIF - (CD74+CD44)	MIF	Secreted Signaling	PMID: 29637711; PMID: 26175090	cDC2 -> Mast	0.00592784
NK	Mac3	IFNG	IFNGR1_IFNGR2	0.194961	3	IFNG_IFNGR1_IFNGR2	IFNG - (IFNGR1+IFNGR2)	IFN-II	Secreted Signaling	KEGG: hsa04060	NK -> Mac3	0.00592113
Tfh_like	Mac4	ANXA1	FPR1	0.19469	3	ANXA1_FPR1	ANXA1 - FPR1	ANNEXIN	Secreted Signaling	PMID: 23230437	Tfh_like -> Mac4	0.00587892
CD4T	Mac4	CCL5	CCR1	0.194356	3	CCL5_CCR1	CCL5 - CCR1	CCL	Secreted Signaling	KEGG: hsa04060	CD4T -> Mac4	0.00582736
Mast	Mac2	CXCL12	CXCR4	0.19432	3	CXCL12_CXCR4	CXCL12 - CXCR4	CXCL	Secreted Signaling	KEGG: hsa04060	Mast -> Mac2	0.00582176
Th1	Mac1	CCL3	CCR1	0.194307	3	CCL3_CCR1	CCL3 - CCR1	CCL	Secreted Signaling	KEGG: hsa04060	Th1 -> Mac1	0.00581971
Mast	matureDC	SPP1	ITGA4_ITGB1	0.194109	3	SPP1_ITGA4_ITGB1	SPP1 - (ITGA4+ITGB1)	SPP1	Secreted Signaling	PMID: 21907263	Mast -> matureDC	0.00578922
cDC2	Mac1	CCL3	CCR1	0.193999	3	CCL3_CCR1	CCL3 - CCR1	CCL	Secreted Signaling	KEGG: hsa04060	cDC2 -> Mac1	0.00577247
Mac2	Mac1	CCL13	CCR1	0.193966	3	CCL13_CCR1	CCL13 - CCR1	CCL	Secreted Signaling	KEGG: hsa04060	Mac2 -> Mac1	0.00576735
Mac1	Mac4	CXCL12	CXCR4	0.193127	3	CXCL12_CXCR4	CXCL12 - CXCR4	CXCL	Secreted Signaling	KEGG: hsa04060	Mac1 -> Mac4	0.00563967
Tfh_like	Mac3	CCL5	CCR1	0.19292	3	CCL5_CCR1	CCL5 - CCR1	CCL	Secreted Signaling	KEGG: hsa04060	Tfh_like -> Mac3	0.00560834
Th1	Mac1	MIF	CD74_CD44	0.192564	3	MIF_CD74_CD44	MIF - (CD74+CD44)	MIF	Secreted Signaling	PMID: 29637711; PMID: 26175090	Th1 -> Mac1	0.00555487
cDC2	Mac1	MIF	CD74_CXCR4	0.192456	3	MIF_CD74_CXCR4	MIF - (CD74+CXCR4)	MIF	Secreted Signaling	PMID: 29637711; PMID: 24760155	cDC2 -> Mac1	0.00553875
Th1	Mac4	MIF	CD74_CD44	0.192071	3	MIF_CD74_CD44	MIF - (CD74+CD44)	MIF	Secreted Signaling	PMID: 29637711; PMID: 26175090	Th1 -> Mac4	0.00548128
Mast	cDC2	SPP1	ITGA4_ITGB1	0.192056	3	SPP1_ITGA4_ITGB1	SPP1 - (ITGA4+ITGB1)	SPP1	Secreted Signaling	PMID: 21907263	Mast -> cDC2	0.0054791
Th17_1	Mac4	CCL5	CCR1	0.191667	3	CCL5_CCR1	CCL5 - CCR1	CCL	Secreted Signaling	KEGG: hsa04060	Th17_1 -> Mac4	0.00542155
cDC2	pDC	MIF	CD74_CD44	0.19161	3	MIF_CD74_CD44	MIF - (CD74+CD44)	MIF	Secreted Signaling	PMID: 29637711; PMID: 26175090	cDC2 -> pDC	0.00541308
Bcell	matureDC	SPP1	ITGA4_ITGB1	0.191511	3	SPP1_ITGA4_ITGB1	SPP1 - (ITGA4+ITGB1)	SPP1	Secreted Signaling	PMID: 21907263	Bcell -> matureDC	0.0053985
CD4T	Mac3	CCL5	CCR1	0.191447	3	CCL5_CCR1	CCL5 - CCR1	CCL	Secreted Signaling	KEGG: hsa04060	CD4T -> Mac3	0.00538916
cDC2	Mac2	MIF	CD74_CXCR4	0.191354	3	MIF_CD74_CXCR4	MIF - (CD74+CXCR4)	MIF	Secreted Signaling	PMID: 29637711; PMID: 24760155	cDC2 -> Mac2	0.00537541
cDC2	Mac1	NAMPT	ITGA5_ITGB1	0.19135	3	NAMPT_ITGA5_ITGB1	NAMPT - (ITGA5+ITGB1)	VISFATIN	Secreted Signaling	PMID: 28490838	cDC2 -> Mac1	0.00537491
cDC2	NK	SPP1	ITGA4_ITGB1	0.191312	3	SPP1_ITGA4_ITGB1	SPP1 - (ITGA4+ITGB1)	SPP1	Secreted Signaling	PMID: 21907263	cDC2 -> NK	0.00536921
Mac1	Mac4	CCL3	CCR1	0.191288	3	CCL3_CCR1	CCL3 - CCR1	CCL	Secreted Signaling	KEGG: hsa04060	Mac1 -> Mac4	0.00536579
Mac1	matureDC	CXCL12	CXCR4	0.191211	3	CXCL12_CXCR4	CXCL12 - CXCR4	CXCL	Secreted Signaling	KEGG: hsa04060	Mac1 -> matureDC	0.00535447
Mac2	cDC1	SPP1	ITGA4_ITGB1	0.191204	3	SPP1_ITGA4_ITGB1	SPP1 - (ITGA4+ITGB1)	SPP1	Secreted Signaling	PMID: 21907263	Mac2 -> cDC1	0.00535348
Th1	cDC2	MIF	CD74_CD44	0.191145	3	MIF_CD74_CD44	MIF - (CD74+CD44)	MIF	Secreted Signaling	PMID: 29637711; PMID: 26175090	Th1 -> cDC2	0.00534484
Mac3	Mac1	CXCL12	CXCR4	0.190997	3	CXCL12_CXCR4	CXCL12 - CXCR4	CXCL	Secreted Signaling	KEGG: hsa04060	Mac3 -> Mac1	0.00532324
Th1	matureDC	MIF	CD74_CD44	0.190776	3	MIF_CD74_CD44	MIF - (CD74+CD44)	MIF	Secreted Signaling	PMID: 29637711; PMID: 26175090	Th1 -> matureDC	0.00529098
Th1	Tc	MIF	CD74_CXCR4	0.190649	3	MIF_CD74_CXCR4	MIF - (CD74+CXCR4)	MIF	Secreted Signaling	PMID: 29637711; PMID: 24760155	Th1 -> Tc	0.00527262
Th1	Mac2	MIF	CD74_CD44	0.190523	3	MIF_CD74_CD44	MIF - (CD74+CD44)	MIF	Secreted Signaling	PMID: 29637711; PMID: 26175090	Th1 -> Mac2	0.00525435
Mast	cDC2	ANXA1	FPR1	0.190334	3	ANXA1_FPR1	ANXA1 - FPR1	ANNEXIN	Secreted Signaling	PMID: 23230437	Mast -> cDC2	0.00522695
Mac2	Th17_1	SPP1	ITGA4_ITGB1	0.190302	3	SPP1_ITGA4_ITGB1	SPP1 - (ITGA4+ITGB1)	SPP1	Secreted Signaling	PMID: 21907263	Mac2 -> Th17_1	0.00522239
Bcell	cDC1	CXCL12	CXCR4	0.190076	3	CXCL12_CXCR4	CXCL12 - CXCR4	CXCL	Secreted Signaling	KEGG: hsa04060	Bcell -> cDC1	0.00518977
Th1	matureDC	MIF	CD74_CXCR4	0.190013	2	MIF_CD74_CXCR4	MIF - (CD74+CXCR4)	MIF	Secreted Signaling	PMID: 29637711; PMID: 24760155	Th1 -> matureDC	0.00518082
Mac2	Tc	SPP1	ITGA4_ITGB1	0.189557	3	SPP1_ITGA4_ITGB1	SPP1 - (ITGA4+ITGB1)	SPP1	Secreted Signaling	PMID: 21907263	Mac2 -> Tc	0.0051156
Bcell	cDC2	SPP1	ITGA4_ITGB1	0.189512	3	SPP1_ITGA4_ITGB1	SPP1 - (ITGA4+ITGB1)	SPP1	Secreted Signaling	PMID: 21907263	Bcell -> cDC2	0.0051092
pDC	Mac4	ANXA1	FPR1	0.189506	3	ANXA1_FPR1	ANXA1 - FPR1	ANNEXIN	Secreted Signaling	PMID: 23230437	pDC -> Mac4	0.00510833
Mac2	Mac1	NAMPT	ITGA5_ITGB1	0.189413	3	NAMPT_ITGA5_ITGB1	NAMPT - (ITGA5+ITGB1)	VISFATIN	Secreted Signaling	PMID: 28490838	Mac2 -> Mac1	0.00509511
cDC2	Mac3	MIF	CD74_CXCR4	0.189396	3	MIF_CD74_CXCR4	MIF - (CD74+CXCR4)	MIF	Secreted Signaling	PMID: 29637711; PMID: 24760155	cDC2 -> Mac3	0.00509271
Th17_1	Mac3	CCL5	CCR1	0.188837	3	CCL5_CCR1	CCL5 - CCR1	CCL	Secreted Signaling	KEGG: hsa04060	Th17_1 -> Mac3	0.00501371
cDC2	Tc	MIF	CD74_CD44	0.188696	3	MIF_CD74_CD44	MIF - (CD74+CD44)	MIF	Secreted Signaling	PMID: 29637711; PMID: 26175090	cDC2 -> Tc	0.00499392
Mac1	Mac3	CCL3	CCR1	0.188469	3	CCL3_CCR1	CCL3 - CCR1	CCL	Secreted Signaling	KEGG: hsa04060	Mac1 -> Mac3	0.00496213
cDC1	Mac2	LGALS9	HAVCR2	0.188441	3	LGALS9_HAVCR2	LGALS9 - HAVCR2	GALECTIN	Secreted Signaling	PMID: 27192565	cDC1 -> Mac2	0.00495833
Mac3	Mac3	CXCL12	CXCR4	0.188118	3	CXCL12_CXCR4	CXCL12 - CXCR4	CXCL	Secreted Signaling	KEGG: hsa04060	Mac3 -> Mac3	0.00491327
Treg	Mac1	IFNG	IFNGR1_IFNGR2	0.188055	3	IFNG_IFNGR1_IFNGR2	IFNG - (IFNGR1+IFNGR2)	IFN-II	Secreted Signaling	KEGG: hsa04060	Treg -> Mac1	0.0049045
Mac2	cDC2	CXCL12	CXCR4	0.187809	3	CXCL12_CXCR4	CXCL12 - CXCR4	CXCL	Secreted Signaling	KEGG: hsa04060	Mac2 -> cDC2	0.00487051
Mac1	Mac2	LGALS9	HAVCR2	0.187408	3	LGALS9_HAVCR2	LGALS9 - HAVCR2	GALECTIN	Secreted Signaling	PMID: 27192565	Mac1 -> Mac2	0.00481539
Th1	Mac4	MIF	CD74_CXCR4	0.187407	2	MIF_CD74_CXCR4	MIF - (CD74+CXCR4)	MIF	Secreted Signaling	PMID: 29637711; PMID: 24760155	Th1 -> Mac4	0.00481521
Mac2	ILC	SPP1	ITGA4_ITGB1	0.186964	3	SPP1_ITGA4_ITGB1	SPP1 - (ITGA4+ITGB1)	SPP1	Secreted Signaling	PMID: 21907263	Mac2 -> ILC	0.00475473
matureDC	pDC	CXCL9	CXCR3	0.186213	3	CXCL9_CXCR3	CXCL9 - CXCR3	CXCL	Secreted Signaling	KEGG: hsa04060	matureDC -> pDC	0.00465321
ILC	cDC1	IFNG	IFNGR1_IFNGR2	0.186183	3	IFNG_IFNGR1_IFNGR2	IFNG - (IFNGR1+IFNGR2)	IFN-II	Secreted Signaling	KEGG: hsa04060	ILC -> cDC1	0.00464914
Mac2	Mac1	SPP1	ITGA5_ITGB1	0.186118	3	SPP1_ITGA5_ITGB1	SPP1 - (ITGA5+ITGB1)	SPP1	Secreted Signaling	PMID: 21907263	Mac2 -> Mac1	0.00464051
Mac3	Mac2	CXCL12	CXCR4	0.185794	3	CXCL12_CXCR4	CXCL12 - CXCR4	CXCL	Secreted Signaling	KEGG: hsa04060	Mac3 -> Mac2	0.00459716
cDC2	Mac2	LGALS9	HAVCR2	0.185645	3	LGALS9_HAVCR2	LGALS9 - HAVCR2	GALECTIN	Secreted Signaling	PMID: 27192565	cDC2 -> Mac2	0.00457738
Treg	Mac2	CCL5	CCR1	0.185428	3	CCL5_CCR1	CCL5 - CCR1	CCL	Secreted Signaling	KEGG: hsa04060	Treg -> Mac2	0.0045486
Mast	Tfh_like	SPP1	ITGA4_ITGB1	0.185234	3	SPP1_ITGA4_ITGB1	SPP1 - (ITGA4+ITGB1)	SPP1	Secreted Signaling	PMID: 21907263	Mast -> Tfh_like	0.00452307
Treg	Mac2	IFNG	IFNGR1_IFNGR2	0.185105	3	IFNG_IFNGR1_IFNGR2	IFNG - (IFNGR1+IFNGR2)	IFN-II	Secreted Signaling	KEGG: hsa04060	Treg -> Mac2	0.004506
ILC	Th17_1	TNF	TNFRSF1B	0.185062	3	TNF_TNFRSF1B	TNF - TNFRSF1B	TNF	Secreted Signaling	KEGG: hsa04060	ILC -> Th17_1	0.0045004
Th1	Mac4	CCL5	CCR1	0.184936	3	CCL5_CCR1	CCL5 - CCR1	CCL	Secreted Signaling	KEGG: hsa04060	Th1 -> Mac4	0.00448382
ILC	Mac2	TNF	TNFRSF1A	0.18477	3	TNF_TNFRSF1A	TNF - TNFRSF1A	TNF	Secreted Signaling	KEGG: hsa04060	ILC -> Mac2	0.00446207
Treg	Mac1	CCL5	CCR1	0.18447	3	CCL5_CCR1	CCL5 - CCR1	CCL	Secreted Signaling	KEGG: hsa04060	Treg -> Mac1	0.00442297
Treg	cDC2	IFNG	IFNGR1_IFNGR2	0.184469	3	IFNG_IFNGR1_IFNGR2	IFNG - (IFNGR1+IFNGR2)	IFN-II	Secreted Signaling	KEGG: hsa04060	Treg -> cDC2	0.0044229
Mac1	Bcell	CXCL12	CXCR4	0.183834	3	CXCL12_CXCR4	CXCL12 - CXCR4	CXCL	Secreted Signaling	KEGG: hsa04060	Mac1 -> Bcell	0.00434087
Tfh_like	cDC1	IFNG	IFNGR1_IFNGR2	0.183811	3	IFNG_IFNGR1_IFNGR2	IFNG - (IFNGR1+IFNGR2)	IFN-II	Secreted Signaling	KEGG: hsa04060	Tfh_like -> cDC1	0.00433783
Mac3	CD4T	SPP1	ITGA4_ITGB1	0.183739	3	SPP1_ITGA4_ITGB1	SPP1 - (ITGA4+ITGB1)	SPP1	Secreted Signaling	PMID: 21907263	Mac3 -> CD4T	0.00432866
matureDC	Mac2	LGALS9	HAVCR2	0.183596	3	LGALS9_HAVCR2	LGALS9 - HAVCR2	GALECTIN	Secreted Signaling	PMID: 27192565	matureDC -> Mac2	0.00431031
Tfh_like	cDC2	CCL5	CCR1	0.183149	3	CCL5_CCR1	CCL5 - CCR1	CCL	Secreted Signaling	KEGG: hsa04060	Tfh_like -> cDC2	0.00425336
CD4T	Mac4	IFNG	IFNGR1_IFNGR2	0.183058	3	IFNG_IFNGR1_IFNGR2	IFNG - (IFNGR1+IFNGR2)	IFN-II	Secreted Signaling	KEGG: hsa04060	CD4T -> Mac4	0.0042419
ILC	Mac2	TNF	TNFRSF1B	0.182976	3	TNF_TNFRSF1B	TNF - TNFRSF1B	TNF	Secreted Signaling	KEGG: hsa04060	ILC -> Mac2	0.00423153
Mac2	matureDC	SPP1	ITGA4_ITGB1	0.18289	2	SPP1_ITGA4_ITGB1	SPP1 - (ITGA4+ITGB1)	SPP1	Secreted Signaling	PMID: 21907263	Mac2 -> matureDC	0.0042207
Bcell	Tfh_like	SPP1	ITGA4_ITGB1	0.182865	3	SPP1_ITGA4_ITGB1	SPP1 - (ITGA4+ITGB1)	SPP1	Secreted Signaling	PMID: 21907263	Bcell -> Tfh_like	0.00421744
Th1	Mac3	CCL5	CCR1	0.182297	3	CCL5_CCR1	CCL5 - CCR1	CCL	Secreted Signaling	KEGG: hsa04060	Th1 -> Mac3	0.00414623
Mac2	Mac1	CXCL12	CXCR4	0.182138	3	CXCL12_CXCR4	CXCL12 - CXCR4	CXCL	Secreted Signaling	KEGG: hsa04060	Mac2 -> Mac1	0.00412642
CD4T	cDC2	CCL5	CCR1	0.181819	3	CCL5_CCR1	CCL5 - CCR1	CCL	Secreted Signaling	KEGG: hsa04060	CD4T -> cDC2	0.00408692
Tc	Mast	IFNG	IFNGR1_IFNGR2	0.18148	3	IFNG_IFNGR1_IFNGR2	IFNG - (IFNGR1+IFNGR2)	IFN-II	Secreted Signaling	KEGG: hsa04060	Tc -> Mast	0.00404513
cDC1	Mac1	LGALS9	HAVCR2	0.181447	3	LGALS9_HAVCR2	LGALS9 - HAVCR2	GALECTIN	Secreted Signaling	PMID: 27192565	cDC1 -> Mac1	0.0040411
Tfh_like	Th17_1	TNF	TNFRSF1B	0.181337	3	TNF_TNFRSF1B	TNF - TNFRSF1B	TNF	Secreted Signaling	KEGG: hsa04060	Tfh_like -> Th17_1	0.00402758
Mac2	cDC2	SPP1	ITGA4_ITGB1	0.181064	3	SPP1_ITGA4_ITGB1	SPP1 - (ITGA4+ITGB1)	SPP1	Secreted Signaling	PMID: 21907263	Mac2 -> cDC2	0.00399426
Tfh_like	Mac2	TNF	TNFRSF1A	0.181056	3	TNF_TNFRSF1A	TNF - TNFRSF1A	TNF	Secreted Signaling	KEGG: hsa04060	Tfh_like -> Mac2	0.00399326
Treg	Mac4	TNF	TNFRSF1B	0.180604	3	TNF_TNFRSF1B	TNF - TNFRSF1B	TNF	Secreted Signaling	KEGG: hsa04060	Treg -> Mac4	0.00393838
Mac1	Mac1	LGALS9	HAVCR2	0.180489	3	LGALS9_HAVCR2	LGALS9 - HAVCR2	GALECTIN	Secreted Signaling	PMID: 27192565	Mac1 -> Mac1	0.0039245
cDC1	Th17_1	TNF	TNFRSF1B	0.180428	3	TNF_TNFRSF1B	TNF - TNFRSF1B	TNF	Secreted Signaling	KEGG: hsa04060	cDC1 -> Th17_1	0.00391719
matureDC	Mac4	ANXA1	FPR1	0.180371	3	ANXA1_FPR1	ANXA1 - FPR1	ANNEXIN	Secreted Signaling	PMID: 23230437	matureDC -> Mac4	0.00391034
ILC	Mac2	CCL3	CCR1	0.18019	3	CCL3_CCR1	CCL3 - CCR1	CCL	Secreted Signaling	KEGG: hsa04060	ILC -> Mac2	0.00388866
Th1	cDC1	IFNG	IFNGR1_IFNGR2	0.180154	3	IFNG_IFNGR1_IFNGR2	IFNG - (IFNGR1+IFNGR2)	IFN-II	Secreted Signaling	KEGG: hsa04060	Th1 -> cDC1	0.00388427
cDC1	Mac2	TNF	TNFRSF1A	0.18015	3	TNF_TNFRSF1A	TNF - TNFRSF1A	TNF	Secreted Signaling	KEGG: hsa04060	cDC1 -> Mac2	0.00388381
Treg	Treg	TNF	TNFRSF1B	0.179909	3	TNF_TNFRSF1B	TNF - TNFRSF1B	TNF	Secreted Signaling	KEGG: hsa04060	Treg -> Treg	0.00385502
cDC2	cDC2	ANXA1	FPR1	0.179886	3	ANXA1_FPR1	ANXA1 - FPR1	ANNEXIN	Secreted Signaling	PMID: 23230437	cDC2 -> cDC2	0.00385232
Th17_1	cDC1	IFNG	IFNGR1_IFNGR2	0.17968	3	IFNG_IFNGR1_IFNGR2	IFNG - (IFNGR1+IFNGR2)	IFN-II	Secreted Signaling	KEGG: hsa04060	Th17_1 -> cDC1	0.00382785
Mac2	Mac3	CXCL12	CXCR4	0.179515	3	CXCL12_CXCR4	CXCL12 - CXCR4	CXCL	Secreted Signaling	KEGG: hsa04060	Mac2 -> Mac3	0.00380827
Mac1	cDC2	ANXA1	FPR1	0.179473	3	ANXA1_FPR1	ANXA1 - FPR1	ANNEXIN	Secreted Signaling	PMID: 23230437	Mac1 -> cDC2	0.00380333
Th17_1	cDC2	CCL5	CCR1	0.17946	3	CCL5_CCR1	CCL5 - CCR1	CCL	Secreted Signaling	KEGG: hsa04060	Th17_1 -> cDC2	0.00380185
Mac4	Mac2	CCL3	CCR1	0.179397	3	CCL3_CCR1	CCL3 - CCR1	CCL	Secreted Signaling	KEGG: hsa04060	Mac4 -> Mac2	0.00379444
Tfh_like	Mac2	TNF	TNFRSF1B	0.179333	3	TNF_TNFRSF1B	TNF - TNFRSF1B	TNF	Secreted Signaling	KEGG: hsa04060	Tfh_like -> Mac2	0.00378686
ILC	Mac1	CCL3	CCR1	0.179285	3	CCL3_CCR1	CCL3 - CCR1	CCL	Secreted Signaling	KEGG: hsa04060	ILC -> Mac1	0.00378119
Mac1	cDC2	CCL3	CCR1	0.179127	3	CCL3_CCR1	CCL3 - CCR1	CCL	Secreted Signaling	KEGG: hsa04060	Mac1 -> cDC2	0.00376268
Th1	Th17_1	TNF	TNFRSF1B	0.179077	3	TNF_TNFRSF1B	TNF - TNFRSF1B	TNF	Secreted Signaling	KEGG: hsa04060	Th1 -> Th17_1	0.00375684
Tc	Mac2	CCL3L1	CCR1	0.178893	3	CCL3L1_CCR1	CCL3L1 - CCR1	CCL	Secreted Signaling	KEGG: hsa04060	Tc -> Mac2	0.00373526
cDC2	Mac1	LGALS9	HAVCR2	0.178851	3	LGALS9_HAVCR2	LGALS9 - HAVCR2	GALECTIN	Secreted Signaling	PMID: 27192565	cDC2 -> Mac1	0.00373035
Mac1	Mast	MIF	CD74_CXCR4	0.178842	3	MIF_CD74_CXCR4	MIF - (CD74+CXCR4)	MIF	Secreted Signaling	PMID: 29637711; PMID: 24760155	Mac1 -> Mast	0.00372927
Th1	Mac2	TNF	TNFRSF1A	0.178803	3	TNF_TNFRSF1A	TNF - TNFRSF1A	TNF	Secreted Signaling	KEGG: hsa04060	Th1 -> Mac2	0.00372483
Tfh_like	Mac2	CCL3	CCR1	0.178607	3	CCL3_CCR1	CCL3 - CCR1	CCL	Secreted Signaling	KEGG: hsa04060	Tfh_like -> Mac2	0.00370203
Mac4	Mac1	CCL3	CCR1	0.1785	3	CCL3_CCR1	CCL3 - CCR1	CCL	Secreted Signaling	KEGG: hsa04060	Mac4 -> Mac1	0.00368957
cDC1	Mac2	TNF	TNFRSF1B	0.178443	3	TNF_TNFRSF1B	TNF - TNFRSF1B	TNF	Secreted Signaling	KEGG: hsa04060	cDC1 -> Mac2	0.00368304
cDC2	Mac4	TNF	TNFRSF1B	0.178432	3	TNF_TNFRSF1B	TNF - TNFRSF1B	TNF	Secreted Signaling	KEGG: hsa04060	cDC2 -> Mac4	0.00368168
Mac4	cDC1	SPP1	ITGA4_ITGB1	0.178242	2	SPP1_ITGA4_ITGB1	SPP1 - (ITGA4+ITGB1)	SPP1	Secreted Signaling	PMID: 21907263	Mac4 -> cDC1	0.0036598
Tc	Mac1	CCL3L1	CCR1	0.178	3	CCL3L1_CCR1	CCL3L1 - CCR1	CCL	Secreted Signaling	KEGG: hsa04060	Tc -> Mac1	0.00363201
Mac2	cDC2	ANXA1	FPR1	0.177884	3	ANXA1_FPR1	ANXA1 - FPR1	ANNEXIN	Secreted Signaling	PMID: 23230437	Mac2 -> cDC2	0.00361864
cDC2	Treg	TNF	TNFRSF1B	0.177753	3	TNF_TNFRSF1B	TNF - TNFRSF1B	TNF	Secreted Signaling	KEGG: hsa04060	cDC2 -> Treg	0.00360373
Tfh_like	Mac1	CCL3	CCR1	0.177718	3	CCL3_CCR1	CCL3 - CCR1	CCL	Secreted Signaling	KEGG: hsa04060	Tfh_like -> Mac1	0.0035997
Mac4	Th17_1	SPP1	ITGA4_ITGB1	0.177457	3	SPP1_ITGA4_ITGB1	SPP1 - (ITGA4+ITGB1)	SPP1	Secreted Signaling	PMID: 21907263	Mac4 -> Th17_1	0.00357004
Mac2	Mac2	CXCL12	CXCR4	0.177395	3	CXCL12_CXCR4	CXCL12 - CXCR4	CXCL	Secreted Signaling	KEGG: hsa04060	Mac2 -> Mac2	0.003563
ILC	Tc	TNF	TNFRSF1B	0.177388	3	TNF_TNFRSF1B	TNF - TNFRSF1B	TNF	Secreted Signaling	KEGG: hsa04060	ILC -> Tc	0.00356225
CD4T	Bcell	IFNG	IFNGR1_IFNGR2	0.177268	3	IFNG_IFNGR1_IFNGR2	IFNG - (IFNGR1+IFNGR2)	IFN-II	Secreted Signaling	KEGG: hsa04060	CD4T -> Bcell	0.00354865
NK	cDC1	IFNG	IFNGR1_IFNGR2	0.177235	3	IFNG_IFNGR1_IFNGR2	IFNG - (IFNGR1+IFNGR2)	IFN-II	Secreted Signaling	KEGG: hsa04060	NK -> cDC1	0.00354493
Th1	Mac2	TNF	TNFRSF1B	0.177122	3	TNF_TNFRSF1B	TNF - TNFRSF1B	TNF	Secreted Signaling	KEGG: hsa04060	Th1 -> Mac2	0.00353225
matureDC	Mac1	LGALS9	HAVCR2	0.176947	3	LGALS9_HAVCR2	LGALS9 - HAVCR2	GALECTIN	Secreted Signaling	PMID: 27192565	matureDC -> Mac1	0.00351253
Mac3	matureDC	CCL19	CCR7	0.176883	3	CCL19_CCR7	CCL19 - CCR7	CCL	Secreted Signaling	KEGG: hsa04060	Mac3 -> matureDC	0.00350534
Mac4	Tc	SPP1	ITGA4_ITGB1	0.176807	3	SPP1_ITGA4_ITGB1	SPP1 - (ITGA4+ITGB1)	SPP1	Secreted Signaling	PMID: 21907263	Mac4 -> Tc	0.00349692
Mac1	cDC1	CXCL12	CXCR4	0.17654	3	CXCL12_CXCR4	CXCL12 - CXCR4	CXCL	Secreted Signaling	KEGG: hsa04060	Mac1 -> cDC1	0.00346711
CD4T	Mac4	TNF	TNFRSF1B	0.176317	3	TNF_TNFRSF1B	TNF - TNFRSF1B	TNF	Secreted Signaling	KEGG: hsa04060	CD4T -> Mac4	0.00344234
Tc	Bcell	CCL5	CCR1	0.176262	3	CCL5_CCR1	CCL5 - CCR1	CCL	Secreted Signaling	KEGG: hsa04060	Tc -> Bcell	0.00343627
CD4T	matureDC	IFNG	IFNGR1_IFNGR2	0.175967	3	IFNG_IFNGR1_IFNGR2	IFNG - (IFNGR1+IFNGR2)	IFN-II	Secreted Signaling	KEGG: hsa04060	CD4T -> matureDC	0.00340375
Tc	pDC	IFNG	IFNGR1_IFNGR2	0.175934	3	IFNG_IFNGR1_IFNGR2	IFNG - (IFNGR1+IFNGR2)	IFN-II	Secreted Signaling	KEGG: hsa04060	Tc -> pDC	0.00340011
Tc	Th17_1	TNF	TNFRSF1B	0.175803	3	TNF_TNFRSF1B	TNF - TNFRSF1B	TNF	Secreted Signaling	KEGG: hsa04060	Tc -> Th17_1	0.00338572
CD4T	Treg	TNF	TNFRSF1B	0.175654	3	TNF_TNFRSF1B	TNF - TNFRSF1B	TNF	Secreted Signaling	KEGG: hsa04060	CD4T -> Treg	0.00336945
ILC	NK	TNF	TNFRSF1B	0.175631	3	TNF_TNFRSF1B	TNF - TNFRSF1B	TNF	Secreted Signaling	KEGG: hsa04060	ILC -> NK	0.0033669
Tc	Mac2	TNF	TNFRSF1A	0.175539	3	TNF_TNFRSF1A	TNF - TNFRSF1A	TNF	Secreted Signaling	KEGG: hsa04060	Tc -> Mac2	0.00335685
Mac2	Tfh_like	SPP1	ITGA4_ITGB1	0.174981	3	SPP1_ITGA4_ITGB1	SPP1 - (ITGA4+ITGB1)	SPP1	Secreted Signaling	PMID: 21907263	Mac2 -> Tfh_like	0.00329646
Mac4	ILC	SPP1	ITGA4_ITGB1	0.174546	3	SPP1_ITGA4_ITGB1	SPP1 - (ITGA4+ITGB1)	SPP1	Secreted Signaling	PMID: 21907263	Mac4 -> ILC	0.00324986
Mast	CD4T	SPP1	ITGA4_ITGB1	0.174536	3	SPP1_ITGA4_ITGB1	SPP1 - (ITGA4+ITGB1)	SPP1	Secreted Signaling	PMID: 21907263	Mast -> CD4T	0.00324874
Mac4	cDC2	ANXA1	FPR1	0.174327	3	ANXA1_FPR1	ANXA1 - FPR1	ANNEXIN	Secreted Signaling	PMID: 23230437	Mac4 -> cDC2	0.00322659
CD4T	Mac3	IFNG	IFNGR1_IFNGR2	0.174325	3	IFNG_IFNGR1_IFNGR2	IFNG - (IFNGR1+IFNGR2)	IFN-II	Secreted Signaling	KEGG: hsa04060	CD4T -> Mac3	0.00322637
NK	Mac4	TNF	TNFRSF1B	0.174131	3	TNF_TNFRSF1B	TNF - TNFRSF1B	TNF	Secreted Signaling	KEGG: hsa04060	NK -> Mac4	0.00320573
Mast	matureDC	CCL19	CCR7	0.174066	3	CCL19_CCR7	CCL19 - CCR7	CCL	Secreted Signaling	KEGG: hsa04060	Mast -> matureDC	0.00319886
Tfh_like	Tc	TNF	TNFRSF1B	0.17396	3	TNF_TNFRSF1B	TNF - TNFRSF1B	TNF	Secreted Signaling	KEGG: hsa04060	Tfh_like -> Tc	0.00318768
Tc	Mac2	TNF	TNFRSF1B	0.173917	3	TNF_TNFRSF1B	TNF - TNFRSF1B	TNF	Secreted Signaling	KEGG: hsa04060	Tc -> Mac2	0.00318324
Mac4	Mac1	SPP1	ITGA5_ITGB1	0.173807	3	SPP1_ITGA5_ITGB1	SPP1 - (ITGA5+ITGB1)	SPP1	Secreted Signaling	PMID: 21907263	Mac4 -> Mac1	0.00317168
ILC	Th1	TNF	TNFRSF1B	0.173692	3	TNF_TNFRSF1B	TNF - TNFRSF1B	TNF	Secreted Signaling	KEGG: hsa04060	ILC -> Th1	0.00315962
Mac1	Mac2	CCL5	CCR1	0.173583	3	CCL5_CCR1	CCL5 - CCR1	CCL	Secreted Signaling	KEGG: hsa04060	Mac1 -> Mac2	0.00314816
ILC	Mac4	TNF	TNFRSF1A	0.173543	3	TNF_TNFRSF1A	TNF - TNFRSF1A	TNF	Secreted Signaling	KEGG: hsa04060	ILC -> Mac4	0.00314395
Th1	cDC2	CCL5	CCR1	0.173537	3	CCL5_CCR1	CCL5 - CCR1	CCL	Secreted Signaling	KEGG: hsa04060	Th1 -> cDC2	0.00314338
NK	Treg	TNF	TNFRSF1B	0.173484	3	TNF_TNFRSF1B	TNF - TNFRSF1B	TNF	Secreted Signaling	KEGG: hsa04060	NK -> Treg	0.00313782
cDC1	Mac1	NAMPT	ITGA5_ITGB1	0.17343	3	NAMPT_ITGA5_ITGB1	NAMPT - (ITGA5+ITGB1)	VISFATIN	Secreted Signaling	PMID: 28490838	cDC1 -> Mac1	0.00313219
pDC	cDC1	SPP1	ITGA4_ITGB1	0.17341	2	SPP1_ITGA4_ITGB1	SPP1 - (ITGA4+ITGB1)	SPP1	Secreted Signaling	PMID: 21907263	pDC -> cDC1	0.00313012
ILC	Tcm	TNF	TNFRSF1B	0.173378	3	TNF_TNFRSF1B	TNF - TNFRSF1B	TNF	Secreted Signaling	KEGG: hsa04060	ILC -> Tcm	0.00312684
Tcm	Mac1	IFNG	IFNGR1_IFNGR2	0.173372	3	IFNG_IFNGR1_IFNGR2	IFNG - (IFNGR1+IFNGR2)	IFN-II	Secreted Signaling	KEGG: hsa04060	Tcm -> Mac1	0.00312619
Th17_1	Th17_1	TNF	TNFRSF1B	0.173252	3	TNF_TNFRSF1B	TNF - TNFRSF1B	TNF	Secreted Signaling	KEGG: hsa04060	Th17_1 -> Th17_1	0.00311369
Mast	Mac2	CCL3	CCR1	0.173189	3	CCL3_CCR1	CCL3 - CCR1	CCL	Secreted Signaling	KEGG: hsa04060	Mast -> Mac2	0.00310715
cDC1	Tc	TNF	TNFRSF1B	0.173122	3	TNF_TNFRSF1B	TNF - TNFRSF1B	TNF	Secreted Signaling	KEGG: hsa04060	cDC1 -> Tc	0.00310024
Th17_1	Mac2	TNF	TNFRSF1A	0.172995	3	TNF_TNFRSF1A	TNF - TNFRSF1A	TNF	Secreted Signaling	KEGG: hsa04060	Th17_1 -> Mac2	0.00308714
ILC	matureDC	TNF	TNFRSF1B	0.172874	3	TNF_TNFRSF1B	TNF - TNFRSF1B	TNF	Secreted Signaling	KEGG: hsa04060	ILC -> matureDC	0.00307465
Mac1	Mac1	CCL5	CCR1	0.172742	3	CCL5_CCR1	CCL5 - CCR1	CCL	Secreted Signaling	KEGG: hsa04060	Mac1 -> Mac1	0.0030611
pDC	Th17_1	SPP1	ITGA4_ITGB1	0.172666	3	SPP1_ITGA4_ITGB1	SPP1 - (ITGA4+ITGB1)	SPP1	Secreted Signaling	PMID: 21907263	pDC -> Th17_1	0.00305331
ILC	Mast	IFNG	IFNGR1_IFNGR2	0.172635	3	IFNG_IFNGR1_IFNGR2	IFNG - (IFNGR1+IFNGR2)	IFN-II	Secreted Signaling	KEGG: hsa04060	ILC -> Mast	0.00305017
Bcell	CD4T	SPP1	ITGA4_ITGB1	0.172428	3	SPP1_ITGA4_ITGB1	SPP1 - (ITGA4+ITGB1)	SPP1	Secreted Signaling	PMID: 21907263	Bcell -> CD4T	0.00302896
Mast	Mac1	CCL3	CCR1	0.172351	3	CCL3_CCR1	CCL3 - CCR1	CCL	Secreted Signaling	KEGG: hsa04060	Mast -> Mac1	0.00302121
Tcm	Mac4	TNF	TNFRSF1B	0.172304	3	TNF_TNFRSF1B	TNF - TNFRSF1B	TNF	Secreted Signaling	KEGG: hsa04060	Tcm -> Mac4	0.00301639
Tfh_like	NK	TNF	TNFRSF1B	0.172269	3	TNF_TNFRSF1B	TNF - TNFRSF1B	TNF	Secreted Signaling	KEGG: hsa04060	Tfh_like -> NK	0.00301281
cDC2	pDC	CXCL9	CXCR3	0.172126	3	CXCL9_CXCR3	CXCL9 - CXCR3	CXCL	Secreted Signaling	KEGG: hsa04060	cDC2 -> pDC	0.00299837
Mac1	Tcm	SPP1	ITGA4_ITGB1	0.17206	3	SPP1_ITGA4_ITGB1	SPP1 - (ITGA4+ITGB1)	SPP1	Secreted Signaling	PMID: 21907263	Mac1 -> Tcm	0.00299162
pDC	Tc	SPP1	ITGA4_ITGB1	0.172051	3	SPP1_ITGA4_ITGB1	SPP1 - (ITGA4+ITGB1)	SPP1	Secreted Signaling	PMID: 21907263	pDC -> Tc	0.00299075
Th1	Tc	TNF	TNFRSF1B	0.171877	3	TNF_TNFRSF1B	TNF - TNFRSF1B	TNF	Secreted Signaling	KEGG: hsa04060	Th1 -> Tc	0.00297324
Tcm	Treg	TNF	TNFRSF1B	0.171671	3	TNF_TNFRSF1B	TNF - TNFRSF1B	TNF	Secreted Signaling	KEGG: hsa04060	Tcm -> Treg	0.00295249
matureDC	Th1	CXCL9	CXCR3	0.171452	3	CXCL9_CXCR3	CXCL9 - CXCR3	CXCL	Secreted Signaling	KEGG: hsa04060	matureDC -> Th1	0.00293068
cDC1	NK	TNF	TNFRSF1B	0.171447	3	TNF_TNFRSF1B	TNF - TNFRSF1B	TNF	Secreted Signaling	KEGG: hsa04060	cDC1 -> NK	0.00293015
Th17_1	Mac2	TNF	TNFRSF1B	0.17142	3	TNF_TNFRSF1B	TNF - TNFRSF1B	TNF	Secreted Signaling	KEGG: hsa04060	Th17_1 -> Mac2	0.00292743
Mac2	Mac4	CCL3	CCR1	0.171215	3	CCL3_CCR1	CCL3 - CCR1	CCL	Secreted Signaling	KEGG: hsa04060	Mac2 -> Mac4	0.00290705
Mac3	Mac4	CCL3	CCR1	0.171123	3	CCL3_CCR1	CCL3 - CCR1	CCL	Secreted Signaling	KEGG: hsa04060	Mac3 -> Mac4	0.00289797
Mac3	cDC2	ANXA1	FPR1	0.171084	3	ANXA1_FPR1	ANXA1 - FPR1	ANNEXIN	Secreted Signaling	PMID: 23230437	Mac3 -> cDC2	0.00289412
ILC	Tfh_like	TNF	TNFRSF1B	0.170924	3	TNF_TNFRSF1B	TNF - TNFRSF1B	TNF	Secreted Signaling	KEGG: hsa04060	ILC -> Tfh_like	0.00287832
Tcm	Mac2	IFNG	IFNGR1_IFNGR2	0.170858	3	IFNG_IFNGR1_IFNGR2	IFNG - (IFNGR1+IFNGR2)	IFN-II	Secreted Signaling	KEGG: hsa04060	Tcm -> Mac2	0.00287177
Tfh_like	Mast	IFNG	IFNGR1_IFNGR2	0.170591	3	IFNG_IFNGR1_IFNGR2	IFNG - (IFNGR1+IFNGR2)	IFN-II	Secreted Signaling	KEGG: hsa04060	Tfh_like -> Mast	0.00284562
Tfh_like	Th1	TNF	TNFRSF1B	0.170403	3	TNF_TNFRSF1B	TNF - TNFRSF1B	TNF	Secreted Signaling	KEGG: hsa04060	Tfh_like -> Th1	0.00282726
Tcm	cDC2	IFNG	IFNGR1_IFNGR2	0.170315	3	IFNG_IFNGR1_IFNGR2	IFNG - (IFNGR1+IFNGR2)	IFN-II	Secreted Signaling	KEGG: hsa04060	Tcm -> cDC2	0.00281872
Tfh_like	Mac4	TNF	TNFRSF1A	0.170259	3	TNF_TNFRSF1A	TNF - TNFRSF1A	TNF	Secreted Signaling	KEGG: hsa04060	Tfh_like -> Mac4	0.00281324
Th1	NK	TNF	TNFRSF1B	0.170226	3	TNF_TNFRSF1B	TNF - TNFRSF1B	TNF	Secreted Signaling	KEGG: hsa04060	Th1 -> NK	0.00281009
Tfh_like	Tcm	TNF	TNFRSF1B	0.170101	3	TNF_TNFRSF1B	TNF - TNFRSF1B	TNF	Secreted Signaling	KEGG: hsa04060	Tfh_like -> Tcm	0.00279793
ILC	pDC	TNF	TNFRSF1B	0.170031	3	TNF_TNFRSF1B	TNF - TNFRSF1B	TNF	Secreted Signaling	KEGG: hsa04060	ILC -> pDC	0.00279117
Mac1	Mac1	NAMPT	ITGA5_ITGB1	0.169952	3	NAMPT_ITGA5_ITGB1	NAMPT - (ITGA5+ITGB1)	VISFATIN	Secreted Signaling	PMID: 28490838	Mac1 -> Mac1	0.00278361
pDC	ILC	SPP1	ITGA4_ITGB1	0.169908	2	SPP1_ITGA4_ITGB1	SPP1 - (ITGA4+ITGB1)	SPP1	Secreted Signaling	PMID: 21907263	pDC -> ILC	0.00277935
Tfh_like	matureDC	TNF	TNFRSF1B	0.169615	3	TNF_TNFRSF1B	TNF - TNFRSF1B	TNF	Secreted Signaling	KEGG: hsa04060	Tfh_like -> matureDC	0.00275121
cDC1	Th1	TNF	TNFRSF1B	0.169599	3	TNF_TNFRSF1B	TNF - TNFRSF1B	TNF	Secreted Signaling	KEGG: hsa04060	cDC1 -> Th1	0.00274968
Mac2	Mac2	LGALS9	HAVCR2	0.169596	3	LGALS9_HAVCR2	LGALS9 - HAVCR2	GALECTIN	Secreted Signaling	PMID: 27192565	Mac2 -> Mac2	0.00274947
matureDC	Mac1	NAMPT	ITGA5_ITGB1	0.169466	3	NAMPT_ITGA5_ITGB1	NAMPT - (ITGA5+ITGB1)	VISFATIN	Secreted Signaling	PMID: 28490838	matureDC -> Mac1	0.00273696
cDC1	Mac4	TNF	TNFRSF1A	0.169456	3	TNF_TNFRSF1A	TNF - TNFRSF1A	TNF	Secreted Signaling	KEGG: hsa04060	cDC1 -> Mac4	0.00273604
Mac4	cDC2	SPP1	ITGA4_ITGB1	0.169386	3	SPP1_ITGA4_ITGB1	SPP1 - (ITGA4+ITGB1)	SPP1	Secreted Signaling	PMID: 21907263	Mac4 -> cDC2	0.00272942
cDC1	Tcm	TNF	TNFRSF1B	0.169299	3	TNF_TNFRSF1B	TNF - TNFRSF1B	TNF	Secreted Signaling	KEGG: hsa04060	cDC1 -> Tcm	0.00272115
pDC	Mac1	SPP1	ITGA5_ITGB1	0.169208	3	SPP1_ITGA5_ITGB1	SPP1 - (ITGA5+ITGB1)	SPP1	Secreted Signaling	PMID: 21907263	pDC -> Mac1	0.00271245
Treg	Mac1	NAMPT	ITGA5_ITGB1	0.16919	3	NAMPT_ITGA5_ITGB1	NAMPT - (ITGA5+ITGB1)	VISFATIN	Secreted Signaling	PMID: 28490838	Treg -> Mac1	0.00271077
Treg	Mac4	IFNG	IFNGR1_IFNGR2	0.169099	3	IFNG_IFNGR1_IFNGR2	IFNG - (IFNGR1+IFNGR2)	IFN-II	Secreted Signaling	KEGG: hsa04060	Treg -> Mac4	0.0027022
Mac2	Mac3	CCL3	CCR1	0.168947	3	CCL3_CCR1	CCL3 - CCR1	CCL	Secreted Signaling	KEGG: hsa04060	Mac2 -> Mac3	0.00268786
Mac3	Mac3	CCL3	CCR1	0.168858	3	CCL3_CCR1	CCL3 - CCR1	CCL	Secreted Signaling	KEGG: hsa04060	Mac3 -> Mac3	0.00267946
Tc	Tc	TNF	TNFRSF1B	0.168856	3	TNF_TNFRSF1B	TNF - TNFRSF1B	TNF	Secreted Signaling	KEGG: hsa04060	Tc -> Tc	0.00267932
cDC1	matureDC	TNF	TNFRSF1B	0.168818	3	TNF_TNFRSF1B	TNF - TNFRSF1B	TNF	Secreted Signaling	KEGG: hsa04060	cDC1 -> matureDC	0.00267571
cDC2	Th17_1	SPP1	ITGA4_ITGB1	0.168757	3	SPP1_ITGA4_ITGB1	SPP1 - (ITGA4+ITGB1)	SPP1	Secreted Signaling	PMID: 21907263	cDC2 -> Th17_1	0.00267003
Th1	Th1	TNF	TNFRSF1B	0.168404	3	TNF_TNFRSF1B	TNF - TNFRSF1B	TNF	Secreted Signaling	KEGG: hsa04060	Th1 -> Th1	0.002637
Th1	Mac4	TNF	TNFRSF1A	0.168263	3	TNF_TNFRSF1A	TNF - TNFRSF1A	TNF	Secreted Signaling	KEGG: hsa04060	Th1 -> Mac4	0.00262392
cDC2	Tc	SPP1	ITGA4_ITGB1	0.16817	3	SPP1_ITGA4_ITGB1	SPP1 - (ITGA4+ITGB1)	SPP1	Secreted Signaling	PMID: 21907263	cDC2 -> Tc	0.0026153
Th1	Tcm	TNF	TNFRSF1B	0.168108	3	TNF_TNFRSF1B	TNF - TNFRSF1B	TNF	Secreted Signaling	KEGG: hsa04060	Th1 -> Tcm	0.00260963
Mac3	Mac1	NAMPT	ITGA5_ITGB1	0.168001	3	NAMPT_ITGA5_ITGB1	NAMPT - (ITGA5+ITGB1)	VISFATIN	Secreted Signaling	PMID: 28490838	Mac3 -> Mac1	0.00259977
cDC1	cDC2	LGALS9	HAVCR2	0.167969	3	LGALS9_HAVCR2	LGALS9 - HAVCR2	GALECTIN	Secreted Signaling	PMID: 27192565	cDC1 -> cDC2	0.00259681
matureDC	Mac2	CCL5	CCR1	0.167965	3	CCL5_CCR1	CCL5 - CCR1	CCL	Secreted Signaling	KEGG: hsa04060	matureDC -> Mac2	0.00259645
Tfh_like	Tfh_like	TNF	TNFRSF1B	0.167737	3	TNF_TNFRSF1B	TNF - TNFRSF1B	TNF	Secreted Signaling	KEGG: hsa04060	Tfh_like -> Tfh_like	0.00257547
Th1	matureDC	TNF	TNFRSF1B	0.167634	3	TNF_TNFRSF1B	TNF - TNFRSF1B	TNF	Secreted Signaling	KEGG: hsa04060	Th1 -> matureDC	0.00256605
ILC	pDC	IFNG	IFNGR1_IFNGR2	0.167605	3	IFNG_IFNGR1_IFNGR2	IFNG - (IFNGR1+IFNGR2)	IFN-II	Secreted Signaling	KEGG: hsa04060	ILC -> pDC	0.00256339
Th1	Mast	IFNG	IFNGR1_IFNGR2	0.167432	3	IFNG_IFNGR1_IFNGR2	IFNG - (IFNGR1+IFNGR2)	IFN-II	Secreted Signaling	KEGG: hsa04060	Th1 -> Mast	0.00254768
Bcell	Mac2	CCL5	CCR1	0.16738	3	CCL5_CCR1	CCL5 - CCR1	CCL	Secreted Signaling	KEGG: hsa04060	Bcell -> Mac2	0.00254293
Tc	NK	TNF	TNFRSF1B	0.167262	3	TNF_TNFRSF1B	TNF - TNFRSF1B	TNF	Secreted Signaling	KEGG: hsa04060	Tc -> NK	0.00253226
matureDC	Mac1	CCL5	CCR1	0.167177	2	CCL5_CCR1	CCL5 - CCR1	CCL	Secreted Signaling	KEGG: hsa04060	matureDC -> Mac1	0.00252461
Mac1	cDC2	LGALS9	HAVCR2	0.167146	3	LGALS9_HAVCR2	LGALS9 - HAVCR2	GALECTIN	Secreted Signaling	PMID: 27192565	Mac1 -> cDC2	0.00252178
Th17_1	Mast	IFNG	IFNGR1_IFNGR2	0.167022	3	IFNG_IFNGR1_IFNGR2	IFNG - (IFNGR1+IFNGR2)	IFN-II	Secreted Signaling	KEGG: hsa04060	Th17_1 -> Mast	0.00251063
cDC1	Tfh_like	TNF	TNFRSF1B	0.166957	3	TNF_TNFRSF1B	TNF - TNFRSF1B	TNF	Secreted Signaling	KEGG: hsa04060	cDC1 -> Tfh_like	0.00250478
Tfh_like	pDC	TNF	TNFRSF1B	0.166876	3	TNF_TNFRSF1B	TNF - TNFRSF1B	TNF	Secreted Signaling	KEGG: hsa04060	Tfh_like -> pDC	0.00249747
Bcell	cDC2	ANXA1	FPR1	0.166738	3	ANXA1_FPR1	ANXA1 - FPR1	ANNEXIN	Secreted Signaling	PMID: 23230437	Bcell -> cDC2	0.00248508
Bcell	Mac1	NAMPT	ITGA5_ITGB1	0.166735	3	NAMPT_ITGA5_ITGB1	NAMPT - (ITGA5+ITGB1)	VISFATIN	Secreted Signaling	PMID: 28490838	Bcell -> Mac1	0.00248484
Bcell	Mac1	CCL5	CCR1	0.166597	3	CCL5_CCR1	CCL5 - CCR1	CCL	Secreted Signaling	KEGG: hsa04060	Bcell -> Mac1	0.00247256
Th17_1	Tc	TNF	TNFRSF1B	0.1665	3	TNF_TNFRSF1B	TNF - TNFRSF1B	TNF	Secreted Signaling	KEGG: hsa04060	Th17_1 -> Tc	0.0024639
Mac4	Mac1	VEGFA	FLT1	0.166446	3	VEGFA_VEGFR1	VEGFA - VEGFR1	VEGF	Secreted Signaling	KEGG: hsa04370; PMID: 16633338	Mac4 -> Mac1	0.00245908
Bcell	Mac4	CCL3	CCR1	0.166381	3	CCL3_CCR1	CCL3 - CCR1	CCL	Secreted Signaling	KEGG: hsa04060	Bcell -> Mac4	0.00245333
cDC1	pDC	CXCL9	CXCR3	0.166335	3	CXCL9_CXCR3	CXCL9 - CXCR3	CXCL	Secreted Signaling	KEGG: hsa04060	cDC1 -> pDC	0.00244924
cDC2	ILC	SPP1	ITGA4_ITGB1	0.166121	2	SPP1_ITGA4_ITGB1	SPP1 - (ITGA4+ITGB1)	SPP1	Secreted Signaling	PMID: 21907263	cDC2 -> ILC	0.00243038
cDC1	pDC	TNF	TNFRSF1B	0.166104	3	TNF_TNFRSF1B	TNF - TNFRSF1B	TNF	Secreted Signaling	KEGG: hsa04060	cDC1 -> pDC	0.00242892
Mac1	cDC2	CXCL12	CXCR4	0.165969	3	CXCL12_CXCR4	CXCL12 - CXCR4	CXCL	Secreted Signaling	KEGG: hsa04060	Mac1 -> cDC2	0.00241701
NK	pDC	TGFB1	TGFbR1_R2	0.165876	3	TGFB1_TGFBR1_TGFBR2	TGFB1 - (TGFBR1+TGFBR2)	TGFb	Secreted Signaling	KEGG: hsa04350	NK -> pDC	0.00240883
Th17_1	cDC2	ANXA1	FPR1	0.1658	3	ANXA1_FPR1	ANXA1 - FPR1	ANNEXIN	Secreted Signaling	PMID: 23230437	Th17_1 -> cDC2	0.00240222
Th1	Tfh_like	TNF	TNFRSF1B	0.165799	3	TNF_TNFRSF1B	TNF - TNFRSF1B	TNF	Secreted Signaling	KEGG: hsa04060	Th1 -> Tfh_like	0.00240212
cDC2	cDC2	LGALS9	HAVCR2	0.165739	3	LGALS9_HAVCR2	LGALS9 - HAVCR2	GALECTIN	Secreted Signaling	PMID: 27192565	cDC2 -> cDC2	0.00239686
Tc	Mac4	CCL3	CCR1	0.165729	2	CCL3_CCR1	CCL3 - CCR1	CCL	Secreted Signaling	KEGG: hsa04060	Tc -> Mac4	0.002396
ILC	cDC2	TNF	TNFRSF1B	0.165678	3	TNF_TNFRSF1B	TNF - TNFRSF1B	TNF	Secreted Signaling	KEGG: hsa04060	ILC -> cDC2	0.0023916
Tfh_like	pDC	IFNG	IFNGR1_IFNGR2	0.165676	3	IFNG_IFNGR1_IFNGR2	IFNG - (IFNGR1+IFNGR2)	IFN-II	Secreted Signaling	KEGG: hsa04060	Tfh_like -> pDC	0.00239141
Tc	Th1	TNF	TNFRSF1B	0.165502	3	TNF_TNFRSF1B	TNF - TNFRSF1B	TNF	Secreted Signaling	KEGG: hsa04060	Tc -> Th1	0.00237624
cDC2	Mac1	SPP1	ITGA5_ITGB1	0.165451	3	SPP1_ITGA5_ITGB1	SPP1 - (ITGA5+ITGB1)	SPP1	Secreted Signaling	PMID: 21907263	cDC2 -> Mac1	0.00237186
Mac3	Mac2	CCL5	CCR1	0.165445	3	CCL5_CCR1	CCL5 - CCR1	CCL	Secreted Signaling	KEGG: hsa04060	Mac3 -> Mac2	0.00237136
Th1	Mac1	CD40LG	ITGAM_ITGB2	0.165394	3	CD40LG_ITGAM_ITGB2	CD40LG - (ITGAM+ITGB2)	CD40	Secreted Signaling	PMID: 28676852	Th1 -> Mac1	0.00236689
Mac2	CD4T	SPP1	ITGA4_ITGB1	0.165394	3	SPP1_ITGA4_ITGB1	SPP1 - (ITGA4+ITGB1)	SPP1	Secreted Signaling	PMID: 21907263	Mac2 -> CD4T	0.00236689
pDC	Mac1	VEGFB	FLT1	0.165373	3	VEGFB_VEGFR1	VEGFB - VEGFR1	VEGF	Secreted Signaling	KEGG: hsa04370; PMID: 16633338	pDC -> Mac1	0.0023651
Tc	Mac4	TNF	TNFRSF1A	0.165365	3	TNF_TNFRSF1A	TNF - TNFRSF1A	TNF	Secreted Signaling	KEGG: hsa04060	Tc -> Mac4	0.00236445
pDC	matureDC	CCL19	CCR7	0.165284	3	CCL19_CCR7	CCL19 - CCR7	CCL	Secreted Signaling	KEGG: hsa04060	pDC -> matureDC	0.0023574
Tc	Tcm	TNF	TNFRSF1B	0.165216	3	TNF_TNFRSF1B	TNF - TNFRSF1B	TNF	Secreted Signaling	KEGG: hsa04060	Tc -> Tcm	0.00235157
pDC	cDC2	SPP1	ITGA4_ITGB1	0.165013	3	SPP1_ITGA4_ITGB1	SPP1 - (ITGA4+ITGB1)	SPP1	Secreted Signaling	PMID: 21907263	pDC -> cDC2	0.00233408
Th1	pDC	TNF	TNFRSF1B	0.164958	3	TNF_TNFRSF1B	TNF - TNFRSF1B	TNF	Secreted Signaling	KEGG: hsa04060	Th1 -> pDC	0.00232935
Th17_1	NK	TNF	TNFRSF1B	0.164949	3	TNF_TNFRSF1B	TNF - TNFRSF1B	TNF	Secreted Signaling	KEGG: hsa04060	Th17_1 -> NK	0.00232864
NK	Mast	IFNG	IFNGR1_IFNGR2	0.164905	3	IFNG_IFNGR1_IFNGR2	IFNG - (IFNGR1+IFNGR2)	IFN-II	Secreted Signaling	KEGG: hsa04060	NK -> Mast	0.00232484
Tc	matureDC	TNF	TNFRSF1B	0.164758	3	TNF_TNFRSF1B	TNF - TNFRSF1B	TNF	Secreted Signaling	KEGG: hsa04060	Tc -> matureDC	0.00231229
Mac3	Mac1	CCL5	CCR1	0.164681	3	CCL5_CCR1	CCL5 - CCR1	CCL	Secreted Signaling	KEGG: hsa04060	Mac3 -> Mac1	0.00230573
Tc	cDC1	XCL2	XCR1	0.164673	3	XCL2_XCR1	XCL2 - XCR1	XCR	Secreted Signaling	KEGG: hsa04060	Tc -> cDC1	0.0023051
Bcell	Mac3	CCL3	CCR1	0.164238	3	CCL3_CCR1	CCL3 - CCR1	CCL	Secreted Signaling	KEGG: hsa04060	Bcell -> Mac3	0.00226827
Treg	Bcell	IFNG	IFNGR1_IFNGR2	0.164139	3	IFNG_IFNGR1_IFNGR2	IFNG - (IFNGR1+IFNGR2)	IFN-II	Secreted Signaling	KEGG: hsa04060	Treg -> Bcell	0.00226001
matureDC	cDC2	LGALS9	HAVCR2	0.1641	3	LGALS9_HAVCR2	LGALS9 - HAVCR2	GALECTIN	Secreted Signaling	PMID: 27192565	matureDC -> cDC2	0.00225673
Mac1	Mac2	CCL3L1	CCR1	0.164091	3	CCL3L1_CCR1	CCL3L1 - CCR1	CCL	Secreted Signaling	KEGG: hsa04060	Mac1 -> Mac2	0.00225597
Mac4	Tfh_like	SPP1	ITGA4_ITGB1	0.164045	3	SPP1_ITGA4_ITGB1	SPP1 - (ITGA4+ITGB1)	SPP1	Secreted Signaling	PMID: 21907263	Mac4 -> Tfh_like	0.00225209
CD4T	matureDC	CCL19	CCR7	0.163929	3	CCL19_CCR7	CCL19 - CCR7	CCL	Secreted Signaling	KEGG: hsa04060	CD4T -> matureDC	0.00224243
Mac2	Mac1	LGALS9	HAVCR2	0.163899	3	LGALS9_HAVCR2	LGALS9 - HAVCR2	GALECTIN	Secreted Signaling	PMID: 27192565	Mac2 -> Mac1	0.00223993
Tc	Mac3	CCL3	CCR1	0.163602	3	CCL3_CCR1	CCL3 - CCR1	CCL	Secreted Signaling	KEGG: hsa04060	Tc -> Mac3	0.00221526
Tcm	Mac3	CCL5	CCR1	0.163463	3	CCL5_CCR1	CCL5 - CCR1	CCL	Secreted Signaling	KEGG: hsa04060	Tcm -> Mac3	0.00220377
Mac1	Mac1	CCL3L1	CCR1	0.163339	3	CCL3L1_CCR1	CCL3L1 - CCR1	CCL	Secreted Signaling	KEGG: hsa04060	Mac1 -> Mac1	0.00219352
Th17_1	Th1	TNF	TNFRSF1B	0.163237	3	TNF_TNFRSF1B	TNF - TNFRSF1B	TNF	Secreted Signaling	KEGG: hsa04060	Th17_1 -> Th1	0.00218514
Mac2	Mac1	GRN	SORT1	0.163231	3	GRN_SORT1	GRN - SORT1	GRN	Secreted Signaling	PMID: 29555433	Mac2 -> Mac1	0.0021847
ILC	Mac1	TNF	TNFRSF1B	0.163142	3	TNF_TNFRSF1B	TNF - TNFRSF1B	TNF	Secreted Signaling	KEGG: hsa04060	ILC -> Mac1	0.00217737
Th17_1	Mac4	TNF	TNFRSF1A	0.163104	3	TNF_TNFRSF1A	TNF - TNFRSF1A	TNF	Secreted Signaling	KEGG: hsa04060	Th17_1 -> Mac4	0.0021743
Treg	matureDC	IFNG	IFNGR1_IFNGR2	0.163022	3	IFNG_IFNGR1_IFNGR2	IFNG - (IFNGR1+IFNGR2)	IFN-II	Secreted Signaling	KEGG: hsa04060	Treg -> matureDC	0.00216761
Tc	Tfh_like	TNF	TNFRSF1B	0.162985	3	TNF_TNFRSF1B	TNF - TNFRSF1B	TNF	Secreted Signaling	KEGG: hsa04060	Tc -> Tfh_like	0.00216453
Th17_1	Tcm	TNF	TNFRSF1B	0.162959	3	TNF_TNFRSF1B	TNF - TNFRSF1B	TNF	Secreted Signaling	KEGG: hsa04060	Th17_1 -> Tcm	0.00216245
Mac4	Mac2	LGALS9	HAVCR2	0.162853	3	LGALS9_HAVCR2	LGALS9 - HAVCR2	GALECTIN	Secreted Signaling	PMID: 27192565	Mac4 -> Mac2	0.00215382
Tcm	cDC2	ANXA1	FPR1	0.162701	3	ANXA1_FPR1	ANXA1 - FPR1	ANNEXIN	Secreted Signaling	PMID: 23230437	Tcm -> cDC2	0.00214148
Th1	pDC	IFNG	IFNGR1_IFNGR2	0.162694	3	IFNG_IFNGR1_IFNGR2	IFNG - (IFNGR1+IFNGR2)	IFN-II	Secreted Signaling	KEGG: hsa04060	Th1 -> pDC	0.00214093
Tfh_like	cDC2	TNF	TNFRSF1B	0.162681	3	TNF_TNFRSF1B	TNF - TNFRSF1B	TNF	Secreted Signaling	KEGG: hsa04060	Tfh_like -> cDC2	0.00213986
Th1	cDC2	ANXA1	FPR1	0.162641	3	ANXA1_FPR1	ANXA1 - FPR1	ANNEXIN	Secreted Signaling	PMID: 23230437	Th1 -> cDC2	0.00213663
Th17_1	matureDC	TNF	TNFRSF1B	0.162513	3	TNF_TNFRSF1B	TNF - TNFRSF1B	TNF	Secreted Signaling	KEGG: hsa04060	Th17_1 -> matureDC	0.00212632
Th17_1	pDC	IFNG	IFNGR1_IFNGR2	0.162307	3	IFNG_IFNGR1_IFNGR2	IFNG - (IFNGR1+IFNGR2)	IFN-II	Secreted Signaling	KEGG: hsa04060	Th17_1 -> pDC	0.00210978
Tc	pDC	TNF	TNFRSF1B	0.162171	3	TNF_TNFRSF1B	TNF - TNFRSF1B	TNF	Secreted Signaling	KEGG: hsa04060	Tc -> pDC	0.00209895
NK	cDC2	ANXA1	FPR1	0.162119	3	ANXA1_FPR1	ANXA1 - FPR1	ANNEXIN	Secreted Signaling	PMID: 23230437	NK -> cDC2	0.00209475
CD4T	cDC2	ANXA1	FPR1	0.162006	3	ANXA1_FPR1	ANXA1 - FPR1	ANNEXIN	Secreted Signaling	PMID: 23230437	CD4T -> cDC2	0.0020858
matureDC	Treg	CXCL9	CXCR3	0.162	3	CXCL9_CXCR3	CXCL9 - CXCR3	CXCL	Secreted Signaling	KEGG: hsa04060	matureDC -> Treg	0.00208527
cDC1	cDC2	TNF	TNFRSF1B	0.161947	3	TNF_TNFRSF1B	TNF - TNFRSF1B	TNF	Secreted Signaling	KEGG: hsa04060	cDC1 -> cDC2	0.0020811
NK	Mac3	CCL3	CCR1	0.161846	2	CCL3_CCR1	CCL3 - CCR1	CCL	Secreted Signaling	KEGG: hsa04060	NK -> Mac3	0.00207313
Th1	pDC	CXCL13	CXCR3	0.161626	3	CXCL13_CXCR3	CXCL13 - CXCR3	CXCL	Secreted Signaling	KEGG: hsa04060	Th1 -> pDC	0.00205576
Treg	Mac3	IFNG	IFNGR1_IFNGR2	0.161611	3	IFNG_IFNGR1_IFNGR2	IFNG - (IFNGR1+IFNGR2)	IFN-II	Secreted Signaling	KEGG: hsa04060	Treg -> Mac3	0.00205452
ILC	cDC2	ANXA1	FPR1	0.161515	3	ANXA1_FPR1	ANXA1 - FPR1	ANNEXIN	Secreted Signaling	PMID: 23230437	ILC -> cDC2	0.00204699
Mac1	Mac1	GRN	SORT1	0.161473	3	GRN_SORT1	GRN - SORT1	GRN	Secreted Signaling	PMID: 29555433	Mac1 -> Mac1	0.00204371
cDC2	cDC2	SPP1	ITGA4_ITGB1	0.161437	3	SPP1_ITGA4_ITGB1	SPP1 - (ITGA4+ITGB1)	SPP1	Secreted Signaling	PMID: 21907263	cDC2 -> cDC2	0.0020409
Mac2	cDC2	CCL3	CCR1	0.161388	2	CCL3_CCR1	CCL3 - CCR1	CCL	Secreted Signaling	KEGG: hsa04060	Mac2 -> cDC2	0.00203702
cDC1	cDC2	ANXA1	FPR1	0.161331	3	ANXA1_FPR1	ANXA1 - FPR1	ANNEXIN	Secreted Signaling	PMID: 23230437	cDC1 -> cDC2	0.00203261
Mac3	cDC2	CCL3	CCR1	0.161306	2	CCL3_CCR1	CCL3 - CCR1	CCL	Secreted Signaling	KEGG: hsa04060	Mac3 -> cDC2	0.00203066
Tc	cDC2	ANXA1	FPR1	0.161222	3	ANXA1_FPR1	ANXA1 - FPR1	ANNEXIN	Secreted Signaling	PMID: 23230437	Tc -> cDC2	0.00202413
Mac2	Mac4	CCL13	CCR1	0.161023	3	CCL13_CCR1	CCL13 - CCR1	CCL	Secreted Signaling	KEGG: hsa04060	Mac2 -> Mac4	0.00200867
Treg	Th17_1	TNF	TNFRSF1B	0.161013	3	TNF_TNFRSF1B	TNF - TNFRSF1B	TNF	Secreted Signaling	KEGG: hsa04060	Treg -> Th17_1	0.00200788
Th1	cDC2	TNF	TNFRSF1B	0.160856	3	TNF_TNFRSF1B	TNF - TNFRSF1B	TNF	Secreted Signaling	KEGG: hsa04060	Th1 -> cDC2	0.00199576
Treg	Mac2	TNF	TNFRSF1A	0.160791	3	TNF_TNFRSF1A	TNF - TNFRSF1A	TNF	Secreted Signaling	KEGG: hsa04060	Treg -> Mac2	0.00199074
Th17_1	Tfh_like	TNF	TNFRSF1B	0.160787	3	TNF_TNFRSF1B	TNF - TNFRSF1B	TNF	Secreted Signaling	KEGG: hsa04060	Th17_1 -> Tfh_like	0.00199042
Mac3	pDC	CXCL9	CXCR3	0.160748	3	CXCL9_CXCR3	CXCL9 - CXCR3	CXCL	Secreted Signaling	KEGG: hsa04060	Mac3 -> pDC	0.00198743
ILC	Mac1	TNF	TNFRSF1A	0.160698	3	TNF_TNFRSF1A	TNF - TNFRSF1A	TNF	Secreted Signaling	KEGG: hsa04060	ILC -> Mac1	0.00198359
NK	pDC	IFNG	IFNGR1_IFNGR2	0.160306	2	IFNG_IFNGR1_IFNGR2	IFNG - (IFNGR1+IFNGR2)	IFN-II	Secreted Signaling	KEGG: hsa04060	NK -> pDC	0.0019536
Tfh_like	Mac1	TNF	TNFRSF1B	0.160234	3	TNF_TNFRSF1B	TNF - TNFRSF1B	TNF	Secreted Signaling	KEGG: hsa04060	Tfh_like -> Mac1	0.00194814
Th17_1	pDC	TNF	TNFRSF1B	0.159995	3	TNF_TNFRSF1B	TNF - TNFRSF1B	TNF	Secreted Signaling	KEGG: hsa04060	Th17_1 -> pDC	0.00193011
CD4T	cDC1	IFNG	IFNGR1_IFNGR2	0.159987	3	IFNG_IFNGR1_IFNGR2	IFNG - (IFNGR1+IFNGR2)	IFN-II	Secreted Signaling	KEGG: hsa04060	CD4T -> cDC1	0.0019295
pDC	Tfh_like	SPP1	ITGA4_ITGB1	0.159938	3	SPP1_ITGA4_ITGB1	SPP1 - (ITGA4+ITGB1)	SPP1	Secreted Signaling	PMID: 21907263	pDC -> Tfh_like	0.00192575
cDC1	Mac1	TNF	TNFRSF1B	0.159522	3	TNF_TNFRSF1B	TNF - TNFRSF1B	TNF	Secreted Signaling	KEGG: hsa04060	cDC1 -> Mac1	0.00189463
Mac1	pDC	CXCL9	CXCR3	0.159431	3	CXCL9_CXCR3	CXCL9 - CXCR3	CXCL	Secreted Signaling	KEGG: hsa04060	Mac1 -> pDC	0.00188786
Treg	Mac2	TNF	TNFRSF1B	0.159428	3	TNF_TNFRSF1B	TNF - TNFRSF1B	TNF	Secreted Signaling	KEGG: hsa04060	Treg -> Mac2	0.00188764
cDC2	Th1	CXCL9	CXCR3	0.159423	3	CXCL9_CXCR3	CXCL9 - CXCR3	CXCL	Secreted Signaling	KEGG: hsa04060	cDC2 -> Th1	0.00188727
cDC2	Th17_1	TNF	TNFRSF1B	0.159281	3	TNF_TNFRSF1B	TNF - TNFRSF1B	TNF	Secreted Signaling	KEGG: hsa04060	cDC2 -> Th17_1	0.00187677
Th1	Mac3	CCL3	CCR1	0.159244	2	CCL3_CCR1	CCL3 - CCR1	CCL	Secreted Signaling	KEGG: hsa04060	Th1 -> Mac3	0.00187401
cDC2	Mac2	TNF	TNFRSF1A	0.159064	3	TNF_TNFRSF1A	TNF - TNFRSF1A	TNF	Secreted Signaling	KEGG: hsa04060	cDC2 -> Mac2	0.00186074
cDC2	Mac3	CCL3	CCR1	0.159037	2	CCL3_CCR1	CCL3 - CCR1	CCL	Secreted Signaling	KEGG: hsa04060	cDC2 -> Mac3	0.00185874
Mac3	Tcm	SPP1	ITGA4_ITGB1	0.159023	3	SPP1_ITGA4_ITGB1	SPP1 - (ITGA4+ITGB1)	SPP1	Secreted Signaling	PMID: 21907263	Mac3 -> Tcm	0.00185772
Mac2	Mac3	CCL13	CCR1	0.159014	3	CCL13_CCR1	CCL13 - CCR1	CCL	Secreted Signaling	KEGG: hsa04060	Mac2 -> Mac3	0.00185709
Th17_1	Mac1	NAMPT	ITGA5_ITGB1	0.158488	3	NAMPT_ITGA5_ITGB1	NAMPT - (ITGA5+ITGB1)	VISFATIN	Secreted Signaling	PMID: 28490838	Th17_1 -> Mac1	0.0018187
Th1	Mac1	TNF	TNFRSF1B	0.158463	3	TNF_TNFRSF1B	TNF - TNFRSF1B	TNF	Secreted Signaling	KEGG: hsa04060	Th1 -> Mac1	0.00181693
Tc	cDC2	TNF	TNFRSF1B	0.158205	3	TNF_TNFRSF1B	TNF - TNFRSF1B	TNF	Secreted Signaling	KEGG: hsa04060	Tc -> cDC2	0.0017983
Tfh_like	Mac1	TNF	TNFRSF1A	0.157875	3	TNF_TNFRSF1A	TNF - TNFRSF1A	TNF	Secreted Signaling	KEGG: hsa04060	Tfh_like -> Mac1	0.00177472
Tfh_like	Mac1	NAMPT	ITGA5_ITGB1	0.15776	3	NAMPT_ITGA5_ITGB1	NAMPT - (ITGA5+ITGB1)	VISFATIN	Secreted Signaling	PMID: 28490838	Tfh_like -> Mac1	0.0017665
cDC2	Mac2	TNF	TNFRSF1B	0.15773	3	TNF_TNFRSF1B	TNF - TNFRSF1B	TNF	Secreted Signaling	KEGG: hsa04060	cDC2 -> Mac2	0.00176437
CD4T	Th17_1	TNF	TNFRSF1B	0.157591	3	TNF_TNFRSF1B	TNF - TNFRSF1B	TNF	Secreted Signaling	KEGG: hsa04060	CD4T -> Th17_1	0.00175456
Mac4	Mac1	LGALS9	HAVCR2	0.15759	3	LGALS9_HAVCR2	LGALS9 - HAVCR2	GALECTIN	Secreted Signaling	PMID: 27192565	Mac4 -> Mac1	0.00175447
cDC1	cDC1	LGALS9	HAVCR2	0.15744	3	LGALS9_HAVCR2	LGALS9 - HAVCR2	GALECTIN	Secreted Signaling	PMID: 27192565	cDC1 -> cDC1	0.00174389
CD4T	Mac2	TNF	TNFRSF1A	0.157378	3	TNF_TNFRSF1A	TNF - TNFRSF1A	TNF	Secreted Signaling	KEGG: hsa04060	CD4T -> Mac2	0.00173957
cDC1	Mac1	TNF	TNFRSF1A	0.157184	3	TNF_TNFRSF1A	TNF - TNFRSF1A	TNF	Secreted Signaling	KEGG: hsa04060	cDC1 -> Mac1	0.00172597
Tcm	Mac4	IFNG	IFNGR1_IFNGR2	0.157113	3	IFNG_IFNGR1_IFNGR2	IFNG - (IFNGR1+IFNGR2)	IFN-II	Secreted Signaling	KEGG: hsa04060	Tcm -> Mac4	0.00172104
ILC	ILC	TNF	TNFRSF1B	0.156728	3	TNF_TNFRSF1B	TNF - TNFRSF1B	TNF	Secreted Signaling	KEGG: hsa04060	ILC -> ILC	0.00169433
Mac1	cDC1	LGALS9	HAVCR2	0.156716	3	LGALS9_HAVCR2	LGALS9 - HAVCR2	GALECTIN	Secreted Signaling	PMID: 27192565	Mac1 -> cDC1	0.00169346
cDC2	Tfh_like	SPP1	ITGA4_ITGB1	0.156575	3	SPP1_ITGA4_ITGB1	SPP1 - (ITGA4+ITGB1)	SPP1	Secreted Signaling	PMID: 21907263	cDC2 -> Tfh_like	0.00168377
Th1	Mac2	CD40LG	ITGAM_ITGB2	0.156494	3	CD40LG_ITGAM_ITGB2	CD40LG - (ITGAM+ITGB2)	CD40	Secreted Signaling	PMID: 28676852	Th1 -> Mac2	0.00167823
Th1	Mac1	TNF	TNFRSF1A	0.156156	3	TNF_TNFRSF1A	TNF - TNFRSF1A	TNF	Secreted Signaling	KEGG: hsa04060	Th1 -> Mac1	0.00165518
Th17_1	cDC2	TNF	TNFRSF1B	0.156133	3	TNF_TNFRSF1B	TNF - TNFRSF1B	TNF	Secreted Signaling	KEGG: hsa04060	Th17_1 -> cDC2	0.0016536
CD4T	Mac2	TNF	TNFRSF1B	0.156072	3	TNF_TNFRSF1B	TNF - TNFRSF1B	TNF	Secreted Signaling	KEGG: hsa04060	CD4T -> Mac2	0.00164947
Tc	Mac1	TNF	TNFRSF1B	0.155889	3	TNF_TNFRSF1B	TNF - TNFRSF1B	TNF	Secreted Signaling	KEGG: hsa04060	Tc -> Mac1	0.00163713
cDC2	pDC	CXCL10	CXCR3	0.155868	3	CXCL10_CXCR3	CXCL10 - CXCR3	CXCL	Secreted Signaling	KEGG: hsa04060	cDC2 -> pDC	0.0016357
NK	Th17_1	TNF	TNFRSF1B	0.155839	3	TNF_TNFRSF1B	TNF - TNFRSF1B	TNF	Secreted Signaling	KEGG: hsa04060	NK -> Th17_1	0.00163376
NK	Mac2	TNF	TNFRSF1A	0.155631	3	TNF_TNFRSF1A	TNF - TNFRSF1A	TNF	Secreted Signaling	KEGG: hsa04060	NK -> Mac2	0.00161981
Mac4	CD4T	SPP1	ITGA4_ITGB1	0.155582	3	SPP1_ITGA4_ITGB1	SPP1 - (ITGA4+ITGB1)	SPP1	Secreted Signaling	PMID: 21907263	Mac4 -> CD4T	0.00161654
cDC2	cDC1	LGALS9	HAVCR2	0.155477	3	LGALS9_HAVCR2	LGALS9 - HAVCR2	GALECTIN	Secreted Signaling	PMID: 27192565	cDC2 -> cDC1	0.0016095
ILC	CD4T	TNF	TNFRSF1B	0.155471	3	TNF_TNFRSF1B	TNF - TNFRSF1B	TNF	Secreted Signaling	KEGG: hsa04060	ILC -> CD4T	0.00160912
ILC	cDC2	TNF	TNFRSF1A	0.155357	3	TNF_TNFRSF1A	TNF - TNFRSF1A	TNF	Secreted Signaling	KEGG: hsa04060	ILC -> cDC2	0.00160151
Treg	Tc	TNF	TNFRSF1B	0.15516	3	TNF_TNFRSF1B	TNF - TNFRSF1B	TNF	Secreted Signaling	KEGG: hsa04060	Treg -> Tc	0.00158849
cDC1	Th1	CXCL9	CXCR3	0.154437	3	CXCL9_CXCR3	CXCL9 - CXCR3	CXCL	Secreted Signaling	KEGG: hsa04060	cDC1 -> Th1	0.00154132
Tcm	Th17_1	TNF	TNFRSF1B	0.154372	3	TNF_TNFRSF1B	TNF - TNFRSF1B	TNF	Secreted Signaling	KEGG: hsa04060	Tcm -> Th17_1	0.00153713
NK	Mac2	TNF	TNFRSF1B	0.154353	3	TNF_TNFRSF1B	TNF - TNFRSF1B	TNF	Secreted Signaling	KEGG: hsa04060	NK -> Mac2	0.0015359
cDC2	Mac1	GRN	SORT1	0.154187	3	GRN_SORT1	GRN - SORT1	GRN	Secreted Signaling	PMID: 29555433	cDC2 -> Mac1	0.00152522
Tcm	Mac2	TNF	TNFRSF1A	0.154168	3	TNF_TNFRSF1A	TNF - TNFRSF1A	TNF	Secreted Signaling	KEGG: hsa04060	Tcm -> Mac2	0.001524
ILC	Bcell	TNF	TNFRSF1B	0.154051	3	TNF_TNFRSF1B	TNF - TNFRSF1B	TNF	Secreted Signaling	KEGG: hsa04060	ILC -> Bcell	0.00151649
Tfh_like	ILC	TNF	TNFRSF1B	0.154041	3	TNF_TNFRSF1B	TNF - TNFRSF1B	TNF	Secreted Signaling	KEGG: hsa04060	Tfh_like -> ILC	0.00151587
matureDC	cDC1	LGALS9	HAVCR2	0.154033	3	LGALS9_HAVCR2	LGALS9 - HAVCR2	GALECTIN	Secreted Signaling	PMID: 27192565	matureDC -> cDC1	0.00151533
cDC1	Mac4	LGALS9	HAVCR2	0.153929	3	LGALS9_HAVCR2	LGALS9 - HAVCR2	GALECTIN	Secreted Signaling	PMID: 27192565	cDC1 -> Mac4	0.00150873
Th17_1	Mac1	TNF	TNFRSF1B	0.153877	3	TNF_TNFRSF1B	TNF - TNFRSF1B	TNF	Secreted Signaling	KEGG: hsa04060	Th17_1 -> Mac1	0.00150538
Treg	NK	TNF	TNFRSF1B	0.153811	3	TNF_TNFRSF1B	TNF - TNFRSF1B	TNF	Secreted Signaling	KEGG: hsa04060	Treg -> NK	0.00150121
Tc	Mac1	TNF	TNFRSF1A	0.153655	3	TNF_TNFRSF1A	TNF - TNFRSF1A	TNF	Secreted Signaling	KEGG: hsa04060	Tc -> Mac1	0.00149136
cDC2	Tc	TNF	TNFRSF1B	0.15355	3	TNF_TNFRSF1B	TNF - TNFRSF1B	TNF	Secreted Signaling	KEGG: hsa04060	cDC2 -> Tc	0.00148472
cDC1	ILC	TNF	TNFRSF1B	0.153383	3	TNF_TNFRSF1B	TNF - TNFRSF1B	TNF	Secreted Signaling	KEGG: hsa04060	cDC1 -> ILC	0.00147422
Tfh_like	cDC2	ANXA1	FPR1	0.153261	3	ANXA1_FPR1	ANXA1 - FPR1	ANNEXIN	Secreted Signaling	PMID: 23230437	Tfh_like -> cDC2	0.00146657
Mac1	Mac4	LGALS9	HAVCR2	0.153237	3	LGALS9_HAVCR2	LGALS9 - HAVCR2	GALECTIN	Secreted Signaling	PMID: 27192565	Mac1 -> Mac4	0.00146509
cDC2	Mac1	VEGFA	FLT1	0.153033	3	VEGFA_VEGFR1	VEGFA - VEGFR1	VEGF	Secreted Signaling	KEGG: hsa04370; PMID: 16633338	cDC2 -> Mac1	0.00145237
Tcm	Mac2	TNF	TNFRSF1B	0.152914	3	TNF_TNFRSF1B	TNF - TNFRSF1B	TNF	Secreted Signaling	KEGG: hsa04060	Tcm -> Mac2	0.00144504
Tfh_like	CD4T	TNF	TNFRSF1B	0.152826	3	TNF_TNFRSF1B	TNF - TNFRSF1B	TNF	Secreted Signaling	KEGG: hsa04060	Tfh_like -> CD4T	0.00143963
Tcm	Bcell	IFNG	IFNGR1_IFNGR2	0.152819	3	IFNG_IFNGR1_IFNGR2	IFNG - (IFNGR1+IFNGR2)	IFN-II	Secreted Signaling	KEGG: hsa04060	Tcm -> Bcell	0.00143917
Mac2	cDC2	LGALS9	HAVCR2	0.152807	3	LGALS9_HAVCR2	LGALS9 - HAVCR2	GALECTIN	Secreted Signaling	PMID: 27192565	Mac2 -> cDC2	0.00143845
Tfh_like	cDC2	TNF	TNFRSF1A	0.152716	3	TNF_TNFRSF1A	TNF - TNFRSF1A	TNF	Secreted Signaling	KEGG: hsa04060	Tfh_like -> cDC2	0.00143282
Th1	ILC	TNF	TNFRSF1B	0.152404	3	TNF_TNFRSF1B	TNF - TNFRSF1B	TNF	Secreted Signaling	KEGG: hsa04060	Th1 -> ILC	0.00141374
Treg	Th1	TNF	TNFRSF1B	0.15232	3	TNF_TNFRSF1B	TNF - TNFRSF1B	TNF	Secreted Signaling	KEGG: hsa04060	Treg -> Th1	0.00140863
Mac2	cDC2	CCL13	CCR1	0.152295	3	CCL13_CCR1	CCL13 - CCR1	CCL	Secreted Signaling	KEGG: hsa04060	Mac2 -> cDC2	0.00140713
pDC	Mac1	NAMPT	ITGA5_ITGB1	0.152283	3	NAMPT_ITGA5_ITGB1	NAMPT - (ITGA5+ITGB1)	VISFATIN	Secreted Signaling	PMID: 28490838	pDC -> Mac1	0.00140642
cDC2	NK	TNF	TNFRSF1B	0.152229	3	TNF_TNFRSF1B	TNF - TNFRSF1B	TNF	Secreted Signaling	KEGG: hsa04060	cDC2 -> NK	0.00140314
Treg	Mac4	TNF	TNFRSF1A	0.152204	3	TNF_TNFRSF1A	TNF - TNFRSF1A	TNF	Secreted Signaling	KEGG: hsa04060	Treg -> Mac4	0.00140163
cDC1	CD4T	TNF	TNFRSF1B	0.152178	3	TNF_TNFRSF1B	TNF - TNFRSF1B	TNF	Secreted Signaling	KEGG: hsa04060	cDC1 -> CD4T	0.00140007
Treg	Tcm	TNF	TNFRSF1B	0.152078	3	TNF_TNFRSF1B	TNF - TNFRSF1B	TNF	Secreted Signaling	KEGG: hsa04060	Treg -> Tcm	0.00139399
cDC1	cDC2	TNF	TNFRSF1A	0.152069	3	TNF_TNFRSF1A	TNF - TNFRSF1A	TNF	Secreted Signaling	KEGG: hsa04060	cDC1 -> cDC2	0.00139345
Mast	Tcm	SPP1	ITGA4_ITGB1	0.152068	3	SPP1_ITGA4_ITGB1	SPP1 - (ITGA4+ITGB1)	SPP1	Secreted Signaling	PMID: 21907263	Mast -> Tcm	0.00139339
cDC2	Mac4	LGALS9	HAVCR2	0.152052	3	LGALS9_HAVCR2	LGALS9 - HAVCR2	GALECTIN	Secreted Signaling	PMID: 27192565	cDC2 -> Mac4	0.00139244
Th1	Mac1	NAMPT	ITGA5_ITGB1	0.152009	3	NAMPT_ITGA5_ITGB1	NAMPT - (ITGA5+ITGB1)	VISFATIN	Secreted Signaling	PMID: 28490838	Th1 -> Mac1	0.00138987
cDC2	pDC	TGFB1	TGFbR1_R2	0.151992	3	TGFB1_TGFBR1_TGFBR2	TGFB1 - (TGFBR1+TGFBR2)	TGFb	Secreted Signaling	KEGG: hsa04350	cDC2 -> pDC	0.00138881
CD4T	Tc	TNF	TNFRSF1B	0.151978	3	TNF_TNFRSF1B	TNF - TNFRSF1B	TNF	Secreted Signaling	KEGG: hsa04060	CD4T -> Tc	0.00138801
pDC	CD4T	SPP1	ITGA4_ITGB1	0.151881	3	SPP1_ITGA4_ITGB1	SPP1 - (ITGA4+ITGB1)	SPP1	Secreted Signaling	PMID: 21907263	pDC -> CD4T	0.00138217
Tcm	matureDC	IFNG	IFNGR1_IFNGR2	0.15185	2	IFNG_IFNGR1_IFNGR2	IFNG - (IFNGR1+IFNGR2)	IFN-II	Secreted Signaling	KEGG: hsa04060	Tcm -> matureDC	0.00138029
Th17_1	Mac1	TNF	TNFRSF1A	0.1517	3	TNF_TNFRSF1A	TNF - TNFRSF1A	TNF	Secreted Signaling	KEGG: hsa04060	Th17_1 -> Mac1	0.00137132
Treg	matureDC	TNF	TNFRSF1B	0.151689	3	TNF_TNFRSF1B	TNF - TNFRSF1B	TNF	Secreted Signaling	KEGG: hsa04060	Treg -> matureDC	0.00137069
Mast	Mac2	CSF1	CSF1R	0.151637	3	CSF1_CSF1R	CSF1 - CSF1R	CSF	Secreted Signaling	KEGG: hsa04060	Mast -> Mac2	0.00136763
Tfh_like	Bcell	TNF	TNFRSF1B	0.151454	3	TNF_TNFRSF1B	TNF - TNFRSF1B	TNF	Secreted Signaling	KEGG: hsa04060	Tfh_like -> Bcell	0.00135674
Th1	CD4T	TNF	TNFRSF1B	0.151214	3	TNF_TNFRSF1B	TNF - TNFRSF1B	TNF	Secreted Signaling	KEGG: hsa04060	Th1 -> CD4T	0.00134262
cDC2	Treg	CXCL9	CXCR3	0.151211	3	CXCL9_CXCR3	CXCL9 - CXCR3	CXCL	Secreted Signaling	KEGG: hsa04060	cDC2 -> Treg	0.00134245
Th1	cDC2	TNF	TNFRSF1A	0.151106	3	TNF_TNFRSF1A	TNF - TNFRSF1A	TNF	Secreted Signaling	KEGG: hsa04060	Th1 -> cDC2	0.00133627
cDC1	Bcell	TNF	TNFRSF1B	0.150817	3	TNF_TNFRSF1B	TNF - TNFRSF1B	TNF	Secreted Signaling	KEGG: hsa04060	cDC1 -> Bcell	0.00131945
cDC2	Th1	TNF	TNFRSF1B	0.150768	3	TNF_TNFRSF1B	TNF - TNFRSF1B	TNF	Secreted Signaling	KEGG: hsa04060	cDC2 -> Th1	0.0013166
CD4T	NK	TNF	TNFRSF1B	0.150684	3	TNF_TNFRSF1B	TNF - TNFRSF1B	TNF	Secreted Signaling	KEGG: hsa04060	CD4T -> NK	0.00131173
matureDC	Mac4	LGALS9	HAVCR2	0.150671	3	LGALS9_HAVCR2	LGALS9 - HAVCR2	GALECTIN	Secreted Signaling	PMID: 27192565	matureDC -> Mac4	0.00131096
cDC2	Mac4	TNF	TNFRSF1A	0.150655	3	TNF_TNFRSF1A	TNF - TNFRSF1A	TNF	Secreted Signaling	KEGG: hsa04060	cDC2 -> Mac4	0.00131006
Tcm	Mac3	IFNG	IFNGR1_IFNGR2	0.150623	3	IFNG_IFNGR1_IFNGR2	IFNG - (IFNGR1+IFNGR2)	IFN-II	Secreted Signaling	KEGG: hsa04060	Tcm -> Mac3	0.00130822
cDC2	Tcm	TNF	TNFRSF1B	0.150531	3	TNF_TNFRSF1B	TNF - TNFRSF1B	TNF	Secreted Signaling	KEGG: hsa04060	cDC2 -> Tcm	0.00130292
Bcell	Tcm	SPP1	ITGA4_ITGB1	0.150462	3	SPP1_ITGA4_ITGB1	SPP1 - (ITGA4+ITGB1)	SPP1	Secreted Signaling	PMID: 21907263	Bcell -> Tcm	0.00129896
Th1	Th1	CXCL13	CXCR3	0.150367	3	CXCL13_CXCR3	CXCL13 - CXCR3	CXCL	Secreted Signaling	KEGG: hsa04060	Th1 -> Th1	0.00129351
NK	Tc	TNF	TNFRSF1B	0.150348	3	TNF_TNFRSF1B	TNF - TNFRSF1B	TNF	Secreted Signaling	KEGG: hsa04060	NK -> Tc	0.00129242
Th1	Mac4	CD40LG	ITGAM_ITGB2	0.150244	3	CD40LG_ITGAM_ITGB2	CD40LG - (ITGAM+ITGB2)	CD40	Secreted Signaling	PMID: 28676852	Th1 -> Mac4	0.00128647
Treg	Tfh_like	TNF	TNFRSF1B	0.150183	3	TNF_TNFRSF1B	TNF - TNFRSF1B	TNF	Secreted Signaling	KEGG: hsa04060	Treg -> Tfh_like	0.00128302
cDC2	matureDC	TNF	TNFRSF1B	0.15015	3	TNF_TNFRSF1B	TNF - TNFRSF1B	TNF	Secreted Signaling	KEGG: hsa04060	cDC2 -> matureDC	0.00128113
Tc	ILC	TNF	TNFRSF1B	0.15002	3	TNF_TNFRSF1B	TNF - TNFRSF1B	TNF	Secreted Signaling	KEGG: hsa04060	Tc -> ILC	0.00127378
pDC	cDC2	ANXA1	FPR1	0.150017	3	ANXA1_FPR1	ANXA1 - FPR1	ANNEXIN	Secreted Signaling	PMID: 23230437	pDC -> cDC2	0.00127359
Mac3	Mac1	GRN	SORT1	0.14991	3	GRN_SORT1	GRN - SORT1	GRN	Secreted Signaling	PMID: 29555433	Mac3 -> Mac1	0.00126757
Th1	Bcell	TNF	TNFRSF1B	0.14987	3	TNF_TNFRSF1B	TNF - TNFRSF1B	TNF	Secreted Signaling	KEGG: hsa04060	Th1 -> Bcell	0.00126531
CD4T	Mast	IFNG	IFNGR1_IFNGR2	0.149859	2	IFNG_IFNGR1_IFNGR2	IFNG - (IFNGR1+IFNGR2)	IFN-II	Secreted Signaling	KEGG: hsa04060	CD4T -> Mast	0.0012647
Tc	Mac4	CCL3L1	CCR1	0.149833	3	CCL3L1_CCR1	CCL3L1 - CCR1	CCL	Secreted Signaling	KEGG: hsa04060	Tc -> Mac4	0.0012632
Mast	Mac1	NAMPT	ITGA5_ITGB1	0.149694	3	NAMPT_ITGA5_ITGB1	NAMPT - (ITGA5+ITGB1)	VISFATIN	Secreted Signaling	PMID: 28490838	Mast -> Mac1	0.00125538
cDC1	Mac1	GRN	SORT1	0.149634	3	GRN_SORT1	GRN - SORT1	GRN	Secreted Signaling	PMID: 29555433	cDC1 -> Mac1	0.00125206
Mac3	Th1	CXCL9	CXCR3	0.149606	3	CXCL9_CXCR3	CXCL9 - CXCR3	CXCL	Secreted Signaling	KEGG: hsa04060	Mac3 -> Th1	0.00125048
Treg	Mac4	ANXA1	FPR1	0.149592	3	ANXA1_FPR1	ANXA1 - FPR1	ANNEXIN	Secreted Signaling	PMID: 23230437	Treg -> Mac4	0.00124968
Treg	pDC	TNF	TNFRSF1B	0.149492	3	TNF_TNFRSF1B	TNF - TNFRSF1B	TNF	Secreted Signaling	KEGG: hsa04060	Treg -> pDC	0.00124411
CD4T	Th1	TNF	TNFRSF1B	0.149252	3	TNF_TNFRSF1B	TNF - TNFRSF1B	TNF	Secreted Signaling	KEGG: hsa04060	CD4T -> Th1	0.00123082
cDC2	cDC2	IL1B	IL1R2	0.149219	3	IL1B_IL1R2	IL1B - IL1R2	IL1	Secreted Signaling	KEGG: hsa04060	cDC2 -> cDC2	0.00122899
CD4T	Mac4	TNF	TNFRSF1A	0.149141	3	TNF_TNFRSF1A	TNF - TNFRSF1A	TNF	Secreted Signaling	KEGG: hsa04060	CD4T -> Mac4	0.00122471
NK	NK	TNF	TNFRSF1B	0.149081	2	TNF_TNFRSF1B	TNF - TNFRSF1B	TNF	Secreted Signaling	KEGG: hsa04060	NK -> NK	0.00122139
CD4T	Tcm	TNF	TNFRSF1B	0.14902	3	TNF_TNFRSF1B	TNF - TNFRSF1B	TNF	Secreted Signaling	KEGG: hsa04060	CD4T -> Tcm	0.00121803
Tcm	Tc	TNF	TNFRSF1B	0.148982	3	TNF_TNFRSF1B	TNF - TNFRSF1B	TNF	Secreted Signaling	KEGG: hsa04060	Tcm -> Tc	0.00121595
Tc	CD4T	TNF	TNFRSF1B	0.148867	3	TNF_TNFRSF1B	TNF - TNFRSF1B	TNF	Secreted Signaling	KEGG: hsa04060	Tc -> CD4T	0.0012097
cDC2	CD4T	SPP1	ITGA4_ITGB1	0.148844	3	SPP1_ITGA4_ITGB1	SPP1 - (ITGA4+ITGB1)	SPP1	Secreted Signaling	PMID: 21907263	cDC2 -> CD4T	0.00120842
Tc	cDC2	TNF	TNFRSF1A	0.148762	3	TNF_TNFRSF1A	TNF - TNFRSF1A	TNF	Secreted Signaling	KEGG: hsa04060	Tc -> cDC2	0.00120397
cDC2	Tfh_like	TNF	TNFRSF1B	0.148674	3	TNF_TNFRSF1B	TNF - TNFRSF1B	TNF	Secreted Signaling	KEGG: hsa04060	cDC2 -> Tfh_like	0.00119918
CD4T	matureDC	TNF	TNFRSF1B	0.148646	3	TNF_TNFRSF1B	TNF - TNFRSF1B	TNF	Secreted Signaling	KEGG: hsa04060	CD4T -> matureDC	0.00119766
Mac1	Th1	CXCL9	CXCR3	0.148463	3	CXCL9_CXCR3	CXCL9 - CXCR3	CXCL	Secreted Signaling	KEGG: hsa04060	Mac1 -> Th1	0.00118779
NK	Mac2	TGFB1	TGFbR1_R2	0.148177	3	TGFB1_TGFBR1_TGFBR2	TGFB1 - (TGFBR1+TGFBR2)	TGFb	Secreted Signaling	KEGG: hsa04350	NK -> Mac2	0.00117242
Th17_1	ILC	TNF	TNFRSF1B	0.148155	3	TNF_TNFRSF1B	TNF - TNFRSF1B	TNF	Secreted Signaling	KEGG: hsa04060	Th17_1 -> ILC	0.00117124
Tc	Mac3	CCL3L1	CCR1	0.148091	3	CCL3L1_CCR1	CCL3L1 - CCR1	CCL	Secreted Signaling	KEGG: hsa04060	Tc -> Mac3	0.00116781
Tc	Mac1	NAMPT	ITGA5_ITGB1	0.148021	3	NAMPT_ITGA5_ITGB1	NAMPT - (ITGA5+ITGB1)	VISFATIN	Secreted Signaling	PMID: 28490838	Tc -> Mac1	0.00116413
cDC2	pDC	TNF	TNFRSF1B	0.147997	3	TNF_TNFRSF1B	TNF - TNFRSF1B	TNF	Secreted Signaling	KEGG: hsa04060	cDC2 -> pDC	0.00116282
Tcm	NK	TNF	TNFRSF1B	0.147738	3	TNF_TNFRSF1B	TNF - TNFRSF1B	TNF	Secreted Signaling	KEGG: hsa04060	Tcm -> NK	0.00114912
NK	Th1	TNF	TNFRSF1B	0.147679	3	TNF_TNFRSF1B	TNF - TNFRSF1B	TNF	Secreted Signaling	KEGG: hsa04060	NK -> Th1	0.00114604
NK	Mac4	TNF	TNFRSF1A	0.147571	3	TNF_TNFRSF1A	TNF - TNFRSF1A	TNF	Secreted Signaling	KEGG: hsa04060	NK -> Mac4	0.00114035
Tc	Bcell	TNF	TNFRSF1B	0.147564	3	TNF_TNFRSF1B	TNF - TNFRSF1B	TNF	Secreted Signaling	KEGG: hsa04060	Tc -> Bcell	0.00114003
NK	Tcm	TNF	TNFRSF1B	0.147452	3	TNF_TNFRSF1B	TNF - TNFRSF1B	TNF	Secreted Signaling	KEGG: hsa04060	NK -> Tcm	0.00113413
NK	matureDC	TNFSF14	TNFRSF14	0.147322	3	TNFSF14_TNFRSF14	TNFSF14 - TNFRSF14	LIGHT	Secreted Signaling	KEGG: hsa04060	NK -> matureDC	0.00112736
Mac4	cDC2	LGALS9	HAVCR2	0.147305	3	LGALS9_HAVCR2	LGALS9 - HAVCR2	GALECTIN	Secreted Signaling	PMID: 27192565	Mac4 -> cDC2	0.0011265
Th1	cDC2	CD40LG	ITGAM_ITGB2	0.147211	3	CD40LG_ITGAM_ITGB2	CD40LG - (ITGAM+ITGB2)	CD40	Secreted Signaling	PMID: 28676852	Th1 -> cDC2	0.00112161
CD4T	Tfh_like	TNF	TNFRSF1B	0.1472	3	TNF_TNFRSF1B	TNF - TNFRSF1B	TNF	Secreted Signaling	KEGG: hsa04060	CD4T -> Tfh_like	0.00112105
NK	matureDC	TNF	TNFRSF1B	0.147086	2	TNF_TNFRSF1B	TNF - TNFRSF1B	TNF	Secreted Signaling	KEGG: hsa04060	NK -> matureDC	0.00111516
Th17_1	CD4T	TNF	TNFRSF1B	0.14703	3	TNF_TNFRSF1B	TNF - TNFRSF1B	TNF	Secreted Signaling	KEGG: hsa04060	Th17_1 -> CD4T	0.00111231
Th17_1	cDC2	TNF	TNFRSF1A	0.146928	3	TNF_TNFRSF1A	TNF - TNFRSF1A	TNF	Secreted Signaling	KEGG: hsa04060	Th17_1 -> cDC2	0.00110705
cDC1	Treg	CXCL9	CXCR3	0.146717	3	CXCL9_CXCR3	CXCL9 - CXCR3	CXCL	Secreted Signaling	KEGG: hsa04060	cDC1 -> Treg	0.00109625
CD4T	pDC	TNF	TNFRSF1B	0.146535	3	TNF_TNFRSF1B	TNF - TNFRSF1B	TNF	Secreted Signaling	KEGG: hsa04060	CD4T -> pDC	0.00108705
[truncated: 636 more rows]

## Sheet: Comparative
source	target	ligand	receptor	prob	pval	interaction_name	interaction_name_2	pathway_name	annotation	evidence	source.target	prob.original	group.names	dataset
[truncated: 8,282 more rows]
