# Supplementary material for: Recruitment of CXCR4+ type 1 innate lymphoid cells distinguishes sarcoidosis from other skin granulomatous diseases
Source: J Clin Invest. 2024 Sep 3;134(17):e178711. doi: 10.1172/JCI178711 (PMC11364400; doi:10.1172/JCI178711)
Supplement: Supporting data values [file jci-134-178711-s164.xlsx]

## Sheet: Figure 1E
	Unaffected Non-Sarcoidosis											Affected Non-Sarcoidosis											Unaffected Sarcoidosis																			Affected Sarcoidosis
	Patient 1	Patient 2	Patient 3	Patient 4	Patient 5	Patient 6	Patient 7	Patient 8	Patient 9	Patient 10		Patient 1	Patient 2	Patient 3	Patient 4	Patient 5	Patient 6	Patient 7	Patient 8	Patient 9	Patient 10		Patient 1	Patient 2	Patient 3	Patient 4	Patient 5	Patient 6	Patient 7	Patient 8	Patient 9	Patient 10	Patient 11	Patient 12	Patient 13	Patient 14	Patient 15	Patient 16	Patient 17	Patient 18		Patient 1	Patient 2	Patient 3	Patient 4	Patient 5	Patient 6	Patient 7	Patient 8
Mac 1	0.77354	0.0805088	0.0587237	0.498973	0.0186289	0.430416	0.0802085	0	0.014245	0.026936		6.10085	8.50268	7.39323	7.55966	0.739075	6.58191	9.93876	0.486224	1.49782	2.58974		0.18595	0	6.26773	0.231696	0	0.106399	0.317209	0	0.0509424	1.32932	0	0.221239	0	0.309693	0.056338	0.0847817	0.0670691	0.0565824		9.28489	1.18348	10.0377	10.927	4.64448	10.6663	0.54878	3.90575
Mac 2	2.82742	1.31229	0.195746	0.557675	0.353949	0.726327	0.441147	0	0.265907	0.835017		4.86798	4.65029	1.7673	2.53082	0.771208	1.33007	2.49482	1.0805	0.651827	1.36134		1.23967	0	1.11702	1.09669	0	0.182399	1.18953	0	0.20377	1.19098	0	1.39064	0	0.743264	1.5662	0.466299	0.630449	0.396077		1.78777	0.692557	1.66358	2.08308	1.00551	2.33775	0.365854	1.12976
Mature DC	0.133369	0.0161018	0.00652486	0	0.0186289	0.053802	0	0	0.014245	0.107744		0.0158739	0.162075	0.27246	0.196696	0.0803342	0.410758	0.0360263	0.0540248	0.083212	0.35097		0.0619835	0	0.0443262	0.0154464	0	0.0151999	0.0793021	0	0	0.0120301	0	0.189633	0	0.0619387	0.0676056	0.0423908	0	0.0565824		0.288351	0.0525993	0.174226	0.267999	0.0478813	0.134409	0	0.419626
Th1	0.0800213	0.201272	0.091348	0.0293513	0.16766	0.331779	0.110287	0	0.0807217	0.20202		0.275147	0.486224	3.82916	0.196696	0.546272	1.32029	0.153112	0.162075	0.977741	2.27599		0.268595	0	0.930851	0.432499	0.189633	0.243198	0.158604	0	0.0509424	0.0300752	1.23967	1.1378	0	0.789718	0.371831	0.423908	0.0804829	0.0754432		2.16263	2.58613	10.5884	10.5494	6.0091	10.3975	8.96341	15.9135
Th17.1	0.480128	0.571613	0.143547	0.0733783	0.493666	0.439383	0.100261	0	0.14245	0.323232		0.428594	0.673233	3.22533	0.321269	0.706941	1.55501	0.0810592	0.216099	0.936135	2.98325		0.578512	0	0.753546	0.339821	0.189633	0.577595	0.317209	0	0.0679233	0.0360902	0.413223	0.884956	0	1.85816	0.484507	0.381518	0.134138	0.22633		5.30565	1.86727	9.17777	13.3999	4.40508	12.404	3.29268	6.74629
ILC	0	0.217374	0.045674	0.044027	0.130402	0.134505	0.0100261	0	0.00474834	0		0.153447	0.336616	1.32548	0.0196696	0.578406	0.841076	0.0360263	0	0.194161	0.600904		0.289256	0	0.221631	0.278035	0	0	0.158604	0	0	0	0	0.600506	0	0.820688	0.259155	0	0.0268276	0.0188608		6.05536	0.850355	0.522677	1.07199	0.981566	0.518433	4.7561	1.74306
[truncated: 10 more columns]

## Sheet: Figure 2D
	ILC1			ILC2			ILC3			NK
	Unaffected Sarcoidosis	Affected Non-Sarcoidosis	Affected Sarcoidosis	Unaffected Sarcoidosis	Affected Non-Sarcoidosis	Affected Sarcoidosis	Unaffected Sarcoidosis	Affected Non-Sarcoidosis	Affected Sarcoidosis	Unaffected Sarcoidosis	Affected Non-Sarcoidosis	Affected Sarcoidosis
	0.00704738	0.0302307	0.0550898	0	0	0.00199784	0	0.00637441	0	0	0	0
	0.00182581	0	0.234187	0	0	0.00246655	0	0	0.00082377	0	0	0
	0.0156049	0.00712417	0.176801	0.00390122	0	0.00105036	0.0117037	0	0.00316873	0	0	0
	0.009		0.037	0.002		0.0011	0		0.0011

## Sheet: Figure 5B
	HV	Sarcoidosis
	0.0181	0.0448
	0.0301	0.0649
	0.0339	0.0984
	0.031	0.0384
	0	0.0721
	0.0789	0.304
		0.1174

## Sheet: Figure 5C
	ILC1			ILC2			ILC3
	Healthy	Sarcoidosis	Non-Sarcoidosis	Healthy	Sarcoidosis	Non-Sarcoidosis	Healthy	Sarcoidosis	Non-Sarcoidosis
	0.0152343	0.791114	0.0124517	0.00276481	0.0069521	0.00150488	0.0554441	0.0137314	0.0032829
	0.0438004	0.0905949	0.0502014	0.00635513	0	0.0138789	0.0363161	0.0485194	0.00828215
	0.00102143	0.059862	0.00483093	0.00067983	0.00078823	0	0.0108952	0.0310822	0.00181704
	0.0848056	0.0461706	0.0669462	0.00063176	0.00110078	0.00085303	0.184113	0.0765597	0.00383968
	0.140548	0.843821	0.0102099	0.00035502	0.01688	0.00498233	0.0909746	0.0123696	0.00829007
	0.0831463	0.500268		0.00160611	0.0715083		0.0445069	0.082383
	0.0174083	0.609952		0	0.0250073		0.00984075	0.0693546
	0.373862	0.47285		0.00156934	0.0248112		0.129474	0.029177
	0.0507952	0.490559		0	0.016611		0.0971375	0.064037
	0.01	0.602789		0	0.0347137		0.01	0.0574824
	0.04	0.54		0.01	0.02		0.01	0.11
	0.05	0.0972136		0.02	0.0028753		0.03	0.0402374
	0.05	0.09		0.02	0.09		0.03	0.01
	0.04			0.02			0.05
	0.06			0.02			0.04
	0.04			0.02			0.02
	0.05			0.02			0.03

## Sheet: Figure 5D
	ILC1		ILC3
	Healthy	Sarcoidosis	Healthy	Sarcoidosis
	0.0152343	0.791114	0.0554441	0.0137314
	0.0438004	0.0905949	0.0363161	0.0485194
	0.00102143	0.059862	0.0108952	0.0310822
	0.0848056	0.843821	0.184113	0.0123696
	0.140548	0.500268	0.0909746	0.082383
	0.0831463	0.609952	0.0445069	0.0693546
	0.0174083	0.47285	0.00984075	0.029177
	0.373862	0.490559	0.129474	0.064037
	0.0507952	0.602789	0.0971375	0.0574824
	0.01	0.54	0.01	0.11
	0.04	0.09	0.01	0.01
	0.05	0.1	0.03	0.02
	0.05	0.07	0.03	0.01
	0.04		0.05
	0.06		0.04
	0.04		0.02
	0.05		0.03

## Sheet: Figure 5E
		OFF Treatment								Treatment							Healthy
	ILC1	0.791114	0.843821	0.500268	0.609952	0.47285	0.602789	0.54		0.0905949	0.059862	0.0461706	0.09	0.490559	0.0972136		0.0152343	0.0438004	0.00102143	0.0848056	0.140548	0.0831463	0.0174083	0.373862	0.0507952	0.01	0.04	0.05	0.05	0.04	0.06	0.04	0.05
	ILC2	0.0069521	0.01688	0.0715083	0.0250073	0.0248112	0.0347137	0.02		0	0.00078823	0.00110078	0.09	0.016611	0.0028753		0.00276481	0.00635513	0.00067983	0.00063176	0.00035502	0.00160611	0	0.00156934	0	0	0.01	0.02	0.02	0.02	0.02	0.02	0.02
	ILC3	0.0137314	0.0123696	0.082383	0.0693546	0.029177	0.0574824	0.11		0.0485194	0.0310822	0.0765597	0.01	0.064037	0.0402374		0.0554441	0.0363161	0.0108952	0.184113	0.0909746	0.0445069	0.00984075	0.129474	0.0971375	0.01	0.01	0.03	0.03	0.05	0.04	0.02	0.03

## Sheet: Figure 6C
		WT	Rag2-/-	ILC-KO
		0.48	0.15	0.04
		0.52	0.11	0.06
		0.58	0.19	0.06
		1.04	0.39	0.09
		0.81	0.19	0.09
		0.75	0.23	0.08
			0.21	0.03
				0.04
Figure 5H

## Sheet: Figure 6E
	ILC gating	WT ILC1	WT QD ILC1	Rag ILC1	ILC KO ILC1
		0.02	0.15	0.22	0.02
		0.08	0.13	0.51	0.08
		0.03	0.2	0.22	0.05
		0.06	0.19	0.37
		0.06		0.39
		0.03		0.43
				0.32
	NK gating	WT NK	WT QD NK	Rag NK	ILC KO NK
		1.5	0.74	3.14	0.04
		0.55	0.82	2.34	0.07
		1.32	1.67	2.16	0.21
		1.28	2.34	4.7
		1.21		2.23
		0.33		1.43
				1.49

## Sheet: Figure 7D
			CXCL12				CXCL12 + Plerixafor
		Healthy	4.24	1.23	1.88	2.97	3.73	0.87	1.2	1.53
		Sarcoidosis	5.03	5.1	1.89	5.32	3.06	2.89	0.84	1.2

## Sheet: Figure 7E
		PBS	Plerixafor
		0.742857	0.191781
		0.670103	0.2
		0.761194	0.392857
		0.510204	0.0697674
		0.830986

[truncated: 4 more sheets: Suppl Fig 3, Suppl Fig 4H, Suppl Fig 9F, Suppl Fig 10F]
